# Supplementary material for: Impact of network density on the efficiency of innovation networks: An agent-based simulation study
Source: PLoS One. 2022 Jun 17;17(6):e0270087. doi: 10.1371/journal.pone.0270087 (PMC9205519; doi:10.1371/journal.pone.0270087)
Supplement: S1 File — NCTF with N = 100, l = 20 and k = 1; TTF with N = 100, l = 20 and k = 1; NCTF with N = 100, l = 2 and k = 20; TTF with N = 100, l = 2 and k = 20; BL with N = 100, l = 2 and k = 20; BS with N = 100, l = 2 and k = 20. (XLSX) [file pone.0270087.s001.xlsx]

## Sheet: NCTF of explorative innovation
N=100
l=20
k=1
99999999 stands for infinity
run-time	NCTF at p = 0.001	NCTF at p = 0.00112201845430196	NCTF at p = 0.00125892541179416	NCTF at p = 0.00141253754462275	NCTF at p = 0.00158489319246111	NCTF at p = 0.00177827941003892	NCTF at p = 0.00199526231496887	NCTF at p = 0.00223872113856833	NCTF at p = 0.00251188643150957	NCTF at p = 0.00281838293126445	NCTF at p = 0.00316227766016837	NCTF at p = 0.00354813389233575	NCTF at p = 0.00398107170553497	NCTF at p = 0.00446683592150963	NCTF at p = 0.00501187233627272	NCTF at p = 0.00562341325190349	NCTF at p = 0.00630957344480193	NCTF at p = 0.00707945784384138	NCTF at p = 0.00794328234724281	NCTF at p = 0.00891250938133745	NCTF at p = 0.01	NCTF at p = 0.0112201845430196	NCTF at p = 0.0125892541179416	NCTF at p = 0.0141253754462275	NCTF at p = 0.0158489319246111	NCTF at p = 0.0177827941003892	NCTF at p = 0.0199526231496888	NCTF at p = 0.0223872113856834	NCTF at p = 0.0251188643150958	NCTF at p = 0.0281838293126445	NCTF at p = 0.0316227766016837	NCTF at p = 0.0354813389233575	NCTF at p = 0.0398107170553497	NCTF at p = 0.0446683592150963	NCTF at p = 0.0501187233627272	NCTF at p = 0.0562341325190349	NCTF at p = 0.0630957344480193	NCTF at p = 0.0707945784384138	NCTF at p = 0.0794328234724281	NCTF at p = 0.0891250938133746	NCTF at p = 0.1	NCTF at p = 0.112201845430196	NCTF at p = 0.125892541179416	NCTF at p = 0.141253754462275	NCTF at p = 0.158489319246111	NCTF at p = 0.177827941003892	NCTF at p = 0.199526231496888	NCTF at p = 0.223872113856834	NCTF at p = 0.251188643150958
1	99999999	99999999	99999999	99999999	99999999	99999999	99999999	99999999	99999999	99999999	99999999	99999999	99999999	99999999	99999999	99999999	99999999	99999999	99999999	99999999	99999999	99999999	99999999	99999999	99999999	99999999	99999999	99999999	99999999	99999999	99999999	99999999	16320	9712	9166	9799	8791	8988	7967	8554	8442	8487	7989	9405	7912	7090	6875	6619	7373
2	99999999	99999999	99999999	99999999	99999999	99999999	99999999	99999999	99999999	99999999	99999999	99999999	99999999	99999999	99999999	99999999	99999999	99999999	99999999	99999999	99999999	99999999	99999999	99999999	99999999	99999999	99999999	99999999	99999999	99999999	99999999	99999999	99999999	9016	12318	9500	10501	8552	6938	8263	6905	9396	6790	7705	7573	7813	8079	7555	6466
3	99999999	99999999	99999999	99999999	99999999	99999999	99999999	99999999	99999999	99999999	99999999	99999999	99999999	99999999	99999999	99999999	99999999	99999999	99999999	99999999	99999999	99999999	99999999	99999999	99999999	99999999	99999999	99999999	99999999	99999999	99999999	99999999	10642	99999999	9656	9407	8667	7895	10697	7251	8794	7625	8048	7124	7113	8102	7357	7309	7320
4	99999999	99999999	99999999	99999999	99999999	99999999	99999999	99999999	99999999	99999999	99999999	99999999	99999999	99999999	99999999	99999999	99999999	99999999	99999999	99999999	99999999	99999999	99999999	99999999	99999999	99999999	99999999	99999999	99999999	99999999	99999999	11492	13225	10397	10705	9802	9292	7645	8160	7910	7894	7420	8284	6633	7601	7559	7068	7055	6784
5	99999999	99999999	99999999	99999999	99999999	99999999	99999999	99999999	99999999	99999999	99999999	99999999	99999999	99999999	99999999	99999999	99999999	99999999	99999999	99999999	99999999	99999999	99999999	99999999	99999999	99999999	99999999	99999999	99999999	99999999	99999999	99999999	10421	10407	8476	9039	8083	8178	7741	7492	8621	6953	7900	6650	7515	7585	8286	8350	6806
6	99999999	99999999	99999999	99999999	99999999	99999999	99999999	99999999	99999999	99999999	99999999	99999999	99999999	99999999	99999999	99999999	99999999	99999999	99999999	99999999	99999999	99999999	99999999	99999999	99999999	99999999	99999999	99999999	99999999	99999999	17154	99999999	13777	9253	12274	9332	10349	8660	8396	7791	14882	7812	8348	8075	7802	7199	7508	6640	6850
7	99999999	99999999	99999999	99999999	99999999	99999999	99999999	99999999	99999999	99999999	99999999	99999999	99999999	99999999	99999999	99999999	99999999	99999999	99999999	99999999	99999999	99999999	99999999	99999999	99999999	99999999	99999999	99999999	99999999	99999999	12012	99999999	10085	8920	8803	9344	9004	8396	8502	7995	7907	7682	7586	7565	9823	7975	8137	8445	8046
8	99999999	99999999	99999999	99999999	99999999	99999999	99999999	99999999	99999999	99999999	99999999	99999999	99999999	99999999	99999999	99999999	99999999	99999999	99999999	99999999	99999999	99999999	99999999	99999999	99999999	99999999	99999999	99999999	99999999	99999999	10523	99999999	10185	9451	9339	9669	10517	8790	7952	7383	8031	8241	6746	8049	8516	7672	7339	6951	7569
9	99999999	99999999	99999999	99999999	99999999	99999999	99999999	99999999	99999999	99999999	99999999	99999999	99999999	99999999	99999999	99999999	99999999	99999999	99999999	99999999	99999999	99999999	99999999	99999999	99999999	99999999	99999999	99999999	99999999	99999999	99999999	13322	99999999	9023	10436	10479	8807	8107	8458	7512	8099	8816	8537	7288	7062	8223	7754	7028	8129
10	99999999	99999999	99999999	99999999	99999999	99999999	99999999	99999999	99999999	99999999	99999999	99999999	99999999	99999999	99999999	99999999	99999999	99999999	99999999	99999999	99999999	99999999	99999999	99999999	99999999	99999999	99999999	99999999	99999999	99999999	99999999	10705	10458	9839	99999999	99999999	8664	8297	8333	8095	8332	6941	8112	8455	7828	7815	8064	7349	7776
11	99999999	99999999	99999999	99999999	99999999	99999999	99999999	99999999	99999999	99999999	99999999	99999999	99999999	99999999	99999999	99999999	99999999	99999999	99999999	99999999	99999999	99999999	99999999	99999999	99999999	99999999	99999999	99999999	23784	99999999	99999999	10230	11032	9547	12242	9034	9075	9098	10053	8118	7558	7108	7933	6443	7135	8375	6616	7230	7193
12	99999999	99999999	99999999	99999999	99999999	99999999	99999999	99999999	99999999	99999999	99999999	99999999	99999999	99999999	99999999	99999999	99999999	99999999	99999999	99999999	99999999	99999999	99999999	99999999	99999999	99999999	99999999	99999999	99999999	10188	99999999	99999999	99999999	10889	9339	8511	8336	12807	8771	7725	7693	7992	7405	8355	7530	8081	6945	8277	7875
13	99999999	99999999	99999999	99999999	99999999	99999999	99999999	99999999	99999999	99999999	99999999	99999999	99999999	99999999	99999999	99999999	99999999	99999999	99999999	99999999	99999999	99999999	99999999	99999999	99999999	99999999	99999999	99999999	99999999	99999999	12738	99999999	9705	99999999	9394	9597	9298	8047	8139	9076	7828	7441	8037	8148	7393	7794	7662	9117	7370
14	99999999	99999999	99999999	99999999	99999999	99999999	99999999	99999999	99999999	99999999	99999999	99999999	99999999	99999999	99999999	99999999	99999999	99999999	99999999	99999999	99999999	99999999	99999999	99999999	99999999	99999999	99999999	99999999	99999999	12760	99999999	11489	8828	13819	10486	10339	8428	7640	7692	8586	7310	7301	7921	7065	7355	8143	7676	7497	6698
15	99999999	99999999	99999999	99999999	99999999	99999999	99999999	99999999	99999999	99999999	99999999	99999999	99999999	99999999	99999999	99999999	99999999	99999999	99999999	99999999	99999999	99999999	99999999	99999999	99999999	99999999	99999999	13475	99999999	99999999	99999999	99999999	10142	9703	9813	10348	9185	8453	7953	9289	7428	8585	6653	8703	7426	6876	7276	6753	7737
16	99999999	99999999	99999999	99999999	99999999	99999999	99999999	99999999	99999999	99999999	99999999	99999999	99999999	99999999	99999999	99999999	99999999	99999999	99999999	99999999	99999999	99999999	99999999	99999999	99999999	99999999	99999999	99999999	99999999	21544	99999999	10967	10462	10199	11126	8690	7931	8063	7430	8748	8663	8243	8997	7410	8714	8507	8370	8313	8150
17	99999999	99999999	99999999	99999999	99999999	99999999	99999999	99999999	99999999	99999999	99999999	99999999	99999999	99999999	99999999	99999999	99999999	99999999	99999999	99999999	99999999	99999999	99999999	99999999	99999999	99999999	99999999	99999999	99999999	99999999	99999999	9926	99999999	9651	99999999	8506	8361	9927	9325	8171	8449	8129	6802	8452	7314	7191	6448	6841	7874
18	99999999	99999999	99999999	99999999	99999999	99999999	99999999	99999999	99999999	99999999	99999999	99999999	99999999	99999999	99999999	99999999	99999999	99999999	99999999	99999999	99999999	99999999	99999999	99999999	99999999	99999999	99999999	99999999	99999999	99999999	10257	99999999	12066	9236	10799	9440	9209	8902	8428	8383	8748	7572	7080	8030	7065	7840	7916	7689	7293
19	99999999	99999999	99999999	99999999	99999999	99999999	99999999	99999999	99999999	99999999	99999999	99999999	99999999	99999999	99999999	99999999	99999999	99999999	99999999	99999999	99999999	99999999	99999999	99999999	99999999	99999999	99999999	99999999	99999999	99999999	13459	99999999	10445	11230	8982	9191	8600	8753	9960	8162	9397	8055	8860	7665	8144	6707	7679	8033	7147
20	99999999	99999999	99999999	99999999	99999999	99999999	99999999	99999999	99999999	99999999	99999999	99999999	99999999	99999999	99999999	99999999	99999999	99999999	99999999	99999999	99999999	99999999	99999999	99999999	99999999	99999999	99999999	99999999	99999999	14797	11412	10501	99999999	10520	9014	10006	99999999	8944	8969	9212	8177	7710	7801	7262	7366	7095	7740	8545	7774
21	99999999	99999999	99999999	99999999	99999999	99999999	99999999	99999999	99999999	99999999	99999999	99999999	99999999	99999999	99999999	99999999	99999999	99999999	99999999	99999999	99999999	99999999	99999999	99999999	99999999	99999999	99999999	99999999	99999999	10677	15872	9909	99999999	9480	8613	8072	7616	9049	8294	8086	9048	8282	8695	8611	8451	7978	7399	7566	7026
22	99999999	99999999	99999999	99999999	99999999	99999999	99999999	99999999	99999999	99999999	99999999	99999999	99999999	99999999	99999999	99999999	99999999	99999999	99999999	99999999	99999999	99999999	99999999	99999999	99999999	99999999	99999999	99999999	99999999	99999999	99999999	10524	10411	16156	13060	8752	9720	8601	8578	8249	7619	8762	7733	7016	8160	8827	7330	6398	7516
23	99999999	99999999	99999999	99999999	99999999	99999999	99999999	99999999	99999999	99999999	99999999	99999999	99999999	99999999	99999999	99999999	99999999	99999999	99999999	99999999	99999999	99999999	99999999	99999999	99999999	99999999	99999999	99999999	99999999	99999999	99999999	99999999	99999999	99999999	9891	10355	8762	8507	7699	7872	7397	8785	8312	6923	7070	7605	7072	6688	7484
24	99999999	99999999	99999999	99999999	99999999	99999999	99999999	99999999	99999999	99999999	99999999	99999999	99999999	99999999	99999999	99999999	99999999	99999999	99999999	99999999	99999999	99999999	99999999	99999999	99999999	99999999	99999999	99999999	99999999	99999999	99999999	13440	99999999	9047	99999999	9343	10863	7994	7684	7500	8570	10452	7797	8643	8198	6504	7316	8714	6648
25	99999999	99999999	99999999	99999999	99999999	99999999	99999999	99999999	99999999	99999999	99999999	99999999	99999999	99999999	99999999	99999999	99999999	99999999	99999999	99999999	99999999	99999999	99999999	99999999	99999999	99999999	99999999	99999999	16126	99999999	99999999	12261	99999999	10710	8662	10019	8883	9093	8175	8517	8531	8200	7929	7496	6885	6780	7214	8354	6653
26	99999999	99999999	99999999	99999999	99999999	99999999	99999999	99999999	99999999	99999999	99999999	99999999	99999999	99999999	99999999	99999999	99999999	99999999	99999999	99999999	99999999	99999999	99999999	99999999	99999999	99999999	99999999	99999999	99999999	12482	99999999	10629	9552	10588	10288	7994	7608	7445	8354	7856	8341	8339	7944	7296	8146	7323	8941	6711	8250
27	99999999	99999999	99999999	99999999	99999999	99999999	99999999	99999999	99999999	99999999	99999999	99999999	99999999	99999999	99999999	99999999	99999999	99999999	99999999	99999999	99999999	99999999	99999999	99999999	99999999	99999999	99999999	99999999	99999999	13204	99999999	11997	12177	9689	9482	8758	8838	8754	8881	7750	8646	7951	6044	7822	6767	7411	7571	7557	7336
28	99999999	99999999	99999999	99999999	99999999	99999999	99999999	99999999	99999999	99999999	99999999	99999999	99999999	99999999	99999999	99999999	99999999	99999999	99999999	99999999	99999999	99999999	99999999	99999999	99999999	99999999	99999999	99999999	99999999	99999999	99999999	99999999	12363	10273	10097	8670	9531	8369	7489	8017	8216	7468	6897	7580	7401	7719	7430	6811	7861
29	99999999	99999999	99999999	99999999	99999999	99999999	99999999	99999999	99999999	99999999	99999999	99999999	99999999	99999999	99999999	99999999	99999999	99999999	99999999	99999999	99999999	99999999	99999999	99999999	99999999	99999999	99999999	99999999	12269	99999999	22644	10766	99999999	11063	9227	9915	10129	8431	9290	7406	8233	7663	8343	6841	7526	6557	7910	7213	7086
30	99999999	99999999	99999999	99999999	99999999	99999999	99999999	99999999	99999999	99999999	99999999	99999999	99999999	99999999	99999999	99999999	99999999	99999999	99999999	99999999	99999999	99999999	99999999	99999999	99999999	99999999	15805	99999999	99999999	12239	99999999	99999999	99999999	99999999	10729	9924	9372	8056	7825	8294	7612	8497	7639	7429	8468	7293	6384	7226	6354
31	99999999	99999999	99999999	99999999	99999999	99999999	99999999	99999999	99999999	99999999	99999999	99999999	99999999	99999999	99999999	99999999	99999999	99999999	99999999	99999999	99999999	99999999	99999999	99999999	99999999	99999999	99999999	99999999	99999999	99999999	12145	9751	10532	99999999	7311	9893	8727	7666	7699	7577	7525	7435	7406	7979	7451	7745	8026	7745	7148
32	99999999	99999999	99999999	99999999	99999999	99999999	99999999	99999999	99999999	99999999	99999999	99999999	99999999	99999999	99999999	99999999	99999999	99999999	99999999	99999999	99999999	99999999	99999999	99999999	99999999	99999999	99999999	99999999	99999999	99999999	99999999	11385	13945	9344	8670	99999999	8400	9769	7739	8105	8852	7796	8034	8328	7639	7219	6938	6587	7807
33	99999999	99999999	99999999	99999999	99999999	99999999	99999999	99999999	99999999	99999999	99999999	99999999	99999999	99999999	99999999	99999999	99999999	99999999	99999999	99999999	99999999	99999999	99999999	99999999	99999999	99999999	99999999	99999999	99999999	14502	14387	99999999	11088	8678	10060	9910	8408	7843	8402	9634	7330	8613	8211	7128	6753	6842	6934	7447	7389
34	99999999	99999999	99999999	99999999	99999999	99999999	99999999	99999999	99999999	99999999	99999999	99999999	99999999	99999999	99999999	99999999	99999999	99999999	99999999	99999999	99999999	99999999	99999999	99999999	99999999	99999999	99999999	99999999	13191	99999999	99999999	99999999	99999999	9271	9413	13208	8450	10229	7856	7362	8078	7044	8265	7369	7643	7294	7997	7072	7430
35	99999999	99999999	99999999	99999999	99999999	99999999	99999999	99999999	99999999	99999999	99999999	99999999	99999999	99999999	99999999	99999999	99999999	99999999	99999999	99999999	99999999	99999999	99999999	99999999	99999999	99999999	99999999	99999999	99999999	99999999	99999999	99999999	11827	11909	99999999	9098	8493	8349	7395	7842	9330	7102	7678	6696	7069	6500	7219	6676	7876
36	99999999	99999999	99999999	99999999	99999999	99999999	99999999	99999999	99999999	99999999	99999999	99999999	99999999	99999999	99999999	99999999	99999999	99999999	99999999	99999999	99999999	99999999	99999999	99999999	99999999	99999999	99999999	99999999	99999999	99999999	17864	99999999	16922	10460	10264	9110	8869	8578	8104	8757	8189	8472	7689	7773	7333	8325	7631	7030	7254
37	99999999	99999999	99999999	99999999	99999999	99999999	99999999	99999999	99999999	99999999	99999999	99999999	99999999	99999999	99999999	99999999	99999999	99999999	99999999	99999999	99999999	99999999	99999999	99999999	99999999	99999999	99999999	99999999	99999999	10787	12607	10799	8580	10589	11142	8533	8391	9796	7662	7480	8645	8394	7918	7275	8342	7003	7918	7771	7918
38	99999999	99999999	99999999	99999999	99999999	99999999	99999999	99999999	99999999	99999999	99999999	99999999	99999999	99999999	99999999	99999999	99999999	99999999	99999999	99999999	99999999	99999999	99999999	99999999	99999999	99999999	99999999	99999999	99999999	13991	99999999	99999999	99999999	99999999	9677	10306	8706	8749	9188	7584	9265	7826	8423	7512	7783	7081	7370	7676	6455
39	99999999	99999999	99999999	99999999	99999999	99999999	99999999	99999999	99999999	99999999	99999999	99999999	99999999	99999999	99999999	99999999	99999999	99999999	99999999	99999999	99999999	99999999	99999999	99999999	99999999	99999999	99999999	99999999	99999999	99999999	99999999	10615	99999999	9440	8823	9537	8642	7496	9474	7980	7823	8174	7694	7404	7420	6888	7399	6745	7476
40	99999999	99999999	99999999	99999999	99999999	99999999	99999999	99999999	99999999	99999999	99999999	99999999	99999999	99999999	99999999	99999999	99999999	99999999	99999999	99999999	99999999	99999999	99999999	99999999	99999999	99999999	99999999	99999999	99999999	99999999	26071	12892	9867	8949	9516	8869	9233	8562	9554	8722	8101	8070	8832	6724	7036	8601	6836	7027	6364
41	99999999	99999999	99999999	99999999	99999999	99999999	99999999	99999999	99999999	99999999	99999999	99999999	99999999	99999999	99999999	99999999	99999999	99999999	99999999	99999999	99999999	99999999	99999999	99999999	99999999	99999999	99999999	99999999	99999999	99999999	99999999	99999999	9921	10024	99999999	7547	9103	10064	9451	7330	8748	8188	7682	8456	7225	6775	8634	7329	7553
42	99999999	99999999	99999999	99999999	99999999	99999999	99999999	99999999	99999999	99999999	99999999	99999999	99999999	99999999	99999999	99999999	99999999	99999999	99999999	99999999	99999999	99999999	99999999	99999999	99999999	99999999	99999999	99999999	99999999	99999999	99999999	11176	9958	99999999	10075	8449	8244	8459	9256	7892	8116	8868	7479	8946	7910	6748	8112	7163	7513
43	99999999	99999999	99999999	99999999	99999999	99999999	99999999	99999999	99999999	99999999	99999999	99999999	99999999	99999999	99999999	99999999	99999999	99999999	99999999	99999999	99999999	99999999	99999999	99999999	99999999	99999999	99999999	99999999	99999999	99999999	11927	10156	99999999	99999999	99999999	99999999	9010	8951	8231	8165	7146	8021	7909	7377	6794	6762	7699	6866	7468
44	99999999	99999999	99999999	99999999	99999999	99999999	99999999	99999999	99999999	99999999	99999999	99999999	99999999	99999999	99999999	99999999	99999999	99999999	99999999	99999999	99999999	99999999	99999999	99999999	99999999	99999999	99999999	99999999	99999999	99999999	99999999	99999999	9341	9382	9783	12801	9262	7837	8545	9422	7774	8314	7444	9615	6791	9001	7053	7481	6995
45	99999999	99999999	99999999	99999999	99999999	99999999	99999999	99999999	99999999	99999999	99999999	99999999	99999999	99999999	99999999	99999999	99999999	99999999	99999999	99999999	99999999	99999999	99999999	99999999	99999999	99999999	99999999	99999999	99999999	99999999	99999999	99999999	10606	12747	13579	10309	8869	8670	8662	7762	7746	7716	7422	7788	8949	7907	7003	6865	6887
46	99999999	99999999	99999999	99999999	99999999	99999999	99999999	99999999	99999999	99999999	99999999	99999999	99999999	99999999	99999999	99999999	99999999	99999999	99999999	99999999	99999999	99999999	99999999	99999999	99999999	99999999	99999999	99999999	99999999	13182	99999999	9137	10217	8587	99999999	10374	8170	8503	9790	7397	6780	7212	7478	8013	7489	7557	8028	7264	7319
47	99999999	99999999	99999999	99999999	99999999	99999999	99999999	99999999	99999999	99999999	99999999	99999999	99999999	99999999	99999999	99999999	99999999	99999999	99999999	99999999	99999999	99999999	99999999	99999999	99999999	99999999	99999999	99999999	99999999	11207	12596	99999999	11635	8496	11205	9174	8993	8514	7986	7696	9020	7687	7349	7850	7887	7474	7910	7749	8348
48	99999999	99999999	99999999	99999999	99999999	99999999	99999999	99999999	99999999	99999999	99999999	99999999	99999999	99999999	99999999	99999999	99999999	99999999	99999999	99999999	99999999	99999999	99999999	99999999	99999999	99999999	99999999	99999999	99999999	99999999	13324	10273	10676	99999999	9857	8788	8837	7667	8379	7935	8143	7018	8369	9411	7520	6983	7729	6385	7187
49	99999999	99999999	99999999	99999999	99999999	99999999	99999999	99999999	99999999	99999999	99999999	99999999	99999999	99999999	99999999	99999999	99999999	99999999	99999999	99999999	99999999	99999999	99999999	99999999	99999999	99999999	99999999	99999999	99999999	99999999	99999999	99999999	11177	9072	9654	8806	8779	8018	7916	9074	8881	7752	7298	8167	7394	6514	6788	7206	7126
50	99999999	99999999	99999999	99999999	99999999	99999999	99999999	99999999	99999999	99999999	99999999	99999999	99999999	99999999	99999999	99999999	99999999	99999999	99999999	99999999	99999999	99999999	99999999	99999999	99999999	99999999	99999999	99999999	99999999	13309	99999999	10451	10790	9864	8706	8230	99999999	8716	8997	7189	8493	7518	7318	8480	6287	8040	8088	8099	8169
51	99999999	99999999	99999999	99999999	99999999	99999999	99999999	99999999	99999999	99999999	99999999	99999999	99999999	99999999	99999999	99999999	99999999	99999999	99999999	99999999	99999999	99999999	99999999	99999999	99999999	99999999	99999999	99999999	99999999	12832	99999999	99999999	11012	10374	9323	8845	9493	8602	10095	7809	8589	8247	8830	6669	7651	6785	7032	7755	8116
52	99999999	99999999	99999999	99999999	99999999	99999999	99999999	99999999	99999999	99999999	99999999	99999999	99999999	99999999	99999999	99999999	99999999	99999999	99999999	99999999	99999999	99999999	99999999	99999999	99999999	99999999	99999999	99999999	99999999	99999999	99999999	10091	8924	99999999	10910	12597	99999999	8258	8376	8450	7636	8167	8057	8320	7170	7785	7473	7495	8258
53	99999999	99999999	99999999	99999999	99999999	99999999	99999999	99999999	99999999	99999999	99999999	99999999	99999999	99999999	99999999	99999999	99999999	99999999	99999999	99999999	99999999	99999999	99999999	99999999	99999999	99999999	99999999	99999999	99999999	13279	99999999	99999999	99999999	10067	8295	9062	9767	8960	7641	8267	7825	8206	7088	8660	7433	7874	8512	7566	7810
54	99999999	99999999	99999999	99999999	99999999	99999999	99999999	99999999	99999999	99999999	99999999	99999999	99999999	99999999	99999999	99999999	99999999	99999999	99999999	99999999	99999999	99999999	99999999	99999999	99999999	99999999	99999999	99999999	99999999	99999999	99999999	13839	8860	99999999	99999999	9607	8205	9028	8223	7043	7528	7537	9026	7547	8073	7984	8299	7571	8145
55	99999999	99999999	99999999	99999999	99999999	99999999	99999999	99999999	99999999	99999999	99999999	99999999	99999999	99999999	99999999	99999999	99999999	99999999	99999999	99999999	99999999	99999999	99999999	99999999	99999999	99999999	99999999	99999999	99999999	99999999	9751	10843	9831	11560	11255	11097	8689	8515	8633	7641	8675	8449	7536	7475	8460	7112	7707	7953	6828
56	99999999	99999999	99999999	99999999	99999999	99999999	99999999	99999999	99999999	99999999	99999999	99999999	99999999	99999999	99999999	99999999	99999999	99999999	99999999	99999999	99999999	99999999	99999999	99999999	99999999	99999999	99999999	99999999	99999999	99999999	99999999	9553	10132	12752	8056	9881	8461	8093	7183	8315	8359	8163	8193	6934	6859	7780	7644	7631	6692
57	99999999	99999999	99999999	99999999	99999999	99999999	99999999	99999999	99999999	99999999	99999999	99999999	99999999	99999999	99999999	99999999	99999999	99999999	99999999	99999999	99999999	99999999	99999999	99999999	99999999	99999999	99999999	99999999	99999999	99999999	99999999	99999999	11555	9538	10533	10723	8289	7748	9054	7811	7521	7584	7123	7179	7897	7398	8637	7741	7943
58	99999999	99999999	99999999	99999999	99999999	99999999	99999999	99999999	99999999	99999999	99999999	99999999	99999999	99999999	99999999	99999999	99999999	99999999	99999999	99999999	99999999	99999999	99999999	99999999	99999999	99999999	99999999	99999999	99999999	13195	99999999	12634	13483	9878	8875	99999999	7501	9895	8169	7899	8458	8098	8346	7148	7437	7192	7701	6844	6678
59	99999999	99999999	99999999	99999999	99999999	99999999	99999999	99999999	99999999	99999999	99999999	99999999	99999999	99999999	99999999	99999999	99999999	99999999	99999999	99999999	99999999	99999999	99999999	99999999	99999999	99999999	99999999	99999999	99999999	12316	11141	10382	99999999	17473	8738	9461	8308	7842	7493	7328	7609	8220	8146	7125	8881	7829	7366	6582	7247
60	99999999	99999999	99999999	99999999	99999999	99999999	99999999	99999999	99999999	99999999	99999999	99999999	99999999	99999999	99999999	99999999	99999999	99999999	99999999	99999999	99999999	99999999	99999999	99999999	99999999	99999999	99999999	99999999	99999999	99999999	99999999	99999999	99999999	10110	11157	8284	10597	7912	7940	8491	9517	8138	8958	7253	8151	8236	6747	7110	7703
61	99999999	99999999	99999999	99999999	99999999	99999999	99999999	99999999	99999999	99999999	99999999	99999999	99999999	99999999	99999999	99999999	99999999	99999999	99999999	99999999	99999999	99999999	99999999	99999999	99999999	99999999	99999999	99999999	99999999	12500	99999999	99999999	99999999	15748	10677	8704	8833	8228	7854	7615	7124	7017	7788	8385	7393	7232	7161	7435	7127
62	99999999	99999999	99999999	99999999	99999999	99999999	99999999	99999999	99999999	99999999	99999999	99999999	99999999	99999999	99999999	99999999	99999999	99999999	99999999	99999999	99999999	99999999	99999999	99999999	99999999	99999999	99999999	99999999	99999999	11805	99999999	11887	99999999	99999999	10137	8855	8974	8439	8516	7745	7478	7342	7829	7863	7749	8209	7269	7107	7328
63	99999999	99999999	99999999	99999999	99999999	99999999	99999999	99999999	99999999	99999999	99999999	99999999	99999999	99999999	99999999	99999999	99999999	99999999	99999999	99999999	99999999	99999999	99999999	99999999	99999999	99999999	99999999	99999999	99999999	99999999	12243	10684	99999999	99999999	8806	10977	8596	8588	7635	8563	7279	7851	7704	7373	7802	7250	7114	7108	7621
64	99999999	99999999	99999999	99999999	99999999	99999999	99999999	99999999	99999999	99999999	99999999	99999999	99999999	99999999	99999999	99999999	99999999	99999999	99999999	99999999	99999999	99999999	99999999	99999999	99999999	99999999	99999999	99999999	99999999	11255	14157	99999999	9658	99999999	11840	16606	8711	7865	7914	8039	8301	7743	9389	8035	7923	6989	7661	7936	7922
65	99999999	99999999	99999999	99999999	99999999	99999999	99999999	99999999	99999999	99999999	99999999	99999999	99999999	99999999	99999999	99999999	99999999	99999999	99999999	99999999	99999999	99999999	99999999	99999999	99999999	99999999	99999999	99999999	99999999	99999999	99999999	12040	99999999	10430	10416	10495	8953	8199	8524	99999999	7877	8421	8392	7455	9087	7228	7244	7205	7192
66	99999999	99999999	99999999	99999999	99999999	99999999	99999999	99999999	99999999	99999999	99999999	99999999	99999999	99999999	99999999	99999999	99999999	99999999	99999999	99999999	99999999	99999999	99999999	99999999	99999999	99999999	99999999	99999999	99999999	99999999	99999999	10880	99999999	12428	10018	9521	8558	8175	7350	8454	8310	7577	8331	7542	7334	7511	7548	7961	7155
67	99999999	99999999	99999999	99999999	99999999	99999999	99999999	99999999	99999999	99999999	99999999	99999999	99999999	99999999	99999999	99999999	99999999	99999999	99999999	99999999	99999999	99999999	99999999	99999999	99999999	99999999	99999999	99999999	11022	99999999	17095	15863	99999999	99999999	9179	8510	9384	9841	10309	7413	7775	7911	7201	7584	7310	8802	7793	7456	7107
68	99999999	99999999	99999999	99999999	99999999	99999999	99999999	99999999	99999999	99999999	99999999	99999999	99999999	99999999	99999999	99999999	99999999	99999999	99999999	99999999	99999999	99999999	99999999	99999999	99999999	99999999	99999999	99999999	15181	12390	99999999	10579	12130	10887	10037	10812	9874	9378	9159	7027	8155	7664	7209	7313	6935	7109	6881	7151	7102
69	99999999	99999999	99999999	99999999	99999999	99999999	99999999	99999999	99999999	99999999	99999999	99999999	99999999	99999999	99999999	99999999	99999999	99999999	99999999	99999999	99999999	99999999	99999999	99999999	99999999	99999999	99999999	99999999	99999999	99999999	99999999	9838	10403	9569	99999999	10102	9695	8632	8932	9108	8227	7397	7161	7849	7630	8296	6923	7607	9805
70	99999999	99999999	99999999	99999999	99999999	99999999	99999999	99999999	99999999	99999999	99999999	99999999	99999999	99999999	99999999	99999999	99999999	99999999	99999999	99999999	99999999	99999999	99999999	99999999	99999999	99999999	99999999	99999999	99999999	99999999	10901	10625	11621	12082	7645	9363	9463	9364	8567	7089	8217	8927	8928	7085	7884	8811	7472	7591	8152
71	99999999	99999999	99999999	99999999	99999999	99999999	99999999	99999999	99999999	99999999	99999999	99999999	99999999	99999999	99999999	99999999	99999999	99999999	99999999	99999999	99999999	99999999	99999999	99999999	99999999	99999999	99999999	99999999	99999999	99999999	10069	12456	9959	11563	8560	9961	8373	9041	8948	8691	7744	7513	8382	8721	7122	8276	7552	6885	8905
72	99999999	99999999	99999999	99999999	99999999	99999999	99999999	99999999	99999999	99999999	99999999	99999999	99999999	99999999	99999999	99999999	99999999	99999999	99999999	99999999	99999999	99999999	99999999	99999999	99999999	99999999	99999999	99999999	99999999	99999999	99999999	11916	8960	9562	8565	8899	8219	8548	7014	7753	8112	7578	8046	8325	7209	8177	7411	7883	7364
73	99999999	99999999	99999999	99999999	99999999	99999999	99999999	99999999	99999999	99999999	99999999	99999999	99999999	99999999	99999999	99999999	99999999	99999999	99999999	99999999	99999999	99999999	99999999	99999999	99999999	99999999	99999999	99999999	12241	10569	10600	99999999	12073	12697	9230	9253	8822	8877	7476	8725	7642	8347	8045	9247	7310	7195	8365	7199	7665
74	99999999	99999999	99999999	99999999	99999999	99999999	99999999	99999999	99999999	99999999	99999999	99999999	99999999	99999999	99999999	99999999	99999999	99999999	99999999	99999999	99999999	99999999	99999999	99999999	99999999	99999999	99999999	14478	99999999	99999999	99999999	99999999	9663	99999999	9490	8444	9669	9204	8281	8196	7604	8184	8698	7604	7037	6919	7844	7297	7757
75	99999999	99999999	99999999	99999999	99999999	99999999	99999999	99999999	99999999	99999999	99999999	99999999	99999999	99999999	99999999	99999999	99999999	99999999	99999999	99999999	99999999	99999999	99999999	99999999	99999999	99999999	99999999	99999999	99999999	10558	99999999	99999999	10494	9728	9206	9108	8161	8446	8606	8718	7685	8242	8850	7078	7449	6783	7234	7029	7524
76	99999999	99999999	99999999	99999999	99999999	99999999	99999999	99999999	99999999	99999999	99999999	99999999	99999999	99999999	99999999	99999999	99999999	99999999	99999999	99999999	99999999	99999999	99999999	99999999	99999999	99999999	99999999	99999999	99999999	12206	99999999	14521	99999999	10496	9130	11013	9517	8528	8225	7872	8126	8622	7716	7884	7879	7001	8167	7024	8261
77	99999999	99999999	99999999	99999999	99999999	99999999	99999999	99999999	99999999	99999999	99999999	99999999	99999999	99999999	99999999	99999999	99999999	99999999	99999999	99999999	99999999	99999999	99999999	99999999	99999999	99999999	99999999	99999999	99999999	12597	11723	9654	10873	9315	9266	8504	8613	9699	8127	7749	8084	8042	8831	6604	7193	8265	7755	7650	7276
78	99999999	99999999	99999999	99999999	99999999	99999999	99999999	99999999	99999999	99999999	99999999	99999999	99999999	99999999	99999999	99999999	99999999	99999999	99999999	99999999	99999999	99999999	99999999	99999999	99999999	99999999	99999999	99999999	99999999	99999999	11757	10013	8847	9358	8746	6828	8372	8687	8889	7201	7474	7864	8074	7555	7054	7909	7218	7477	7873
79	99999999	99999999	99999999	99999999	99999999	99999999	99999999	99999999	99999999	99999999	99999999	99999999	99999999	99999999	99999999	99999999	99999999	99999999	99999999	99999999	99999999	99999999	99999999	99999999	99999999	99999999	99999999	99999999	99999999	99999999	99999999	10741	99999999	11089	10173	8978	9292	8521	8170	8173	6974	8060	7356	6985	6941	7129	8332	7095	7766
80	99999999	99999999	99999999	99999999	99999999	99999999	99999999	99999999	99999999	99999999	99999999	99999999	99999999	99999999	99999999	99999999	99999999	99999999	99999999	99999999	99999999	99999999	99999999	99999999	99999999	99999999	99999999	99999999	99999999	99999999	99999999	99999999	9345	8567	8233	99999999	10869	10440	8780	8294	7849	7717	8492	7514	8296	7386	7604	6928	6804
81	99999999	99999999	99999999	99999999	99999999	99999999	99999999	99999999	99999999	99999999	99999999	99999999	99999999	99999999	99999999	99999999	99999999	99999999	99999999	99999999	99999999	99999999	99999999	99999999	99999999	99999999	99999999	99999999	99999999	13020	9645	99999999	9807	10818	9310	9345	8364	16793	9316	8498	9763	8494	7014	6889	7415	8135	5952	6918	7244
82	99999999	99999999	99999999	99999999	99999999	99999999	99999999	99999999	99999999	99999999	99999999	99999999	99999999	99999999	99999999	99999999	99999999	99999999	99999999	99999999	99999999	99999999	99999999	99999999	99999999	99999999	99999999	99999999	14043	99999999	99999999	10415	14457	8973	9145	10038	9973	8598	7283	9232	9188	7563	7513	7616	7186	6346	9068	7840	8258
83	99999999	99999999	99999999	99999999	99999999	99999999	99999999	99999999	99999999	99999999	99999999	99999999	99999999	99999999	99999999	99999999	99999999	99999999	99999999	99999999	99999999	99999999	99999999	99999999	99999999	99999999	99999999	99999999	99999999	12402	99999999	13420	99999999	99999999	12775	11239	9474	8426	9277	7488	9724	7158	6923	7988	8025	8174	8402	7153	6473
84	99999999	99999999	99999999	99999999	99999999	99999999	99999999	99999999	99999999	99999999	99999999	99999999	99999999	99999999	99999999	99999999	99999999	99999999	99999999	99999999	99999999	99999999	99999999	99999999	99999999	99999999	99999999	99999999	99999999	14743	13258	10745	11370	12631	11353	9952	8322	11527	8036	8408	8815	7766	8102	7376	7233	7232	7351	7458	7135
85	99999999	99999999	99999999	99999999	99999999	99999999	99999999	99999999	99999999	99999999	99999999	99999999	99999999	99999999	99999999	99999999	99999999	99999999	99999999	99999999	99999999	99999999	99999999	99999999	99999999	99999999	99999999	99999999	99999999	99999999	11785	10248	99999999	8473	10177	8095	10983	9648	8702	8627	7422	7766	7866	7807	7987	6479	7454	8840	7283
86	99999999	99999999	99999999	99999999	99999999	99999999	99999999	99999999	99999999	99999999	99999999	99999999	99999999	99999999	99999999	99999999	99999999	99999999	99999999	99999999	99999999	99999999	99999999	99999999	99999999	99999999	99999999	99999999	99999999	14373	14236	10759	18254	10735	99999999	9411	8182	7697	8636	8115	8766	8042	9424	7953	6791	6937	6639	6445	7200
87	99999999	99999999	99999999	99999999	99999999	99999999	99999999	99999999	99999999	99999999	99999999	99999999	99999999	99999999	99999999	99999999	99999999	99999999	99999999	99999999	99999999	99999999	99999999	99999999	99999999	99999999	99999999	99999999	10884	99999999	99999999	99999999	11049	9938	11470	8814	8247	7947	7510	7334	8118	8183	6982	8427	7808	6771	7895	8837	6857
88	99999999	99999999	99999999	99999999	99999999	99999999	99999999	99999999	99999999	99999999	99999999	99999999	99999999	99999999	99999999	99999999	99999999	99999999	99999999	99999999	99999999	99999999	99999999	99999999	99999999	99999999	99999999	99999999	99999999	9978	11108	10742	13779	8347	9824	9420	9070	8082	8538	8021	8249	8543	8824	6988	6783	7168	7463	7924	6758
89	99999999	99999999	99999999	99999999	99999999	99999999	99999999	99999999	99999999	99999999	99999999	99999999	99999999	99999999	99999999	99999999	99999999	99999999	99999999	99999999	99999999	99999999	99999999	99999999	99999999	99999999	99999999	99999999	99999999	99999999	99999999	10879	10745	10122	8271	9654	9614	12814	7903	8233	7765	9117	7626	7446	7225	7665	6990	6786	6696
90	99999999	99999999	99999999	99999999	99999999	99999999	99999999	99999999	99999999	99999999	99999999	99999999	99999999	99999999	99999999	99999999	99999999	99999999	99999999	99999999	99999999	99999999	99999999	99999999	99999999	99999999	99999999	99999999	12135	12180	11751	99999999	12133	9942	99999999	9409	8956	7831	7792	8588	7801	7579	7345	7684	7032	7550	6938	7472	7787
91	99999999	99999999	99999999	99999999	99999999	99999999	99999999	99999999	99999999	99999999	99999999	99999999	99999999	99999999	99999999	99999999	99999999	99999999	99999999	99999999	99999999	99999999	99999999	99999999	99999999	99999999	99999999	99999999	99999999	99999999	99999999	9356	99999999	9439	99999999	8284	7626	8326	8938	7563	8061	7436	7016	7384	7639	6858	7771	7239	6801
92	99999999	99999999	99999999	99999999	99999999	99999999	99999999	99999999	99999999	99999999	99999999	99999999	99999999	99999999	99999999	99999999	99999999	99999999	99999999	99999999	99999999	99999999	99999999	99999999	99999999	99999999	99999999	99999999	11173	12841	9504	10412	13763	99999999	9556	99999999	10964	9425	8132	7758	8359	7420	7661	7026	7870	8803	9152	6803	7719
93	99999999	99999999	99999999	99999999	99999999	99999999	99999999	99999999	99999999	99999999	99999999	99999999	99999999	99999999	99999999	99999999	99999999	99999999	99999999	99999999	99999999	99999999	99999999	99999999	99999999	99999999	99999999	99999999	99999999	99999999	10188	12005	10721	8788	11939	9248	7568	8953	10176	6922	7888	7591	9882	7729	7725	9144	7165	7814	7567
94	99999999	99999999	99999999	99999999	99999999	99999999	99999999	99999999	99999999	99999999	99999999	99999999	99999999	99999999	99999999	99999999	99999999	99999999	99999999	99999999	99999999	99999999	99999999	99999999	99999999	99999999	99999999	99999999	99999999	99999999	99999999	10482	10125	10441	9045	9317	8492	7857	8664	8974	8032	7111	7623	7536	7611	6716	7314	6747	6828
95	99999999	99999999	99999999	99999999	99999999	99999999	99999999	99999999	99999999	99999999	99999999	99999999	99999999	99999999	99999999	99999999	99999999	99999999	99999999	99999999	99999999	99999999	99999999	99999999	99999999	99999999	99999999	99999999	99999999	99999999	99999999	99999999	11120	10909	8963	10296	9249	8527	9133	7627	7701	7693	7503	7346	6724	8843	9584	7485	6265
96	99999999	99999999	99999999	99999999	99999999	99999999	99999999	99999999	99999999	99999999	99999999	99999999	99999999	99999999	99999999	99999999	99999999	99999999	99999999	99999999	99999999	99999999	99999999	99999999	99999999	99999999	99999999	19780	99999999	99999999	99999999	99999999	99999999	9958	9233	10150	8226	9242	8262	8355	7428	8477	6820	7283	7986	7155	7387	7117	6649
97	99999999	99999999	99999999	99999999	99999999	99999999	99999999	99999999	99999999	99999999	99999999	99999999	99999999	99999999	99999999	99999999	99999999	99999999	99999999	99999999	99999999	99999999	99999999	99999999	99999999	99999999	99999999	99999999	99999999	13910	12785	10955	9024	9089	8364	10486	8781	8545	7858	7817	8337	7680	7743	8140	7702	9661	7405	7452	8192
98	99999999	99999999	99999999	99999999	99999999	99999999	99999999	99999999	99999999	99999999	99999999	99999999	99999999	99999999	99999999	99999999	99999999	99999999	99999999	99999999	99999999	99999999	99999999	99999999	99999999	99999999	99999999	14380	99999999	10547	99999999	10549	99999999	8864	9339	9866	9048	8765	7383	7934	8183	7759	8092	8386	6802	7097	7020	7396	6939
99	99999999	99999999	99999999	99999999	99999999	99999999	99999999	99999999	99999999	99999999	99999999	99999999	99999999	99999999	99999999	99999999	99999999	99999999	99999999	99999999	99999999	99999999	99999999	99999999	99999999	99999999	99999999	99999999	99999999	99999999	99999999	14171	99999999	99999999	9669	10016	13924	7936	7839	10886	7950	8155	8674	8330	7118	7722	7370	8070	6890
100	99999999	99999999	99999999	99999999	99999999	99999999	99999999	99999999	99999999	99999999	99999999	99999999	99999999	99999999	99999999	99999999	99999999	99999999	99999999	99999999	99999999	99999999	99999999	99999999	99999999	99999999	99999999	99999999	99999999	9416	99999999	99999999	99999999	9815	8899	9285	10169	9057	8345	8112	8909	7646	8478	8177	7150	6768	7247	7881	8001
101	99999999	99999999	99999999	99999999	99999999	99999999	99999999	99999999	99999999	99999999	99999999	99999999	99999999	99999999	99999999	99999999	99999999	99999999	99999999	99999999	99999999	99999999	99999999	99999999	99999999	99999999	99999999	99999999	99999999	99999999	99999999	13383	99999999	10605	9909	12566	8444	8940	8293	8542	7082	7304	6509	7032	7705	7062	7525	7412	6664
102	99999999	99999999	99999999	99999999	99999999	99999999	99999999	99999999	99999999	99999999	99999999	99999999	99999999	99999999	99999999	99999999	99999999	99999999	99999999	99999999	99999999	99999999	99999999	99999999	99999999	99999999	99999999	99999999	99999999	99999999	99999999	10984	12530	10116	99999999	7947	9139	9457	8927	7766	7660	9327	7517	8400	7071	8312	7328	7742	6956
103	99999999	99999999	99999999	99999999	99999999	99999999	99999999	99999999	99999999	99999999	99999999	99999999	99999999	99999999	99999999	99999999	99999999	99999999	99999999	99999999	99999999	99999999	99999999	99999999	99999999	99999999	99999999	99999999	99999999	99999999	9666	15711	10852	99999999	99999999	10757	8280	7567	17054	8013	9415	7789	11197	8049	7472	7936	6465	7156	7779
104	99999999	99999999	99999999	99999999	99999999	99999999	99999999	99999999	99999999	99999999	99999999	99999999	99999999	99999999	99999999	99999999	99999999	99999999	99999999	99999999	99999999	99999999	99999999	99999999	99999999	99999999	99999999	99999999	99999999	99999999	12411	9866	8559	8052	11176	12559	9680	8601	6586	8287	8361	7638	7669	8074	7433	7109	9014	7385	7460
105	99999999	99999999	99999999	99999999	99999999	99999999	99999999	99999999	99999999	99999999	99999999	99999999	99999999	99999999	99999999	99999999	99999999	99999999	99999999	99999999	99999999	99999999	99999999	99999999	99999999	99999999	99999999	99999999	99999999	99999999	99999999	14436	11293	9714	9243	8866	7871	10154	8482	7269	7390	8305	8014	7840	6828	7677	7723	7023	7290
106	99999999	99999999	99999999	99999999	99999999	99999999	99999999	99999999	99999999	99999999	99999999	99999999	99999999	99999999	99999999	99999999	99999999	99999999	99999999	99999999	99999999	99999999	99999999	99999999	99999999	99999999	99999999	99999999	99999999	99999999	10719	10750	10332	10289	9401	9526	8428	7653	8245	9477	7603	8760	8219	7622	7764	8449	7540	7829	7312
107	99999999	99999999	99999999	99999999	99999999	99999999	99999999	99999999	99999999	99999999	99999999	99999999	99999999	99999999	99999999	99999999	99999999	99999999	99999999	99999999	99999999	99999999	99999999	99999999	99999999	99999999	99999999	99999999	99999999	13624	13071	99999999	9486	11013	9314	8263	9675	8180	13282	8627	7880	8141	8096	7512	6682	6996	6815	6488	7153
108	99999999	99999999	99999999	99999999	99999999	99999999	99999999	99999999	99999999	99999999	99999999	99999999	99999999	99999999	99999999	99999999	99999999	99999999	99999999	99999999	99999999	99999999	99999999	99999999	99999999	99999999	99999999	99999999	99999999	99999999	10526	99999999	9424	9877	8576	9412	9568	8014	9003	7702	8813	7211	7691	8337	7965	8981	9117	8100	7632
109	99999999	99999999	99999999	99999999	99999999	99999999	99999999	99999999	99999999	99999999	99999999	99999999	99999999	99999999	99999999	99999999	99999999	99999999	99999999	99999999	99999999	99999999	99999999	99999999	99999999	99999999	99999999	99999999	99999999	99999999	99999999	99999999	9341	99999999	9962	9272	8183	8448	7994	7873	7894	6747	8415	7736	7163	7418	8310	7917	7567
110	99999999	99999999	99999999	99999999	99999999	99999999	99999999	99999999	99999999	99999999	99999999	99999999	99999999	99999999	99999999	99999999	99999999	99999999	99999999	99999999	99999999	99999999	99999999	99999999	99999999	99999999	99999999	99999999	99999999	99999999	8378	11254	99999999	12378	9260	8581	10131	9181	8577	8801	6479	8759	7613	8665	7354	8647	7005	7857	7330
111	99999999	99999999	99999999	99999999	99999999	99999999	99999999	99999999	99999999	99999999	99999999	99999999	99999999	99999999	99999999	99999999	99999999	99999999	99999999	99999999	99999999	99999999	99999999	99999999	99999999	99999999	99999999	99999999	99999999	99999999	11667	14138	12490	9920	8978	10208	7915	8738	8332	10231	6886	8412	6942	7555	7660	6660	7754	7149	7784
112	99999999	99999999	99999999	99999999	99999999	99999999	99999999	99999999	99999999	99999999	99999999	99999999	99999999	99999999	99999999	99999999	99999999	99999999	99999999	99999999	99999999	99999999	99999999	99999999	99999999	99999999	99999999	99999999	99999999	99999999	14187	99999999	99999999	11137	11040	8996	9341	8333	9644	8264	8511	7834	6487	7164	7044	6718	8469	7217	9138
113	99999999	99999999	99999999	99999999	99999999	99999999	99999999	99999999	99999999	99999999	99999999	99999999	99999999	99999999	99999999	99999999	99999999	99999999	99999999	99999999	99999999	99999999	99999999	99999999	99999999	99999999	99999999	12541	99999999	99999999	99999999	99999999	10912	11444	8850	9900	11176	7157	7709	8809	8507	7834	7627	7729	7018	7581	7640	6475	7241
114	99999999	99999999	99999999	99999999	99999999	99999999	99999999	99999999	99999999	99999999	99999999	99999999	99999999	99999999	99999999	99999999	99999999	99999999	99999999	99999999	99999999	99999999	99999999	99999999	99999999	99999999	99999999	99999999	99999999	99999999	14070	12937	99999999	10727	9891	8264	8428	8099	8326	7877	7160	8219	7831	6655	7383	7401	7223	7132	7687
115	99999999	99999999	99999999	99999999	99999999	99999999	99999999	99999999	99999999	99999999	99999999	99999999	99999999	99999999	99999999	99999999	99999999	99999999	99999999	99999999	99999999	99999999	99999999	99999999	99999999	99999999	99999999	99999999	99999999	99999999	99999999	13694	13322	11567	10105	9456	8287	8390	10041	9042	7373	7235	7193	8181	7811	8017	7264	6579	7386
116	99999999	99999999	99999999	99999999	99999999	99999999	99999999	99999999	99999999	99999999	99999999	99999999	99999999	99999999	99999999	99999999	99999999	99999999	99999999	99999999	99999999	99999999	99999999	99999999	99999999	99999999	99999999	99999999	99999999	99999999	99999999	11665	9851	13595	99999999	11099	9404	8549	8498	10095	7201	8782	7594	7735	8390	7779	7527	7416	7485
117	99999999	99999999	99999999	99999999	99999999	99999999	99999999	99999999	99999999	99999999	99999999	99999999	99999999	99999999	99999999	99999999	99999999	99999999	99999999	99999999	99999999	99999999	99999999	99999999	99999999	99999999	99999999	99999999	99999999	13380	7976	99999999	11850	9068	9105	9119	8977	9199	8115	8115	8686	8099	8093	7117	7177	7819	7776	8433	8566
118	99999999	99999999	99999999	99999999	99999999	99999999	99999999	99999999	99999999	99999999	99999999	99999999	99999999	99999999	99999999	99999999	99999999	99999999	99999999	99999999	99999999	99999999	99999999	99999999	99999999	99999999	99999999	99999999	99999999	11773	12026	10305	99999999	8850	8626	10083	99999999	9564	7369	9668	8110	7181	8244	7821	8148	8495	8257	7652	6407
119	99999999	99999999	99999999	99999999	99999999	99999999	99999999	99999999	99999999	99999999	99999999	99999999	99999999	99999999	99999999	99999999	99999999	99999999	99999999	99999999	99999999	99999999	99999999	99999999	99999999	99999999	99999999	99999999	99999999	99999999	13794	99999999	20929	10982	10552	9882	8243	8478	8360	7446	7359	8410	9028	7597	7695	7249	7547	7066	7608
120	99999999	99999999	99999999	99999999	99999999	99999999	99999999	99999999	99999999	99999999	99999999	99999999	99999999	99999999	99999999	99999999	99999999	99999999	99999999	99999999	99999999	99999999	99999999	99999999	99999999	99999999	99999999	99999999	99999999	99999999	9895	17466	10045	20658	8859	7725	10004	9656	7201	8429	8020	8348	7661	7427	7622	7194	6278	8033	8041
121	99999999	99999999	99999999	99999999	99999999	99999999	99999999	99999999	99999999	99999999	99999999	99999999	99999999	99999999	99999999	99999999	99999999	99999999	99999999	99999999	99999999	99999999	99999999	99999999	99999999	99999999	99999999	99999999	99999999	99999999	99999999	99999999	11223	9330	9726	99999999	8976	8189	7532	8684	8395	7658	7807	7496	7244	7398	8165	7945	6707
122	99999999	99999999	99999999	99999999	99999999	99999999	99999999	99999999	99999999	99999999	99999999	99999999	99999999	99999999	99999999	99999999	99999999	99999999	99999999	99999999	99999999	99999999	99999999	99999999	99999999	99999999	99999999	99999999	14778	99999999	99999999	10712	12474	99999999	8685	7805	9083	8301	8215	7832	10193	7984	7209	8055	7323	7266	7805	7353	8046
123	99999999	99999999	99999999	99999999	99999999	99999999	99999999	99999999	99999999	99999999	99999999	99999999	99999999	99999999	99999999	99999999	99999999	99999999	99999999	99999999	99999999	99999999	99999999	99999999	99999999	99999999	13623	99999999	99999999	99999999	99999999	10296	99999999	11752	10050	10038	9023	8474	8207	8475	7462	8097	8079	7966	6923	8487	6586	6620	7826
124	99999999	99999999	99999999	99999999	99999999	99999999	99999999	99999999	99999999	99999999	99999999	99999999	99999999	99999999	99999999	99999999	99999999	99999999	99999999	99999999	99999999	99999999	99999999	99999999	99999999	99999999	99999999	99999999	11958	12006	11359	99999999	10251	8700	9903	9344	8609	8902	7650	7728	9393	8033	7418	7620	7651	6727	7115	7112	7193
125	99999999	99999999	99999999	99999999	99999999	99999999	99999999	99999999	99999999	99999999	99999999	99999999	99999999	99999999	99999999	99999999	99999999	99999999	99999999	99999999	99999999	99999999	99999999	99999999	99999999	99999999	99999999	99999999	99999999	99999999	99999999	99999999	99999999	9084	10029	9450	9362	8881	8933	10209	8295	8223	8046	7765	7398	8350	6685	7020	7394
126	99999999	99999999	99999999	99999999	99999999	99999999	99999999	99999999	99999999	99999999	99999999	99999999	99999999	99999999	99999999	99999999	99999999	99999999	99999999	99999999	99999999	99999999	99999999	99999999	99999999	99999999	99999999	99999999	99999999	99999999	99999999	11512	11415	8599	9585	8756	8571	9585	8638	8596	7964	8810	7594	6707	7610	7618	7208	7673	7683
127	99999999	99999999	99999999	99999999	99999999	99999999	99999999	99999999	99999999	99999999	99999999	99999999	99999999	99999999	99999999	99999999	99999999	99999999	99999999	99999999	99999999	99999999	99999999	99999999	99999999	99999999	99999999	99999999	16285	99999999	12150	12120	11551	99999999	9292	8581	8108	9683	8408	8848	7984	8878	8289	7927	7821	6955	7069	9367	8405
128	99999999	99999999	99999999	99999999	99999999	99999999	99999999	99999999	99999999	99999999	99999999	99999999	99999999	99999999	99999999	99999999	99999999	99999999	99999999	99999999	99999999	99999999	99999999	99999999	99999999	99999999	99999999	99999999	99999999	10868	12076	99999999	10715	12718	10993	8282	8290	8597	8277	8729	7123	8486	7548	7484	7685	7668	7344	6748	7093
129	99999999	99999999	99999999	99999999	99999999	99999999	99999999	99999999	99999999	99999999	99999999	99999999	99999999	99999999	99999999	99999999	99999999	99999999	99999999	99999999	99999999	99999999	99999999	99999999	99999999	99999999	18257	99999999	99999999	99999999	99999999	12033	9350	9697	10881	8288	9164	7655	9571	8019	7059	7580	8696	7320	7679	8032	7256	7096	6582
130	99999999	99999999	99999999	99999999	99999999	99999999	99999999	99999999	99999999	99999999	99999999	99999999	99999999	99999999	99999999	99999999	99999999	99999999	99999999	99999999	99999999	99999999	99999999	99999999	99999999	99999999	99999999	99999999	99999999	99999999	11398	11984	10242	10683	9471	7807	8366	8950	6917	8331	7207	7184	7922	7769	7431	9207	7448	8755	7254
131	99999999	99999999	99999999	99999999	99999999	99999999	99999999	99999999	99999999	99999999	99999999	99999999	99999999	99999999	99999999	99999999	99999999	99999999	99999999	99999999	99999999	99999999	99999999	99999999	99999999	99999999	99999999	99999999	99999999	99999999	99999999	11536	11720	99999999	9117	99999999	10469	10612	10028	9976	8372	8958	7947	8770	7657	7607	8179	7118	8454
132	99999999	99999999	99999999	99999999	99999999	99999999	99999999	99999999	99999999	99999999	99999999	99999999	99999999	99999999	99999999	99999999	99999999	99999999	99999999	99999999	99999999	99999999	99999999	99999999	99999999	99999999	99999999	99999999	99999999	13515	12923	11410	10935	99999999	9468	7987	8322	8842	8759	8075	8805	8043	8253	7676	6521	7916	7645	6904	7422
133	99999999	99999999	99999999	99999999	99999999	99999999	99999999	99999999	99999999	99999999	99999999	99999999	99999999	99999999	99999999	99999999	99999999	99999999	99999999	99999999	99999999	99999999	99999999	99999999	99999999	99999999	99999999	99999999	99999999	99999999	12066	11318	11177	9849	9446	11987	9442	8049	9265	7056	7991	7410	7406	7645	7818	7982	7742	7301	7168
134	99999999	99999999	99999999	99999999	99999999	99999999	99999999	99999999	99999999	99999999	99999999	99999999	99999999	99999999	99999999	99999999	99999999	99999999	99999999	99999999	99999999	99999999	99999999	99999999	99999999	99999999	99999999	99999999	99999999	12414	99999999	10517	99999999	12119	9081	9551	7713	8066	8938	8026	8097	6664	7676	8054	7472	7881	8071	8494	6754
135	99999999	99999999	99999999	99999999	99999999	99999999	99999999	99999999	99999999	99999999	99999999	99999999	99999999	99999999	99999999	99999999	99999999	99999999	99999999	99999999	99999999	99999999	99999999	99999999	99999999	99999999	99999999	99999999	99999999	99999999	15226	99999999	9492	9189	9777	9859	9340	11281	7905	8953	7665	8030	7160	7921	9076	7030	7702	7216	7325
136	99999999	99999999	99999999	99999999	99999999	99999999	99999999	99999999	99999999	99999999	99999999	99999999	99999999	99999999	99999999	99999999	99999999	99999999	99999999	99999999	99999999	99999999	99999999	99999999	99999999	99999999	99999999	12131	99999999	99999999	99999999	99999999	16077	9371	11283	9397	9741	8154	7973	8116	9161	7034	8323	8355	7660	6800	7851	7868	7766
137	99999999	99999999	99999999	99999999	99999999	99999999	99999999	99999999	99999999	99999999	99999999	99999999	99999999	99999999	99999999	99999999	99999999	99999999	99999999	99999999	99999999	99999999	99999999	99999999	99999999	99999999	99999999	99999999	99999999	11783	99999999	99999999	13299	12193	9996	8953	10461	8821	7800	10038	8001	7278	6558	9276	7344	7408	9286	7053	6770
138	99999999	99999999	99999999	99999999	99999999	99999999	99999999	99999999	99999999	99999999	99999999	99999999	99999999	99999999	99999999	99999999	99999999	99999999	99999999	99999999	99999999	99999999	99999999	99999999	99999999	99999999	99999999	99999999	99999999	99999999	11397	10458	99999999	99999999	9173	9549	9010	8127	8207	7743	7905	8445	7990	7187	7130	7206	8344	6449	6511
139	99999999	99999999	99999999	99999999	99999999	99999999	99999999	99999999	99999999	99999999	99999999	99999999	99999999	99999999	99999999	99999999	99999999	99999999	99999999	99999999	99999999	99999999	99999999	99999999	99999999	99999999	99999999	99999999	15041	99999999	99999999	12849	13354	99999999	11613	8151	12370	8143	8245	7499	9015	9078	7547	8446	8218	7218	7739	7019	6846
140	99999999	99999999	99999999	99999999	99999999	99999999	99999999	99999999	99999999	99999999	99999999	99999999	99999999	99999999	99999999	99999999	99999999	99999999	99999999	99999999	99999999	99999999	99999999	99999999	99999999	99999999	99999999	99999999	99999999	11859	99999999	99999999	10447	99999999	9647	9814	9619	8975	7173	8717	7849	8355	8246	7338	6842	7740	6992	7312	7437
141	99999999	99999999	99999999	99999999	99999999	99999999	99999999	99999999	99999999	99999999	99999999	99999999	99999999	99999999	99999999	99999999	99999999	99999999	99999999	99999999	99999999	99999999	99999999	99999999	99999999	99999999	99999999	99999999	99999999	99999999	99999999	99999999	11410	12391	9659	8671	9257	9248	8372	7973	9098	8020	7429	7695	8049	8188	6801	7656	7086
142	99999999	99999999	99999999	99999999	99999999	99999999	99999999	99999999	99999999	99999999	99999999	99999999	99999999	99999999	99999999	99999999	99999999	99999999	99999999	99999999	99999999	99999999	99999999	99999999	99999999	17275	99999999	99999999	99999999	10902	99999999	99999999	99999999	9400	12044	9296	8984	8136	8991	8482	9171	7263	7546	7589	6972	7808	7791	7640	6330
143	99999999	99999999	99999999	99999999	99999999	99999999	99999999	99999999	99999999	99999999	99999999	99999999	99999999	99999999	99999999	99999999	99999999	99999999	99999999	99999999	99999999	99999999	99999999	99999999	99999999	99999999	99999999	99999999	99999999	18918	99999999	99999999	14288	9452	14173	9871	9399	8407	7299	9369	8127	7889	8076	9430	8606	7830	7451	6106	6519
144	99999999	99999999	99999999	99999999	99999999	99999999	99999999	99999999	99999999	99999999	99999999	99999999	99999999	99999999	99999999	99999999	99999999	99999999	99999999	99999999	99999999	99999999	99999999	99999999	99999999	99999999	99999999	99999999	99999999	99999999	99999999	99999999	99999999	10528	9192	9013	9204	8499	8416	7881	7539	7646	8459	7521	8273	7802	7952	7712	7039
145	99999999	99999999	99999999	99999999	99999999	99999999	99999999	99999999	99999999	99999999	99999999	99999999	99999999	99999999	99999999	99999999	99999999	99999999	99999999	99999999	99999999	99999999	99999999	99999999	99999999	99999999	99999999	99999999	17197	16528	11757	99999999	11191	12469	9782	9875	9916	8291	7844	9667	8186	7541	8577	7322	7013	7203	8059	7661	7188
146	99999999	99999999	99999999	99999999	99999999	99999999	99999999	99999999	99999999	99999999	99999999	99999999	99999999	99999999	99999999	99999999	99999999	99999999	99999999	99999999	99999999	99999999	99999999	99999999	99999999	99999999	99999999	99999999	14995	11220	99999999	99999999	12184	8344	9065	10294	8691	9242	9609	8957	8697	7879	8517	6928	7425	8164	7214	7916	8108
147	99999999	99999999	99999999	99999999	99999999	99999999	99999999	99999999	99999999	99999999	99999999	99999999	99999999	99999999	99999999	99999999	99999999	99999999	99999999	99999999	99999999	99999999	99999999	99999999	99999999	99999999	99999999	99999999	99999999	99999999	99999999	99999999	99999999	9627	10814	10568	8375	14687	7811	7329	8854	8722	7402	7784	7685	7513	8220	7125	6994
148	99999999	99999999	99999999	99999999	99999999	99999999	99999999	99999999	99999999	99999999	99999999	99999999	99999999	99999999	99999999	99999999	99999999	99999999	99999999	99999999	99999999	99999999	99999999	99999999	99999999	99999999	99999999	99999999	99999999	99999999	9923	10076	12229	99999999	9580	99999999	8766	7100	8467	7924	8002	9395	7082	8123	7346	7015	7173	7210	7232
149	99999999	99999999	99999999	99999999	99999999	99999999	99999999	99999999	99999999	99999999	99999999	99999999	99999999	99999999	99999999	99999999	99999999	99999999	99999999	99999999	99999999	99999999	99999999	99999999	99999999	99999999	99999999	99999999	99999999	99999999	99999999	99999999	10743	9436	8778	99999999	8785	9360	8079	8187	7457	8416	8113	8765	6961	7939	7467	8157	6492
150	99999999	99999999	99999999	99999999	99999999	99999999	99999999	99999999	99999999	99999999	99999999	99999999	99999999	99999999	99999999	99999999	99999999	99999999	99999999	99999999	99999999	99999999	99999999	99999999	99999999	99999999	99999999	99999999	99999999	99999999	11534	11845	8450	99999999	8590	9042	10203	7921	8391	8981	7941	7371	6636	7934	9818	7512	7350	8205	7327
151	99999999	99999999	99999999	99999999	99999999	99999999	99999999	99999999	99999999	99999999	99999999	99999999	99999999	99999999	99999999	99999999	99999999	99999999	99999999	99999999	99999999	99999999	99999999	99999999	99999999	99999999	99999999	99999999	14829	99999999	99999999	19385	10130	99999999	9459	9229	7123	8326	7888	8885	8728	7773	7352	7091	7813	7628	7758	7286	7277
152	99999999	99999999	99999999	99999999	99999999	99999999	99999999	99999999	99999999	99999999	99999999	99999999	99999999	99999999	99999999	99999999	99999999	99999999	99999999	99999999	99999999	99999999	99999999	99999999	99999999	99999999	99999999	99999999	15507	99999999	99999999	99999999	9335	8540	9483	8139	8512	9003	7641	8193	7757	7794	9070	8243	7668	7310	7448	7608	6851
153	99999999	99999999	99999999	99999999	99999999	99999999	99999999	99999999	99999999	99999999	99999999	99999999	99999999	99999999	99999999	99999999	99999999	99999999	99999999	99999999	99999999	99999999	99999999	99999999	99999999	99999999	99999999	99999999	99999999	99999999	99999999	10622	12686	10122	11943	11916	8360	9784	7227	9417	7781	7460	9396	7390	7909	7165	7193	6779	7482
154	99999999	99999999	99999999	99999999	99999999	99999999	99999999	99999999	99999999	99999999	99999999	99999999	99999999	99999999	99999999	99999999	99999999	99999999	99999999	99999999	99999999	99999999	99999999	99999999	99999999	99999999	99999999	99999999	99999999	13957	11033	10951	99999999	10594	13278	9794	9028	8575	8783	8645	8760	8148	6924	7403	7726	7108	8597	7010	7248
155	99999999	99999999	99999999	99999999	99999999	99999999	99999999	99999999	99999999	99999999	99999999	99999999	99999999	99999999	99999999	99999999	99999999	99999999	99999999	99999999	99999999	99999999	99999999	99999999	99999999	99999999	99999999	99999999	99999999	11781	15295	99999999	99999999	8506	9938	8712	8653	8696	7987	7303	8784	8038	7119	8225	8696	7034	8588	6889	7872
156	99999999	99999999	99999999	99999999	99999999	99999999	99999999	99999999	99999999	99999999	99999999	99999999	99999999	99999999	99999999	99999999	99999999	99999999	99999999	99999999	99999999	99999999	99999999	99999999	99999999	99999999	99999999	99999999	10587	99999999	99999999	99999999	99999999	7726	7868	7727	8702	8757	8075	9855	7438	6994	7079	8142	7941	7117	6995	7601	7510
157	99999999	99999999	99999999	99999999	99999999	99999999	99999999	99999999	99999999	99999999	99999999	99999999	99999999	99999999	99999999	99999999	99999999	99999999	99999999	99999999	99999999	99999999	99999999	99999999	99999999	99999999	99999999	99999999	99999999	99999999	10977	99999999	10329	99999999	9769	7660	8490	8141	8622	7466	7586	8088	8089	7638	7179	7171	7139	7747	6708
158	99999999	99999999	99999999	99999999	99999999	99999999	99999999	99999999	99999999	99999999	99999999	99999999	99999999	99999999	99999999	99999999	99999999	99999999	99999999	99999999	99999999	99999999	99999999	99999999	99999999	99999999	99999999	99999999	99999999	99999999	13050	11010	17912	99999999	10322	9428	8248	7489	7423	8235	7727	8444	8045	7208	6888	7566	7727	7300	7008
159	99999999	99999999	99999999	99999999	99999999	99999999	99999999	99999999	99999999	99999999	99999999	99999999	99999999	99999999	99999999	99999999	99999999	99999999	99999999	99999999	99999999	99999999	99999999	99999999	99999999	99999999	99999999	99999999	12058	99999999	10494	13969	99999999	12567	8141	8938	7545	7125	7938	8199	7629	8576	7703	8249	7631	6997	7966	7294	8112
160	99999999	99999999	99999999	99999999	99999999	99999999	99999999	99999999	99999999	99999999	99999999	99999999	99999999	99999999	99999999	99999999	99999999	99999999	99999999	99999999	99999999	99999999	99999999	99999999	99999999	99999999	99999999	99999999	12733	99999999	9867	99999999	12460	8798	8883	14578	9283	8605	7458	7144	8554	7535	7293	7653	7656	6899	8961	7222	6811
161	99999999	99999999	99999999	99999999	99999999	99999999	99999999	99999999	99999999	99999999	99999999	99999999	99999999	99999999	99999999	99999999	99999999	99999999	99999999	99999999	99999999	99999999	99999999	99999999	99999999	99999999	99999999	12897	99999999	10791	99999999	11290	99999999	10452	9761	8683	8684	8397	8466	7427	8688	8000	8440	7468	8229	7524	6609	7997	7853
162	99999999	99999999	99999999	99999999	99999999	99999999	99999999	99999999	99999999	99999999	99999999	99999999	99999999	99999999	99999999	99999999	99999999	99999999	99999999	99999999	99999999	99999999	99999999	99999999	99999999	99999999	99999999	99999999	99999999	99999999	99999999	99999999	99999999	99999999	8128	9135	10213	7073	9274	9135	8144	7447	7681	8496	6927	7453	6778	7699	7715
163	99999999	99999999	99999999	99999999	99999999	99999999	99999999	99999999	99999999	99999999	99999999	99999999	99999999	99999999	99999999	99999999	99999999	99999999	99999999	99999999	99999999	99999999	99999999	99999999	99999999	99999999	99999999	99999999	99999999	99999999	12075	99999999	9487	99999999	9463	99999999	9022	8686	7927	8912	7841	8455	7941	7840	7019	6987	6891	7465	7974
164	99999999	99999999	99999999	99999999	99999999	99999999	99999999	99999999	99999999	99999999	99999999	99999999	99999999	99999999	99999999	99999999	99999999	99999999	99999999	99999999	99999999	99999999	99999999	99999999	99999999	99999999	99999999	99999999	99999999	99999999	11439	99999999	11586	11235	99999999	99999999	9295	8929	10698	9090	7245	7401	7459	7486	7647	7957	8203	8526	7006
165	99999999	99999999	99999999	99999999	99999999	99999999	99999999	99999999	99999999	99999999	99999999	99999999	99999999	99999999	99999999	99999999	99999999	99999999	99999999	99999999	99999999	99999999	99999999	99999999	99999999	99999999	99999999	99999999	99999999	99999999	12250	9837	10173	10724	9554	9295	8905	7994	8547	7201	8042	9739	8966	6721	8191	7554	8195	7606	7514
166	99999999	99999999	99999999	99999999	99999999	99999999	99999999	99999999	99999999	99999999	99999999	99999999	99999999	99999999	99999999	99999999	99999999	99999999	99999999	99999999	99999999	99999999	99999999	99999999	99999999	99999999	99999999	14438	99999999	9257	99999999	99999999	99999999	11992	99999999	9493	8477	9123	7584	8015	8578	7713	7813	6771	8554	7206	8223	7070	7114
167	99999999	99999999	99999999	99999999	99999999	99999999	99999999	99999999	99999999	99999999	99999999	99999999	99999999	99999999	99999999	99999999	99999999	99999999	99999999	99999999	99999999	99999999	99999999	99999999	99999999	99999999	99999999	99999999	99999999	12837	99999999	11410	99999999	8901	9956	8176	9107	10409	8469	7555	8198	6879	7353	7840	7483	7650	7481	7380	6957
168	99999999	99999999	99999999	99999999	99999999	99999999	99999999	99999999	99999999	99999999	99999999	99999999	99999999	99999999	99999999	99999999	99999999	99999999	99999999	99999999	99999999	99999999	99999999	99999999	99999999	99999999	99999999	99999999	99999999	10842	99999999	99999999	99999999	9544	8566	8687	9543	8324	7931	7714	8380	7333	7633	7858	8042	7347	7058	6938	8026
169	99999999	99999999	99999999	99999999	99999999	99999999	99999999	99999999	99999999	99999999	99999999	99999999	99999999	99999999	99999999	99999999	99999999	99999999	99999999	99999999	99999999	99999999	99999999	99999999	99999999	99999999	99999999	99999999	99999999	99999999	99999999	99999999	11489	9220	9280	12611	8259	8407	7975	8279	7718	7718	7680	7419	7721	7150	7742	6646	6885
170	99999999	99999999	99999999	99999999	99999999	99999999	99999999	99999999	99999999	99999999	99999999	99999999	99999999	99999999	99999999	99999999	99999999	99999999	99999999	99999999	99999999	99999999	99999999	99999999	16560	99999999	99999999	99999999	99999999	99999999	13396	10388	10019	11570	9620	8447	7179	9445	8091	8495	7146	7918	7890	8353	7878	7167	7031	7575	9656
171	99999999	99999999	99999999	99999999	99999999	99999999	99999999	99999999	99999999	99999999	99999999	99999999	99999999	99999999	99999999	99999999	99999999	99999999	99999999	99999999	99999999	99999999	99999999	99999999	99999999	99999999	99999999	99999999	99999999	12810	9820	99999999	12014	13664	9432	8903	8559	8260	7762	7578	7366	7790	7565	7194	7996	7722	7431	7140	6388
172	99999999	99999999	99999999	99999999	99999999	99999999	99999999	99999999	99999999	99999999	99999999	99999999	99999999	99999999	99999999	99999999	99999999	99999999	99999999	99999999	99999999	99999999	99999999	99999999	99999999	99999999	99999999	99999999	12502	99999999	99999999	99999999	12428	11295	99999999	14779	7473	9192	6358	8145	7831	8431	7742	9160	7363	7475	8091	7688	7435
173	99999999	99999999	99999999	99999999	99999999	99999999	99999999	99999999	99999999	99999999	99999999	99999999	99999999	99999999	99999999	99999999	99999999	99999999	99999999	99999999	99999999	99999999	99999999	99999999	99999999	99999999	99999999	99999999	99999999	99999999	99999999	99999999	11198	99999999	99999999	10955	7998	8159	9735	9580	7891	7294	7256	7094	8027	7226	7307	7639	7926
174	99999999	99999999	99999999	99999999	99999999	99999999	99999999	99999999	99999999	99999999	99999999	99999999	99999999	99999999	99999999	99999999	99999999	99999999	99999999	99999999	99999999	99999999	99999999	99999999	99999999	99999999	99999999	99999999	99999999	99999999	99999999	99999999	8693	8839	18365	9722	8054	9063	8007	8918	7183	7969	9094	7231	8565	7399	7453	7862	7043
175	99999999	99999999	99999999	99999999	99999999	99999999	99999999	99999999	99999999	99999999	99999999	99999999	99999999	99999999	99999999	99999999	99999999	99999999	99999999	99999999	99999999	99999999	99999999	99999999	99999999	99999999	99999999	99999999	99999999	16394	10884	12000	10323	9449	9611	9488	9156	9934	7876	7956	7303	6787	7036	7385	8016	7245	7580	6775	7974
176	99999999	99999999	99999999	99999999	99999999	99999999	99999999	99999999	99999999	99999999	99999999	99999999	99999999	99999999	99999999	99999999	99999999	99999999	99999999	99999999	99999999	99999999	99999999	99999999	99999999	99999999	99999999	99999999	99999999	99999999	15446	99999999	9758	11511	10836	8930	7651	10422	7611	8980	8142	7875	8112	7648	6604	7158	6887	7483	7272
177	99999999	99999999	99999999	99999999	99999999	99999999	99999999	99999999	99999999	99999999	99999999	99999999	99999999	99999999	99999999	99999999	99999999	99999999	99999999	99999999	99999999	99999999	99999999	99999999	99999999	99999999	99999999	99999999	99999999	99999999	99999999	12903	9645	10015	99999999	9743	9082	10257	8745	7733	6904	8200	7825	6851	6889	9142	7187	6528	6714
178	99999999	99999999	99999999	99999999	99999999	99999999	99999999	99999999	99999999	99999999	99999999	99999999	99999999	99999999	99999999	99999999	99999999	99999999	99999999	99999999	99999999	99999999	99999999	99999999	99999999	99999999	99999999	99999999	99999999	99999999	99999999	99999999	9719	10157	12841	9472	8676	9416	8768	7318	8347	7806	7822	7576	7990	7091	7687	6713	7866
179	99999999	99999999	99999999	99999999	99999999	99999999	99999999	99999999	99999999	99999999	99999999	99999999	99999999	99999999	99999999	99999999	99999999	99999999	99999999	99999999	99999999	99999999	99999999	99999999	99999999	99999999	99999999	99999999	99999999	99999999	99999999	8962	11510	9770	10082	9059	8864	8986	8132	8442	7910	7669	8050	7944	7780	6937	8307	6892	7052
180	99999999	99999999	99999999	99999999	99999999	99999999	99999999	99999999	99999999	99999999	99999999	99999999	99999999	99999999	99999999	99999999	99999999	99999999	99999999	99999999	99999999	99999999	99999999	99999999	99999999	99999999	99999999	99999999	99999999	99999999	99999999	99999999	14528	10852	11818	10282	8938	9037	8535	7406	8654	6933	7896	8754	7222	7120	7989	6739	6994
181	99999999	99999999	99999999	99999999	99999999	99999999	99999999	99999999	99999999	99999999	99999999	99999999	99999999	99999999	99999999	99999999	99999999	99999999	99999999	99999999	99999999	99999999	99999999	99999999	99999999	99999999	99999999	99999999	12604	99999999	99999999	99999999	99999999	99999999	9961	10267	8267	7468	8060	8368	8364	8251	7160	8475	6900	7932	7669	6326	7988
182	99999999	99999999	99999999	99999999	99999999	99999999	99999999	99999999	99999999	99999999	99999999	99999999	99999999	99999999	99999999	99999999	99999999	99999999	99999999	99999999	99999999	99999999	99999999	99999999	99999999	99999999	99999999	99999999	99999999	99999999	13606	10941	99999999	99999999	12216	7926	8538	7918	7703	7765	7892	9156	8506	7012	6935	7699	8499	7536	7528
183	99999999	99999999	99999999	99999999	99999999	99999999	99999999	99999999	99999999	99999999	99999999	99999999	99999999	99999999	99999999	99999999	99999999	99999999	99999999	99999999	99999999	99999999	99999999	99999999	99999999	99999999	99999999	99999999	99999999	11636	99999999	99999999	99999999	8801	9827	8713	9851	8586	7587	9805	8600	6413	7945	8258	7071	7213	7395	8713	7017
184	99999999	99999999	99999999	99999999	99999999	99999999	99999999	99999999	99999999	99999999	99999999	99999999	99999999	99999999	99999999	99999999	99999999	99999999	99999999	99999999	99999999	99999999	99999999	99999999	99999999	99999999	99999999	99999999	99999999	99999999	99999999	99999999	10186	99999999	99999999	9014	9775	9176	7947	8437	9422	6628	8014	7856	7195	7387	7714	7929	7539
185	99999999	99999999	99999999	99999999	99999999	99999999	99999999	99999999	99999999	99999999	99999999	99999999	99999999	99999999	99999999	99999999	99999999	99999999	99999999	99999999	99999999	99999999	99999999	99999999	99999999	99999999	99999999	99999999	99999999	99999999	14073	12223	99999999	10185	8714	9235	8614	99999999	9301	8090	8277	8342	7637	8352	8158	7065	8056	6637	7662
186	99999999	99999999	99999999	99999999	99999999	99999999	99999999	99999999	99999999	99999999	99999999	99999999	99999999	99999999	99999999	99999999	99999999	99999999	99999999	99999999	99999999	99999999	99999999	99999999	99999999	99999999	99999999	99999999	12453	15868	11939	99999999	99999999	99999999	99999999	10079	8851	8860	7476	7471	7963	7509	8861	8712	6998	7304	6552	7389	8521
187	99999999	99999999	99999999	99999999	99999999	99999999	99999999	99999999	99999999	99999999	99999999	99999999	99999999	99999999	99999999	99999999	99999999	99999999	99999999	99999999	99999999	99999999	99999999	99999999	99999999	99999999	99999999	99999999	16269	19161	99999999	99999999	10893	99999999	10591	7931	9478	8493	8618	7943	8868	7802	8017	7655	6836	7518	5832	6560	6998
188	99999999	99999999	99999999	99999999	99999999	99999999	99999999	99999999	99999999	99999999	99999999	99999999	99999999	99999999	99999999	99999999	99999999	99999999	99999999	99999999	99999999	99999999	99999999	99999999	99999999	99999999	99999999	99999999	99999999	99999999	99999999	99999999	99999999	10552	9780	9404	9219	10023	8482	7828	7407	7170	7516	7151	8047	7092	6991	6517	7316
189	99999999	99999999	99999999	99999999	99999999	99999999	99999999	99999999	99999999	99999999	99999999	99999999	99999999	99999999	99999999	99999999	99999999	99999999	99999999	99999999	99999999	99999999	99999999	99999999	99999999	99999999	99999999	99999999	99999999	99999999	15754	10685	9694	10810	9913	9277	9429	8443	7627	7793	7745	9197	8155	7143	7318	7191	7227	7323	7859
190	99999999	99999999	99999999	99999999	99999999	99999999	99999999	99999999	99999999	99999999	99999999	99999999	99999999	99999999	99999999	99999999	99999999	99999999	99999999	99999999	99999999	99999999	99999999	99999999	99999999	99999999	99999999	99999999	99999999	9808	99999999	99999999	15836	99999999	8362	8453	9989	7595	7542	9475	9420	7320	6685	7369	7207	7531	7391	7662	8108
191	99999999	99999999	99999999	99999999	99999999	99999999	99999999	99999999	99999999	99999999	99999999	99999999	99999999	99999999	99999999	99999999	99999999	99999999	99999999	99999999	99999999	99999999	99999999	99999999	99999999	99999999	99999999	99999999	10561	99999999	12653	13168	12186	99999999	9856	8833	7645	8335	8057	7634	8536	8842	9048	8534	7510	6718	6641	7149	8477
192	99999999	99999999	99999999	99999999	99999999	99999999	99999999	99999999	99999999	99999999	99999999	99999999	99999999	99999999	99999999	99999999	99999999	99999999	99999999	99999999	99999999	99999999	99999999	99999999	99999999	99999999	99999999	99999999	99999999	99999999	99999999	12612	9146	10888	9954	8329	10059	9717	7584	8744	8973	8735	7244	7093	7332	9187	6447	7647	6914
193	99999999	99999999	99999999	99999999	99999999	99999999	99999999	99999999	99999999	99999999	99999999	99999999	99999999	99999999	99999999	99999999	99999999	99999999	99999999	99999999	99999999	99999999	99999999	99999999	99999999	99999999	99999999	99999999	10718	99999999	10863	99999999	12041	13133	8928	8793	8255	9012	8620	8159	7923	8131	7686	7878	8154	7270	7220	8293	7142
194	99999999	99999999	99999999	99999999	99999999	99999999	99999999	99999999	99999999	99999999	99999999	99999999	99999999	99999999	99999999	99999999	99999999	99999999	99999999	99999999	99999999	99999999	99999999	99999999	99999999	99999999	99999999	99999999	99999999	99999999	99999999	9826	10208	10998	10359	99999999	8533	99999999	8163	8172	8169	7876	7266	7834	8344	6275	7849	8485	5737
195	99999999	99999999	99999999	99999999	99999999	99999999	99999999	99999999	99999999	99999999	99999999	99999999	99999999	99999999	99999999	99999999	99999999	99999999	99999999	99999999	99999999	99999999	99999999	99999999	99999999	99999999	99999999	99999999	99999999	13323	12265	11669	10525	99999999	9197	8688	7414	9722	7888	7934	8424	8990	7551	7911	7684	7797	6800	7357	7149
196	99999999	99999999	99999999	99999999	99999999	99999999	99999999	99999999	99999999	99999999	99999999	99999999	99999999	99999999	99999999	99999999	99999999	99999999	99999999	99999999	99999999	99999999	99999999	99999999	99999999	99999999	99999999	99999999	99999999	99999999	11748	99999999	99999999	8460	8965	13255	9051	9057	8054	8069	7151	7507	7925	8027	7686	8487	8075	7250	6747
197	99999999	99999999	99999999	99999999	99999999	99999999	99999999	99999999	99999999	99999999	99999999	99999999	99999999	99999999	99999999	99999999	99999999	99999999	99999999	99999999	99999999	99999999	99999999	99999999	99999999	99999999	99999999	99999999	99999999	99999999	99999999	12913	9783	9596	10647	8876	10228	17181	9056	9070	7183	10325	6951	7278	8795	7491	6549	7152	7296
198	99999999	99999999	99999999	99999999	99999999	99999999	99999999	99999999	99999999	99999999	99999999	99999999	99999999	99999999	99999999	99999999	99999999	99999999	99999999	99999999	99999999	99999999	99999999	99999999	99999999	99999999	99999999	99999999	99999999	99999999	99999999	10683	99999999	10741	8844	9148	8520	8913	9381	7063	7702	7822	8693	7197	7519	6216	7438	8202	7552
199	99999999	99999999	99999999	99999999	99999999	99999999	99999999	99999999	99999999	99999999	99999999	99999999	99999999	99999999	99999999	99999999	99999999	99999999	99999999	99999999	99999999	99999999	99999999	99999999	99999999	99999999	99999999	99999999	99999999	13127	99999999	9861	11928	8631	9337	9561	8334	8097	8346	7638	8236	7074	8086	7290	8975	7789	7114	6831	6937
200	99999999	99999999	99999999	99999999	99999999	99999999	99999999	99999999	99999999	99999999	99999999	99999999	99999999	99999999	99999999	99999999	99999999	99999999	99999999	99999999	99999999	99999999	99999999	99999999	99999999	99999999	99999999	99999999	99999999	99999999	10969	10147	10493	10876	9626	9712	9363	9836	8858	8441	8031	7376	9218	7444	7026	8267	7586	7063	7852
201	99999999	99999999	99999999	99999999	99999999	99999999	99999999	99999999	99999999	99999999	99999999	99999999	99999999	99999999	99999999	99999999	99999999	99999999	99999999	99999999	99999999	99999999	99999999	99999999	99999999	99999999	99999999	99999999	99999999	99999999	99999999	99999999	9030	99999999	10159	8449	9276	8940	9210	8705	7704	7844	7148	7617	6891	7163	7373	8090	7635
202	99999999	99999999	99999999	99999999	99999999	99999999	99999999	99999999	99999999	99999999	99999999	99999999	99999999	99999999	99999999	99999999	99999999	99999999	99999999	99999999	99999999	99999999	99999999	99999999	99999999	99999999	99999999	14057	99999999	99999999	11733	99999999	12568	11818	99999999	8502	8085	9612	8656	8574	6780	6320	8257	8531	6924	8311	7899	6803	7381
203	99999999	99999999	99999999	99999999	99999999	99999999	99999999	99999999	99999999	99999999	99999999	99999999	99999999	99999999	99999999	99999999	99999999	99999999	99999999	99999999	99999999	99999999	99999999	99999999	99999999	99999999	99999999	99999999	99999999	13829	99999999	12702	9961	10065	99999999	9527	9792	8132	8693	7502	8598	10147	7289	8057	7770	6860	8945	6870	7061
204	99999999	99999999	99999999	99999999	99999999	99999999	99999999	99999999	99999999	99999999	99999999	99999999	99999999	99999999	99999999	99999999	99999999	99999999	99999999	99999999	99999999	99999999	99999999	99999999	99999999	99999999	99999999	99999999	99999999	99999999	10645	99999999	13305	7989	9215	15766	9051	8350	7911	8435	7244	8933	8693	7594	8009	8355	7322	7549	7783
205	99999999	99999999	99999999	99999999	99999999	99999999	99999999	99999999	99999999	99999999	99999999	99999999	99999999	99999999	99999999	99999999	99999999	99999999	99999999	99999999	99999999	99999999	99999999	99999999	99999999	99999999	99999999	99999999	14778	99999999	14434	11386	10118	10977	10985	8956	9521	10293	8083	7791	8769	7744	7177	7507	7255	7779	7031	7599	8186
206	99999999	99999999	99999999	99999999	99999999	99999999	99999999	99999999	99999999	99999999	99999999	99999999	99999999	99999999	99999999	99999999	99999999	99999999	99999999	99999999	99999999	99999999	99999999	99999999	99999999	99999999	99999999	99999999	99999999	11718	99999999	99999999	9321	14211	11430	7922	8449	9553	8226	7246	8189	6764	7835	9826	6785	6702	6850	7829	6417
207	99999999	99999999	99999999	99999999	99999999	99999999	99999999	99999999	99999999	99999999	99999999	99999999	99999999	99999999	99999999	99999999	99999999	99999999	99999999	99999999	99999999	99999999	99999999	99999999	99999999	99999999	99999999	99999999	11311	99999999	12208	99999999	11395	10390	10446	9670	8766	9581	8039	8402	9147	7790	8060	8067	7158	7051	6487	7518	6998
208	99999999	99999999	99999999	99999999	99999999	99999999	99999999	99999999	99999999	99999999	99999999	99999999	99999999	99999999	99999999	99999999	99999999	99999999	99999999	99999999	99999999	99999999	99999999	99999999	99999999	99999999	99999999	99999999	16229	12576	12058	99999999	99999999	9044	8916	8644	8671	8761	8669	7996	7806	8374	7887	7132	7397	6230	7985	7652	7426
209	99999999	99999999	99999999	99999999	99999999	99999999	99999999	99999999	99999999	99999999	99999999	99999999	99999999	99999999	99999999	99999999	99999999	99999999	99999999	99999999	99999999	99999999	99999999	99999999	99999999	99999999	99999999	99999999	99999999	99999999	12407	99999999	10934	8500	8716	9650	9975	7644	8505	8297	6670	8002	8020	8133	7616	7902	7162	7874	8608
210	99999999	99999999	99999999	99999999	99999999	99999999	99999999	99999999	99999999	99999999	99999999	99999999	99999999	99999999	99999999	99999999	99999999	99999999	99999999	99999999	99999999	99999999	99999999	99999999	99999999	99999999	99999999	99999999	99999999	99999999	99999999	10392	11341	10219	9084	8761	9469	7683	9755	7682	8281	7573	7213	7775	9159	7195	7560	7646	7141
211	99999999	99999999	99999999	99999999	99999999	99999999	99999999	99999999	99999999	99999999	99999999	99999999	99999999	99999999	99999999	99999999	99999999	99999999	99999999	99999999	99999999	99999999	99999999	99999999	99999999	99999999	99999999	99999999	99999999	99999999	99999999	12297	11099	9961	9690	11493	9926	8696	8093	8094	8310	7891	7845	7451	7540	6897	7471	6568	5688
212	99999999	99999999	99999999	99999999	99999999	99999999	99999999	99999999	99999999	99999999	99999999	99999999	99999999	99999999	99999999	99999999	99999999	99999999	99999999	99999999	99999999	99999999	99999999	99999999	99999999	99999999	99999999	20807	99999999	99999999	99999999	12166	13289	9922	11647	8601	9541	8418	8299	8979	7380	10081	8659	8139	7285	7901	7355	7961	7434
213	99999999	99999999	99999999	99999999	99999999	99999999	99999999	99999999	99999999	99999999	99999999	99999999	99999999	99999999	99999999	99999999	99999999	99999999	99999999	99999999	99999999	99999999	99999999	99999999	99999999	99999999	99999999	99999999	9835	99999999	10913	13409	10100	9244	9691	9069	10268	8268	9000	6937	9256	8541	6962	6352	7364	8748	6504	7223	6749
214	99999999	99999999	99999999	99999999	99999999	99999999	99999999	99999999	99999999	99999999	99999999	99999999	99999999	99999999	99999999	99999999	99999999	99999999	99999999	99999999	99999999	99999999	99999999	99999999	99999999	99999999	99999999	99999999	13449	13859	99999999	10313	99999999	9452	8772	99999999	8557	7396	8225	8971	7940	7698	7473	8677	8699	7260	6780	6815	7125
215	99999999	99999999	99999999	99999999	99999999	99999999	99999999	99999999	99999999	99999999	99999999	99999999	99999999	99999999	99999999	99999999	99999999	99999999	99999999	99999999	99999999	99999999	99999999	99999999	99999999	99999999	99999999	99999999	99999999	99999999	99999999	15020	11057	9590	9573	10032	9487	8857	12203	8671	7451	8392	7083	8211	7529	7360	8397	7033	8038
216	99999999	99999999	99999999	99999999	99999999	99999999	99999999	99999999	99999999	99999999	99999999	99999999	99999999	99999999	99999999	99999999	99999999	99999999	99999999	99999999	99999999	99999999	99999999	99999999	99999999	99999999	99999999	99999999	99999999	99999999	99999999	99999999	12958	8959	99999999	8042	9758	9073	7806	8274	7782	8892	7673	7697	6991	7639	7573	6673	6400
217	99999999	99999999	99999999	99999999	99999999	99999999	99999999	99999999	99999999	99999999	99999999	99999999	99999999	99999999	99999999	99999999	99999999	99999999	99999999	99999999	99999999	99999999	99999999	99999999	99999999	99999999	99999999	99999999	99999999	99999999	99999999	99999999	11634	9734	9557	8674	8463	8196	8374	8491	7651	7850	9226	7501	6753	8541	8122	8908	7473
218	99999999	99999999	99999999	99999999	99999999	99999999	99999999	99999999	99999999	99999999	99999999	99999999	99999999	99999999	99999999	99999999	99999999	99999999	99999999	99999999	99999999	99999999	99999999	99999999	99999999	99999999	99999999	99999999	99999999	99999999	99999999	99999999	99999999	99999999	9241	11170	9079	9406	8593	8413	7747	7864	7090	7867	7695	7335	6214	8627	7130
219	99999999	99999999	99999999	99999999	99999999	99999999	99999999	99999999	99999999	99999999	99999999	99999999	99999999	99999999	99999999	99999999	99999999	99999999	99999999	99999999	99999999	99999999	99999999	99999999	99999999	99999999	99999999	99999999	99999999	99999999	10363	99999999	13948	10421	9221	8376	8275	8081	7738	8025	7859	7861	6988	7860	7413	7428	7726	7111	7635
220	99999999	99999999	99999999	99999999	99999999	99999999	99999999	99999999	99999999	99999999	99999999	99999999	99999999	99999999	99999999	99999999	99999999	99999999	99999999	99999999	99999999	99999999	99999999	99999999	99999999	18821	99999999	99999999	99999999	16048	15945	99999999	99999999	11023	9143	8578	8443	9310	8903	7801	8668	9732	7926	8025	7396	7186	7108	7641	6039
221	99999999	99999999	99999999	99999999	99999999	99999999	99999999	99999999	99999999	99999999	99999999	99999999	99999999	99999999	99999999	99999999	99999999	99999999	99999999	99999999	99999999	99999999	99999999	99999999	99999999	99999999	99999999	99999999	18686	99999999	11095	99999999	11598	9961	9406	10383	9411	7959	8287	8441	6706	8047	11424	8067	7313	7969	7945	8055	8098
222	99999999	99999999	99999999	99999999	99999999	99999999	99999999	99999999	99999999	99999999	99999999	99999999	99999999	99999999	99999999	99999999	99999999	99999999	99999999	99999999	99999999	99999999	99999999	99999999	99999999	99999999	99999999	99999999	99999999	99999999	14077	99999999	11268	15942	99999999	8909	8694	8101	8943	8021	8352	7551	7638	7954	7073	7930	7627	7662	7244
223	99999999	99999999	99999999	99999999	99999999	99999999	99999999	99999999	99999999	99999999	99999999	99999999	99999999	99999999	99999999	99999999	99999999	99999999	99999999	99999999	99999999	99999999	99999999	99999999	99999999	99999999	99999999	99999999	12864	10985	99999999	11745	99999999	13783	8894	9174	7847	7728	8711	7695	8798	7830	7674	8219	7056	7830	7744	8175	7405
224	99999999	99999999	99999999	99999999	99999999	99999999	99999999	99999999	99999999	99999999	99999999	99999999	99999999	99999999	99999999	99999999	99999999	99999999	99999999	99999999	99999999	99999999	99999999	99999999	99999999	99999999	99999999	99999999	99999999	99999999	13571	99999999	12051	9170	11583	11288	8124	9304	8829	9843	7193	7055	7303	7775	7437	10060	7799	9219	6984
225	99999999	99999999	99999999	99999999	99999999	99999999	99999999	99999999	99999999	99999999	99999999	99999999	99999999	99999999	99999999	99999999	99999999	99999999	99999999	99999999	99999999	99999999	99999999	99999999	99999999	99999999	99999999	99999999	99999999	99999999	99999999	12763	99999999	11013	8146	9409	10212	8511	8008	9569	7741	7018	8718	7865	7361	7188	7652	7243	6180
226	99999999	99999999	99999999	99999999	99999999	99999999	99999999	99999999	99999999	99999999	99999999	99999999	99999999	99999999	99999999	99999999	99999999	99999999	99999999	99999999	99999999	99999999	99999999	99999999	99999999	99999999	99999999	99999999	99999999	18139	99999999	99999999	10660	99999999	9566	9720	99999999	8738	9970	8533	8187	8103	9200	6753	8412	7008	7921	7785	7308
227	99999999	99999999	99999999	99999999	99999999	99999999	99999999	99999999	99999999	99999999	99999999	99999999	99999999	99999999	99999999	99999999	99999999	99999999	99999999	99999999	99999999	99999999	99999999	99999999	99999999	99999999	99999999	99999999	99999999	99999999	99999999	11782	9572	99999999	9783	9744	8608	8329	9020	7737	8206	7372	7400	8348	6828	7182	7295	6808	6769
228	99999999	99999999	99999999	99999999	99999999	99999999	99999999	99999999	99999999	99999999	99999999	99999999	99999999	99999999	99999999	99999999	99999999	99999999	99999999	99999999	99999999	99999999	99999999	99999999	99999999	99999999	99999999	99999999	13894	10950	13572	99999999	99999999	9714	9531	99999999	8422	8668	7249	9005	7713	7909	7949	8459	7357	7547	6704	7823	7236
229	99999999	99999999	99999999	99999999	99999999	99999999	99999999	99999999	99999999	99999999	99999999	99999999	99999999	99999999	99999999	99999999	99999999	99999999	99999999	99999999	99999999	99999999	99999999	99999999	99999999	99999999	99999999	99999999	99999999	99999999	10855	99999999	99999999	99999999	10980	9416	8510	9406	7635	8799	8078	8421	7242	8090	7377	7340	6618	7192	7661
230	99999999	99999999	99999999	99999999	99999999	99999999	99999999	99999999	99999999	99999999	99999999	99999999	99999999	99999999	99999999	99999999	99999999	99999999	99999999	99999999	99999999	99999999	99999999	99999999	99999999	99999999	99999999	99999999	99999999	99999999	10205	8733	99999999	99999999	11071	8978	9055	8274	9306	7996	7817	6586	8451	7234	7071	7935	7254	7543	8670
231	99999999	99999999	99999999	99999999	99999999	99999999	99999999	99999999	99999999	99999999	99999999	99999999	99999999	99999999	99999999	99999999	99999999	99999999	99999999	99999999	99999999	99999999	99999999	99999999	99999999	99999999	99999999	99999999	99999999	13889	11882	10986	99999999	10870	8815	14502	7794	8410	8257	9123	8127	7665	7284	8227	7842	7627	8052	8219	6670
232	99999999	99999999	99999999	99999999	99999999	99999999	99999999	99999999	99999999	99999999	99999999	99999999	99999999	99999999	99999999	99999999	99999999	99999999	99999999	99999999	99999999	99999999	99999999	99999999	99999999	99999999	99999999	99999999	99999999	99999999	99999999	10453	99999999	10171	9575	8916	10419	10209	8196	8110	8258	7535	7107	7817	7127	7228	7084	6619	7673
233	99999999	99999999	99999999	99999999	99999999	99999999	99999999	99999999	99999999	99999999	99999999	99999999	99999999	99999999	99999999	99999999	99999999	99999999	99999999	99999999	99999999	99999999	99999999	99999999	99999999	99999999	99999999	99999999	99999999	99999999	99999999	11815	99999999	9568	99999999	7207	8518	8007	8834	8881	7587	8459	8192	7558	6828	7663	7194	6554	6668
234	99999999	99999999	99999999	99999999	99999999	99999999	99999999	99999999	99999999	99999999	99999999	99999999	99999999	99999999	99999999	99999999	99999999	99999999	99999999	99999999	99999999	99999999	99999999	99999999	99999999	99999999	99999999	99999999	99999999	99999999	9878	99999999	20372	11931	8789	7762	7075	9241	7332	8842	8293	8812	7080	7156	7955	7641	8252	7442	7106
235	99999999	99999999	99999999	99999999	99999999	99999999	99999999	99999999	99999999	99999999	99999999	99999999	99999999	99999999	99999999	99999999	99999999	99999999	99999999	99999999	99999999	99999999	99999999	99999999	99999999	99999999	99999999	26627	99999999	99999999	11493	99999999	10341	8776	7439	9115	8691	9703	8216	8711	8249	7819	7562	8374	6786	7454	8337	7237	7588
236	99999999	99999999	99999999	99999999	99999999	99999999	99999999	99999999	99999999	99999999	99999999	99999999	99999999	99999999	99999999	99999999	99999999	99999999	99999999	99999999	99999999	99999999	99999999	99999999	99999999	99999999	99999999	99999999	99999999	99999999	99999999	8791	11311	99999999	9923	9777	9421	9048	99999999	8430	7021	7819	7926	8150	7417	6343	7588	7754	6901
237	99999999	99999999	99999999	99999999	99999999	99999999	99999999	99999999	99999999	99999999	99999999	99999999	99999999	99999999	99999999	99999999	99999999	99999999	99999999	99999999	99999999	99999999	99999999	99999999	99999999	99999999	99999999	99999999	99999999	99999999	99999999	99999999	12197	9680	13356	9884	8641	7852	8051	8430	7639	8048	8448	8057	6956	7725	8721	7054	6965
238	99999999	99999999	99999999	99999999	99999999	99999999	99999999	99999999	99999999	99999999	99999999	99999999	99999999	99999999	99999999	99999999	99999999	99999999	99999999	99999999	99999999	99999999	99999999	99999999	99999999	99999999	99999999	99999999	99999999	13987	99999999	8034	14821	10102	99999999	9917	17255	9623	7671	7407	7643	7577	7669	7705	7968	7566	8919	7069	7771
239	99999999	99999999	99999999	99999999	99999999	99999999	99999999	99999999	99999999	99999999	99999999	99999999	99999999	99999999	99999999	99999999	99999999	99999999	99999999	99999999	99999999	99999999	99999999	99999999	99999999	99999999	99999999	99999999	99999999	13539	99999999	15240	10488	9579	9107	8731	8723	7291	9221	6967	7903	7591	6943	8282	7986	7473	6587	7339	6750
240	99999999	99999999	99999999	99999999	99999999	99999999	99999999	99999999	99999999	99999999	99999999	99999999	99999999	99999999	99999999	99999999	99999999	99999999	99999999	99999999	99999999	99999999	99999999	99999999	99999999	99999999	99999999	99999999	99999999	99999999	99999999	10392	13508	10503	99999999	9671	11077	7984	8164	8218	7916	7802	7733	6788	8275	8788	7456	7263	7000
241	99999999	99999999	99999999	99999999	99999999	99999999	99999999	99999999	99999999	99999999	99999999	99999999	99999999	99999999	99999999	99999999	99999999	99999999	99999999	99999999	99999999	99999999	99999999	99999999	99999999	99999999	99999999	99999999	99999999	11894	99999999	99999999	99999999	9525	9254	9637	9044	7362	8273	8617	8299	7887	8072	7745	9407	6982	7349	7546	7681
242	99999999	99999999	99999999	99999999	99999999	99999999	99999999	99999999	99999999	99999999	99999999	99999999	99999999	99999999	99999999	99999999	99999999	99999999	99999999	99999999	99999999	99999999	99999999	99999999	99999999	99999999	99999999	99999999	99999999	99999999	99999999	10934	8772	9114	8365	8101	11966	9243	8787	7729	8265	7539	7505	7859	7712	7879	6925	7944	7193
243	99999999	99999999	99999999	99999999	99999999	99999999	99999999	99999999	99999999	99999999	99999999	99999999	99999999	99999999	99999999	99999999	99999999	99999999	99999999	99999999	99999999	99999999	99999999	99999999	99999999	99999999	99999999	99999999	12264	99999999	9465	10501	99999999	99999999	7767	10117	99999999	8362	8292	7792	7566	8327	7431	7676	7856	7820	7369	8585	6913
244	99999999	99999999	99999999	99999999	99999999	99999999	99999999	99999999	99999999	99999999	99999999	99999999	99999999	99999999	99999999	99999999	99999999	99999999	99999999	99999999	99999999	99999999	99999999	99999999	99999999	99999999	99999999	99999999	99999999	99999999	99999999	99999999	99999999	13902	9944	99999999	8253	9988	8665	8122	8133	7507	8322	7608	7791	6738	7506	7998	7045
245	99999999	99999999	99999999	99999999	99999999	99999999	99999999	99999999	99999999	99999999	99999999	99999999	99999999	99999999	99999999	99999999	99999999	99999999	99999999	99999999	99999999	99999999	99999999	99999999	99999999	99999999	99999999	99999999	99999999	14232	99999999	15687	12492	10569	10249	99999999	12614	7714	8560	7664	7618	7872	7552	8733	7582	7511	7270	6746	7329
246	99999999	99999999	99999999	99999999	99999999	99999999	99999999	99999999	99999999	99999999	99999999	99999999	99999999	99999999	99999999	99999999	99999999	99999999	99999999	99999999	99999999	99999999	99999999	99999999	99999999	99999999	99999999	99999999	99999999	11305	99999999	11646	99999999	9419	9085	8598	8538	7992	9484	8755	7291	8445	8680	8711	7359	6958	7214	6521	6860
247	99999999	99999999	99999999	99999999	99999999	99999999	99999999	99999999	99999999	99999999	99999999	99999999	99999999	99999999	99999999	99999999	99999999	99999999	99999999	99999999	99999999	99999999	99999999	99999999	99999999	99999999	99999999	99999999	99999999	99999999	99999999	99999999	13474	99999999	9093	11588	10081	7759	8535	8111	6684	7599	6556	7753	7614	7265	8133	7985	7146
248	99999999	99999999	99999999	99999999	99999999	99999999	99999999	99999999	99999999	99999999	99999999	99999999	99999999	99999999	99999999	99999999	99999999	99999999	99999999	99999999	99999999	99999999	99999999	99999999	99999999	99999999	99999999	99999999	99999999	99999999	11191	10814	9800	9814	13790	8403	9513	9734	8639	8174	8022	7671	7216	8103	7550	7710	6660	6769	7135
249	99999999	99999999	99999999	99999999	99999999	99999999	99999999	99999999	99999999	99999999	99999999	99999999	99999999	99999999	99999999	99999999	99999999	99999999	99999999	99999999	99999999	99999999	99999999	99999999	99999999	99999999	99999999	99999999	99999999	11720	99999999	99999999	9709	7838	9391	99999999	9384	9532	7941	7692	7718	7376	7114	7779	8719	8281	6292	8334	7535
250	99999999	99999999	99999999	99999999	99999999	99999999	99999999	99999999	99999999	99999999	99999999	99999999	99999999	99999999	99999999	99999999	99999999	99999999	99999999	99999999	99999999	99999999	99999999	99999999	99999999	99999999	99999999	99999999	99999999	99999999	14777	10087	10300	10230	9621	9731	9635	7959	9006	8421	7843	7468	6899	8520	7485	8592	7322	6968	6526
251	99999999	99999999	99999999	99999999	99999999	99999999	99999999	99999999	99999999	99999999	99999999	99999999	99999999	99999999	99999999	99999999	99999999	99999999	99999999	99999999	99999999	99999999	99999999	99999999	99999999	99999999	99999999	99999999	99999999	11767	99999999	10939	9307	14450	8956	8923	7750	11772	7973	7561	8014	7692	8017	7751	6656	8462	7549	7761	7480
252	99999999	99999999	99999999	99999999	99999999	99999999	99999999	99999999	99999999	99999999	99999999	99999999	99999999	99999999	99999999	99999999	99999999	99999999	99999999	99999999	99999999	99999999	99999999	99999999	99999999	99999999	99999999	99999999	99999999	13873	12685	10268	13984	10908	8582	15517	99999999	9177	7797	7718	8168	8194	6756	8877	7214	7527	8666	7310	8317
253	99999999	99999999	99999999	99999999	99999999	99999999	99999999	99999999	99999999	99999999	99999999	99999999	99999999	99999999	99999999	99999999	99999999	99999999	99999999	99999999	99999999	99999999	99999999	99999999	99999999	99999999	99999999	99999999	99999999	99999999	99999999	10824	99999999	10851	99999999	10774	8215	7894	7753	7559	7873	8421	7032	7660	7481	8268	7671	7880	7225
254	99999999	99999999	99999999	99999999	99999999	99999999	99999999	99999999	99999999	99999999	99999999	99999999	99999999	99999999	99999999	99999999	99999999	99999999	99999999	99999999	99999999	99999999	99999999	99999999	99999999	99999999	99999999	14314	99999999	99999999	11783	11461	10135	99999999	9821	9836	8906	7991	7640	7702	7497	7127	7814	8189	8139	7107	6888	7285	6697
255	99999999	99999999	99999999	99999999	99999999	99999999	99999999	99999999	99999999	99999999	99999999	99999999	99999999	99999999	99999999	99999999	99999999	99999999	99999999	99999999	99999999	99999999	99999999	99999999	99999999	99999999	99999999	99999999	99999999	99999999	12256	12677	10871	9771	8891	8692	9382	8339	7196	8178	7619	9774	7479	6797	7259	6888	7408	6471	7389
256	99999999	99999999	99999999	99999999	99999999	99999999	99999999	99999999	99999999	99999999	99999999	99999999	99999999	99999999	99999999	99999999	99999999	99999999	99999999	99999999	99999999	99999999	99999999	99999999	99999999	99999999	99999999	99999999	12480	99999999	12127	17149	99999999	10289	10060	10027	9238	8729	8452	7990	8425	7965	8241	7428	7930	8177	7913	7257	7502
257	99999999	99999999	99999999	99999999	99999999	99999999	99999999	99999999	99999999	99999999	99999999	99999999	99999999	99999999	99999999	99999999	99999999	99999999	99999999	99999999	99999999	99999999	99999999	99999999	99999999	99999999	99999999	99999999	15587	99999999	99999999	9218	99999999	9969	8846	10232	9720	9010	9071	7812	8887	7512	8608	8321	6893	7525	6932	8690	7383
258	99999999	99999999	99999999	99999999	99999999	99999999	99999999	99999999	99999999	99999999	99999999	99999999	99999999	99999999	99999999	99999999	99999999	99999999	99999999	99999999	99999999	99999999	99999999	99999999	99999999	99999999	99999999	99999999	99999999	99999999	10069	11323	9931	10019	8063	9190	8226	10193	8512	8106	7209	7383	7686	7735	6677	7037	7506	8537	6732
259	99999999	99999999	99999999	99999999	99999999	99999999	99999999	99999999	99999999	99999999	99999999	99999999	99999999	99999999	99999999	99999999	99999999	99999999	99999999	99999999	99999999	99999999	99999999	99999999	99999999	99999999	99999999	99999999	17641	99999999	99999999	99999999	99999999	10486	7798	9350	8505	8848	8554	9498	7339	7027	8455	7904	7325	7800	7770	7932	7882
260	99999999	99999999	99999999	99999999	99999999	99999999	99999999	99999999	99999999	99999999	99999999	99999999	99999999	99999999	99999999	99999999	99999999	99999999	99999999	99999999	99999999	99999999	99999999	99999999	99999999	99999999	99999999	99999999	10306	99999999	10589	99999999	12075	8813	99999999	10908	8530	8850	9584	7727	7315	8122	7069	7207	8159	7136	6914	6750	7303
261	99999999	99999999	99999999	99999999	99999999	99999999	99999999	99999999	99999999	99999999	99999999	99999999	99999999	99999999	99999999	99999999	99999999	99999999	99999999	99999999	99999999	99999999	99999999	99999999	99999999	99999999	99999999	99999999	99999999	99999999	99999999	99999999	10313	11697	8841	10299	8694	8232	8127	9178	7439	8502	8729	8156	6669	7618	6556	6969	6232
262	99999999	99999999	99999999	99999999	99999999	99999999	99999999	99999999	99999999	99999999	99999999	99999999	99999999	99999999	99999999	99999999	99999999	99999999	99999999	99999999	99999999	99999999	99999999	99999999	99999999	99999999	99999999	99999999	99999999	99999999	99999999	99999999	99999999	9443	8409	8949	8678	7764	8861	8842	8147	8132	8438	7043	7763	8569	7399	7084	8005
263	99999999	99999999	99999999	99999999	99999999	99999999	99999999	99999999	99999999	99999999	99999999	99999999	99999999	99999999	99999999	99999999	99999999	99999999	99999999	99999999	99999999	99999999	99999999	99999999	99999999	99999999	99999999	99999999	15672	99999999	99999999	99999999	10933	99999999	8843	9352	8644	9161	8044	8056	8177	7303	7120	6744	8050	7701	7359	7282	6664
264	99999999	99999999	99999999	99999999	99999999	99999999	99999999	99999999	99999999	99999999	99999999	99999999	99999999	99999999	99999999	99999999	99999999	99999999	99999999	99999999	99999999	99999999	99999999	99999999	99999999	99999999	99999999	99999999	99999999	13928	11586	9558	9962	9874	8440	8109	8708	7729	8773	8541	7832	8448	7898	6761	7963	7717	8276	7069	7986
265	99999999	99999999	99999999	99999999	99999999	99999999	99999999	99999999	99999999	99999999	99999999	99999999	99999999	99999999	99999999	99999999	99999999	99999999	99999999	99999999	99999999	99999999	99999999	99999999	99999999	99999999	99999999	99999999	99999999	99999999	11623	13141	10993	11254	9782	9522	9038	8143	8983	7511	8023	8019	7696	7635	7849	7561	7449	8038	7000
266	99999999	99999999	99999999	99999999	99999999	99999999	99999999	99999999	99999999	99999999	99999999	99999999	99999999	99999999	99999999	99999999	99999999	99999999	99999999	99999999	99999999	99999999	99999999	99999999	99999999	99999999	99999999	99999999	99999999	11860	13679	11369	9791	8811	10153	12294	8730	6821	7983	6755	7258	8614	7599	6942	7814	6732	7357	7258	8671
267	99999999	99999999	99999999	99999999	99999999	99999999	99999999	99999999	99999999	99999999	99999999	99999999	99999999	99999999	99999999	99999999	99999999	99999999	99999999	99999999	99999999	99999999	99999999	99999999	99999999	99999999	99999999	99999999	99999999	99999999	13837	10725	10518	99999999	9186	9333	8986	11904	8327	8863	7131	7041	8318	7126	7103	7319	7766	6759	7520
268	99999999	99999999	99999999	99999999	99999999	99999999	99999999	99999999	99999999	99999999	99999999	99999999	99999999	99999999	99999999	99999999	99999999	99999999	99999999	99999999	99999999	99999999	99999999	99999999	99999999	99999999	99999999	99999999	99999999	13375	13372	99999999	9107	99999999	99999999	9799	8852	8436	8493	8516	8478	7995	7091	7840	7814	8893	7141	7702	7181
269	99999999	99999999	99999999	99999999	99999999	99999999	99999999	99999999	99999999	99999999	99999999	99999999	99999999	99999999	99999999	99999999	99999999	99999999	99999999	99999999	99999999	99999999	99999999	99999999	99999999	99999999	99999999	99999999	99999999	99999999	8691	99999999	10389	10406	9814	9210	7932	9868	8060	8530	7607	7714	8453	7753	7928	8493	8379	7255	7111
270	99999999	99999999	99999999	99999999	99999999	99999999	99999999	99999999	99999999	99999999	99999999	99999999	99999999	99999999	99999999	99999999	99999999	99999999	99999999	99999999	99999999	99999999	99999999	99999999	99999999	99999999	99999999	99999999	99999999	99999999	99999999	13466	9286	10090	9135	8343	9479	8291	7759	8864	8647	7741	8284	9328	7322	7020	8170	6942	7701
271	99999999	99999999	99999999	99999999	99999999	99999999	99999999	99999999	99999999	99999999	99999999	99999999	99999999	99999999	99999999	99999999	99999999	99999999	99999999	99999999	99999999	99999999	99999999	99999999	99999999	99999999	99999999	99999999	99999999	99999999	13097	11943	8969	8221	8933	9807	8441	7647	7974	9716	8252	8349	6972	8036	8218	7075	7558	7482	6853
272	99999999	99999999	99999999	99999999	99999999	99999999	99999999	99999999	99999999	99999999	99999999	99999999	99999999	99999999	99999999	99999999	99999999	99999999	99999999	99999999	99999999	99999999	99999999	99999999	99999999	99999999	99999999	99999999	99999999	99999999	10547	99999999	8707	99999999	9955	9342	8896	8301	8817	7958	8105	8328	6796	7766	7344	6562	7243	7571	6993
273	99999999	99999999	99999999	99999999	99999999	99999999	99999999	99999999	99999999	99999999	99999999	99999999	99999999	99999999	99999999	99999999	99999999	99999999	99999999	99999999	99999999	99999999	99999999	99999999	99999999	99999999	99999999	99999999	15619	99999999	99999999	99999999	11726	99999999	9984	10244	7576	8272	10457	8340	9561	7960	7064	7411	6964	7582	7029	7410	6781
274	99999999	99999999	99999999	99999999	99999999	99999999	99999999	99999999	99999999	99999999	99999999	99999999	99999999	99999999	99999999	99999999	99999999	99999999	99999999	99999999	99999999	99999999	99999999	99999999	99999999	99999999	99999999	99999999	99999999	99999999	99999999	11310	11841	10056	10195	8746	8522	8586	8640	7567	8142	7132	6997	7271	7473	8791	7379	7134	8069
275	99999999	99999999	99999999	99999999	99999999	99999999	99999999	99999999	99999999	99999999	99999999	99999999	99999999	99999999	99999999	99999999	99999999	99999999	99999999	99999999	99999999	99999999	99999999	99999999	99999999	99999999	99999999	99999999	99999999	99999999	99999999	12516	10557	9154	11021	10332	8266	8133	8257	8157	8212	6198	7617	7919	7898	7875	7169	6394	6689
276	99999999	99999999	99999999	99999999	99999999	99999999	99999999	99999999	99999999	99999999	99999999	99999999	99999999	99999999	99999999	99999999	99999999	99999999	99999999	99999999	99999999	99999999	99999999	99999999	99999999	99999999	99999999	99999999	99999999	99999999	16125	99999999	99999999	10808	99999999	8346	8942	9114	7876	8063	8429	8404	7304	8062	7243	7093	7737	6920	8076
277	99999999	99999999	99999999	99999999	99999999	99999999	99999999	99999999	99999999	99999999	99999999	99999999	99999999	99999999	99999999	99999999	99999999	99999999	99999999	99999999	99999999	99999999	99999999	99999999	99999999	99999999	99999999	99999999	99999999	12222	11252	99999999	9773	9932	9278	9512	11260	8365	10661	7921	8056	7213	8209	7641	7130	7300	7613	7220	7942
278	99999999	99999999	99999999	99999999	99999999	99999999	99999999	99999999	99999999	99999999	99999999	99999999	99999999	99999999	99999999	99999999	99999999	99999999	99999999	99999999	99999999	99999999	99999999	99999999	99999999	99999999	99999999	99999999	99999999	11413	99999999	11842	10228	8581	9005	6908	8705	8338	8041	7975	7407	7165	7852	7627	7289	7728	8186	8444	7922
279	99999999	99999999	99999999	99999999	99999999	99999999	99999999	99999999	99999999	99999999	99999999	99999999	99999999	99999999	99999999	99999999	99999999	99999999	99999999	99999999	99999999	99999999	99999999	99999999	99999999	99999999	99999999	99999999	99999999	99999999	10132	99999999	10179	9220	9715	9208	9887	8308	9642	8279	8885	7346	7057	8206	7018	7522	7045	6790	8218
280	99999999	99999999	99999999	99999999	99999999	99999999	99999999	99999999	99999999	99999999	99999999	99999999	99999999	99999999	99999999	99999999	99999999	99999999	99999999	99999999	99999999	99999999	99999999	99999999	99999999	99999999	99999999	99999999	99999999	99999999	99999999	99999999	12238	10463	9591	9409	7971	7384	9012	8364	7418	8452	8249	9005	7777	7495	7212	7848	7381
281	99999999	99999999	99999999	99999999	99999999	99999999	99999999	99999999	99999999	99999999	99999999	99999999	99999999	99999999	99999999	99999999	99999999	99999999	99999999	99999999	99999999	99999999	99999999	99999999	99999999	99999999	99999999	99999999	99999999	99999999	99999999	99999999	10785	13904	8913	99999999	9319	9537	8638	7728	8296	9258	7574	7976	7213	7859	6424	8142	9142
282	99999999	99999999	99999999	99999999	99999999	99999999	99999999	99999999	99999999	99999999	99999999	99999999	99999999	99999999	99999999	99999999	99999999	99999999	99999999	99999999	99999999	99999999	99999999	99999999	99999999	99999999	99999999	99999999	17062	99999999	99999999	9888	12576	12754	9862	8722	9562	8801	7843	9112	7177	7960	8176	7811	6825	6240	7768	7702	6797
283	99999999	99999999	99999999	99999999	99999999	99999999	99999999	99999999	99999999	99999999	99999999	99999999	99999999	99999999	99999999	99999999	99999999	99999999	99999999	99999999	99999999	99999999	99999999	99999999	99999999	99999999	99999999	99999999	99999999	99999999	12919	99999999	99999999	99999999	99999999	8238	9873	8694	99999999	8543	7393	8378	7518	8087	6891	8391	7785	7860	7718
284	99999999	99999999	99999999	99999999	99999999	99999999	99999999	99999999	99999999	99999999	99999999	99999999	99999999	99999999	99999999	99999999	99999999	99999999	99999999	99999999	99999999	99999999	99999999	99999999	99999999	99999999	99999999	99999999	99999999	99999999	99999999	99999999	99999999	11083	7660	9316	8167	8796	8451	8460	9197	8900	6902	8530	8398	7333	8557	7199	7945
285	99999999	99999999	99999999	99999999	99999999	99999999	99999999	99999999	99999999	99999999	99999999	99999999	99999999	99999999	99999999	99999999	99999999	99999999	99999999	99999999	99999999	99999999	99999999	99999999	99999999	99999999	99999999	99999999	99999999	99999999	13186	10504	11201	99999999	9852	8050	9205	8971	8712	7943	7287	8759	8422	7552	7296	7886	7577	8288	6689
286	99999999	99999999	99999999	99999999	99999999	99999999	99999999	99999999	99999999	99999999	99999999	99999999	99999999	99999999	99999999	99999999	99999999	99999999	99999999	99999999	99999999	99999999	99999999	99999999	99999999	99999999	22094	99999999	99999999	99999999	99999999	99999999	17677	9528	10243	8377	8850	8770	8486	7580	6394	7348	7356	7105	7546	7497	6835	7150	7344
287	99999999	99999999	99999999	99999999	99999999	99999999	99999999	99999999	99999999	99999999	99999999	99999999	99999999	99999999	99999999	99999999	99999999	99999999	99999999	99999999	99999999	99999999	99999999	99999999	99999999	99999999	99999999	99999999	99999999	99999999	10162	11335	8204	11286	9564	8197	8444	8546	8068	6792	7092	8043	7621	8463	7076	7484	8275	6586	8163
288	99999999	99999999	99999999	99999999	99999999	99999999	99999999	99999999	99999999	99999999	99999999	99999999	99999999	99999999	99999999	99999999	99999999	99999999	99999999	99999999	99999999	99999999	99999999	99999999	99999999	99999999	99999999	99999999	99999999	12349	12575	9862	10387	12260	7892	9949	8803	7425	8423	9181	9394	7637	9234	8445	7280	6362	7468	7557	6949
289	99999999	99999999	99999999	99999999	99999999	99999999	99999999	99999999	99999999	99999999	99999999	99999999	99999999	99999999	99999999	99999999	99999999	99999999	99999999	99999999	99999999	99999999	99999999	99999999	99999999	99999999	99999999	99999999	11614	17043	99999999	11637	99999999	10826	8913	9005	8175	8795	7745	7847	8013	8115	7451	8423	7806	8016	6114	6788	7823
290	99999999	99999999	99999999	99999999	99999999	99999999	99999999	99999999	99999999	99999999	99999999	99999999	99999999	99999999	99999999	99999999	99999999	99999999	99999999	99999999	99999999	99999999	99999999	99999999	99999999	99999999	99999999	99999999	99999999	99999999	99999999	99999999	8029	11225	8604	10278	9255	9154	8959	8057	8131	8065	7778	7520	7745	6913	7015	7226	7000
291	99999999	99999999	99999999	99999999	99999999	99999999	99999999	99999999	99999999	99999999	99999999	99999999	99999999	99999999	99999999	99999999	99999999	99999999	99999999	99999999	99999999	99999999	99999999	99999999	99999999	99999999	99999999	99999999	99999999	99999999	10639	99999999	99999999	8802	8291	9131	8812	8437	9654	10114	7452	7154	7442	7552	7391	9155	7828	6775	7372
292	99999999	99999999	99999999	99999999	99999999	99999999	99999999	99999999	99999999	99999999	99999999	99999999	99999999	99999999	99999999	99999999	99999999	99999999	99999999	99999999	99999999	99999999	99999999	99999999	99999999	99999999	99999999	99999999	99999999	12039	99999999	99999999	99999999	11449	7532	10661	9704	7569	8782	7634	7374	7847	7423	7473	6716	7995	8429	7086	6837
293	99999999	99999999	99999999	99999999	99999999	99999999	99999999	99999999	99999999	99999999	99999999	99999999	99999999	99999999	99999999	99999999	99999999	99999999	99999999	99999999	99999999	99999999	99999999	99999999	99999999	99999999	99999999	99999999	99999999	99999999	99999999	99999999	9792	99999999	9976	99999999	8002	9178	8932	8339	8544	8111	7414	7810	6229	9072	7200	7431	7434
294	99999999	99999999	99999999	99999999	99999999	99999999	99999999	99999999	99999999	99999999	99999999	99999999	99999999	99999999	99999999	99999999	99999999	99999999	99999999	99999999	99999999	99999999	99999999	99999999	99999999	99999999	99999999	99999999	99999999	99999999	99999999	12980	99999999	9433	9620	9584	9210	8348	7629	9478	7870	7767	8459	6852	8668	8181	7118	7674	7011
295	99999999	99999999	99999999	99999999	99999999	99999999	99999999	99999999	99999999	99999999	99999999	99999999	99999999	99999999	99999999	99999999	99999999	99999999	99999999	99999999	99999999	99999999	99999999	99999999	99999999	99999999	99999999	99999999	99999999	13018	99999999	99999999	99999999	9358	99999999	8713	10720	8010	8437	7827	8044	7922	7268	7125	7497	7627	7754	7317	6828
296	99999999	99999999	99999999	99999999	99999999	99999999	99999999	99999999	99999999	99999999	99999999	99999999	99999999	99999999	99999999	99999999	99999999	99999999	99999999	99999999	99999999	99999999	99999999	99999999	99999999	99999999	99999999	99999999	99999999	15879	99999999	99999999	99999999	99999999	11838	9186	8240	7481	8104	8119	8674	7974	8232	7660	7604	7807	7631	6952	6669
297	99999999	99999999	99999999	99999999	99999999	99999999	99999999	99999999	99999999	99999999	99999999	99999999	99999999	99999999	99999999	99999999	99999999	99999999	99999999	99999999	99999999	99999999	99999999	99999999	99999999	99999999	99999999	99999999	99999999	99999999	99999999	21580	12400	11074	8709	7818	11720	8999	7723	7774	7858	8153	8235	8003	9446	6217	7174	7025	7463
298	99999999	99999999	99999999	99999999	99999999	99999999	99999999	99999999	99999999	99999999	99999999	99999999	99999999	99999999	99999999	99999999	99999999	99999999	99999999	99999999	99999999	99999999	99999999	99999999	99999999	99999999	99999999	13690	99999999	12832	11939	99999999	99999999	99999999	8705	8579	9391	8561	9327	8369	8252	7846	7330	8910	7084	8134	7291	6993	6987
299	99999999	99999999	99999999	99999999	99999999	99999999	99999999	99999999	99999999	99999999	99999999	99999999	99999999	99999999	99999999	99999999	99999999	99999999	99999999	99999999	99999999	99999999	99999999	99999999	99999999	99999999	99999999	99999999	15797	10964	99999999	99999999	99999999	10251	8489	8840	7743	8737	8994	9149	7271	7206	8493	7895	6947	7140	6912	7295	7298
300	99999999	99999999	99999999	99999999	99999999	99999999	99999999	99999999	99999999	99999999	99999999	99999999	99999999	99999999	99999999	99999999	99999999	99999999	99999999	99999999	99999999	99999999	99999999	99999999	99999999	99999999	99999999	99999999	99999999	12543	11002	13710	11732	8616	11156	99999999	8654	8846	9050	8195	9205	7210	7739	8264	8320	7926	7302	7108	8249
301	99999999	99999999	99999999	99999999	99999999	99999999	99999999	99999999	99999999	99999999	99999999	99999999	99999999	99999999	99999999	99999999	99999999	99999999	99999999	99999999	99999999	99999999	99999999	99999999	99999999	99999999	99999999	99999999	99999999	99999999	10874	10510	99999999	9044	9490	8133	8005	9368	7713	8020	8562	7671	7819	6715	7674	7533	7976	6899	7287
302	99999999	99999999	99999999	99999999	99999999	99999999	99999999	99999999	99999999	99999999	99999999	99999999	99999999	99999999	99999999	99999999	99999999	99999999	99999999	99999999	99999999	99999999	99999999	99999999	99999999	99999999	99999999	99999999	99999999	99999999	99999999	99999999	9887	8846	10551	8336	8987	7093	7584	7581	8918	6630	7822	8491	7638	6650	7470	7118	6962
303	99999999	99999999	99999999	99999999	99999999	99999999	99999999	99999999	99999999	99999999	99999999	99999999	99999999	99999999	99999999	99999999	99999999	99999999	99999999	99999999	99999999	99999999	99999999	99999999	99999999	99999999	99999999	99999999	20221	99999999	99999999	13587	10943	10407	11479	7835	9905	9011	9364	8693	8115	7974	8263	8165	7340	7140	7199	6874	7165
304	99999999	99999999	99999999	99999999	99999999	99999999	99999999	99999999	99999999	99999999	99999999	99999999	99999999	99999999	99999999	99999999	99999999	99999999	99999999	99999999	99999999	99999999	99999999	99999999	99999999	99999999	99999999	99999999	99999999	12074	99999999	99999999	8618	10731	10791	9800	9164	9569	8340	8208	8620	7653	7860	7644	7416	7523	7475	7248	7607
305	99999999	99999999	99999999	99999999	99999999	99999999	99999999	99999999	99999999	99999999	99999999	99999999	99999999	99999999	99999999	99999999	99999999	99999999	99999999	99999999	99999999	99999999	99999999	99999999	99999999	99999999	99999999	99999999	14594	99999999	10619	15370	9620	9882	9527	14260	8756	8601	7823	8231	7757	8696	7213	7659	7413	7915	7644	7533	7138
306	99999999	99999999	99999999	99999999	99999999	99999999	99999999	99999999	99999999	99999999	99999999	99999999	99999999	99999999	99999999	99999999	99999999	99999999	99999999	99999999	99999999	99999999	99999999	99999999	99999999	99999999	99999999	99999999	99999999	99999999	99999999	11424	10341	11138	9387	9926	9691	7949	8783	11389	8687	8818	6872	7491	7168	8485	6860	8699	7344
307	99999999	99999999	99999999	99999999	99999999	99999999	99999999	99999999	99999999	99999999	99999999	99999999	99999999	99999999	99999999	99999999	99999999	99999999	99999999	99999999	99999999	99999999	99999999	99999999	99999999	99999999	99999999	99999999	18296	99999999	11853	9940	15876	12699	9484	9233	8107	99999999	7131	8784	7730	7617	7014	7435	8078	9380	7397	7431	6767
308	99999999	99999999	99999999	99999999	99999999	99999999	99999999	99999999	99999999	99999999	99999999	99999999	99999999	99999999	99999999	99999999	99999999	99999999	99999999	99999999	99999999	99999999	99999999	99999999	99999999	99999999	99999999	99999999	99999999	99999999	99999999	99999999	9566	11856	10048	9729	7974	8368	7854	7834	8162	7885	7839	7141	7309	7559	6464	7547	7392
309	99999999	99999999	99999999	99999999	99999999	99999999	99999999	99999999	99999999	99999999	99999999	99999999	99999999	99999999	99999999	99999999	99999999	99999999	99999999	99999999	99999999	99999999	99999999	99999999	99999999	99999999	99999999	99999999	99999999	99999999	12826	99999999	13238	99999999	8435	11111	8887	9309	7849	8420	7906	7046	8083	7185	8674	7028	7631	7762	7619
310	99999999	99999999	99999999	99999999	99999999	99999999	99999999	99999999	99999999	99999999	99999999	99999999	99999999	99999999	99999999	99999999	99999999	99999999	99999999	99999999	99999999	99999999	99999999	99999999	99999999	99999999	99999999	99999999	99999999	99999999	99999999	99999999	99999999	8193	9441	9016	8854	7780	7595	8726	8697	7912	8770	7369	6782	7161	7251	7768	8054
311	99999999	99999999	99999999	99999999	99999999	99999999	99999999	99999999	99999999	99999999	99999999	99999999	99999999	99999999	99999999	99999999	99999999	99999999	99999999	99999999	99999999	99999999	99999999	99999999	99999999	99999999	99999999	16390	99999999	13507	99999999	99999999	10161	10226	99999999	8790	10778	9971	7593	8789	7985	7943	6223	8887	7743	7117	7168	7017	7764
312	99999999	99999999	99999999	99999999	99999999	99999999	99999999	99999999	99999999	99999999	99999999	99999999	99999999	99999999	99999999	99999999	99999999	99999999	99999999	99999999	99999999	99999999	99999999	99999999	99999999	99999999	99999999	99999999	11739	99999999	99999999	13155	99999999	99999999	11096	8715	7843	8307	8496	7611	7862	7219	8294	7616	7352	6551	6973	6596	7379
313	99999999	99999999	99999999	99999999	99999999	99999999	99999999	99999999	99999999	99999999	99999999	99999999	99999999	99999999	99999999	99999999	99999999	99999999	99999999	99999999	99999999	99999999	99999999	99999999	99999999	99999999	99999999	99999999	99999999	99999999	99999999	12593	9452	99999999	99999999	9943	9773	9980	99999999	8208	9211	8597	7355	7586	7177	6907	8017	7315	6253
314	99999999	99999999	99999999	99999999	99999999	99999999	99999999	99999999	99999999	99999999	99999999	99999999	99999999	99999999	99999999	99999999	99999999	99999999	99999999	99999999	99999999	99999999	99999999	99999999	99999999	99999999	99999999	99999999	99999999	99999999	13908	10835	11318	99999999	10387	9066	7402	7723	10028	8999	7585	7693	7337	7316	6869	6399	7638	7558	7301
315	99999999	99999999	99999999	99999999	99999999	99999999	99999999	99999999	99999999	99999999	99999999	99999999	99999999	99999999	99999999	99999999	99999999	99999999	99999999	99999999	99999999	99999999	99999999	99999999	99999999	99999999	99999999	99999999	99999999	99999999	99999999	99999999	10170	9992	9283	10460	7797	8666	7021	7129	8644	8472	7243	7616	7697	7940	7384	8145	7256
316	99999999	99999999	99999999	99999999	99999999	99999999	99999999	99999999	99999999	99999999	99999999	99999999	99999999	99999999	99999999	99999999	99999999	99999999	99999999	99999999	99999999	99999999	99999999	99999999	99999999	99999999	99999999	99999999	99999999	99999999	10872	9798	13243	15555	8689	7878	8865	8679	7227	7876	9019	7485	8351	7255	7810	6663	6759	7649	7543
317	99999999	99999999	99999999	99999999	99999999	99999999	99999999	99999999	99999999	99999999	99999999	99999999	99999999	99999999	99999999	99999999	99999999	99999999	99999999	99999999	99999999	99999999	99999999	99999999	99999999	99999999	99999999	99999999	99999999	99999999	99999999	99999999	10923	9092	9343	9088	8363	7761	9070	8616	8404	9475	7085	8054	7527	6951	8176	7380	7052
318	99999999	99999999	99999999	99999999	99999999	99999999	99999999	99999999	99999999	99999999	99999999	99999999	99999999	99999999	99999999	99999999	99999999	99999999	99999999	99999999	99999999	99999999	99999999	99999999	99999999	99999999	99999999	99999999	99999999	99999999	11146	99999999	10023	10046	9212	9374	7683	8767	9263	8389	9001	8224	9333	7490	6968	8601	6838	7544	7133
319	99999999	99999999	99999999	99999999	99999999	99999999	99999999	99999999	99999999	99999999	99999999	99999999	99999999	99999999	99999999	99999999	99999999	99999999	99999999	99999999	99999999	99999999	99999999	99999999	99999999	99999999	99999999	99999999	99999999	11754	9808	99999999	8262	9902	10300	9946	7922	8682	8885	7461	7656	8675	8079	7146	7280	7418	7349	8182	7561
320	99999999	99999999	99999999	99999999	99999999	99999999	99999999	99999999	99999999	99999999	99999999	99999999	99999999	99999999	99999999	99999999	99999999	99999999	99999999	99999999	99999999	99999999	99999999	99999999	99999999	99999999	99999999	99999999	99999999	99999999	11668	99999999	9577	9513	8827	9424	8345	9172	8540	10066	8248	8842	7123	7668	7430	8476	7206	6853	7207
321	99999999	99999999	99999999	99999999	99999999	99999999	99999999	99999999	99999999	99999999	99999999	99999999	99999999	99999999	99999999	99999999	99999999	99999999	99999999	99999999	99999999	99999999	99999999	99999999	99999999	99999999	99999999	99999999	99999999	99999999	99999999	8713	99999999	8951	8942	10818	8518	9767	8122	7576	9187	8775	7128	7033	8337	6607	7734	6919	7043
322	99999999	99999999	99999999	99999999	99999999	99999999	99999999	99999999	99999999	99999999	99999999	99999999	99999999	99999999	99999999	99999999	99999999	99999999	99999999	99999999	99999999	99999999	99999999	99999999	99999999	99999999	99999999	99999999	99999999	99999999	99999999	9932	99999999	9917	10364	9900	9086	8227	9293	8350	7164	8167	9149	8316	7871	7675	7882	7249	8079
323	99999999	99999999	99999999	99999999	99999999	99999999	99999999	99999999	99999999	99999999	99999999	99999999	99999999	99999999	99999999	99999999	99999999	99999999	99999999	99999999	99999999	99999999	99999999	99999999	99999999	99999999	99999999	99999999	99999999	99999999	11342	99999999	9208	9357	8965	9480	8623	7856	7526	8573	7234	7818	7307	7687	7932	7457	7824	8222	7986
324	99999999	99999999	99999999	99999999	99999999	99999999	99999999	99999999	99999999	99999999	99999999	99999999	99999999	99999999	99999999	99999999	99999999	99999999	99999999	99999999	99999999	99999999	99999999	99999999	99999999	99999999	99999999	99999999	99999999	99999999	99999999	99999999	99999999	13668	11070	8584	13762	9951	14672	8337	7491	7693	7819	7986	8770	6943	8035	8644	7106
325	99999999	99999999	99999999	99999999	99999999	99999999	99999999	99999999	99999999	99999999	99999999	99999999	99999999	99999999	99999999	99999999	99999999	99999999	99999999	99999999	99999999	99999999	99999999	99999999	99999999	99999999	99999999	99999999	99999999	99999999	12420	99999999	99999999	9722	10324	10799	99999999	8500	7355	8489	7716	7331	7929	6724	6958	6771	8222	7338	7740
326	99999999	99999999	99999999	99999999	99999999	99999999	99999999	99999999	99999999	99999999	99999999	99999999	99999999	99999999	99999999	99999999	99999999	99999999	99999999	99999999	99999999	99999999	99999999	99999999	99999999	99999999	16656	18923	99999999	17676	15212	99999999	8123	9579	99999999	9682	10718	14499	8007	7992	7022	8801	7125	7232	7482	7991	9075	7195	7522
327	99999999	99999999	99999999	99999999	99999999	99999999	99999999	99999999	99999999	99999999	99999999	99999999	99999999	99999999	99999999	99999999	99999999	99999999	99999999	99999999	99999999	99999999	99999999	99999999	99999999	99999999	99999999	99999999	99999999	13513	99999999	11248	99999999	11414	9671	9436	8892	8590	7421	7776	8160	6982	7293	10083	8593	7066	8566	7378	7535
328	99999999	99999999	99999999	99999999	99999999	99999999	99999999	99999999	99999999	99999999	99999999	99999999	99999999	99999999	99999999	99999999	99999999	99999999	99999999	99999999	99999999	99999999	99999999	99999999	99999999	99999999	99999999	99999999	99999999	99999999	99999999	13587	13081	99999999	99999999	8197	9070	8779	8837	7913	11949	7509	7841	7679	6914	7260	8792	7619	6885
329	99999999	99999999	99999999	99999999	99999999	99999999	99999999	99999999	99999999	99999999	99999999	99999999	99999999	99999999	99999999	99999999	99999999	99999999	99999999	99999999	99999999	99999999	99999999	99999999	99999999	99999999	99999999	15256	14914	99999999	12065	11093	10998	9631	9311	7562	8737	10325	8839	8399	8744	7838	7684	8910	7907	7665	7943	8033	6858
330	99999999	99999999	99999999	99999999	99999999	99999999	99999999	99999999	99999999	99999999	99999999	99999999	99999999	99999999	99999999	99999999	99999999	99999999	99999999	99999999	99999999	99999999	99999999	99999999	99999999	99999999	99999999	99999999	99999999	99999999	11852	99999999	9945	9536	9193	8786	8612	9005	8030	9105	8648	8451	8471	8363	6994	7949	7038	7635	6997
331	99999999	99999999	99999999	99999999	99999999	99999999	99999999	99999999	99999999	99999999	99999999	99999999	99999999	99999999	99999999	99999999	99999999	99999999	99999999	99999999	99999999	99999999	99999999	99999999	99999999	99999999	99999999	99999999	99999999	99999999	12305	99999999	99999999	9402	9818	9653	8392	8983	8512	8518	8434	7683	8743	7351	6954	7331	7463	7195	8517
332	99999999	99999999	99999999	99999999	99999999	99999999	99999999	99999999	99999999	99999999	99999999	99999999	99999999	99999999	99999999	99999999	99999999	99999999	99999999	99999999	99999999	99999999	99999999	99999999	99999999	99999999	99999999	16641	99999999	13516	99999999	9944	99999999	10544	9974	8838	8481	8554	9056	8304	7169	8030	7735	8506	8047	6759	8691	6631	7509
333	99999999	99999999	99999999	99999999	99999999	99999999	99999999	99999999	99999999	99999999	99999999	99999999	99999999	99999999	99999999	99999999	99999999	99999999	99999999	99999999	99999999	99999999	99999999	99999999	99999999	99999999	99999999	99999999	99999999	99999999	99999999	99999999	9471	10490	9059	10140	8372	9003	8154	7823	6872	7420	8451	7710	7597	6779	8235	8157	6533
334	99999999	99999999	99999999	99999999	99999999	99999999	99999999	99999999	99999999	99999999	99999999	99999999	99999999	99999999	99999999	99999999	99999999	99999999	99999999	99999999	99999999	99999999	99999999	99999999	99999999	99999999	99999999	99999999	99999999	14052	99999999	99999999	10775	99999999	9499	99999999	9551	8408	8651	7037	9097	8694	7809	7765	8439	7978	7607	7065	7610
335	99999999	99999999	99999999	99999999	99999999	99999999	99999999	99999999	99999999	99999999	99999999	99999999	99999999	99999999	99999999	99999999	99999999	99999999	99999999	99999999	99999999	99999999	99999999	99999999	99999999	99999999	99999999	99999999	99999999	99999999	99999999	99999999	10179	10354	10823	8005	8792	8501	8652	7936	7697	7365	7558	11729	8901	7442	7780	7290	7373
336	99999999	99999999	99999999	99999999	99999999	99999999	99999999	99999999	99999999	99999999	99999999	99999999	99999999	99999999	99999999	99999999	99999999	99999999	99999999	99999999	99999999	99999999	99999999	99999999	99999999	99999999	99999999	99999999	99999999	99999999	99999999	11196	10589	8907	10143	9496	9650	8527	9311	8997	8264	7082	7490	7195	7940	8172	7385	7459	6464
337	99999999	99999999	99999999	99999999	99999999	99999999	99999999	99999999	99999999	99999999	99999999	99999999	99999999	99999999	99999999	99999999	99999999	99999999	99999999	99999999	99999999	99999999	99999999	99999999	99999999	99999999	99999999	99999999	99999999	99999999	10073	12627	8433	12145	10812	10402	7709	8068	8358	8287	7364	7762	8408	8012	7205	7529	7463	7498	7049
338	99999999	99999999	99999999	99999999	99999999	99999999	99999999	99999999	99999999	99999999	99999999	99999999	99999999	99999999	99999999	99999999	99999999	99999999	99999999	99999999	99999999	99999999	99999999	99999999	99999999	99999999	99999999	23108	99999999	99999999	99999999	13242	9476	10054	9950	9849	8168	8189	7992	7935	9083	7303	7989	7890	7142	6579	7550	8032	7477
339	99999999	99999999	99999999	99999999	99999999	99999999	99999999	99999999	99999999	99999999	99999999	99999999	99999999	99999999	99999999	99999999	99999999	99999999	99999999	99999999	99999999	99999999	99999999	99999999	99999999	99999999	99999999	99999999	99999999	99999999	11466	12340	10177	12371	9737	9724	8682	8136	9048	9221	10934	7478	8533	8082	7954	7569	7964	6907	7447
340	99999999	99999999	99999999	99999999	99999999	99999999	99999999	99999999	99999999	99999999	99999999	99999999	99999999	99999999	99999999	99999999	99999999	99999999	99999999	99999999	99999999	99999999	99999999	99999999	99999999	99999999	99999999	99999999	99999999	12612	10614	15595	10075	99999999	8224	8711	9436	8333	7708	7949	9454	6944	7408	7239	8285	6847	7128	5869	7353
341	99999999	99999999	99999999	99999999	99999999	99999999	99999999	99999999	99999999	99999999	99999999	99999999	99999999	99999999	99999999	99999999	99999999	99999999	99999999	99999999	99999999	99999999	99999999	99999999	99999999	99999999	99999999	99999999	99999999	13866	99999999	99999999	13511	12877	8503	9213	10775	7790	6984	9102	7913	8136	8170	8159	8505	7174	7244	8069	7963
342	99999999	99999999	99999999	99999999	99999999	99999999	99999999	99999999	99999999	99999999	99999999	99999999	99999999	99999999	99999999	99999999	99999999	99999999	99999999	99999999	99999999	99999999	99999999	99999999	99999999	99999999	99999999	99999999	99999999	99999999	99999999	99999999	11688	13271	11065	7550	9252	9929	8098	8382	10159	7833	7361	7297	7701	8037	7767	7176	7945
343	99999999	99999999	99999999	99999999	99999999	99999999	99999999	99999999	99999999	99999999	99999999	99999999	99999999	99999999	99999999	99999999	99999999	99999999	99999999	99999999	99999999	99999999	99999999	99999999	99999999	99999999	99999999	99999999	99999999	13251	99999999	99999999	10640	9517	10823	8173	8450	9762	9366	7485	7893	8932	8280	7668	7449	7663	6970	7734	7056
344	99999999	99999999	99999999	99999999	99999999	99999999	99999999	99999999	99999999	99999999	99999999	99999999	99999999	99999999	99999999	99999999	99999999	99999999	99999999	99999999	99999999	99999999	99999999	99999999	99999999	99999999	99999999	99999999	99999999	99999999	99999999	99999999	11091	7640	9182	9616	8898	8936	7817	8339	8473	7802	7463	7353	8160	7789	6845	7472	8089
345	99999999	99999999	99999999	99999999	99999999	99999999	99999999	99999999	99999999	99999999	99999999	99999999	99999999	99999999	99999999	99999999	99999999	99999999	99999999	99999999	99999999	99999999	99999999	99999999	99999999	99999999	99999999	99999999	99999999	17247	12242	10078	9876	8876	9559	8812	9337	9851	8614	8297	8366	8305	7133	6710	8385	7698	6419	7063	6807
346	99999999	99999999	99999999	99999999	99999999	99999999	99999999	99999999	99999999	99999999	99999999	99999999	99999999	99999999	99999999	99999999	99999999	99999999	99999999	99999999	99999999	99999999	99999999	99999999	99999999	99999999	99999999	99999999	99999999	13366	99999999	9143	10698	10199	27344	8953	9523	8502	7828	8236	7233	7825	8161	8074	8459	7335	6401	7288	6887
347	99999999	99999999	99999999	99999999	99999999	99999999	99999999	99999999	99999999	99999999	99999999	99999999	99999999	99999999	99999999	99999999	99999999	99999999	99999999	99999999	99999999	99999999	99999999	99999999	99999999	99999999	99999999	99999999	99999999	99999999	99999999	99999999	99999999	99999999	8555	10397	8645	7858	8804	7406	7383	8086	7924	6397	7036	7621	6650	7654	6642
348	99999999	99999999	99999999	99999999	99999999	99999999	99999999	99999999	99999999	99999999	99999999	99999999	99999999	99999999	99999999	99999999	99999999	99999999	99999999	99999999	99999999	99999999	99999999	99999999	99999999	99999999	99999999	99999999	99999999	99999999	99999999	12489	11518	9966	8177	8477	8293	11846	7723	9014	7480	8945	7314	7196	8553	7843	7179	6379	6636
349	99999999	99999999	99999999	99999999	99999999	99999999	99999999	99999999	99999999	99999999	99999999	99999999	99999999	99999999	99999999	99999999	99999999	99999999	99999999	99999999	99999999	99999999	99999999	99999999	99999999	99999999	99999999	99999999	99999999	99999999	11451	99999999	99999999	14010	99999999	8906	9451	8436	8628	7912	8107	7340	7490	7176	7480	8888	7260	6556	7960
350	99999999	99999999	99999999	99999999	99999999	99999999	99999999	99999999	99999999	99999999	99999999	99999999	99999999	99999999	99999999	99999999	99999999	99999999	99999999	99999999	99999999	99999999	99999999	99999999	99999999	99999999	99999999	99999999	99999999	99999999	99999999	99999999	11238	8734	10436	8711	9689	8205	8540	8809	8169	7174	8007	7644	6727	7609	7198	8711	7491
351	99999999	99999999	99999999	99999999	99999999	99999999	99999999	99999999	99999999	99999999	99999999	99999999	99999999	99999999	99999999	99999999	99999999	99999999	99999999	99999999	99999999	99999999	99999999	99999999	99999999	99999999	99999999	99999999	99999999	99999999	99999999	11251	10900	11366	13775	8846	9358	8585	9142	8145	8317	8273	7271	7515	7153	7947	7553	6778	7856
352	99999999	99999999	99999999	99999999	99999999	99999999	99999999	99999999	99999999	99999999	99999999	99999999	99999999	99999999	99999999	99999999	99999999	99999999	99999999	99999999	99999999	99999999	99999999	99999999	99999999	99999999	99999999	99999999	99999999	99999999	99999999	12244	99999999	9230	9605	9585	9658	8905	10432	7733	7297	6871	7674	7696	7337	7198	8022	7243	7186
353	99999999	99999999	99999999	99999999	99999999	99999999	99999999	99999999	99999999	99999999	99999999	99999999	99999999	99999999	99999999	99999999	99999999	99999999	99999999	99999999	99999999	99999999	99999999	99999999	99999999	99999999	99999999	99999999	99999999	99999999	14060	99999999	11761	11625	9236	10179	9463	9037	12091	9104	8615	8024	7855	7465	7650	7479	7705	7486	7113
354	99999999	99999999	99999999	99999999	99999999	99999999	99999999	99999999	99999999	99999999	99999999	99999999	99999999	99999999	99999999	99999999	99999999	99999999	99999999	99999999	99999999	99999999	99999999	99999999	99999999	99999999	99999999	99999999	12659	99999999	99999999	10919	99999999	10408	9497	8811	10008	8901	7677	8352	7642	8547	7908	7859	7585	7358	7600	7209	6642
355	99999999	99999999	99999999	99999999	99999999	99999999	99999999	99999999	99999999	99999999	99999999	99999999	99999999	99999999	99999999	99999999	99999999	99999999	99999999	99999999	99999999	99999999	99999999	99999999	99999999	99999999	99999999	99999999	13636	99999999	14504	11076	99999999	8572	9160	8901	9856	8594	9874	8849	9131	7532	8139	7389	8039	7502	6587	7236	7571
356	99999999	99999999	99999999	99999999	99999999	99999999	99999999	99999999	99999999	99999999	99999999	99999999	99999999	99999999	99999999	99999999	99999999	99999999	99999999	99999999	99999999	99999999	99999999	99999999	99999999	99999999	99999999	99999999	99999999	99999999	10623	99999999	11445	10921	9160	8230	10173	8899	7547	9091	8773	8207	7829	8419	7458	6991	7514	7602	7567
357	99999999	99999999	99999999	99999999	99999999	99999999	99999999	99999999	99999999	99999999	99999999	99999999	99999999	99999999	99999999	99999999	99999999	99999999	99999999	99999999	99999999	99999999	99999999	99999999	99999999	99999999	99999999	99999999	15946	99999999	13828	99999999	9650	10533	11535	8576	10164	8209	8081	7667	8203	7894	8216	8290	7536	7613	7515	6773	7731
358	99999999	99999999	99999999	99999999	99999999	99999999	99999999	99999999	99999999	99999999	99999999	99999999	99999999	99999999	99999999	99999999	99999999	99999999	99999999	99999999	99999999	99999999	99999999	99999999	99999999	99999999	99999999	99999999	99999999	99999999	10866	99999999	9550	10201	9052	8347	8712	8001	6922	8730	9033	7841	8142	8219	8294	6786	6131	7203	8051
359	99999999	99999999	99999999	99999999	99999999	99999999	99999999	99999999	99999999	99999999	99999999	99999999	99999999	99999999	99999999	99999999	99999999	99999999	99999999	99999999	99999999	99999999	99999999	99999999	99999999	99999999	99999999	99999999	99999999	99999999	11561	10990	10391	11068	11616	99999999	9378	7480	9134	7714	9208	7504	6859	8032	8086	7772	7454	7469	6838
360	99999999	99999999	99999999	99999999	99999999	99999999	99999999	99999999	99999999	99999999	99999999	99999999	99999999	99999999	99999999	99999999	99999999	99999999	99999999	99999999	99999999	99999999	99999999	99999999	99999999	99999999	99999999	99999999	11699	99999999	99999999	99999999	99999999	13435	11295	9112	9674	7431	8654	8009	8245	7263	8850	7627	7241	7221	6949	7518	7627
361	99999999	99999999	99999999	99999999	99999999	99999999	99999999	99999999	99999999	99999999	99999999	99999999	99999999	99999999	99999999	99999999	99999999	99999999	99999999	99999999	99999999	99999999	99999999	99999999	99999999	99999999	99999999	99999999	99999999	17589	10801	99999999	13096	12341	9266	11007	9402	8823	8107	8244	9036	8859	7897	7371	7859	7780	7518	6241	6663
362	99999999	99999999	99999999	99999999	99999999	99999999	99999999	99999999	99999999	99999999	99999999	99999999	99999999	99999999	99999999	99999999	99999999	99999999	99999999	99999999	99999999	99999999	99999999	99999999	99999999	99999999	99999999	99999999	99999999	99999999	12560	99999999	10535	9104	8779	9497	8108	7913	8289	7639	8438	8271	7048	8611	6398	6774	7547	6843	7334
363	99999999	99999999	99999999	99999999	99999999	99999999	99999999	99999999	99999999	99999999	99999999	99999999	99999999	99999999	99999999	99999999	99999999	99999999	99999999	99999999	99999999	99999999	99999999	99999999	99999999	99999999	99999999	99999999	15854	99999999	99999999	12455	99999999	11801	8823	8999	8874	9246	7878	8820	8013	7446	7440	8157	8880	7245	8045	7193	7434
364	99999999	99999999	99999999	99999999	99999999	99999999	99999999	99999999	99999999	99999999	99999999	99999999	99999999	99999999	99999999	99999999	99999999	99999999	99999999	99999999	99999999	99999999	99999999	99999999	99999999	99999999	99999999	99999999	99999999	99999999	13078	99999999	99999999	99999999	11985	99999999	8594	99999999	9172	7360	8297	7617	8149	7412	8062	8886	7625	8342	7479
365	99999999	99999999	99999999	99999999	99999999	99999999	99999999	99999999	99999999	99999999	99999999	99999999	99999999	99999999	99999999	99999999	99999999	99999999	99999999	99999999	99999999	99999999	99999999	99999999	99999999	99999999	99999999	99999999	99999999	11116	99999999	99999999	10445	99999999	11222	8924	9924	8931	9252	7749	8770	8047	7795	7643	8830	7883	7755	7355	7401
366	99999999	99999999	99999999	99999999	99999999	99999999	99999999	99999999	99999999	99999999	99999999	99999999	99999999	99999999	99999999	99999999	99999999	99999999	99999999	99999999	99999999	99999999	99999999	99999999	99999999	99999999	99999999	99999999	99999999	99999999	99999999	99999999	9264	99999999	9781	9647	8796	10112	8183	7722	9012	7619	8474	6732	7340	7238	7187	7056	7961
367	99999999	99999999	99999999	99999999	99999999	99999999	99999999	99999999	99999999	99999999	99999999	99999999	99999999	99999999	99999999	99999999	99999999	99999999	99999999	99999999	99999999	99999999	99999999	99999999	99999999	99999999	99999999	99999999	99999999	99999999	12109	10134	10844	10582	9889	8484	8534	8763	8209	8146	7733	8138	7621	7259	7520	7553	8042	7745	8876
368	99999999	99999999	99999999	99999999	99999999	99999999	99999999	99999999	99999999	99999999	99999999	99999999	99999999	99999999	99999999	99999999	99999999	99999999	99999999	99999999	99999999	99999999	99999999	99999999	99999999	99999999	99999999	99999999	99999999	99999999	99999999	99999999	9993	99999999	9025	8141	8285	8981	8941	9603	7450	7452	7350	6951	7897	7362	7303	6822	7695
369	99999999	99999999	99999999	99999999	99999999	99999999	99999999	99999999	99999999	99999999	99999999	99999999	99999999	99999999	99999999	99999999	99999999	99999999	99999999	99999999	99999999	99999999	99999999	99999999	99999999	99999999	99999999	99999999	99999999	11675	99999999	10643	11647	9463	9906	10131	8623	9238	8578	7892	7186	7506	7573	7690	7228	7160	7374	7068	7751
370	99999999	99999999	99999999	99999999	99999999	99999999	99999999	99999999	99999999	99999999	99999999	99999999	99999999	99999999	99999999	99999999	99999999	99999999	99999999	99999999	99999999	99999999	99999999	99999999	99999999	99999999	99999999	99999999	99999999	99999999	99999999	99999999	7871	10761	9673	9297	9557	9415	8169	8058	7102	8369	8420	7928	7535	8003	7517	6793	7880
371	99999999	99999999	99999999	99999999	99999999	99999999	99999999	99999999	99999999	99999999	99999999	99999999	99999999	99999999	99999999	99999999	99999999	99999999	99999999	99999999	99999999	99999999	99999999	99999999	99999999	99999999	99999999	99999999	99999999	99999999	11941	99999999	11817	7341	10964	10946	8281	8287	8366	9002	9621	9566	6996	6915	7364	8118	7323	6991	7905
372	99999999	99999999	99999999	99999999	99999999	99999999	99999999	99999999	99999999	99999999	99999999	99999999	99999999	99999999	99999999	99999999	99999999	99999999	99999999	99999999	99999999	99999999	99999999	99999999	99999999	99999999	99999999	99999999	99999999	99999999	99999999	11075	11182	11892	9071	99999999	7254	99999999	8680	7567	8315	8054	7662	8611	7135	7655	7916	7923	6920
373	99999999	99999999	99999999	99999999	99999999	99999999	99999999	99999999	99999999	99999999	99999999	99999999	99999999	99999999	99999999	99999999	99999999	99999999	99999999	99999999	99999999	99999999	99999999	99999999	99999999	99999999	99999999	99999999	12430	99999999	99999999	14861	11053	99999999	99999999	99999999	9029	8750	7720	8815	7799	7661	8515	7542	7337	7846	6922	6703	7095
374	99999999	99999999	99999999	99999999	99999999	99999999	99999999	99999999	99999999	99999999	99999999	99999999	99999999	99999999	99999999	99999999	99999999	99999999	99999999	99999999	99999999	99999999	99999999	99999999	99999999	99999999	99999999	99999999	99999999	14224	10685	9487	9997	9596	9959	9699	8384	8089	7120	9456	8448	7501	7622	7771	7892	7457	6961	7357	7087
375	99999999	99999999	99999999	99999999	99999999	99999999	99999999	99999999	99999999	99999999	99999999	99999999	99999999	99999999	99999999	99999999	99999999	99999999	99999999	99999999	99999999	99999999	99999999	99999999	99999999	99999999	99999999	99999999	99999999	17090	99999999	99999999	10331	9079	10462	8302	8599	7184	9299	8662	7825	7428	7978	8041	7876	8169	6769	6930	6608
376	99999999	99999999	99999999	99999999	99999999	99999999	99999999	99999999	99999999	99999999	99999999	99999999	99999999	99999999	99999999	99999999	99999999	99999999	99999999	99999999	99999999	99999999	99999999	99999999	99999999	99999999	99999999	99999999	99999999	99999999	99999999	9327	9468	99999999	10994	10111	8962	8378	8756	8149	7961	7545	9954	7342	7415	7192	6821	8285	6275
377	99999999	99999999	99999999	99999999	99999999	99999999	99999999	99999999	99999999	99999999	99999999	99999999	99999999	99999999	99999999	99999999	99999999	99999999	99999999	99999999	99999999	99999999	99999999	99999999	99999999	99999999	99999999	99999999	12682	99999999	8773	11562	10994	8941	9322	8424	9437	8194	9837	8919	7222	7794	7445	8553	7890	7621	6931	8041	7822
378	99999999	99999999	99999999	99999999	99999999	99999999	99999999	99999999	99999999	99999999	99999999	99999999	99999999	99999999	99999999	99999999	99999999	99999999	99999999	99999999	99999999	99999999	99999999	99999999	99999999	99999999	99999999	99999999	99999999	13480	99999999	9891	10235	9445	9705	9319	9598	9351	7097	7229	7617	7595	9173	7202	7610	7251	7472	6665	7384
379	99999999	99999999	99999999	99999999	99999999	99999999	99999999	99999999	99999999	99999999	99999999	99999999	99999999	99999999	99999999	99999999	99999999	99999999	99999999	99999999	99999999	99999999	99999999	99999999	99999999	99999999	99999999	99999999	14484	11455	99999999	99999999	11302	99999999	9290	9493	9029	8027	8457	6679	7936	7191	8355	8143	7806	7303	6739	7988	8014
380	99999999	99999999	99999999	99999999	99999999	99999999	99999999	99999999	99999999	99999999	99999999	99999999	99999999	99999999	99999999	99999999	99999999	99999999	99999999	99999999	99999999	99999999	99999999	99999999	99999999	99999999	99999999	10541	99999999	99999999	12104	99999999	8959	10492	11045	8740	8478	8263	8698	7774	9206	8261	9113	7964	7449	7162	7889	7382	7117
381	99999999	99999999	99999999	99999999	99999999	99999999	99999999	99999999	99999999	99999999	99999999	99999999	99999999	99999999	99999999	99999999	99999999	99999999	99999999	99999999	99999999	99999999	99999999	99999999	99999999	99999999	99999999	99999999	99999999	99999999	99999999	11007	9725	10623	9596	9056	9632	9426	8423	9092	8666	7305	8054	6637	8416	8154	7435	7765	7442
382	99999999	99999999	99999999	99999999	99999999	99999999	99999999	99999999	99999999	99999999	99999999	99999999	99999999	99999999	99999999	99999999	99999999	99999999	99999999	99999999	99999999	99999999	99999999	99999999	99999999	99999999	99999999	99999999	99999999	99999999	99999999	10445	13029	10840	10321	10583	8255	9245	7949	10179	8308	6684	7631	8358	7106	8190	7946	7349	7005
383	99999999	99999999	99999999	99999999	99999999	99999999	99999999	99999999	99999999	99999999	99999999	99999999	99999999	99999999	99999999	99999999	99999999	99999999	99999999	99999999	99999999	99999999	99999999	99999999	99999999	99999999	99999999	99999999	99999999	11598	99999999	99999999	9561	10753	8830	9089	8685	9465	7508	8178	7896	7662	8131	8019	8476	6462	8785	7093	6796
384	99999999	99999999	99999999	99999999	99999999	99999999	99999999	99999999	99999999	99999999	99999999	99999999	99999999	99999999	99999999	99999999	99999999	99999999	99999999	99999999	99999999	99999999	99999999	99999999	99999999	99999999	99999999	99999999	99999999	99999999	11364	9245	9537	10979	8978	10890	8725	8534	8626	8589	7512	7127	7531	7704	7448	7403	7569	8327	7001
385	99999999	99999999	99999999	99999999	99999999	99999999	99999999	99999999	99999999	99999999	99999999	99999999	99999999	99999999	99999999	99999999	99999999	99999999	99999999	99999999	99999999	99999999	99999999	99999999	99999999	99999999	99999999	17648	99999999	99999999	12162	9247	99999999	7958	9064	8387	8985	9071	8473	8535	8178	7551	6109	7307	7147	9064	6897	7347	7149
386	99999999	99999999	99999999	99999999	99999999	99999999	99999999	99999999	99999999	99999999	99999999	99999999	99999999	99999999	99999999	99999999	99999999	99999999	99999999	99999999	99999999	99999999	99999999	99999999	99999999	99999999	99999999	99999999	99999999	99999999	99999999	12647	10463	9692	8760	9578	10032	9342	7899	8808	8379	7081	8810	7293	7984	7764	7926	6962	7166
387	99999999	99999999	99999999	99999999	99999999	99999999	99999999	99999999	99999999	99999999	99999999	99999999	99999999	99999999	99999999	99999999	99999999	99999999	99999999	99999999	99999999	99999999	99999999	99999999	99999999	99999999	99999999	99999999	18007	99999999	99999999	13199	10712	10027	9594	9084	8519	9323	7371	8175	7810	7818	7570	6970	7652	7308	7810	7397	6993
388	99999999	99999999	99999999	99999999	99999999	99999999	99999999	99999999	99999999	99999999	99999999	99999999	99999999	99999999	99999999	99999999	99999999	99999999	99999999	99999999	99999999	99999999	99999999	99999999	99999999	99999999	99999999	13417	99999999	99999999	15502	11611	9631	8568	10032	9325	9185	8255	8037	8538	8486	8423	7393	7747	8065	7549	7888	7394	7567
389	99999999	99999999	99999999	99999999	99999999	99999999	99999999	99999999	99999999	99999999	99999999	99999999	99999999	99999999	99999999	99999999	99999999	99999999	99999999	99999999	99999999	99999999	99999999	99999999	99999999	99999999	99999999	99999999	99999999	11189	99999999	99999999	11523	99999999	9721	8881	12904	8423	8691	7953	9143	8860	7801	8343	8747	8767	7204	7756	6575
390	99999999	99999999	99999999	99999999	99999999	99999999	99999999	99999999	99999999	99999999	99999999	99999999	99999999	99999999	99999999	99999999	99999999	99999999	99999999	99999999	99999999	99999999	99999999	99999999	99999999	99999999	99999999	99999999	99999999	99999999	12279	9905	99999999	9179	7974	9135	9665	8427	9237	8039	8453	7601	7569	8162	7895	7311	7668	7683	7378
391	99999999	99999999	99999999	99999999	99999999	99999999	99999999	99999999	99999999	99999999	99999999	99999999	99999999	99999999	99999999	99999999	99999999	99999999	99999999	99999999	99999999	99999999	99999999	99999999	99999999	99999999	99999999	99999999	99999999	99999999	99999999	9138	10340	9404	99999999	8958	10418	8897	7535	9665	8166	8001	8382	7234	7712	7398	8467	7994	7322
392	99999999	99999999	99999999	99999999	99999999	99999999	99999999	99999999	99999999	99999999	99999999	99999999	99999999	99999999	99999999	99999999	99999999	99999999	99999999	99999999	99999999	99999999	99999999	99999999	99999999	99999999	99999999	99999999	99999999	99999999	10743	10837	99999999	99999999	11373	8869	9086	8658	8818	8560	7198	7842	7248	7284	7393	6218	7449	7786	7347
393	99999999	99999999	99999999	99999999	99999999	99999999	99999999	99999999	99999999	99999999	99999999	99999999	99999999	99999999	99999999	99999999	99999999	99999999	99999999	99999999	99999999	99999999	99999999	99999999	99999999	99999999	99999999	99999999	99999999	99999999	99999999	12624	11277	10006	8983	8842	8388	7730	8821	8191	7893	8298	7925	7589	7742	8405	7597	7810	8098
394	99999999	99999999	99999999	99999999	99999999	99999999	99999999	99999999	99999999	99999999	99999999	99999999	99999999	99999999	99999999	99999999	99999999	99999999	99999999	99999999	99999999	99999999	99999999	99999999	99999999	99999999	99999999	99999999	99999999	12079	99999999	99999999	99999999	10119	99999999	8222	15298	9850	9064	7550	8293	7896	7192	7604	8238	7078	6734	6681	7044
395	99999999	99999999	99999999	99999999	99999999	99999999	99999999	99999999	99999999	99999999	99999999	99999999	99999999	99999999	99999999	99999999	99999999	99999999	99999999	99999999	99999999	99999999	99999999	99999999	99999999	99999999	99999999	13634	99999999	99999999	13604	99999999	12753	10674	10959	99999999	8500	9544	7005	8879	7843	9604	8086	7199	7958	9506	6907	7864	7537
396	99999999	99999999	99999999	99999999	99999999	99999999	99999999	99999999	99999999	99999999	99999999	99999999	99999999	99999999	99999999	99999999	99999999	99999999	99999999	99999999	99999999	99999999	99999999	99999999	99999999	99999999	99999999	99999999	99999999	99999999	99999999	99999999	99999999	99999999	99999999	8615	7812	9169	8120	7318	8835	7864	7932	8117	8330	8134	6656	6843	7473
397	99999999	99999999	99999999	99999999	99999999	99999999	99999999	99999999	99999999	99999999	99999999	99999999	99999999	99999999	99999999	99999999	99999999	99999999	99999999	99999999	99999999	99999999	99999999	99999999	99999999	99999999	99999999	99999999	13583	14029	99999999	99999999	99999999	99999999	7839	8957	10450	8156	7779	7927	7954	8107	8526	7732	7030	8133	7047	7154	6601
398	99999999	99999999	99999999	99999999	99999999	99999999	99999999	99999999	99999999	99999999	99999999	99999999	99999999	99999999	99999999	99999999	99999999	99999999	99999999	99999999	99999999	99999999	99999999	99999999	99999999	99999999	99999999	99999999	9625	99999999	12344	9882	10911	8779	99999999	8686	7457	8922	7646	8784	7416	7973	7283	8646	7516	8099	7307	8204	6801
399	99999999	99999999	99999999	99999999	99999999	99999999	99999999	99999999	99999999	99999999	99999999	99999999	99999999	99999999	99999999	99999999	99999999	99999999	99999999	99999999	99999999	99999999	99999999	99999999	99999999	99999999	99999999	99999999	13121	99999999	16225	99999999	10652	10561	9908	9336	8926	18696	8513	8992	8284	7969	7238	7171	9326	7707	6723	7404	8242
400	99999999	99999999	99999999	99999999	99999999	99999999	99999999	99999999	99999999	99999999	99999999	99999999	99999999	99999999	99999999	99999999	99999999	99999999	99999999	99999999	99999999	99999999	99999999	99999999	99999999	99999999	99999999	99999999	99999999	13818	99999999	8389	99999999	9285	10198	11522	9193	8023	8319	7916	7525	9087	7816	9982	8068	7420	7593	7122	7667
401	99999999	99999999	99999999	99999999	99999999	99999999	99999999	99999999	99999999	99999999	99999999	99999999	99999999	99999999	99999999	99999999	99999999	99999999	99999999	99999999	99999999	99999999	99999999	99999999	99999999	99999999	99999999	99999999	99999999	13224	99999999	99999999	99999999	9230	9594	8869	7675	8939	10026	8802	7477	7436	7897	7156	7478	8031	7522	7122	8396
402	99999999	99999999	99999999	99999999	99999999	99999999	99999999	99999999	99999999	99999999	99999999	99999999	99999999	99999999	99999999	99999999	99999999	99999999	99999999	99999999	99999999	99999999	99999999	99999999	99999999	99999999	99999999	99999999	99999999	13425	11088	18398	99999999	8381	10235	99999999	9783	9640	7813	9913	7998	7829	7841	7707	7061	6952	8576	7402	7852
403	99999999	99999999	99999999	99999999	99999999	99999999	99999999	99999999	99999999	99999999	99999999	99999999	99999999	99999999	99999999	99999999	99999999	99999999	99999999	99999999	99999999	99999999	99999999	99999999	99999999	99999999	99999999	99999999	99999999	99999999	99999999	10347	99999999	9228	9152	9585	11131	8131	8300	8936	7972	7395	7469	8185	6784	6589	7111	6435	6796
404	99999999	99999999	99999999	99999999	99999999	99999999	99999999	99999999	99999999	99999999	99999999	99999999	99999999	99999999	99999999	99999999	99999999	99999999	99999999	99999999	99999999	99999999	99999999	99999999	99999999	99999999	99999999	99999999	99999999	99999999	99999999	99999999	11691	8892	11161	9577	8911	7978	7806	8278	8902	8181	7590	7322	7906	7785	6934	7009	8196
405	99999999	99999999	99999999	99999999	99999999	99999999	99999999	99999999	99999999	99999999	99999999	99999999	99999999	99999999	99999999	99999999	99999999	99999999	99999999	99999999	99999999	99999999	99999999	99999999	99999999	99999999	99999999	99999999	99999999	99999999	17780	11606	10322	11293	9269	10375	9385	9205	7533	8560	7996	8551	7492	6996	8469	7747	7341	7631	6842
406	99999999	99999999	99999999	99999999	99999999	99999999	99999999	99999999	99999999	99999999	99999999	99999999	99999999	99999999	99999999	99999999	99999999	99999999	99999999	99999999	99999999	99999999	99999999	99999999	99999999	99999999	99999999	99999999	99999999	99999999	13827	99999999	10339	10744	8610	10463	8387	8086	7802	8484	8076	7092	7934	7085	6890	7743	7208	7481	7520
407	99999999	99999999	99999999	99999999	99999999	99999999	99999999	99999999	99999999	99999999	99999999	99999999	99999999	99999999	99999999	99999999	99999999	99999999	99999999	99999999	99999999	99999999	99999999	99999999	99999999	99999999	99999999	99999999	99999999	99999999	99999999	99999999	8223	8053	8456	10583	8855	8320	10787	9598	7857	8209	7095	6706	7817	7688	6822	9221	7429
408	99999999	99999999	99999999	99999999	99999999	99999999	99999999	99999999	99999999	99999999	99999999	99999999	99999999	99999999	99999999	99999999	99999999	99999999	99999999	99999999	99999999	99999999	99999999	99999999	99999999	99999999	99999999	99999999	99999999	99999999	99999999	99999999	9211	99999999	9484	9867	26819	8661	7848	7776	7263	8228	8086	7797	7276	6163	9148	7382	7511
409	99999999	99999999	99999999	99999999	99999999	99999999	99999999	99999999	99999999	99999999	99999999	99999999	99999999	99999999	99999999	99999999	99999999	99999999	99999999	99999999	99999999	99999999	99999999	99999999	99999999	99999999	99999999	99999999	99999999	99999999	99999999	99999999	99999999	12465	9108	8134	8774	7432	8274	7533	7974	7506	8312	8544	6689	8088	6980	7052	8146
410	99999999	99999999	99999999	99999999	99999999	99999999	99999999	99999999	99999999	99999999	99999999	99999999	99999999	99999999	99999999	99999999	99999999	99999999	99999999	99999999	99999999	99999999	99999999	99999999	99999999	99999999	99999999	99999999	99999999	99999999	99999999	99999999	99999999	10765	8356	9228	9550	8116	8866	8860	7804	9693	7323	7918	7622	7105	7077	7745	7444
411	99999999	99999999	99999999	99999999	99999999	99999999	99999999	99999999	99999999	99999999	99999999	99999999	99999999	99999999	99999999	99999999	99999999	99999999	99999999	99999999	99999999	99999999	99999999	99999999	99999999	99999999	99999999	99999999	19538	99999999	10336	11713	99999999	99999999	10623	9043	9933	8292	8125	7876	8489	8333	7687	6855	8102	8566	8602	9386	7432
412	99999999	99999999	99999999	99999999	99999999	99999999	99999999	99999999	99999999	99999999	99999999	99999999	99999999	99999999	99999999	99999999	99999999	99999999	99999999	99999999	99999999	99999999	99999999	99999999	99999999	99999999	99999999	99999999	99999999	99999999	99999999	99999999	99999999	8436	8761	8708	8113	7859	11421	8101	9123	7573	7404	8195	9609	7897	7464	7839	7355
413	99999999	99999999	99999999	99999999	99999999	99999999	99999999	99999999	99999999	99999999	99999999	99999999	99999999	99999999	99999999	99999999	99999999	99999999	99999999	99999999	99999999	99999999	99999999	99999999	99999999	99999999	99999999	99999999	12281	99999999	99999999	10908	14258	9201	9605	8529	8504	8465	8309	9735	8911	7107	7303	7567	6852	8983	7003	7067	8256
414	99999999	99999999	99999999	99999999	99999999	99999999	99999999	99999999	99999999	99999999	99999999	99999999	99999999	99999999	99999999	99999999	99999999	99999999	99999999	99999999	99999999	99999999	99999999	99999999	99999999	99999999	99999999	99999999	99999999	99999999	13346	99999999	12884	99999999	8978	8319	10291	7463	7927	6782	8180	7788	8503	6637	7492	7530	7669	6850	6991
415	99999999	99999999	99999999	99999999	99999999	99999999	99999999	99999999	99999999	99999999	99999999	99999999	99999999	99999999	99999999	99999999	99999999	99999999	99999999	99999999	99999999	99999999	99999999	99999999	99999999	99999999	99999999	99999999	99999999	99999999	10581	99999999	9848	9497	8788	8472	9719	8731	9895	8132	8453	8068	8488	8148	7876	7655	6392	8497	7588
416	99999999	99999999	99999999	99999999	99999999	99999999	99999999	99999999	99999999	99999999	99999999	99999999	99999999	99999999	99999999	99999999	99999999	99999999	99999999	99999999	99999999	99999999	99999999	99999999	99999999	99999999	99999999	14493	99999999	99999999	99999999	99999999	11392	10619	99999999	9604	10255	8012	8643	6775	8403	7624	7211	7601	7765	7196	6921	8167	7096
417	99999999	99999999	99999999	99999999	99999999	99999999	99999999	99999999	99999999	99999999	99999999	99999999	99999999	99999999	99999999	99999999	99999999	99999999	99999999	99999999	99999999	99999999	99999999	99999999	99999999	99999999	99999999	99999999	99999999	99999999	10452	99999999	10531	10697	9954	9500	9018	8362	7173	8064	9156	7655	7641	9505	7158	9829	7503	7100	7776
418	99999999	99999999	99999999	99999999	99999999	99999999	99999999	99999999	99999999	99999999	99999999	99999999	99999999	99999999	99999999	99999999	99999999	99999999	99999999	99999999	99999999	99999999	99999999	99999999	99999999	99999999	99999999	99999999	99999999	99999999	99999999	99999999	11807	9135	99999999	10314	9004	8438	8457	8539	7947	9080	10092	8574	8321	8181	7284	7649	7986
419	99999999	99999999	99999999	99999999	99999999	99999999	99999999	99999999	99999999	99999999	99999999	99999999	99999999	99999999	99999999	99999999	99999999	99999999	99999999	99999999	99999999	99999999	99999999	99999999	99999999	99999999	99999999	99999999	99999999	99999999	20861	9524	10823	10598	99999999	10206	9636	8088	9335	8632	7585	6946	8324	7629	8070	8411	7288	6815	6847
420	99999999	99999999	99999999	99999999	99999999	99999999	99999999	99999999	99999999	99999999	99999999	99999999	99999999	99999999	99999999	99999999	99999999	99999999	99999999	99999999	99999999	99999999	99999999	99999999	99999999	99999999	99999999	99999999	99999999	99999999	99999999	99999999	9356	99999999	10274	9659	8400	8900	9206	8045	6704	7963	9154	7342	8335	7401	7780	7727	7448
421	99999999	99999999	99999999	99999999	99999999	99999999	99999999	99999999	99999999	99999999	99999999	99999999	99999999	99999999	99999999	99999999	99999999	99999999	99999999	99999999	99999999	99999999	99999999	99999999	99999999	99999999	99999999	99999999	99999999	99999999	99999999	10189	99999999	9924	99999999	9219	7837	9483	8553	7870	7472	7760	8740	7157	7296	6940	7896	7824	6990
422	99999999	99999999	99999999	99999999	99999999	99999999	99999999	99999999	99999999	99999999	99999999	99999999	99999999	99999999	99999999	99999999	99999999	99999999	99999999	99999999	99999999	99999999	99999999	99999999	99999999	99999999	99999999	99999999	99999999	99999999	12314	9557	10622	9982	9558	8486	10090	8447	9237	7919	8806	8866	7409	6462	9184	7327	6763	8296	8020
423	99999999	99999999	99999999	99999999	99999999	99999999	99999999	99999999	99999999	99999999	99999999	99999999	99999999	99999999	99999999	99999999	99999999	99999999	99999999	99999999	99999999	99999999	99999999	99999999	99999999	99999999	99999999	99999999	99999999	99999999	13012	9911	8889	10101	17186	9464	9395	8732	7974	6797	8140	6658	7828	8422	8015	7637	7459	6710	8023
424	99999999	99999999	99999999	99999999	99999999	99999999	99999999	99999999	99999999	99999999	99999999	99999999	99999999	99999999	99999999	99999999	99999999	99999999	99999999	99999999	99999999	99999999	99999999	99999999	99999999	99999999	99999999	99999999	99999999	12842	13313	99999999	99999999	99999999	13186	9226	9720	7370	9146	8391	8198	7525	8327	7377	7937	8401	6939	7626	9102
425	99999999	99999999	99999999	99999999	99999999	99999999	99999999	99999999	99999999	99999999	99999999	99999999	99999999	99999999	99999999	99999999	99999999	99999999	99999999	99999999	99999999	99999999	99999999	99999999	99999999	99999999	99999999	99999999	99999999	99999999	99999999	11370	99999999	9500	9746	8996	8768	9234	8514	7417	8829	7684	8011	7787	6979	7332	7169	7575	7105
426	99999999	99999999	99999999	99999999	99999999	99999999	99999999	99999999	99999999	99999999	99999999	99999999	99999999	99999999	99999999	99999999	99999999	99999999	99999999	99999999	99999999	99999999	99999999	99999999	99999999	99999999	99999999	99999999	99999999	99999999	12362	10755	99999999	9889	8848	10296	8573	8073	7770	7827	8349	7598	7070	7210	7626	7995	7544	8580	7319
427	99999999	99999999	99999999	99999999	99999999	99999999	99999999	99999999	99999999	99999999	99999999	99999999	99999999	99999999	99999999	99999999	99999999	99999999	99999999	99999999	99999999	99999999	99999999	99999999	99999999	99999999	99999999	99999999	99999999	99999999	99999999	11892	9679	10419	9596	8649	8090	8432	8206	8119	7945	8079	8145	9163	8094	6997	7684	7367	7251
428	99999999	99999999	99999999	99999999	99999999	99999999	99999999	99999999	99999999	99999999	99999999	99999999	99999999	99999999	99999999	99999999	99999999	99999999	99999999	99999999	99999999	99999999	99999999	99999999	99999999	99999999	99999999	99999999	12208	99999999	99999999	99999999	12090	10261	9151	8795	10739	7909	9105	8594	9406	7384	7907	8863	7741	7858	7867	7041	6468
429	99999999	99999999	99999999	99999999	99999999	99999999	99999999	99999999	99999999	99999999	99999999	99999999	99999999	99999999	99999999	99999999	99999999	99999999	99999999	99999999	99999999	99999999	99999999	99999999	99999999	99999999	99999999	99999999	99999999	10262	99999999	13615	99999999	99999999	99999999	10813	8805	8671	7685	8771	7780	7857	7916	7186	7684	7435	7152	7425	6979
430	99999999	99999999	99999999	99999999	99999999	99999999	99999999	99999999	99999999	99999999	99999999	99999999	99999999	99999999	99999999	99999999	99999999	99999999	99999999	99999999	99999999	99999999	99999999	99999999	99999999	99999999	99999999	10893	99999999	99999999	99999999	8890	10642	11419	9787	9374	9545	8979	8385	8142	6812	7823	7114	8027	7187	7477	7265	7208	7954
431	99999999	99999999	99999999	99999999	99999999	99999999	99999999	99999999	99999999	99999999	99999999	99999999	99999999	99999999	99999999	99999999	99999999	99999999	99999999	99999999	99999999	99999999	99999999	99999999	99999999	99999999	99999999	99999999	99999999	99999999	99999999	99999999	99999999	11014	9851	8146	10004	7958	9065	7253	8713	8078	7602	7051	7799	6596	7738	8058	7822
432	99999999	99999999	99999999	99999999	99999999	99999999	99999999	99999999	99999999	99999999	99999999	99999999	99999999	99999999	99999999	99999999	99999999	99999999	99999999	99999999	99999999	99999999	99999999	99999999	99999999	99999999	99999999	99999999	99999999	99999999	99999999	11903	20335	9061	9635	10209	9587	10179	7842	8359	9249	9059	8232	7482	8674	7511	6973	6734	7806
433	99999999	99999999	99999999	99999999	99999999	99999999	99999999	99999999	99999999	99999999	99999999	99999999	99999999	99999999	99999999	99999999	99999999	99999999	99999999	99999999	99999999	99999999	99999999	99999999	99999999	99999999	99999999	99999999	99999999	99999999	99999999	11620	14783	99999999	8313	9105	9437	7822	7791	8118	7523	7610	7621	7511	8516	7091	7568	7570	8053
434	99999999	99999999	99999999	99999999	99999999	99999999	99999999	99999999	99999999	99999999	99999999	99999999	99999999	99999999	99999999	99999999	99999999	99999999	99999999	99999999	99999999	99999999	99999999	99999999	99999999	99999999	99999999	99999999	99999999	99999999	10861	99999999	99999999	10720	8547	9988	7610	8606	8587	7561	8712	9193	7974	7144	7003	7619	7246	6545	8444
435	99999999	99999999	99999999	99999999	99999999	99999999	99999999	99999999	99999999	99999999	99999999	99999999	99999999	99999999	99999999	99999999	99999999	99999999	99999999	99999999	99999999	99999999	99999999	99999999	99999999	99999999	99999999	99999999	99999999	13552	10756	11808	99999999	99999999	10395	10381	8152	9256	8069	8030	8071	8238	8412	7563	10743	6966	7331	7303	8096
436	99999999	99999999	99999999	99999999	99999999	99999999	99999999	99999999	99999999	99999999	99999999	99999999	99999999	99999999	99999999	99999999	99999999	99999999	99999999	99999999	99999999	99999999	99999999	99999999	99999999	99999999	99999999	99999999	99999999	99999999	99999999	99999999	9637	10331	9647	8484	8324	9142	8680	7837	8717	8688	8958	8147	7633	7111	7364	7294	7177
437	99999999	99999999	99999999	99999999	99999999	99999999	99999999	99999999	99999999	99999999	99999999	99999999	99999999	99999999	99999999	99999999	99999999	99999999	99999999	99999999	99999999	99999999	99999999	99999999	99999999	99999999	99999999	14166	99999999	99999999	99999999	10775	9268	9772	8385	9098	7827	7800	9016	8115	8124	7766	8022	7166	7566	8928	6785	7569	7578
438	99999999	99999999	99999999	99999999	99999999	99999999	99999999	99999999	99999999	99999999	99999999	99999999	99999999	99999999	99999999	99999999	99999999	99999999	99999999	99999999	99999999	99999999	99999999	99999999	99999999	99999999	99999999	99999999	99999999	99999999	99999999	12455	99999999	9263	9367	8913	8872	8046	8018	8882	8620	7227	8105	6989	7232	7639	7239	7798	7417
439	99999999	99999999	99999999	99999999	99999999	99999999	99999999	99999999	99999999	99999999	99999999	99999999	99999999	99999999	99999999	99999999	99999999	99999999	99999999	99999999	99999999	99999999	99999999	99999999	99999999	99999999	99999999	99999999	99999999	99999999	12224	99999999	10785	8642	8697	9863	9228	8232	8611	7598	8025	7487	7146	6723	7649	6475	7116	7291	7526
440	99999999	99999999	99999999	99999999	99999999	99999999	99999999	99999999	99999999	99999999	99999999	99999999	99999999	99999999	99999999	99999999	99999999	99999999	99999999	99999999	99999999	99999999	99999999	99999999	99999999	99999999	99999999	99999999	99999999	99999999	12053	12331	9475	99999999	9054	99999999	7524	8098	8095	8415	7349	6829	8506	7735	8011	7579	9315	6503	7879
441	99999999	99999999	99999999	99999999	99999999	99999999	99999999	99999999	99999999	99999999	99999999	99999999	99999999	99999999	99999999	99999999	99999999	99999999	99999999	99999999	99999999	99999999	99999999	99999999	99999999	99999999	99999999	99999999	99999999	99999999	13629	12802	13447	99999999	99999999	9437	8385	9720	9752	8063	7308	7460	8096	7080	6550	7438	7893	8235	8374
442	99999999	99999999	99999999	99999999	99999999	99999999	99999999	99999999	99999999	99999999	99999999	99999999	99999999	99999999	99999999	99999999	99999999	99999999	99999999	99999999	99999999	99999999	99999999	99999999	99999999	99999999	99999999	99999999	99999999	99999999	12341	14836	10746	11359	9922	11069	9633	9561	8302	7407	8512	9192	7159	7555	7381	6306	7323	8592	7532
443	99999999	99999999	99999999	99999999	99999999	99999999	99999999	99999999	99999999	99999999	99999999	99999999	99999999	99999999	99999999	99999999	99999999	99999999	99999999	99999999	99999999	99999999	99999999	99999999	99999999	99999999	99999999	99999999	99999999	16283	99999999	99999999	11523	12936	9897	9616	9468	8262	7894	7937	8427	6804	6671	7001	8769	7237	7199	6693	8390
444	99999999	99999999	99999999	99999999	99999999	99999999	99999999	99999999	99999999	99999999	99999999	99999999	99999999	99999999	99999999	99999999	99999999	99999999	99999999	99999999	99999999	99999999	99999999	99999999	99999999	99999999	99999999	99999999	99999999	17668	15373	13505	99999999	99999999	10454	9840	7791	9255	9316	8379	8298	9628	9037	7076	7809	7863	7698	7393	6896
445	99999999	99999999	99999999	99999999	99999999	99999999	99999999	99999999	99999999	99999999	99999999	99999999	99999999	99999999	99999999	99999999	99999999	99999999	99999999	99999999	99999999	99999999	99999999	99999999	99999999	99999999	99999999	99999999	99999999	99999999	99999999	13235	10426	8750	8451	10514	9276	8490	7995	8011	7757	7001	11157	7552	7595	8752	7436	6868	7429
446	99999999	99999999	99999999	99999999	99999999	99999999	99999999	99999999	99999999	99999999	99999999	99999999	99999999	99999999	99999999	99999999	99999999	99999999	99999999	99999999	99999999	99999999	99999999	99999999	99999999	99999999	99999999	99999999	99999999	99999999	10550	99999999	12008	9883	9362	9056	8127	8684	7590	6671	8164	8002	7050	6876	7496	7411	7704	7882	7224
447	99999999	99999999	99999999	99999999	99999999	99999999	99999999	99999999	99999999	99999999	99999999	99999999	99999999	99999999	99999999	99999999	99999999	99999999	99999999	99999999	99999999	99999999	99999999	99999999	99999999	99999999	99999999	99999999	22424	99999999	99999999	99999999	11707	99999999	8963	9612	9252	10705	8521	8584	8546	7071	9070	7110	7573	7551	7258	6713	7192
448	99999999	99999999	99999999	99999999	99999999	99999999	99999999	99999999	99999999	99999999	99999999	99999999	99999999	99999999	99999999	99999999	99999999	99999999	99999999	99999999	99999999	99999999	99999999	99999999	99999999	99999999	99999999	99999999	13939	99999999	99999999	99999999	10862	8999	99999999	9513	8548	8921	9565	8551	8956	9017	8513	7576	7791	7878	7980	7089	7840
449	99999999	99999999	99999999	99999999	99999999	99999999	99999999	99999999	99999999	99999999	99999999	99999999	99999999	99999999	99999999	99999999	99999999	99999999	99999999	99999999	99999999	99999999	99999999	99999999	99999999	99999999	99999999	99999999	99999999	99999999	99999999	99999999	12489	9895	9814	9074	9062	8829	9173	9952	7893	8627	7353	6949	6915	6974	8000	7570	6629
450	99999999	99999999	99999999	99999999	99999999	99999999	99999999	99999999	99999999	99999999	99999999	99999999	99999999	99999999	99999999	99999999	99999999	99999999	99999999	99999999	99999999	99999999	99999999	99999999	99999999	99999999	99999999	99999999	99999999	99999999	13072	10195	99999999	10817	9533	9719	8178	9429	8359	8390	7590	8408	7475	7378	8052	7328	8022	7643	7844
451	99999999	99999999	99999999	99999999	99999999	99999999	99999999	99999999	99999999	99999999	99999999	99999999	99999999	99999999	99999999	99999999	99999999	99999999	99999999	99999999	99999999	99999999	99999999	99999999	99999999	99999999	99999999	99999999	99999999	99999999	99999999	99999999	99999999	9757	9672	10050	8311	8852	8394	7795	8905	7956	8043	7751	7800	7312	8606	7762	7441
452	99999999	99999999	99999999	99999999	99999999	99999999	99999999	99999999	99999999	99999999	99999999	99999999	99999999	99999999	99999999	99999999	99999999	99999999	99999999	99999999	99999999	99999999	99999999	99999999	99999999	99999999	99999999	99999999	99999999	14145	9025	10599	9796	99999999	11454	8219	9249	8325	7349	8437	8146	7660	7179	7734	7659	8509	7016	7313	6620
453	99999999	99999999	99999999	99999999	99999999	99999999	99999999	99999999	99999999	99999999	99999999	99999999	99999999	99999999	99999999	99999999	99999999	99999999	99999999	99999999	99999999	99999999	99999999	99999999	99999999	99999999	99999999	99999999	99999999	99999999	11722	13274	8802	99999999	8842	8825	9376	8814	8415	8833	8927	8271	7360	7966	6996	6454	8136	7410	7764
454	99999999	99999999	99999999	99999999	99999999	99999999	99999999	99999999	99999999	99999999	99999999	99999999	99999999	99999999	99999999	99999999	99999999	99999999	99999999	99999999	99999999	99999999	99999999	99999999	99999999	99999999	99999999	99999999	99999999	99999999	99999999	99999999	99999999	9953	9112	9784	8376	9418	7875	8141	8010	7698	7336	8196	7402	6010	6707	7754	8407
455	99999999	99999999	99999999	99999999	99999999	99999999	99999999	99999999	99999999	99999999	99999999	99999999	99999999	99999999	99999999	99999999	99999999	99999999	99999999	99999999	99999999	99999999	99999999	99999999	99999999	99999999	99999999	99999999	16270	99999999	10063	99999999	12438	12439	10400	10436	8674	9220	8635	7906	7740	7996	7609	7992	7659	7503	7296	6707	6386
456	99999999	99999999	99999999	99999999	99999999	99999999	99999999	99999999	99999999	99999999	99999999	99999999	99999999	99999999	99999999	99999999	99999999	99999999	99999999	99999999	99999999	99999999	99999999	99999999	99999999	99999999	99999999	99999999	99999999	99999999	99999999	99999999	10484	10613	10237	8710	8316	9146	7940	8572	7214	8026	7191	7679	7013	8008	5924	7554	7163
457	99999999	99999999	99999999	99999999	99999999	99999999	99999999	99999999	99999999	99999999	99999999	99999999	99999999	99999999	99999999	99999999	99999999	99999999	99999999	99999999	99999999	99999999	99999999	99999999	99999999	99999999	99999999	99999999	13091	99999999	17926	99999999	11257	9652	9344	10540	11573	7146	8645	8144	8553	7558	7247	7523	7195	7661	7821	6911	6291
458	99999999	99999999	99999999	99999999	99999999	99999999	99999999	99999999	99999999	99999999	99999999	99999999	99999999	99999999	99999999	99999999	99999999	99999999	99999999	99999999	99999999	99999999	99999999	99999999	99999999	99999999	99999999	99999999	99999999	99999999	99999999	10285	11143	9418	99999999	8374	8675	9135	7723	8194	8853	7300	7712	7652	8871	8005	7292	8284	7116
459	99999999	99999999	99999999	99999999	99999999	99999999	99999999	99999999	99999999	99999999	99999999	99999999	99999999	99999999	99999999	99999999	99999999	99999999	99999999	99999999	99999999	99999999	99999999	99999999	99999999	99999999	99999999	99999999	99999999	99999999	11019	18834	9925	99999999	9146	9148	8426	7976	8409	8445	7023	9169	7993	7332	7515	6888	7967	7034	8211
460	99999999	99999999	99999999	99999999	99999999	99999999	99999999	99999999	99999999	99999999	99999999	99999999	99999999	99999999	99999999	99999999	99999999	99999999	99999999	99999999	99999999	99999999	99999999	99999999	99999999	99999999	99999999	99999999	99999999	99999999	99999999	99999999	10191	9547	11249	8827	8938	8539	6492	7652	7511	8515	8012	7372	7642	8293	6963	7785	7232
461	99999999	99999999	99999999	99999999	99999999	99999999	99999999	99999999	99999999	99999999	99999999	99999999	99999999	99999999	99999999	99999999	99999999	99999999	99999999	99999999	99999999	99999999	99999999	99999999	99999999	99999999	99999999	99999999	99999999	99999999	99999999	99999999	10875	11117	10459	9903	7791	8518	8982	7546	8002	7684	8238	8792	7096	7001	7217	6950	8098
462	99999999	99999999	99999999	99999999	99999999	99999999	99999999	99999999	99999999	99999999	99999999	99999999	99999999	99999999	99999999	99999999	99999999	99999999	99999999	99999999	99999999	99999999	99999999	99999999	99999999	99999999	99999999	99999999	99999999	99999999	11504	10634	11641	9032	9264	10479	9755	8735	9734	8826	8442	8487	7398	7569	8282	7984	7989	7602	6166
463	99999999	99999999	99999999	99999999	99999999	99999999	99999999	99999999	99999999	99999999	99999999	99999999	99999999	99999999	99999999	99999999	99999999	99999999	99999999	99999999	99999999	99999999	99999999	99999999	99999999	99999999	99999999	99999999	14577	99999999	99999999	9278	99999999	11480	10155	9028	9060	8292	7762	8056	7392	7127	7939	8519	6905	6803	6879	7391	7530
464	99999999	99999999	99999999	99999999	99999999	99999999	99999999	99999999	99999999	99999999	99999999	99999999	99999999	99999999	99999999	99999999	99999999	99999999	99999999	99999999	99999999	99999999	99999999	99999999	99999999	99999999	99999999	99999999	99999999	13547	99999999	99999999	8854	9556	9493	9141	8388	8100	8204	7715	8165	7482	7572	7819	7112	7347	8228	7894	6847
465	99999999	99999999	99999999	99999999	99999999	99999999	99999999	99999999	99999999	99999999	99999999	99999999	99999999	99999999	99999999	99999999	99999999	99999999	99999999	99999999	99999999	99999999	99999999	99999999	99999999	99999999	99999999	99999999	99999999	99999999	99999999	99999999	99999999	10451	8525	10411	9498	7996	6549	9046	7559	6673	6453	7574	8145	7107	7628	7313	7318
466	99999999	99999999	99999999	99999999	99999999	99999999	99999999	99999999	99999999	99999999	99999999	99999999	99999999	99999999	99999999	99999999	99999999	99999999	99999999	99999999	99999999	99999999	99999999	99999999	99999999	99999999	99999999	99999999	10865	99999999	12940	9971	11186	99999999	9009	9270	7960	10977	7967	7380	7959	9459	8371	6857	7414	7717	7424	6396	7056
467	99999999	99999999	99999999	99999999	99999999	99999999	99999999	99999999	99999999	99999999	99999999	99999999	99999999	99999999	99999999	99999999	99999999	99999999	99999999	99999999	99999999	99999999	99999999	99999999	99999999	99999999	99999999	99999999	13845	14550	12165	12326	13310	11144	9093	9539	9159	7857	8762	8955	8272	8423	7491	8250	7163	7615	6558	7501	7325
468	99999999	99999999	99999999	99999999	99999999	99999999	99999999	99999999	99999999	99999999	99999999	99999999	99999999	99999999	99999999	99999999	99999999	99999999	99999999	99999999	99999999	99999999	99999999	99999999	99999999	99999999	99999999	99999999	99999999	99999999	16959	11798	99999999	10148	10356	7803	7992	10077	8621	7460	7581	7541	7347	7953	7672	7724	6241	7613	7581
469	99999999	99999999	99999999	99999999	99999999	99999999	99999999	99999999	99999999	99999999	99999999	99999999	99999999	99999999	99999999	99999999	99999999	99999999	99999999	99999999	99999999	99999999	99999999	99999999	99999999	99999999	99999999	99999999	99999999	99999999	13569	99999999	99999999	10645	9634	7965	9358	8474	8686	8002	7869	7481	7942	6933	8274	6522	9361	8804	8107
470	99999999	99999999	99999999	99999999	99999999	99999999	99999999	99999999	99999999	99999999	99999999	99999999	99999999	99999999	99999999	99999999	99999999	99999999	99999999	99999999	99999999	99999999	99999999	99999999	99999999	99999999	99999999	99999999	99999999	99999999	99999999	10202	10149	13228	8881	8537	7799	99999999	8566	8258	8034	7265	7390	7553	7676	9133	7660	6981	7476
471	99999999	99999999	99999999	99999999	99999999	99999999	99999999	99999999	99999999	99999999	99999999	99999999	99999999	99999999	99999999	99999999	99999999	99999999	99999999	99999999	99999999	99999999	99999999	99999999	99999999	99999999	99999999	99999999	99999999	99999999	12347	99999999	99999999	99999999	12452	8566	8201	11206	9107	8424	7580	7841	6981	9318	7502	8041	7676	7831	7289
472	99999999	99999999	99999999	99999999	99999999	99999999	99999999	99999999	99999999	99999999	99999999	99999999	99999999	99999999	99999999	99999999	99999999	99999999	99999999	99999999	99999999	99999999	99999999	99999999	99999999	99999999	99999999	99999999	99999999	99999999	13126	99999999	99999999	10528	99999999	10002	8737	8323	8418	7452	8429	8648	7320	8211	8120	7485	6509	7152	6669
473	99999999	99999999	99999999	99999999	99999999	99999999	99999999	99999999	99999999	99999999	99999999	99999999	99999999	99999999	99999999	99999999	99999999	99999999	99999999	99999999	99999999	99999999	99999999	99999999	99999999	99999999	99999999	99999999	99999999	99999999	11491	99999999	10911	99999999	9367	99999999	8982	8942	7609	9008	7686	7851	7633	7166	7743	8513	6959	7881	8169
474	99999999	99999999	99999999	99999999	99999999	99999999	99999999	99999999	99999999	99999999	99999999	99999999	99999999	99999999	99999999	99999999	99999999	99999999	99999999	99999999	99999999	99999999	99999999	99999999	99999999	99999999	99999999	99999999	13346	99999999	10163	99999999	10838	12880	8766	8842	8601	8289	8287	7761	8425	7584	8657	8119	8274	7353	7072	6755	7636
475	99999999	99999999	99999999	99999999	99999999	99999999	99999999	99999999	99999999	99999999	99999999	99999999	99999999	99999999	99999999	99999999	99999999	99999999	99999999	99999999	99999999	99999999	99999999	99999999	99999999	99999999	99999999	99999999	99999999	99999999	99999999	99999999	10424	9460	99999999	8561	9716	7622	9508	7985	7700	7459	7999	7383	6099	7427	7949	7344	7589
476	99999999	99999999	99999999	99999999	99999999	99999999	99999999	99999999	99999999	99999999	99999999	99999999	99999999	99999999	99999999	99999999	99999999	99999999	99999999	99999999	99999999	99999999	99999999	99999999	99999999	99999999	99999999	13579	99999999	99999999	13442	99999999	99999999	11529	99999999	8616	8922	12446	8412	10053	7409	8121	8603	6991	8004	7759	7240	7384	7783
477	99999999	99999999	99999999	99999999	99999999	99999999	99999999	99999999	99999999	99999999	99999999	99999999	99999999	99999999	99999999	99999999	99999999	99999999	99999999	99999999	99999999	99999999	99999999	99999999	99999999	99999999	99999999	99999999	99999999	99999999	99999999	99999999	99999999	9304	9455	8395	9771	8506	8486	8633	7477	7807	8772	7345	6927	7464	7778	7337	8112
478	99999999	99999999	99999999	99999999	99999999	99999999	99999999	99999999	99999999	99999999	99999999	99999999	99999999	99999999	99999999	99999999	99999999	99999999	99999999	99999999	99999999	99999999	99999999	99999999	99999999	99999999	99999999	99999999	99999999	99999999	99999999	10678	99999999	15705	9670	10750	8984	9697	7502	7058	7676	8870	8076	7480	7619	8089	7356	6761	8249
479	99999999	99999999	99999999	99999999	99999999	99999999	99999999	99999999	99999999	99999999	99999999	99999999	99999999	99999999	99999999	99999999	99999999	99999999	99999999	99999999	99999999	99999999	99999999	99999999	99999999	99999999	99999999	99999999	99999999	99999999	99999999	10977	10836	8856	8955	8695	8637	8393	8305	8721	7704	7541	7829	8126	7903	7676	7054	6833	6997
480	99999999	99999999	99999999	99999999	99999999	99999999	99999999	99999999	99999999	99999999	99999999	99999999	99999999	99999999	99999999	99999999	99999999	99999999	99999999	99999999	99999999	99999999	99999999	99999999	99999999	99999999	99999999	99999999	18759	13916	99999999	99999999	99999999	99999999	8680	10058	10330	8205	8305	7722	99999999	8311	7127	6667	7595	8084	6736	7650	8186
481	99999999	99999999	99999999	99999999	99999999	99999999	99999999	99999999	99999999	99999999	99999999	99999999	99999999	99999999	99999999	99999999	99999999	99999999	99999999	99999999	99999999	99999999	99999999	99999999	99999999	99999999	99999999	10280	99999999	17653	99999999	99999999	99999999	9646	9372	10028	8518	7760	7271	9335	7402	8611	8186	7238	9010	7389	6988	7100	7437
482	99999999	99999999	99999999	99999999	99999999	99999999	99999999	99999999	99999999	99999999	99999999	99999999	99999999	99999999	99999999	99999999	99999999	99999999	99999999	99999999	99999999	99999999	99999999	99999999	99999999	99999999	99999999	99999999	99999999	99999999	99999999	11981	10228	10148	10663	8975	8684	11578	8577	7938	8444	6850	7188	7031	6476	7908	8669	7685	7485
483	99999999	99999999	99999999	99999999	99999999	99999999	99999999	99999999	99999999	99999999	99999999	99999999	99999999	99999999	99999999	99999999	99999999	99999999	99999999	99999999	99999999	99999999	99999999	99999999	99999999	99999999	99999999	99999999	99999999	12890	11104	11359	99999999	11673	11605	8935	8996	7120	8483	7933	8289	7210	7888	7692	7267	9605	6837	7301	6958
484	99999999	99999999	99999999	99999999	99999999	99999999	99999999	99999999	99999999	99999999	99999999	99999999	99999999	99999999	99999999	99999999	99999999	99999999	99999999	99999999	99999999	99999999	99999999	99999999	99999999	99999999	99999999	99999999	99999999	99999999	99999999	12668	10083	14674	10765	8063	7797	11006	7546	8696	8867	7286	7479	7323	7410	7257	7872	7875	7102
485	99999999	99999999	99999999	99999999	99999999	99999999	99999999	99999999	99999999	99999999	99999999	99999999	99999999	99999999	99999999	99999999	99999999	99999999	99999999	99999999	99999999	99999999	99999999	99999999	99999999	99999999	99999999	99999999	14041	99999999	99999999	12889	9000	10723	8943	9395	9236	8869	7520	9142	9060	6806	8106	7728	6295	7558	7384	7578	6734
486	99999999	99999999	99999999	99999999	99999999	99999999	99999999	99999999	99999999	99999999	99999999	99999999	99999999	99999999	99999999	99999999	99999999	99999999	99999999	99999999	99999999	99999999	99999999	99999999	99999999	17053	99999999	99999999	99999999	99999999	99999999	9699	10673	13101	10882	8672	10664	8188	8380	7518	8513	7382	7491	7074	7978	8253	7359	6968	7712
487	99999999	99999999	99999999	99999999	99999999	99999999	99999999	99999999	99999999	99999999	99999999	99999999	99999999	99999999	99999999	99999999	99999999	99999999	99999999	99999999	99999999	99999999	99999999	99999999	99999999	99999999	99999999	99999999	99999999	12632	99999999	10505	9799	99999999	8689	8909	9390	8540	9377	7739	8925	8029	7920	8290	7425	7701	7126	7403	7723
488	99999999	99999999	99999999	99999999	99999999	99999999	99999999	99999999	99999999	99999999	99999999	99999999	99999999	99999999	99999999	99999999	99999999	99999999	99999999	99999999	99999999	99999999	99999999	99999999	99999999	99999999	99999999	99999999	99999999	99999999	99999999	99999999	10887	9779	9940	8478	8952	8258	9383	7576	7221	7463	8105	7316	7427	7164	7014	6814	7700
489	99999999	99999999	99999999	99999999	99999999	99999999	99999999	99999999	99999999	99999999	99999999	99999999	99999999	99999999	99999999	99999999	99999999	99999999	99999999	99999999	99999999	99999999	99999999	99999999	99999999	99999999	99999999	99999999	99999999	99999999	99999999	99999999	9327	99999999	9501	9669	99999999	9165	8057	8269	7478	7217	8964	8157	7177	7292	7932	8334	7510
490	99999999	99999999	99999999	99999999	99999999	99999999	99999999	99999999	99999999	99999999	99999999	99999999	99999999	99999999	99999999	99999999	99999999	99999999	99999999	99999999	99999999	99999999	99999999	99999999	99999999	99999999	99999999	99999999	99999999	99999999	99999999	99999999	99999999	9521	11011	9800	9348	10126	8215	8504	8557	7535	7473	7594	7651	8218	7617	6675	7752
491	99999999	99999999	99999999	99999999	99999999	99999999	99999999	99999999	99999999	99999999	99999999	99999999	99999999	99999999	99999999	99999999	99999999	99999999	99999999	99999999	99999999	99999999	99999999	99999999	99999999	99999999	99999999	99999999	12803	99999999	11961	99999999	10038	99999999	8691	9298	8451	9287	8159	7986	7594	7883	7937	8678	8771	7433	7360	7972	7630
492	99999999	99999999	99999999	99999999	99999999	99999999	99999999	99999999	99999999	99999999	99999999	99999999	99999999	99999999	99999999	99999999	99999999	99999999	99999999	99999999	99999999	99999999	99999999	99999999	99999999	99999999	99999999	99999999	99999999	11945	99999999	99999999	9134	10376	9831	9589	8777	8449	8042	9360	8490	8407	7818	8273	8567	7202	7766	7415	7331
493	99999999	99999999	99999999	99999999	99999999	99999999	99999999	99999999	99999999	99999999	99999999	99999999	99999999	99999999	99999999	99999999	99999999	99999999	99999999	99999999	99999999	99999999	99999999	99999999	99999999	99999999	99999999	99999999	99999999	99999999	14777	99999999	10544	10167	9129	8753	8611	7551	8441	10001	6981	8189	8120	7488	8042	9509	7803	8268	7091
494	99999999	99999999	99999999	99999999	99999999	99999999	99999999	99999999	99999999	99999999	99999999	99999999	99999999	99999999	99999999	99999999	99999999	99999999	99999999	99999999	99999999	99999999	99999999	99999999	99999999	99999999	99999999	99999999	99999999	99999999	99999999	99999999	11636	8705	9654	8508	8883	8444	8075	7823	7511	8739	8371	7009	7689	6677	8204	9197	7526
495	99999999	99999999	99999999	99999999	99999999	99999999	99999999	99999999	99999999	99999999	99999999	99999999	99999999	99999999	99999999	99999999	99999999	99999999	99999999	99999999	99999999	99999999	99999999	99999999	99999999	99999999	99999999	99999999	99999999	99999999	10806	10334	15941	9170	99999999	10412	9954	8690	8260	8575	6720	8307	8039	7546	8556	7950	6663	8447	6725
496	99999999	99999999	99999999	99999999	99999999	99999999	99999999	99999999	99999999	99999999	99999999	99999999	99999999	99999999	99999999	99999999	99999999	99999999	99999999	99999999	99999999	99999999	99999999	99999999	99999999	99999999	99999999	99999999	99999999	99999999	11405	99999999	11667	8953	10261	8917	8701	7564	7445	8351	7438	7793	8250	8605	8875	6529	7778	8938	6936
497	99999999	99999999	99999999	99999999	99999999	99999999	99999999	99999999	99999999	99999999	99999999	99999999	99999999	99999999	99999999	99999999	99999999	99999999	99999999	99999999	99999999	99999999	99999999	99999999	99999999	99999999	99999999	99999999	99999999	99999999	99999999	99999999	9247	10804	8396	99999999	9156	8516	7935	7951	8930	8766	7588	7432	6443	8095	7393	6677	6753
498	99999999	99999999	99999999	99999999	99999999	99999999	99999999	99999999	99999999	99999999	99999999	99999999	99999999	99999999	99999999	99999999	99999999	99999999	99999999	99999999	99999999	99999999	99999999	99999999	99999999	99999999	99999999	20153	99999999	99999999	99999999	11841	99999999	10208	9801	9092	11973	8583	9019	7754	7699	7335	7621	7349	6873	6866	7878	6845	7002
499	99999999	99999999	99999999	99999999	99999999	99999999	99999999	99999999	99999999	99999999	99999999	99999999	99999999	99999999	99999999	99999999	99999999	99999999	99999999	99999999	99999999	99999999	99999999	99999999	99999999	99999999	99999999	99999999	99999999	12933	99999999	9737	11494	15917	9986	99999999	8169	8695	9527	7740	9043	7754	7332	6860	7839	7718	6511	7089	7759
500	99999999	99999999	99999999	99999999	99999999	99999999	99999999	99999999	99999999	99999999	99999999	99999999	99999999	99999999	99999999	99999999	99999999	99999999	99999999	99999999	99999999	99999999	99999999	99999999	99999999	99999999	99999999	99999999	99999999	99999999	12279	11989	9714	9890	99999999	10899	8704	10125	9636	8747	8480	7892	7190	7126	7815	6267	7555	7966	7120
501	99999999	99999999	99999999	99999999	99999999	99999999	99999999	99999999	99999999	99999999	99999999	99999999	99999999	99999999	99999999	99999999	99999999	99999999	99999999	99999999	99999999	99999999	99999999	99999999	99999999	99999999	99999999	99999999	99999999	12047	11060	99999999	7986	99999999	10515	10247	9201	9096	8137	8471	8351	7884	7731	8242	8060	7301	7780	7941	6894
502	99999999	99999999	99999999	99999999	99999999	99999999	99999999	99999999	99999999	99999999	99999999	99999999	99999999	99999999	99999999	99999999	99999999	99999999	99999999	99999999	99999999	99999999	99999999	99999999	99999999	99999999	99999999	99999999	99999999	99999999	99999999	99999999	99999999	11663	8327	7561	9444	8612	9293	9537	8149	8194	7900	8511	7097	6752	7459	7800	7740
503	99999999	99999999	99999999	99999999	99999999	99999999	99999999	99999999	99999999	99999999	99999999	99999999	99999999	99999999	99999999	99999999	99999999	99999999	99999999	99999999	99999999	99999999	99999999	99999999	99999999	99999999	99999999	99999999	99999999	99999999	99999999	99999999	11613	11275	8908	9771	10430	8491	8114	8562	6949	7522	6816	7732	8079	7857	7155	8919	6827
504	99999999	99999999	99999999	99999999	99999999	99999999	99999999	99999999	99999999	99999999	99999999	99999999	99999999	99999999	99999999	99999999	99999999	99999999	99999999	99999999	99999999	99999999	99999999	99999999	99999999	99999999	99999999	99999999	17700	99999999	11722	99999999	10189	9606	11324	99999999	9798	8112	8622	8108	8273	7356	8494	8374	7388	7527	7320	7146	7364
505	99999999	99999999	99999999	99999999	99999999	99999999	99999999	99999999	99999999	99999999	99999999	99999999	99999999	99999999	99999999	99999999	99999999	99999999	99999999	99999999	99999999	99999999	99999999	99999999	99999999	99999999	99999999	99999999	99999999	15417	11521	10274	10661	10795	10444	99999999	8353	7995	8959	6250	8585	8179	7420	6935	6633	7144	8344	7352	7312
506	99999999	99999999	99999999	99999999	99999999	99999999	99999999	99999999	99999999	99999999	99999999	99999999	99999999	99999999	99999999	99999999	99999999	99999999	99999999	99999999	99999999	99999999	99999999	99999999	99999999	99999999	99999999	99999999	99999999	99999999	10438	12102	11264	10197	9558	8256	8087	9223	8205	8695	7783	8799	7604	7707	7189	7596	7998	7495	7868
507	99999999	99999999	99999999	99999999	99999999	99999999	99999999	99999999	99999999	99999999	99999999	99999999	99999999	99999999	99999999	99999999	99999999	99999999	99999999	99999999	99999999	99999999	99999999	99999999	99999999	99999999	99999999	99999999	99999999	99999999	99999999	10192	99999999	11292	10110	7386	9215	8921	8772	9142	8108	7689	7742	7524	8282	7465	7417	7429	7480
508	99999999	99999999	99999999	99999999	99999999	99999999	99999999	99999999	99999999	99999999	99999999	99999999	99999999	99999999	99999999	99999999	99999999	99999999	99999999	99999999	99999999	99999999	99999999	99999999	99999999	99999999	99999999	99999999	99999999	99999999	99999999	99999999	9545	11710	8881	9205	9571	7458	7792	9304	7117	7940	8907	8905	8030	7492	7848	7125	8165
509	99999999	99999999	99999999	99999999	99999999	99999999	99999999	99999999	99999999	99999999	99999999	99999999	99999999	99999999	99999999	99999999	99999999	99999999	99999999	99999999	99999999	99999999	99999999	99999999	99999999	99999999	99999999	99999999	99999999	99999999	12945	11470	99999999	9978	99999999	9795	8115	7873	8926	7280	7632	6562	8493	7371	7814	7950	7339	6858	7331
510	99999999	99999999	99999999	99999999	99999999	99999999	99999999	99999999	99999999	99999999	99999999	99999999	99999999	99999999	99999999	99999999	99999999	99999999	99999999	99999999	99999999	99999999	99999999	99999999	99999999	99999999	99999999	99999999	16816	16762	99999999	99999999	16697	10332	10352	8540	9448	10052	8795	8197	7446	7785	6496	6695	7362	8352	7960	7866	7445
511	99999999	99999999	99999999	99999999	99999999	99999999	99999999	99999999	99999999	99999999	99999999	99999999	99999999	99999999	99999999	99999999	99999999	99999999	99999999	99999999	99999999	99999999	99999999	99999999	99999999	99999999	99999999	99999999	99999999	99999999	12257	11495	9865	10977	9782	9047	8451	7490	8824	8656	7523	8376	7084	7521	7440	7866	6925	7775	6566
512	99999999	99999999	99999999	99999999	99999999	99999999	99999999	99999999	99999999	99999999	99999999	99999999	99999999	99999999	99999999	99999999	99999999	99999999	99999999	99999999	99999999	99999999	99999999	99999999	99999999	99999999	99999999	99999999	99999999	99999999	99999999	99999999	10386	10612	9667	9046	8809	7900	7911	6971	7960	7321	8187	7746	8516	7453	8307	7439	6877
513	99999999	99999999	99999999	99999999	99999999	99999999	99999999	99999999	99999999	99999999	99999999	99999999	99999999	99999999	99999999	99999999	99999999	99999999	99999999	99999999	99999999	99999999	99999999	99999999	99999999	99999999	15673	99999999	99999999	99999999	12193	99999999	8968	10307	8820	8915	8014	9025	8244	8378	7862	7747	7823	7921	7332	7033	7251	8139	7309
514	99999999	99999999	99999999	99999999	99999999	99999999	99999999	99999999	99999999	99999999	99999999	99999999	99999999	99999999	99999999	99999999	99999999	99999999	99999999	99999999	99999999	99999999	99999999	99999999	99999999	99999999	99999999	99999999	99999999	99999999	99999999	11951	10514	10241	99999999	9492	9195	9094	7797	8549	8005	6869	7609	7651	6930	8124	7048	7401	6194
515	99999999	99999999	99999999	99999999	99999999	99999999	99999999	99999999	99999999	99999999	99999999	99999999	99999999	99999999	99999999	99999999	99999999	99999999	99999999	99999999	99999999	99999999	99999999	99999999	99999999	99999999	99999999	99999999	99999999	99999999	99999999	99999999	11362	10618	99999999	11450	8739	9468	8182	8330	8094	8091	8239	8286	7344	8406	7913	6873	8108
516	99999999	99999999	99999999	99999999	99999999	99999999	99999999	99999999	99999999	99999999	99999999	99999999	99999999	99999999	99999999	99999999	99999999	99999999	99999999	99999999	99999999	99999999	99999999	99999999	99999999	99999999	99999999	99999999	99999999	99999999	99999999	13156	12162	11892	9547	9260	9050	9080	8382	8719	10440	6963	7539	7438	6876	6963	7487	7167	8238
517	99999999	99999999	99999999	99999999	99999999	99999999	99999999	99999999	99999999	99999999	99999999	99999999	99999999	99999999	99999999	99999999	99999999	99999999	99999999	99999999	99999999	99999999	99999999	99999999	99999999	99999999	99999999	99999999	99999999	99999999	99999999	99999999	11498	99999999	9918	99999999	8478	8911	8286	8121	8363	7331	7279	8030	8018	7683	7307	8235	7394
518	99999999	99999999	99999999	99999999	99999999	99999999	99999999	99999999	99999999	99999999	99999999	99999999	99999999	99999999	99999999	99999999	99999999	99999999	99999999	99999999	99999999	99999999	99999999	99999999	99999999	99999999	99999999	99999999	16588	99999999	99999999	18614	9900	9054	12303	8535	8836	7417	7498	7397	8295	8162	7003	7165	7969	7438	7440	9105	8362
519	99999999	99999999	99999999	99999999	99999999	99999999	99999999	99999999	99999999	99999999	99999999	99999999	99999999	99999999	99999999	99999999	99999999	99999999	99999999	99999999	99999999	99999999	99999999	99999999	99999999	99999999	99999999	99999999	16597	15781	99999999	10163	12466	99999999	9466	9841	9902	9740	8629	7621	8773	6908	7516	7938	7607	7549	6906	7155	8444
520	99999999	99999999	99999999	99999999	99999999	99999999	99999999	99999999	99999999	99999999	99999999	99999999	99999999	99999999	99999999	99999999	99999999	99999999	99999999	99999999	99999999	99999999	99999999	99999999	99999999	99999999	99999999	99999999	99999999	13491	15089	10509	12194	9886	9203	10673	9162	7964	7123	7718	7754	7842	8097	7960	8034	7470	8900	6912	7159
521	99999999	99999999	99999999	99999999	99999999	99999999	99999999	99999999	99999999	99999999	99999999	99999999	99999999	99999999	99999999	99999999	99999999	99999999	99999999	99999999	99999999	99999999	99999999	99999999	99999999	99999999	99999999	99999999	99999999	14175	12380	13804	9632	10052	99999999	8880	9483	8405	8456	8821	7944	7323	7275	6843	7550	7338	7354	7510	7310
522	99999999	99999999	99999999	99999999	99999999	99999999	99999999	99999999	99999999	99999999	99999999	99999999	99999999	99999999	99999999	99999999	99999999	99999999	99999999	99999999	99999999	99999999	99999999	99999999	99999999	99999999	99999999	99999999	14190	99999999	99999999	15108	11983	99999999	9117	8616	8042	10834	8158	8839	8208	8298	8426	7773	7282	6174	7905	7593	7722
523	99999999	99999999	99999999	99999999	99999999	99999999	99999999	99999999	99999999	99999999	99999999	99999999	99999999	99999999	99999999	99999999	99999999	99999999	99999999	99999999	99999999	99999999	99999999	99999999	99999999	99999999	99999999	99999999	13212	99999999	99999999	99999999	10654	9986	9540	99999999	8063	8225	8719	7964	7540	7511	9164	7322	6540	7392	7058	6732	8415
524	99999999	99999999	99999999	99999999	99999999	99999999	99999999	99999999	99999999	99999999	99999999	99999999	99999999	99999999	99999999	99999999	99999999	99999999	99999999	99999999	99999999	99999999	99999999	99999999	99999999	99999999	99999999	99999999	99999999	12535	99999999	99999999	10601	11209	10147	7973	13696	8535	8935	8049	8374	99999999	7593	8432	7194	8078	7106	6678	7535
525	99999999	99999999	99999999	99999999	99999999	99999999	99999999	99999999	99999999	99999999	99999999	99999999	99999999	99999999	99999999	99999999	99999999	99999999	99999999	99999999	99999999	99999999	99999999	99999999	99999999	99999999	99999999	99999999	99999999	12495	99999999	9142	9599	9340	10480	8232	7701	10798	8076	7890	7585	8027	7743	6479	7334	7547	6981	6675	8106
526	99999999	99999999	99999999	99999999	99999999	99999999	99999999	99999999	99999999	99999999	99999999	99999999	99999999	99999999	99999999	99999999	99999999	99999999	99999999	99999999	99999999	99999999	99999999	99999999	99999999	99999999	99999999	99999999	99999999	99999999	17091	10899	10771	10590	9153	9278	8513	8877	7865	7804	7426	7574	7907	8168	7640	7393	6796	7713	7665
527	99999999	99999999	99999999	99999999	99999999	99999999	99999999	99999999	99999999	99999999	99999999	99999999	99999999	99999999	99999999	99999999	99999999	99999999	99999999	99999999	99999999	99999999	99999999	99999999	99999999	99999999	99999999	99999999	99999999	99999999	12866	9511	11137	10280	10606	8816	10813	8534	8034	7490	8027	7381	7239	8529	6500	7023	7218	6901	6468
528	99999999	99999999	99999999	99999999	99999999	99999999	99999999	99999999	99999999	99999999	99999999	99999999	99999999	99999999	99999999	99999999	99999999	99999999	99999999	99999999	99999999	99999999	99999999	99999999	99999999	99999999	99999999	99999999	99999999	99999999	99999999	99999999	10687	99999999	9686	12230	8329	8253	8518	7153	7891	8143	7822	7221	7425	7291	7252	11142	7632
529	99999999	99999999	99999999	99999999	99999999	99999999	99999999	99999999	99999999	99999999	99999999	99999999	99999999	99999999	99999999	99999999	99999999	99999999	99999999	99999999	99999999	99999999	99999999	99999999	99999999	99999999	99999999	99999999	99999999	99999999	12152	9759	99999999	8293	9162	11738	9096	9133	8683	9036	8009	6586	8425	7459	8087	8640	7162	7917	7661
530	99999999	99999999	99999999	99999999	99999999	99999999	99999999	99999999	99999999	99999999	99999999	99999999	99999999	99999999	99999999	99999999	99999999	99999999	99999999	99999999	99999999	99999999	99999999	99999999	99999999	99999999	99999999	99999999	99999999	99999999	10518	99999999	12677	10004	11573	10027	8946	9036	8637	8606	7415	8109	8417	7507	7671	6803	7589	8743	7258
531	99999999	99999999	99999999	99999999	99999999	99999999	99999999	99999999	99999999	99999999	99999999	99999999	99999999	99999999	99999999	99999999	99999999	99999999	99999999	99999999	99999999	99999999	99999999	99999999	99999999	99999999	99999999	99999999	99999999	99999999	10587	12359	99999999	9901	10051	9098	8845	8325	7990	8240	9291	7455	8126	7639	7533	7184	9382	6164	7340
532	99999999	99999999	99999999	99999999	99999999	99999999	99999999	99999999	99999999	99999999	99999999	99999999	99999999	99999999	99999999	99999999	99999999	99999999	99999999	99999999	99999999	99999999	99999999	99999999	99999999	99999999	99999999	99999999	99999999	99999999	99999999	99999999	99999999	99999999	9799	99999999	8600	8103	7821	7820	6860	7866	7188	8443	6824	7251	7284	7868	7243
533	99999999	99999999	99999999	99999999	99999999	99999999	99999999	99999999	99999999	99999999	99999999	99999999	99999999	99999999	99999999	99999999	99999999	99999999	99999999	99999999	99999999	99999999	99999999	99999999	99999999	99999999	99999999	99999999	11690	12307	99999999	10247	99999999	10088	8766	10170	9426	8562	7950	8968	7979	7694	7653	9072	8766	7933	7309	6878	7994
534	99999999	99999999	99999999	99999999	99999999	99999999	99999999	99999999	99999999	99999999	99999999	99999999	99999999	99999999	99999999	99999999	99999999	99999999	99999999	99999999	99999999	99999999	99999999	99999999	99999999	99999999	99999999	99999999	99999999	99999999	99999999	99999999	99999999	8203	9483	9898	8268	8825	7492	10640	8982	9398	7413	7588	9817	8104	7274	7074	7865
535	99999999	99999999	99999999	99999999	99999999	99999999	99999999	99999999	99999999	99999999	99999999	99999999	99999999	99999999	99999999	99999999	99999999	99999999	99999999	99999999	99999999	99999999	99999999	99999999	99999999	99999999	99999999	99999999	99999999	99999999	99999999	99999999	99999999	99999999	9946	10079	8551	10087	8969	7372	8301	8786	8106	7362	6664	7366	7163	8027	6576
536	99999999	99999999	99999999	99999999	99999999	99999999	99999999	99999999	99999999	99999999	99999999	99999999	99999999	99999999	99999999	99999999	99999999	99999999	99999999	99999999	99999999	99999999	99999999	99999999	99999999	99999999	99999999	99999999	99999999	99999999	15003	99999999	8354	10040	99999999	8592	8198	9780	8889	9443	7782	8598	7686	8602	7033	7322	7236	7207	7227
537	99999999	99999999	99999999	99999999	99999999	99999999	99999999	99999999	99999999	99999999	99999999	99999999	99999999	99999999	99999999	99999999	99999999	99999999	99999999	99999999	99999999	99999999	99999999	99999999	99999999	99999999	99999999	99999999	13249	99999999	12301	99999999	99999999	99999999	99999999	99999999	8276	9616	8375	8417	7906	7304	8841	7527	7567	7897	7533	7244	7039
538	99999999	99999999	99999999	99999999	99999999	99999999	99999999	99999999	99999999	99999999	99999999	99999999	99999999	99999999	99999999	99999999	99999999	99999999	99999999	99999999	99999999	99999999	99999999	99999999	99999999	99999999	99999999	99999999	99999999	99999999	11155	99999999	9862	10142	8468	9656	9940	9525	8650	8214	7317	7042	8119	6988	7764	6395	7084	7659	8128
539	99999999	99999999	99999999	99999999	99999999	99999999	99999999	99999999	99999999	99999999	99999999	99999999	99999999	99999999	99999999	99999999	99999999	99999999	99999999	99999999	99999999	99999999	99999999	99999999	99999999	99999999	99999999	99999999	99999999	10519	99999999	99999999	99999999	99999999	8005	12767	9689	8623	9294	8338	8254	7799	7789	7289	7337	6352	7449	7403	7633
540	99999999	99999999	99999999	99999999	99999999	99999999	99999999	99999999	99999999	99999999	99999999	99999999	99999999	99999999	99999999	99999999	99999999	99999999	99999999	99999999	99999999	99999999	99999999	99999999	99999999	99999999	99999999	99999999	99999999	12565	11500	99999999	9323	99999999	10803	8897	8097	8904	8736	7490	7350	7551	8364	8124	7091	7299	7560	6651	7786
541	99999999	99999999	99999999	99999999	99999999	99999999	99999999	99999999	99999999	99999999	99999999	99999999	99999999	99999999	99999999	99999999	99999999	99999999	99999999	99999999	99999999	99999999	99999999	99999999	99999999	99999999	99999999	99999999	99999999	99999999	99999999	9932	10023	99999999	8863	9424	8276	7679	7298	7939	8238	6711	7444	7367	7835	6796	6856	6932	7085
542	99999999	99999999	99999999	99999999	99999999	99999999	99999999	99999999	99999999	99999999	99999999	99999999	99999999	99999999	99999999	99999999	99999999	99999999	99999999	99999999	99999999	99999999	99999999	99999999	99999999	99999999	99999999	99999999	99999999	99999999	99999999	99999999	10917	10567	8546	8213	8568	8913	8238	8092	8289	7302	8066	7782	7393	7945	9411	6909	7418
543	99999999	99999999	99999999	99999999	99999999	99999999	99999999	99999999	99999999	99999999	99999999	99999999	99999999	99999999	99999999	99999999	99999999	99999999	99999999	99999999	99999999	99999999	99999999	99999999	99999999	99999999	99999999	99999999	99999999	12141	99999999	99999999	99999999	8610	9414	99999999	10567	9119	8961	7470	7605	8488	7643	8004	7962	7123	7947	7508	6816
544	99999999	99999999	99999999	99999999	99999999	99999999	99999999	99999999	99999999	99999999	99999999	99999999	99999999	99999999	99999999	99999999	99999999	99999999	99999999	99999999	99999999	99999999	99999999	99999999	99999999	99999999	99999999	99999999	99999999	11967	99999999	99999999	13199	99999999	9223	99999999	8519	8623	8601	8217	8104	8185	7538	7074	7760	7443	7721	8599	7196
545	99999999	99999999	99999999	99999999	99999999	99999999	99999999	99999999	99999999	99999999	99999999	99999999	99999999	99999999	99999999	99999999	99999999	99999999	99999999	99999999	99999999	99999999	99999999	99999999	99999999	99999999	99999999	99999999	99999999	99999999	99999999	99999999	10613	99999999	8183	9242	9274	7800	8834	7832	7939	8635	6845	8522	8205	8291	7773	7259	7137
546	99999999	99999999	99999999	99999999	99999999	99999999	99999999	99999999	99999999	99999999	99999999	99999999	99999999	99999999	99999999	99999999	99999999	99999999	99999999	99999999	99999999	99999999	99999999	99999999	99999999	99999999	99999999	99999999	99999999	11952	14724	16299	12164	99999999	8754	7860	9160	8479	8785	7919	8608	7728	8523	7489	7879	8673	6823	8343	7040
547	99999999	99999999	99999999	99999999	99999999	99999999	99999999	99999999	99999999	99999999	99999999	99999999	99999999	99999999	99999999	99999999	99999999	99999999	99999999	99999999	99999999	99999999	99999999	99999999	99999999	18503	99999999	99999999	99999999	99999999	99999999	99999999	11226	99999999	8493	8408	8135	8385	6995	7630	9588	7861	8392	8061	7007	7892	7410	7268	7435
548	99999999	99999999	99999999	99999999	99999999	99999999	99999999	99999999	99999999	99999999	99999999	99999999	99999999	99999999	99999999	99999999	99999999	99999999	99999999	99999999	99999999	99999999	99999999	99999999	99999999	99999999	99999999	99999999	99999999	99999999	13517	99999999	9216	10856	10686	9793	9893	8563	7994	7718	8011	9054	7606	8199	6403	7650	6932	6774	7383
549	99999999	99999999	99999999	99999999	99999999	99999999	99999999	99999999	99999999	99999999	99999999	99999999	99999999	99999999	99999999	99999999	99999999	99999999	99999999	99999999	99999999	99999999	99999999	99999999	99999999	99999999	99999999	99999999	99999999	99999999	12688	99999999	99999999	10809	7747	8566	8908	9148	7428	7600	7139	7674	7679	7645	8417	7430	6938	6774	6736
550	99999999	99999999	99999999	99999999	99999999	99999999	99999999	99999999	99999999	99999999	99999999	99999999	99999999	99999999	99999999	99999999	99999999	99999999	99999999	99999999	99999999	99999999	99999999	99999999	99999999	99999999	99999999	15173	99999999	99999999	99999999	10639	10897	10346	9220	8962	7878	8082	8940	8151	8663	8593	7263	6287	7169	7988	8293	6984	6878
551	99999999	99999999	99999999	99999999	99999999	99999999	99999999	99999999	99999999	99999999	99999999	99999999	99999999	99999999	99999999	99999999	99999999	99999999	99999999	99999999	99999999	99999999	99999999	99999999	99999999	99999999	99999999	99999999	99999999	99999999	10315	99999999	99999999	10709	8550	8708	10525	8934	8837	7235	8381	7162	7090	7490	7086	7796	7854	7320	7267
552	99999999	99999999	99999999	99999999	99999999	99999999	99999999	99999999	99999999	99999999	99999999	99999999	99999999	99999999	99999999	99999999	99999999	99999999	99999999	99999999	99999999	99999999	99999999	99999999	99999999	99999999	99999999	99999999	99999999	99999999	99999999	10853	11175	9840	11054	8279	8321	8297	8199	9526	8980	8090	7012	6659	7356	8117	7408	8120	7384
553	99999999	99999999	99999999	99999999	99999999	99999999	99999999	99999999	99999999	99999999	99999999	99999999	99999999	99999999	99999999	99999999	99999999	99999999	99999999	99999999	99999999	99999999	99999999	99999999	99999999	99999999	99999999	99999999	99999999	99999999	8275	9331	10875	9235	8461	9010	99999999	7860	8251	8357	9775	8741	7277	7698	7794	7117	6333	8585	7335
554	99999999	99999999	99999999	99999999	99999999	99999999	99999999	99999999	99999999	99999999	99999999	99999999	99999999	99999999	99999999	99999999	99999999	99999999	99999999	99999999	99999999	99999999	99999999	99999999	99999999	99999999	99999999	99999999	99999999	99999999	99999999	99999999	11707	8254	8705	9908	8594	14541	8202	8144	7813	8394	7277	7588	7501	7845	7242	8446	6643
555	99999999	99999999	99999999	99999999	99999999	99999999	99999999	99999999	99999999	99999999	99999999	99999999	99999999	99999999	99999999	99999999	99999999	99999999	99999999	99999999	99999999	99999999	99999999	99999999	99999999	99999999	99999999	99999999	99999999	12516	12667	99999999	10242	10168	8823	10599	7971	7759	8525	8252	8199	7251	6639	8252	7606	7345	7541	7215	6671
556	99999999	99999999	99999999	99999999	99999999	99999999	99999999	99999999	99999999	99999999	99999999	99999999	99999999	99999999	99999999	99999999	99999999	99999999	99999999	99999999	99999999	99999999	99999999	99999999	99999999	99999999	19478	99999999	99999999	99999999	14732	99999999	99999999	10462	11069	99999999	9924	8968	7749	9645	7372	8695	7660	10480	7308	7651	7806	7109	6856
557	99999999	99999999	99999999	99999999	99999999	99999999	99999999	99999999	99999999	99999999	99999999	99999999	99999999	99999999	99999999	99999999	99999999	99999999	99999999	99999999	99999999	99999999	99999999	99999999	99999999	99999999	99999999	99999999	99999999	99999999	99999999	99999999	10154	9412	9190	8686	8665	8373	7697	8100	8020	7829	6553	7276	6826	7138	7671	7428	7702
558	99999999	99999999	99999999	99999999	99999999	99999999	99999999	99999999	99999999	99999999	99999999	99999999	99999999	99999999	99999999	99999999	99999999	99999999	99999999	99999999	99999999	99999999	99999999	99999999	99999999	99999999	17940	99999999	14355	99999999	11354	99999999	99999999	10416	11905	8823	10105	8139	8879	7603	7751	8630	7321	7496	8304	9001	8126	6711	7417
559	99999999	99999999	99999999	99999999	99999999	99999999	99999999	99999999	99999999	99999999	99999999	99999999	99999999	99999999	99999999	99999999	99999999	99999999	99999999	99999999	99999999	99999999	99999999	99999999	99999999	99999999	99999999	99999999	99999999	99999999	9822	14407	13008	12025	11018	9370	10730	8002	9194	7722	7640	7385	7285	7359	7850	7588	7486	7904	7716
560	99999999	99999999	99999999	99999999	99999999	99999999	99999999	99999999	99999999	99999999	99999999	99999999	99999999	99999999	99999999	99999999	99999999	99999999	99999999	99999999	99999999	99999999	99999999	99999999	99999999	99999999	99999999	99999999	99999999	99999999	11144	14726	9816	12223	10609	9399	11062	8425	8946	7555	8351	7401	7272	8456	7398	7960	7503	7150	7301
561	99999999	99999999	99999999	99999999	99999999	99999999	99999999	99999999	99999999	99999999	99999999	99999999	99999999	99999999	99999999	99999999	99999999	99999999	99999999	99999999	99999999	99999999	99999999	99999999	99999999	99999999	99999999	99999999	99999999	99999999	99999999	99999999	99999999	9817	99999999	11415	8031	9797	8440	9480	7839	7579	7618	9106	7455	7242	7069	7627	8088
562	99999999	99999999	99999999	99999999	99999999	99999999	99999999	99999999	99999999	99999999	99999999	99999999	99999999	99999999	99999999	99999999	99999999	99999999	99999999	99999999	99999999	99999999	99999999	99999999	99999999	99999999	99999999	99999999	99999999	99999999	99999999	10436	9850	10625	10028	10934	8022	10045	8292	7919	8751	7619	7412	7394	6768	7263	8122	7037	7194
563	99999999	99999999	99999999	99999999	99999999	99999999	99999999	99999999	99999999	99999999	99999999	99999999	99999999	99999999	99999999	99999999	99999999	99999999	99999999	99999999	99999999	99999999	99999999	99999999	99999999	99999999	99999999	99999999	99999999	99999999	99999999	11127	9593	10355	11482	8739	8907	8413	7769	8499	7999	7332	6690	8261	7736	7422	8369	7462	7519
564	99999999	99999999	99999999	99999999	99999999	99999999	99999999	99999999	99999999	99999999	99999999	99999999	99999999	99999999	99999999	99999999	99999999	99999999	99999999	99999999	99999999	99999999	99999999	99999999	99999999	99999999	99999999	99999999	99999999	99999999	99999999	99999999	10484	8169	10620	9323	8024	7772	8732	9120	7227	7957	7805	7599	7511	8279	7583	7636	8205
565	99999999	99999999	99999999	99999999	99999999	99999999	99999999	99999999	99999999	99999999	99999999	99999999	99999999	99999999	99999999	99999999	99999999	99999999	99999999	99999999	99999999	99999999	99999999	99999999	99999999	99999999	99999999	99999999	99999999	9692	12945	11164	10427	9575	9203	9810	7903	8442	8583	8344	7385	7756	6284	7950	7879	8059	8192	7003	7001
566	99999999	99999999	99999999	99999999	99999999	99999999	99999999	99999999	99999999	99999999	99999999	99999999	99999999	99999999	99999999	99999999	99999999	99999999	99999999	99999999	99999999	99999999	99999999	99999999	99999999	99999999	99999999	13459	15189	99999999	99999999	8842	99999999	12226	9478	8590	8881	8343	8482	8261	8845	8124	8826	6808	6804	7588	7072	7013	8235
567	99999999	99999999	99999999	99999999	99999999	99999999	99999999	99999999	99999999	99999999	99999999	99999999	99999999	99999999	99999999	99999999	99999999	99999999	99999999	99999999	99999999	99999999	99999999	99999999	99999999	99999999	99999999	99999999	99999999	99999999	11307	13385	99999999	9770	99999999	11525	8881	12110	8223	8800	7425	6772	8458	7295	7759	6879	7678	8115	7230
568	99999999	99999999	99999999	99999999	99999999	99999999	99999999	99999999	99999999	99999999	99999999	99999999	99999999	99999999	99999999	99999999	99999999	99999999	99999999	99999999	99999999	99999999	99999999	99999999	99999999	99999999	99999999	99999999	13364	11439	10000	10769	99999999	99999999	10269	10852	7671	8649	8401	8446	7706	8356	7137	7648	7786	7312	7806	7518	7668
569	99999999	99999999	99999999	99999999	99999999	99999999	99999999	99999999	99999999	99999999	99999999	99999999	99999999	99999999	99999999	99999999	99999999	99999999	99999999	99999999	99999999	99999999	99999999	99999999	99999999	99999999	99999999	99999999	99999999	99999999	99999999	99999999	9127	10337	10727	8388	8527	7913	8350	8158	7446	8099	7692	6806	8341	6953	7281	7423	8866
570	99999999	99999999	99999999	99999999	99999999	99999999	99999999	99999999	99999999	99999999	99999999	99999999	99999999	99999999	99999999	99999999	99999999	99999999	99999999	99999999	99999999	99999999	99999999	99999999	99999999	99999999	99999999	99999999	99999999	10530	99999999	10433	9003	8648	9720	9864	8981	9200	9221	8496	8838	7342	8914	8054	7560	7048	8111	9144	9429
571	99999999	99999999	99999999	99999999	99999999	99999999	99999999	99999999	99999999	99999999	99999999	99999999	99999999	99999999	99999999	99999999	99999999	99999999	99999999	99999999	99999999	99999999	99999999	99999999	99999999	99999999	99999999	99999999	99999999	99999999	11772	99999999	11820	18565	10088	8830	9266	8403	7500	7933	10017	7419	8237	7580	7562	8249	7482	6885	8049
572	99999999	99999999	99999999	99999999	99999999	99999999	99999999	99999999	99999999	99999999	99999999	99999999	99999999	99999999	99999999	99999999	99999999	99999999	99999999	99999999	99999999	99999999	99999999	99999999	99999999	99999999	99999999	99999999	99999999	13777	99999999	99999999	10001	10382	10150	10797	7591	10010	7652	8029	9002	7949	8473	7569	9620	9032	6681	7814	7704
573	99999999	99999999	99999999	99999999	99999999	99999999	99999999	99999999	99999999	99999999	99999999	99999999	99999999	99999999	99999999	99999999	99999999	99999999	99999999	99999999	99999999	99999999	99999999	99999999	99999999	99999999	99999999	99999999	99999999	99999999	11011	14473	10777	11435	9281	9460	8066	14317	8371	7739	8111	7509	7724	6728	7496	7211	6924	7579	6813
574	99999999	99999999	99999999	99999999	99999999	99999999	99999999	99999999	99999999	99999999	99999999	99999999	99999999	99999999	99999999	99999999	99999999	99999999	99999999	99999999	99999999	99999999	99999999	99999999	99999999	99999999	99999999	99999999	99999999	99999999	99999999	99999999	10397	9321	12139	10519	8306	9429	9060	8722	7416	7194	8499	8159	7103	7311	6917	7121	7308
575	99999999	99999999	99999999	99999999	99999999	99999999	99999999	99999999	99999999	99999999	99999999	99999999	99999999	99999999	99999999	99999999	99999999	99999999	99999999	99999999	99999999	99999999	99999999	99999999	99999999	99999999	99999999	99999999	99999999	99999999	99999999	99999999	9413	9076	8524	10014	11546	9143	7782	7941	8655	8530	8791	7765	7755	7366	7157	6831	7542
576	99999999	99999999	99999999	99999999	99999999	99999999	99999999	99999999	99999999	99999999	99999999	99999999	99999999	99999999	99999999	99999999	99999999	99999999	99999999	99999999	99999999	99999999	99999999	99999999	99999999	99999999	99999999	99999999	99999999	99999999	99999999	12346	99999999	10362	9906	8533	8649	9507	8143	7851	7558	8647	7038	7581	8312	7926	7211	7523	6863
577	99999999	99999999	99999999	99999999	99999999	99999999	99999999	99999999	99999999	99999999	99999999	99999999	99999999	99999999	99999999	99999999	99999999	99999999	99999999	99999999	99999999	99999999	99999999	99999999	99999999	99999999	99999999	99999999	99999999	99999999	13140	99999999	11398	8669	8674	8079	8104	9096	9277	8514	7284	8224	7129	8122	7779	7867	7055	6869	7050
578	99999999	99999999	99999999	99999999	99999999	99999999	99999999	99999999	99999999	99999999	99999999	99999999	99999999	99999999	99999999	99999999	99999999	99999999	99999999	99999999	99999999	99999999	99999999	99999999	99999999	99999999	99999999	99999999	99999999	99999999	99999999	99999999	9836	99999999	8328	9837	9006	9268	8004	8136	8380	7757	7518	8114	7384	7131	6511	7472	6942
579	99999999	99999999	99999999	99999999	99999999	99999999	99999999	99999999	99999999	99999999	99999999	99999999	99999999	99999999	99999999	99999999	99999999	99999999	99999999	99999999	99999999	99999999	99999999	99999999	99999999	99999999	99999999	99999999	99999999	14018	11809	99999999	11968	11020	8215	9782	9542	10432	8192	8663	7626	7779	8140	7630	7850	7509	7381	7521	6969
580	99999999	99999999	99999999	99999999	99999999	99999999	99999999	99999999	99999999	99999999	99999999	99999999	99999999	99999999	99999999	99999999	99999999	99999999	99999999	99999999	99999999	99999999	99999999	99999999	99999999	99999999	99999999	99999999	99999999	99999999	15412	9906	10110	99999999	99999999	8849	8241	7956	8168	8637	8197	8885	7949	7676	7578	7725	7634	7436	7541
581	99999999	99999999	99999999	99999999	99999999	99999999	99999999	99999999	99999999	99999999	99999999	99999999	99999999	99999999	99999999	99999999	99999999	99999999	99999999	99999999	99999999	99999999	99999999	99999999	99999999	99999999	99999999	99999999	15291	10637	99999999	9954	10378	99999999	8745	11127	9824	9145	8825	7865	8135	7837	8556	8284	7887	7313	7326	7252	7923
582	99999999	99999999	99999999	99999999	99999999	99999999	99999999	99999999	99999999	99999999	99999999	99999999	99999999	99999999	99999999	99999999	99999999	99999999	99999999	99999999	99999999	99999999	99999999	99999999	99999999	99999999	99999999	99999999	99999999	10978	99999999	99999999	11021	9723	8602	10174	8748	99999999	8120	7825	7877	7552	7486	7301	8234	7362	6882	7886	7802
583	99999999	99999999	99999999	99999999	99999999	99999999	99999999	99999999	99999999	99999999	99999999	99999999	99999999	99999999	99999999	99999999	99999999	99999999	99999999	99999999	99999999	99999999	99999999	99999999	99999999	99999999	99999999	99999999	99999999	99999999	99999999	11419	12085	9568	99999999	8986	8909	8525	8344	8104	7598	7189	7307	7665	7969	8054	6061	7103	6762
584	99999999	99999999	99999999	99999999	99999999	99999999	99999999	99999999	99999999	99999999	99999999	99999999	99999999	99999999	99999999	99999999	99999999	99999999	99999999	99999999	99999999	99999999	99999999	99999999	99999999	99999999	99999999	99999999	99999999	14626	11713	13660	10643	9857	8819	9582	7767	8939	8331	9265	6284	7410	7464	8581	8042	6774	8816	6643	6954
585	99999999	99999999	99999999	99999999	99999999	99999999	99999999	99999999	99999999	99999999	99999999	99999999	99999999	99999999	99999999	99999999	99999999	99999999	99999999	99999999	99999999	99999999	99999999	99999999	99999999	99999999	99999999	99999999	13334	99999999	99999999	99999999	99999999	9005	10664	10579	9876	7794	6820	9221	8024	8145	7007	7826	7234	7236	8451	7313	7613
586	99999999	99999999	99999999	99999999	99999999	99999999	99999999	99999999	99999999	99999999	99999999	99999999	99999999	99999999	99999999	99999999	99999999	99999999	99999999	99999999	99999999	99999999	99999999	99999999	99999999	99999999	99999999	99999999	15340	99999999	99999999	11123	99999999	11222	10437	10560	8355	7008	12867	9174	7567	7281	8299	7635	6597	7669	7846	7506	8030
587	99999999	99999999	99999999	99999999	99999999	99999999	99999999	99999999	99999999	99999999	99999999	99999999	99999999	99999999	99999999	99999999	99999999	99999999	99999999	99999999	99999999	99999999	99999999	99999999	99999999	99999999	99999999	99999999	99999999	10863	99999999	99999999	9850	8561	9915	9318	8875	6687	8420	8258	7810	8039	7529	7447	7809	6949	7397	6739	7174
588	99999999	99999999	99999999	99999999	99999999	99999999	99999999	99999999	99999999	99999999	99999999	99999999	99999999	99999999	99999999	99999999	99999999	99999999	99999999	99999999	99999999	99999999	99999999	99999999	99999999	99999999	99999999	99999999	99999999	99999999	12639	10666	99999999	9853	10273	10525	9420	9061	11556	8066	7692	8558	7438	7499	7297	7976	7490	7007	8151
589	99999999	99999999	99999999	99999999	99999999	99999999	99999999	99999999	99999999	99999999	99999999	99999999	99999999	99999999	99999999	99999999	99999999	99999999	99999999	99999999	99999999	99999999	99999999	99999999	99999999	99999999	99999999	99999999	19508	99999999	99999999	11032	99999999	9022	10197	9685	12201	8756	8516	7750	7751	8730	7828	7174	7237	7924	8178	7849	6849
590	99999999	99999999	99999999	99999999	99999999	99999999	99999999	99999999	99999999	99999999	99999999	99999999	99999999	99999999	99999999	99999999	99999999	99999999	99999999	99999999	99999999	99999999	99999999	99999999	99999999	99999999	99999999	17898	99999999	99999999	99999999	99999999	10915	99999999	10199	8383	8741	8428	6404	7484	7803	7812	7449	8587	7529	6965	6100	7414	7377
591	99999999	99999999	99999999	99999999	99999999	99999999	99999999	99999999	99999999	99999999	99999999	99999999	99999999	99999999	99999999	99999999	99999999	99999999	99999999	99999999	99999999	99999999	99999999	99999999	99999999	99999999	99999999	99999999	99999999	11462	99999999	9803	10986	8370	9853	99999999	8753	8784	7904	7805	8121	7316	8844	8899	7057	7670	7272	7417	6268
592	99999999	99999999	99999999	99999999	99999999	99999999	99999999	99999999	99999999	99999999	99999999	99999999	99999999	99999999	99999999	99999999	99999999	99999999	99999999	99999999	99999999	99999999	99999999	99999999	99999999	99999999	99999999	99999999	99999999	99999999	99999999	11399	11405	10642	9573	8344	8054	9224	8337	8154	8341	7329	7350	8081	7455	6938	6838	6926	7205
593	99999999	99999999	99999999	99999999	99999999	99999999	99999999	99999999	99999999	99999999	99999999	99999999	99999999	99999999	99999999	99999999	99999999	99999999	99999999	99999999	99999999	99999999	99999999	99999999	99999999	99999999	99999999	99999999	99999999	99999999	99999999	9899	99999999	8940	8066	9050	8693	8836	9114	7598	7504	8354	9205	7980	7546	8745	7429	6300	7590
594	99999999	99999999	99999999	99999999	99999999	99999999	99999999	99999999	99999999	99999999	99999999	99999999	99999999	99999999	99999999	99999999	99999999	99999999	99999999	99999999	99999999	99999999	99999999	99999999	99999999	99999999	99999999	99999999	99999999	99999999	99999999	12147	11084	99999999	9900	9385	99999999	9256	8641	9274	8292	7590	8210	7608	7620	6968	7222	7156	6989
595	99999999	99999999	99999999	99999999	99999999	99999999	99999999	99999999	99999999	99999999	99999999	99999999	99999999	99999999	99999999	99999999	99999999	99999999	99999999	99999999	99999999	99999999	99999999	99999999	99999999	99999999	99999999	99999999	99999999	99999999	12166	9924	9795	12703	9536	10101	8909	8256	9110	8227	9982	7581	7564	7965	7578	7503	7761	7949	7093
596	99999999	99999999	99999999	99999999	99999999	99999999	99999999	99999999	99999999	99999999	99999999	99999999	99999999	99999999	99999999	99999999	99999999	99999999	99999999	99999999	99999999	99999999	99999999	99999999	99999999	99999999	99999999	99999999	99999999	17326	99999999	10947	99999999	99999999	10533	8712	7844	8350	9068	8967	8358	7641	7824	8219	8422	7539	7735	7283	7193
597	99999999	99999999	99999999	99999999	99999999	99999999	99999999	99999999	99999999	99999999	99999999	99999999	99999999	99999999	99999999	99999999	99999999	99999999	99999999	99999999	99999999	99999999	99999999	99999999	99999999	99999999	99999999	99999999	99999999	14888	99999999	99999999	11345	99999999	8823	8259	8520	8863	7866	7715	7930	7327	7310	7572	7445	8859	7219	7710	6984
598	99999999	99999999	99999999	99999999	99999999	99999999	99999999	99999999	99999999	99999999	99999999	99999999	99999999	99999999	99999999	99999999	99999999	99999999	99999999	99999999	99999999	99999999	99999999	99999999	99999999	99999999	99999999	99999999	99999999	99999999	99999999	12759	9378	99999999	9894	8557	8418	8752	7607	7955	7902	8785	7828	7730	8519	7065	7514	7130	8347
599	99999999	99999999	99999999	99999999	99999999	99999999	99999999	99999999	99999999	99999999	99999999	99999999	99999999	99999999	99999999	99999999	99999999	99999999	99999999	99999999	99999999	99999999	99999999	99999999	99999999	99999999	99999999	99999999	99999999	99999999	10261	99999999	8525	10400	99999999	8733	9029	8335	8694	8661	9216	9262	8407	8018	9062	7253	6676	7357	7618
600	99999999	99999999	99999999	99999999	99999999	99999999	99999999	99999999	99999999	99999999	99999999	99999999	99999999	99999999	99999999	99999999	99999999	99999999	99999999	99999999	99999999	99999999	99999999	99999999	99999999	99999999	99999999	99999999	13683	99999999	99999999	11974	9890	9868	10254	7363	9584	7865	7869	7452	8207	7213	7205	6543	8116	8790	7400	7309	7184
601	99999999	99999999	99999999	99999999	99999999	99999999	99999999	99999999	99999999	99999999	99999999	99999999	99999999	99999999	99999999	99999999	99999999	99999999	99999999	99999999	99999999	99999999	99999999	99999999	99999999	99999999	99999999	99999999	17031	99999999	99999999	10632	99999999	9163	9693	10870	9212	9018	9227	8177	8815	7537	7445	7672	5634	6925	7508	7416	7331
602	99999999	99999999	99999999	99999999	99999999	99999999	99999999	99999999	99999999	99999999	99999999	99999999	99999999	99999999	99999999	99999999	99999999	99999999	99999999	99999999	99999999	99999999	99999999	99999999	99999999	99999999	99999999	99999999	99999999	99999999	99999999	99999999	9945	10074	12645	9218	8811	8805	7283	8525	7466	7413	6737	7753	7386	6743	6965	8678	8946
603	99999999	99999999	99999999	99999999	99999999	99999999	99999999	99999999	99999999	99999999	99999999	99999999	99999999	99999999	99999999	99999999	99999999	99999999	99999999	99999999	99999999	99999999	99999999	99999999	99999999	99999999	99999999	99999999	99999999	13672	12715	9223	8854	12393	12624	9571	9265	9698	8775	7720	9147	8744	8919	8228	7699	9934	6970	8168	7488
604	99999999	99999999	99999999	99999999	99999999	99999999	99999999	99999999	99999999	99999999	99999999	99999999	99999999	99999999	99999999	99999999	99999999	99999999	99999999	99999999	99999999	99999999	99999999	99999999	99999999	99999999	99999999	99999999	99999999	13094	99999999	99999999	99999999	11656	10175	8922	9087	99999999	7985	8148	7817	7762	8339	6911	8848	6912	7739	8201	7956
605	99999999	99999999	99999999	99999999	99999999	99999999	99999999	99999999	99999999	99999999	99999999	99999999	99999999	99999999	99999999	99999999	99999999	99999999	99999999	99999999	99999999	99999999	99999999	99999999	99999999	99999999	99999999	99999999	99999999	14723	12523	9181	13820	10522	8553	8494	8931	7515	7558	9597	7132	8434	7500	7557	7073	7397	7191	7215	7373
606	99999999	99999999	99999999	99999999	99999999	99999999	99999999	99999999	99999999	99999999	99999999	99999999	99999999	99999999	99999999	99999999	99999999	99999999	99999999	99999999	99999999	99999999	99999999	99999999	99999999	99999999	99999999	99999999	99999999	99999999	99999999	11728	99999999	11229	99999999	10460	9568	8438	8651	7708	7271	7655	7469	8065	7630	7758	7678	6354	7004
607	99999999	99999999	99999999	99999999	99999999	99999999	99999999	99999999	99999999	99999999	99999999	99999999	99999999	99999999	99999999	99999999	99999999	99999999	99999999	99999999	99999999	99999999	99999999	99999999	99999999	99999999	99999999	99999999	99999999	99999999	99999999	11051	99999999	99999999	8080	9278	8460	9647	8420	7978	8610	7880	7850	8038	8644	7071	7368	7243	8156
608	99999999	99999999	99999999	99999999	99999999	99999999	99999999	99999999	99999999	99999999	99999999	99999999	99999999	99999999	99999999	99999999	99999999	99999999	99999999	99999999	99999999	99999999	99999999	99999999	99999999	99999999	99999999	99999999	99999999	99999999	11597	12128	16133	10677	9873	11860	8246	8511	7694	7929	8840	7921	6910	6897	6646	7636	8518	7358	7145
609	99999999	99999999	99999999	99999999	99999999	99999999	99999999	99999999	99999999	99999999	99999999	99999999	99999999	99999999	99999999	99999999	99999999	99999999	99999999	99999999	99999999	99999999	99999999	99999999	99999999	99999999	99999999	99999999	99999999	12539	99999999	9879	12004	9450	9284	9861	10008	9777	10083	8055	8888	8224	8449	8155	7787	7891	7152	7211	7752
610	99999999	99999999	99999999	99999999	99999999	99999999	99999999	99999999	99999999	99999999	99999999	99999999	99999999	99999999	99999999	99999999	99999999	99999999	99999999	99999999	99999999	99999999	99999999	99999999	99999999	99999999	99999999	99999999	99999999	99999999	99999999	10600	8783	13357	9987	8861	8492	8465	7639	7626	7477	7207	8336	7720	9158	6965	7120	7148	7669
611	99999999	99999999	99999999	99999999	99999999	99999999	99999999	99999999	99999999	99999999	99999999	99999999	99999999	99999999	99999999	99999999	99999999	99999999	99999999	99999999	99999999	99999999	99999999	99999999	99999999	99999999	99999999	99999999	12274	11611	13958	99999999	12073	8625	9023	11335	9194	7489	8362	7220	7397	7197	8009	8751	7037	7483	7606	6735	7520
612	99999999	99999999	99999999	99999999	99999999	99999999	99999999	99999999	99999999	99999999	99999999	99999999	99999999	99999999	99999999	99999999	99999999	99999999	99999999	99999999	99999999	99999999	99999999	99999999	99999999	99999999	99999999	99999999	99999999	99999999	99999999	10567	9991	10337	99999999	99999999	9321	9181	8258	8318	7746	8803	8615	7547	7994	8370	7417	7064	7284
613	99999999	99999999	99999999	99999999	99999999	99999999	99999999	99999999	99999999	99999999	99999999	99999999	99999999	99999999	99999999	99999999	99999999	99999999	99999999	99999999	99999999	99999999	99999999	99999999	99999999	99999999	99999999	99999999	99999999	10917	99999999	14352	99999999	10881	9207	10439	10891	7922	8313	8799	7365	7441	7931	7968	7524	7266	7384	6797	7308
614	99999999	99999999	99999999	99999999	99999999	99999999	99999999	99999999	99999999	99999999	99999999	99999999	99999999	99999999	99999999	99999999	99999999	99999999	99999999	99999999	99999999	99999999	99999999	99999999	99999999	99999999	99999999	99999999	99999999	99999999	99999999	99999999	10780	7627	9895	7952	8749	8054	9369	7919	8579	8262	7996	7094	7623	7447	7836	8208	8069
615	99999999	99999999	99999999	99999999	99999999	99999999	99999999	99999999	99999999	99999999	99999999	99999999	99999999	99999999	99999999	99999999	99999999	99999999	99999999	99999999	99999999	99999999	99999999	99999999	99999999	99999999	99999999	99999999	99999999	99999999	11511	11347	13707	9275	10473	9388	9559	9309	9313	8159	8260	7944	7402	7874	7782	8080	7130	7112	6836
616	99999999	99999999	99999999	99999999	99999999	99999999	99999999	99999999	99999999	99999999	99999999	99999999	99999999	99999999	99999999	99999999	99999999	99999999	99999999	99999999	99999999	99999999	99999999	99999999	99999999	99999999	99999999	99999999	23021	11815	99999999	11805	11556	10564	7923	8646	9139	7572	8181	8209	7003	8340	7264	7557	8298	8749	7959	7808	7161
617	99999999	99999999	99999999	99999999	99999999	99999999	99999999	99999999	99999999	99999999	99999999	99999999	99999999	99999999	99999999	99999999	99999999	99999999	99999999	99999999	99999999	99999999	99999999	99999999	99999999	99999999	99999999	99999999	99999999	12924	99999999	11409	10555	9585	8319	7773	9478	8595	7480	7499	7778	7685	8350	6982	6954	7822	6971	8651	7815
618	99999999	99999999	99999999	99999999	99999999	99999999	99999999	99999999	99999999	99999999	99999999	99999999	99999999	99999999	99999999	99999999	99999999	99999999	99999999	99999999	99999999	99999999	99999999	99999999	99999999	99999999	99999999	99999999	99999999	12105	8840	11711	11148	10173	9115	99999999	9746	7411	9201	7861	8718	7871	7233	8679	7485	7551	7603	7221	7241
619	99999999	99999999	99999999	99999999	99999999	99999999	99999999	99999999	99999999	99999999	99999999	99999999	99999999	99999999	99999999	99999999	99999999	99999999	99999999	99999999	99999999	99999999	99999999	99999999	99999999	99999999	99999999	99999999	99999999	11978	11236	99999999	10646	9128	9709	99999999	8886	10116	8167	7406	8215	8335	7250	7430	6834	7596	7550	6813	8090
620	99999999	99999999	99999999	99999999	99999999	99999999	99999999	99999999	99999999	99999999	99999999	99999999	99999999	99999999	99999999	99999999	99999999	99999999	99999999	99999999	99999999	99999999	99999999	99999999	99999999	99999999	99999999	99999999	14135	99999999	99999999	99999999	10254	9411	8857	10616	99999999	8056	8148	8216	8059	6668	8041	7356	7013	8957	7955	7116	6625
621	99999999	99999999	99999999	99999999	99999999	99999999	99999999	99999999	99999999	99999999	99999999	99999999	99999999	99999999	99999999	99999999	99999999	99999999	99999999	99999999	99999999	99999999	99999999	99999999	99999999	99999999	99999999	99999999	99999999	99999999	12320	13334	99999999	10958	7849	8799	9752	7610	8325	9237	7661	7347	7853	7979	7308	6516	7231	7956	7220
622	99999999	99999999	99999999	99999999	99999999	99999999	99999999	99999999	99999999	99999999	99999999	99999999	99999999	99999999	99999999	99999999	99999999	99999999	99999999	99999999	99999999	99999999	99999999	99999999	99999999	99999999	99999999	99999999	99999999	99999999	12465	99999999	11465	9643	10102	9751	9578	9388	9365	7372	8112	7819	7307	7398	7045	7862	6948	6471	7689
623	99999999	99999999	99999999	99999999	99999999	99999999	99999999	99999999	99999999	99999999	99999999	99999999	99999999	99999999	99999999	99999999	99999999	99999999	99999999	99999999	99999999	99999999	99999999	99999999	99999999	99999999	99999999	99999999	99999999	99999999	14476	9425	9650	14262	9030	9433	8662	8031	7359	7934	8384	8805	7973	6407	7609	7731	7429	6716	8494
624	99999999	99999999	99999999	99999999	99999999	99999999	99999999	99999999	99999999	99999999	99999999	99999999	99999999	99999999	99999999	99999999	99999999	99999999	99999999	99999999	99999999	99999999	99999999	99999999	99999999	99999999	99999999	99999999	99999999	99999999	99999999	99999999	11636	8419	10651	10292	8317	10188	8179	8646	8212	7274	7041	7282	7329	7472	6575	7570	7390
625	99999999	99999999	99999999	99999999	99999999	99999999	99999999	99999999	99999999	99999999	99999999	99999999	99999999	99999999	99999999	99999999	99999999	99999999	99999999	99999999	99999999	99999999	99999999	99999999	99999999	99999999	99999999	99999999	99999999	99999999	99999999	99999999	8893	8647	9802	9915	8213	8955	10651	8750	8428	6547	7171	8268	7639	7875	7098	6048	7914
626	99999999	99999999	99999999	99999999	99999999	99999999	99999999	99999999	99999999	99999999	99999999	99999999	99999999	99999999	99999999	99999999	99999999	99999999	99999999	99999999	99999999	99999999	99999999	99999999	99999999	99999999	99999999	99999999	99999999	11096	99999999	10682	10189	10415	99999999	10026	8577	9308	8152	9113	8352	8260	7780	7922	7769	8456	8536	7309	8985
627	99999999	99999999	99999999	99999999	99999999	99999999	99999999	99999999	99999999	99999999	99999999	99999999	99999999	99999999	99999999	99999999	99999999	99999999	99999999	99999999	99999999	99999999	99999999	99999999	99999999	99999999	99999999	99999999	99999999	99999999	99999999	99999999	99999999	13624	9216	9330	8871	10290	8162	8654	7342	8346	7361	8004	8351	7639	7339	7286	6892
628	99999999	99999999	99999999	99999999	99999999	99999999	99999999	99999999	99999999	99999999	99999999	99999999	99999999	99999999	99999999	99999999	99999999	99999999	99999999	99999999	99999999	99999999	99999999	99999999	99999999	99999999	99999999	99999999	13705	99999999	99999999	13030	9366	11499	8780	9051	10469	11226	8061	7734	6816	7441	8748	7533	6695	8075	7133	7649	7893
629	99999999	99999999	99999999	99999999	99999999	99999999	99999999	99999999	99999999	99999999	99999999	99999999	99999999	99999999	99999999	99999999	99999999	99999999	99999999	99999999	99999999	99999999	99999999	99999999	99999999	99999999	99999999	99999999	99999999	99999999	11606	9155	9578	8284	99999999	8576	8232	9066	7594	8272	7937	7262	9636	8022	7118	7562	6846	7730	8005
630	99999999	99999999	99999999	99999999	99999999	99999999	99999999	99999999	99999999	99999999	99999999	99999999	99999999	99999999	99999999	99999999	99999999	99999999	99999999	99999999	99999999	99999999	99999999	99999999	99999999	99999999	99999999	99999999	99999999	10612	10322	99999999	10780	99999999	11822	7940	8800	99999999	7969	8443	7215	7304	7138	8958	7463	8120	7760	7496	7812
631	99999999	99999999	99999999	99999999	99999999	99999999	99999999	99999999	99999999	99999999	99999999	99999999	99999999	99999999	99999999	99999999	99999999	99999999	99999999	99999999	99999999	99999999	99999999	99999999	99999999	99999999	99999999	99999999	99999999	18898	10453	99999999	12426	10132	9911	10505	9394	10917	8210	9234	8193	9104	7746	7816	8595	7201	7220	7021	7016
632	99999999	99999999	99999999	99999999	99999999	99999999	99999999	99999999	99999999	99999999	99999999	99999999	99999999	99999999	99999999	99999999	99999999	99999999	99999999	99999999	99999999	99999999	99999999	99999999	99999999	99999999	99999999	99999999	99999999	99999999	99999999	12005	99999999	12351	8982	9066	7567	8386	7973	7248	9196	7821	7279	7185	7110	7536	7158	6719	7823
633	99999999	99999999	99999999	99999999	99999999	99999999	99999999	99999999	99999999	99999999	99999999	99999999	99999999	99999999	99999999	99999999	99999999	99999999	99999999	99999999	99999999	99999999	99999999	99999999	99999999	99999999	99999999	99999999	17630	99999999	99999999	11736	99999999	99999999	13261	99999999	10623	15412	10362	7919	8207	7958	6493	7752	6820	6989	7280	7978	6958
634	99999999	99999999	99999999	99999999	99999999	99999999	99999999	99999999	99999999	99999999	99999999	99999999	99999999	99999999	99999999	99999999	99999999	99999999	99999999	99999999	99999999	99999999	99999999	99999999	99999999	99999999	99999999	99999999	99999999	99999999	99999999	10360	9512	12668	8293	10705	9178	10118	7919	7683	7057	6804	7253	8026	6747	6847	6459	9420	7578
635	99999999	99999999	99999999	99999999	99999999	99999999	99999999	99999999	99999999	99999999	99999999	99999999	99999999	99999999	99999999	99999999	99999999	99999999	99999999	99999999	99999999	99999999	99999999	99999999	99999999	99999999	99999999	99999999	99999999	99999999	99999999	12406	11910	99999999	99999999	10452	8044	7746	8119	10336	8231	8137	7970	6612	7934	8138	9414	7374	6972
636	99999999	99999999	99999999	99999999	99999999	99999999	99999999	99999999	99999999	99999999	99999999	99999999	99999999	99999999	99999999	99999999	99999999	99999999	99999999	99999999	99999999	99999999	99999999	99999999	99999999	99999999	99999999	99999999	11860	99999999	99999999	99999999	16526	99999999	99999999	99999999	13193	9462	7719	8733	7866	7495	7628	7963	7604	6931	6412	6916	8118
637	99999999	99999999	99999999	99999999	99999999	99999999	99999999	99999999	99999999	99999999	99999999	99999999	99999999	99999999	99999999	99999999	99999999	99999999	99999999	99999999	99999999	99999999	99999999	99999999	99999999	99999999	99999999	99999999	99999999	99999999	11939	99999999	8782	9560	9153	11029	8864	10060	8206	6882	8586	6955	7496	7764	7668	7537	7166	7842	6162
638	99999999	99999999	99999999	99999999	99999999	99999999	99999999	99999999	99999999	99999999	99999999	99999999	99999999	99999999	99999999	99999999	99999999	99999999	99999999	99999999	99999999	99999999	99999999	99999999	99999999	99999999	99999999	99999999	99999999	17533	11597	99999999	99999999	9331	10503	8487	7564	8685	7717	7300	7498	8929	8337	7336	6774	7100	7553	8122	7421
639	99999999	99999999	99999999	99999999	99999999	99999999	99999999	99999999	99999999	99999999	99999999	99999999	99999999	99999999	99999999	99999999	99999999	99999999	99999999	99999999	99999999	99999999	99999999	99999999	99999999	99999999	99999999	99999999	99999999	99999999	99999999	99999999	9357	99999999	11252	10758	9797	7568	8392	9143	6498	8435	8495	8648	8371	8254	6730	7654	6863
640	99999999	99999999	99999999	99999999	99999999	99999999	99999999	99999999	99999999	99999999	99999999	99999999	99999999	99999999	99999999	99999999	99999999	99999999	99999999	99999999	99999999	99999999	99999999	99999999	99999999	99999999	99999999	99999999	99999999	99999999	15939	8729	99999999	9425	9276	9881	8215	8524	8398	9430	7128	8222	7679	7236	7454	7920	7809	8158	8106
641	99999999	99999999	99999999	99999999	99999999	99999999	99999999	99999999	99999999	99999999	99999999	99999999	99999999	99999999	99999999	99999999	99999999	99999999	99999999	99999999	99999999	99999999	99999999	99999999	99999999	99999999	99999999	99999999	12048	99999999	99999999	99999999	99999999	10703	8576	7953	9035	8652	8962	7990	7858	7613	7254	8652	8186	6870	7071	8686	8873
642	99999999	99999999	99999999	99999999	99999999	99999999	99999999	99999999	99999999	99999999	99999999	99999999	99999999	99999999	99999999	99999999	99999999	99999999	99999999	99999999	99999999	99999999	99999999	99999999	99999999	99999999	99999999	99999999	99999999	99999999	99999999	99999999	11366	8883	8439	9700	8849	8894	8018	8623	7400	7998	6792	8183	7892	7110	7840	8370	7125
643	99999999	99999999	99999999	99999999	99999999	99999999	99999999	99999999	99999999	99999999	99999999	99999999	99999999	99999999	99999999	99999999	99999999	99999999	99999999	99999999	99999999	99999999	99999999	99999999	99999999	99999999	99999999	99999999	16661	99999999	11993	99999999	9088	10129	99999999	8878	8686	8734	8811	7557	7484	8544	7681	7598	8751	7570	7226	8123	7725
644	99999999	99999999	99999999	99999999	99999999	99999999	99999999	99999999	99999999	99999999	99999999	99999999	99999999	99999999	99999999	99999999	99999999	99999999	99999999	99999999	99999999	99999999	99999999	99999999	99999999	99999999	99999999	99999999	10511	99999999	99999999	11881	99999999	12149	10682	10536	9408	8258	7349	8363	8856	7713	7605	8090	7440	7920	7902	8592	6777
645	99999999	99999999	99999999	99999999	99999999	99999999	99999999	99999999	99999999	99999999	99999999	99999999	99999999	99999999	99999999	99999999	99999999	99999999	99999999	99999999	99999999	99999999	99999999	99999999	99999999	99999999	99999999	99999999	14951	99999999	99999999	12133	10057	99999999	8763	9243	8367	8439	8208	7480	7876	8205	7995	8102	7452	7642	8311	6912	8963
646	99999999	99999999	99999999	99999999	99999999	99999999	99999999	99999999	99999999	99999999	99999999	99999999	99999999	99999999	99999999	99999999	99999999	99999999	99999999	99999999	99999999	99999999	99999999	99999999	99999999	99999999	99999999	99999999	99999999	16229	99999999	10927	10015	11132	9953	9131	8956	9513	7698	7499	7747	7408	7787	7582	6536	8425	7233	7159	8599
647	99999999	99999999	99999999	99999999	99999999	99999999	99999999	99999999	99999999	99999999	99999999	99999999	99999999	99999999	99999999	99999999	99999999	99999999	99999999	99999999	99999999	99999999	99999999	99999999	99999999	99999999	99999999	99999999	15541	99999999	15547	11020	13671	8686	9098	7482	8467	7783	8902	8343	7682	8056	8235	7090	7094	7299	7643	6682	7479
648	99999999	99999999	99999999	99999999	99999999	99999999	99999999	99999999	99999999	99999999	99999999	99999999	99999999	99999999	99999999	99999999	99999999	99999999	99999999	99999999	99999999	99999999	99999999	99999999	99999999	99999999	99999999	99999999	99999999	12360	99999999	10800	99999999	9608	9928	8980	9398	8041	8663	8468	9072	8313	8227	7008	7507	7367	7527	8144	5800
649	99999999	99999999	99999999	99999999	99999999	99999999	99999999	99999999	99999999	99999999	99999999	99999999	99999999	99999999	99999999	99999999	99999999	99999999	99999999	99999999	99999999	99999999	99999999	99999999	99999999	99999999	99999999	99999999	99999999	99999999	20945	99999999	9404	10809	9597	9547	99999999	8815	7908	7698	8708	7363	7003	8264	7444	7177	7803	7530	6798
650	99999999	99999999	99999999	99999999	99999999	99999999	99999999	99999999	99999999	99999999	99999999	99999999	99999999	99999999	99999999	99999999	99999999	99999999	99999999	99999999	99999999	99999999	99999999	99999999	99999999	99999999	99999999	99999999	99999999	99999999	99999999	99999999	10973	99999999	99999999	99999999	9634	9658	8187	8083	7815	7491	8326	7016	7640	7311	8362	7899	7619
651	99999999	99999999	99999999	99999999	99999999	99999999	99999999	99999999	99999999	99999999	99999999	99999999	99999999	99999999	99999999	99999999	99999999	99999999	99999999	99999999	99999999	99999999	99999999	99999999	99999999	99999999	99999999	99999999	99999999	99999999	99999999	99999999	12740	99999999	9626	8468	9177	9457	8930	8221	8351	7619	7680	8151	7529	7384	6451	7686	6756
652	99999999	99999999	99999999	99999999	99999999	99999999	99999999	99999999	99999999	99999999	99999999	99999999	99999999	99999999	99999999	99999999	99999999	99999999	99999999	99999999	99999999	99999999	99999999	99999999	99999999	99999999	99999999	99999999	99999999	99999999	99999999	99999999	99999999	99999999	11852	8292	8651	7426	8926	9357	8036	7834	7427	8128	8199	7737	7632	7157	8071
653	99999999	99999999	99999999	99999999	99999999	99999999	99999999	99999999	99999999	99999999	99999999	99999999	99999999	99999999	99999999	99999999	99999999	99999999	99999999	99999999	99999999	99999999	99999999	99999999	99999999	99999999	99999999	99999999	99999999	99999999	99999999	99999999	11723	12168	10151	9272	7608	9121	8728	7179	7788	7516	7839	7527	8353	8336	7971	7313	7682
654	99999999	99999999	99999999	99999999	99999999	99999999	99999999	99999999	99999999	99999999	99999999	99999999	99999999	99999999	99999999	99999999	99999999	99999999	99999999	99999999	99999999	99999999	99999999	99999999	99999999	99999999	99999999	99999999	12037	99999999	99999999	12456	99999999	11759	8857	99999999	8795	7610	9421	9036	8871	7646	9602	7226	7858	7130	8395	9137	8282
655	99999999	99999999	99999999	99999999	99999999	99999999	99999999	99999999	99999999	99999999	99999999	99999999	99999999	99999999	99999999	99999999	99999999	99999999	99999999	99999999	99999999	99999999	99999999	99999999	99999999	99999999	99999999	99999999	99999999	99999999	10368	13267	10479	10510	8722	13061	9029	8262	7404	8289	8334	7494	8387	8905	7207	6995	6682	6552	7420
656	99999999	99999999	99999999	99999999	99999999	99999999	99999999	99999999	99999999	99999999	99999999	99999999	99999999	99999999	99999999	99999999	99999999	99999999	99999999	99999999	99999999	99999999	99999999	99999999	99999999	99999999	99999999	99999999	99999999	99999999	12039	99999999	9960	10411	9500	8498	7333	9813	8026	7637	7494	8029	7437	7737	9064	7508	8248	7541	7241
657	99999999	99999999	99999999	99999999	99999999	99999999	99999999	99999999	99999999	99999999	99999999	99999999	99999999	99999999	99999999	99999999	99999999	99999999	99999999	99999999	99999999	99999999	99999999	99999999	99999999	99999999	99999999	13456	99999999	99999999	99999999	9944	99999999	11835	10892	8838	10141	7817	9329	7547	8968	8403	7130	7407	7435	7089	6864	7621	8835
658	99999999	99999999	99999999	99999999	99999999	99999999	99999999	99999999	99999999	99999999	99999999	99999999	99999999	99999999	99999999	99999999	99999999	99999999	99999999	99999999	99999999	99999999	99999999	99999999	99999999	99999999	99999999	99999999	15906	99999999	11763	11101	11556	7500	8494	10073	8733	8422	7134	7998	8184	7724	7377	7783	6303	7504	7282	8050	7423
659	99999999	99999999	99999999	99999999	99999999	99999999	99999999	99999999	99999999	99999999	99999999	99999999	99999999	99999999	99999999	99999999	99999999	99999999	99999999	99999999	99999999	99999999	99999999	99999999	99999999	99999999	99999999	99999999	99999999	99999999	10692	9752	11291	11248	7783	11397	7903	8901	7065	8241	8798	8040	8141	7906	6845	6718	7316	6654	7123
660	99999999	99999999	99999999	99999999	99999999	99999999	99999999	99999999	99999999	99999999	99999999	99999999	99999999	99999999	99999999	99999999	99999999	99999999	99999999	99999999	99999999	99999999	99999999	99999999	99999999	99999999	99999999	99999999	99999999	99999999	99999999	99999999	99999999	9115	8857	7691	8334	8726	9779	8335	7793	8245	8180	7583	7934	7012	7834	6253	8734
661	99999999	99999999	99999999	99999999	99999999	99999999	99999999	99999999	99999999	99999999	99999999	99999999	99999999	99999999	99999999	99999999	99999999	99999999	99999999	99999999	99999999	99999999	99999999	99999999	99999999	99999999	99999999	99999999	99999999	99999999	11347	9607	9738	10885	8749	8417	10227	8447	8939	8641	7401	8388	7483	7354	7391	7363	7243	6780	8094
662	99999999	99999999	99999999	99999999	99999999	99999999	99999999	99999999	99999999	99999999	99999999	99999999	99999999	99999999	99999999	99999999	99999999	99999999	99999999	99999999	99999999	99999999	99999999	99999999	99999999	99999999	99999999	99999999	99999999	99999999	15503	99999999	12047	9596	10883	9294	8863	9127	8585	8204	7776	7321	6547	8112	8618	7246	7237	7488	6377
663	99999999	99999999	99999999	99999999	99999999	99999999	99999999	99999999	99999999	99999999	99999999	99999999	99999999	99999999	99999999	99999999	99999999	99999999	99999999	99999999	99999999	99999999	99999999	99999999	99999999	99999999	99999999	99999999	99999999	99999999	11466	10544	8810	11289	99999999	8971	8217	8589	8192	8061	8143	7639	8801	6873	7420	7640	7711	7004	7445
664	99999999	99999999	99999999	99999999	99999999	99999999	99999999	99999999	99999999	99999999	99999999	99999999	99999999	99999999	99999999	99999999	99999999	99999999	99999999	99999999	99999999	99999999	99999999	99999999	99999999	99999999	99999999	16657	99999999	99999999	99999999	12266	9294	8109	8646	9817	8706	9669	7888	8556	8362	7766	7630	7582	7780	8428	7699	7752	7660
665	99999999	99999999	99999999	99999999	99999999	99999999	99999999	99999999	99999999	99999999	99999999	99999999	99999999	99999999	99999999	99999999	99999999	99999999	99999999	99999999	99999999	99999999	99999999	99999999	99999999	99999999	99999999	99999999	99999999	99999999	99999999	10941	11142	99999999	11662	9785	8368	9440	8460	8284	9511	7102	7700	8274	9089	7234	6862	7731	7106
666	99999999	99999999	99999999	99999999	99999999	99999999	99999999	99999999	99999999	99999999	99999999	99999999	99999999	99999999	99999999	99999999	99999999	99999999	99999999	99999999	99999999	99999999	99999999	99999999	99999999	99999999	99999999	13145	99999999	10922	10894	11808	99999999	99999999	10549	99999999	7874	9322	8059	8390	6928	7683	6657	7545	8066	8173	7220	8300	7921
667	99999999	99999999	99999999	99999999	99999999	99999999	99999999	99999999	99999999	99999999	99999999	99999999	99999999	99999999	99999999	99999999	99999999	99999999	99999999	99999999	99999999	99999999	99999999	99999999	99999999	99999999	99999999	99999999	99999999	10822	99999999	10269	99999999	9336	8607	9119	9024	8432	6819	8091	7774	7429	8693	7267	7350	7777	7182	7573	7367
668	99999999	99999999	99999999	99999999	99999999	99999999	99999999	99999999	99999999	99999999	99999999	99999999	99999999	99999999	99999999	99999999	99999999	99999999	99999999	99999999	99999999	99999999	99999999	99999999	99999999	99999999	99999999	99999999	14197	99999999	10518	99999999	8457	10071	10421	9611	9275	8879	8431	8392	7515	8223	7656	8213	6916	7050	7203	7281	7006
669	99999999	99999999	99999999	99999999	99999999	99999999	99999999	99999999	99999999	99999999	99999999	99999999	99999999	99999999	99999999	99999999	99999999	99999999	99999999	99999999	99999999	99999999	99999999	99999999	99999999	99999999	99999999	99999999	99999999	99999999	99999999	11522	9877	10642	9239	8915	8498	8407	8035	8288	7509	8063	7541	7131	8027	7285	7262	7243	7783
670	99999999	99999999	99999999	99999999	99999999	99999999	99999999	99999999	99999999	99999999	99999999	99999999	99999999	99999999	99999999	99999999	99999999	99999999	99999999	99999999	99999999	99999999	99999999	99999999	99999999	99999999	99999999	99999999	99999999	99999999	12435	10297	99999999	99999999	9675	8826	8871	9667	7887	8402	8221	8313	7229	7292	7373	7161	6816	7263	6620
671	99999999	99999999	99999999	99999999	99999999	99999999	99999999	99999999	99999999	99999999	99999999	99999999	99999999	99999999	99999999	99999999	99999999	99999999	99999999	99999999	99999999	99999999	99999999	99999999	99999999	99999999	99999999	99999999	13156	99999999	99999999	12980	9794	99999999	9456	8420	8152	8990	8520	8824	8089	8067	7388	7014	8213	8375	6867	7865	7429
672	99999999	99999999	99999999	99999999	99999999	99999999	99999999	99999999	99999999	99999999	99999999	99999999	99999999	99999999	99999999	99999999	99999999	99999999	99999999	99999999	99999999	99999999	99999999	99999999	99999999	99999999	22938	99999999	99999999	99999999	99999999	99999999	99999999	8858	10903	12317	8466	8436	7147	7081	8160	7581	7773	6623	8258	7506	7187	8079	7616
673	99999999	99999999	99999999	99999999	99999999	99999999	99999999	99999999	99999999	99999999	99999999	99999999	99999999	99999999	99999999	99999999	99999999	99999999	99999999	99999999	99999999	99999999	99999999	99999999	99999999	99999999	99999999	99999999	99999999	99999999	15046	10352	9692	10081	9820	17746	22430	7812	8489	7773	7585	9822	8056	8198	7466	7903	7216	7252	7682
674	99999999	99999999	99999999	99999999	99999999	99999999	99999999	99999999	99999999	99999999	99999999	99999999	99999999	99999999	99999999	99999999	99999999	99999999	99999999	99999999	99999999	99999999	99999999	99999999	99999999	99999999	99999999	99999999	99999999	99999999	99999999	99999999	99999999	9417	10864	9103	9072	8810	8047	8741	7739	8357	7677	7431	7268	6898	6768	7763	6878
675	99999999	99999999	99999999	99999999	99999999	99999999	99999999	99999999	99999999	99999999	99999999	99999999	99999999	99999999	99999999	99999999	99999999	99999999	99999999	99999999	99999999	99999999	99999999	99999999	99999999	99999999	99999999	99999999	99999999	99999999	9861	99999999	17909	9853	10354	9642	8328	7950	7707	7822	8332	8061	8896	6595	7158	7474	7013	7678	7538
676	99999999	99999999	99999999	99999999	99999999	99999999	99999999	99999999	99999999	99999999	99999999	99999999	99999999	99999999	99999999	99999999	99999999	99999999	99999999	99999999	99999999	99999999	99999999	99999999	99999999	99999999	99999999	99999999	99999999	9796	99999999	11609	99999999	99999999	11000	9540	8118	7770	9195	10599	8140	7328	8230	7646	7983	7510	7353	7015	7075
677	99999999	99999999	99999999	99999999	99999999	99999999	99999999	99999999	99999999	99999999	99999999	99999999	99999999	99999999	99999999	99999999	99999999	99999999	99999999	99999999	99999999	99999999	99999999	99999999	99999999	99999999	99999999	99999999	99999999	12644	99999999	99999999	99999999	10051	8414	8223	8986	99999999	7854	8293	7023	7962	7367	6778	7126	8187	6801	7066	7288
678	99999999	99999999	99999999	99999999	99999999	99999999	99999999	99999999	99999999	99999999	99999999	99999999	99999999	99999999	99999999	99999999	99999999	99999999	99999999	99999999	99999999	99999999	99999999	99999999	99999999	99999999	99999999	99999999	99999999	99999999	11083	99999999	99999999	15034	9613	9211	9758	8564	8760	7600	8395	7653	7120	7038	7147	7483	5735	7163	7151
679	99999999	99999999	99999999	99999999	99999999	99999999	99999999	99999999	99999999	99999999	99999999	99999999	99999999	99999999	99999999	99999999	99999999	99999999	99999999	99999999	99999999	99999999	99999999	99999999	99999999	99999999	99999999	99999999	99999999	99999999	12140	11651	9434	10037	9630	9354	7667	9306	8108	8572	8096	9998	8716	8205	7867	7215	6552	9194	7511
680	99999999	99999999	99999999	99999999	99999999	99999999	99999999	99999999	99999999	99999999	99999999	99999999	99999999	99999999	99999999	99999999	99999999	99999999	99999999	99999999	99999999	99999999	99999999	99999999	99999999	99999999	99999999	99999999	99999999	26033	99999999	11966	99999999	9920	10520	99999999	8356	7955	7739	8714	8572	9243	7702	7557	8368	8454	7876	7357	7323
681	99999999	99999999	99999999	99999999	99999999	99999999	99999999	99999999	99999999	99999999	99999999	99999999	99999999	99999999	99999999	99999999	99999999	99999999	99999999	99999999	99999999	99999999	99999999	99999999	99999999	99999999	99999999	99999999	99999999	99999999	99999999	12015	10093	10112	8688	9386	9978	8946	8512	8071	9149	7311	8576	8606	7299	7174	8476	7789	8393
682	99999999	99999999	99999999	99999999	99999999	99999999	99999999	99999999	99999999	99999999	99999999	99999999	99999999	99999999	99999999	99999999	99999999	99999999	99999999	99999999	99999999	99999999	99999999	99999999	99999999	99999999	99999999	99999999	99999999	11889	10874	99999999	10800	9443	99999999	8819	8464	7352	8844	8591	7940	7736	7325	7603	7550	6676	8006	7767	7335
683	99999999	99999999	99999999	99999999	99999999	99999999	99999999	99999999	99999999	99999999	99999999	99999999	99999999	99999999	99999999	99999999	99999999	99999999	99999999	99999999	99999999	99999999	99999999	99999999	99999999	99999999	99999999	99999999	99999999	99999999	99999999	99999999	10185	13698	9745	9920	8198	8456	8432	8246	8502	8507	7860	7734	7234	6737	8232	6803	8452
684	99999999	99999999	99999999	99999999	99999999	99999999	99999999	99999999	99999999	99999999	99999999	99999999	99999999	99999999	99999999	99999999	99999999	99999999	99999999	99999999	99999999	99999999	99999999	99999999	99999999	99999999	99999999	99999999	99999999	99999999	99999999	10436	99999999	99999999	9678	10464	9180	10153	7950	7382	7513	8314	9111	7725	7212	7657	7758	6674	6950
685	99999999	99999999	99999999	99999999	99999999	99999999	99999999	99999999	99999999	99999999	99999999	99999999	99999999	99999999	99999999	99999999	99999999	99999999	99999999	99999999	99999999	99999999	99999999	99999999	99999999	99999999	99999999	99999999	14016	99999999	99999999	99999999	99999999	10373	10368	10127	8375	7630	8755	8745	7953	7967	7592	8843	7228	7994	7104	6298	6137
686	99999999	99999999	99999999	99999999	99999999	99999999	99999999	99999999	99999999	99999999	99999999	99999999	99999999	99999999	99999999	99999999	99999999	99999999	99999999	99999999	99999999	99999999	99999999	99999999	99999999	99999999	99999999	99999999	99999999	99999999	11631	99999999	99999999	99999999	8073	99999999	8725	8726	8366	8269	8023	7870	8392	6832	8232	7542	8092	8391	7997
687	99999999	99999999	99999999	99999999	99999999	99999999	99999999	99999999	99999999	99999999	99999999	99999999	99999999	99999999	99999999	99999999	99999999	99999999	99999999	99999999	99999999	99999999	99999999	99999999	99999999	99999999	99999999	99999999	99999999	99999999	99999999	9962	99999999	9878	11222	8637	8978	7976	8233	7592	8241	8202	7833	7879	8105	7993	6879	6838	7925
688	99999999	99999999	99999999	99999999	99999999	99999999	99999999	99999999	99999999	99999999	99999999	99999999	99999999	99999999	99999999	99999999	99999999	99999999	99999999	99999999	99999999	99999999	99999999	99999999	99999999	99999999	99999999	99999999	99999999	99999999	11617	99999999	99999999	10692	8149	8809	8843	7914	8694	8388	8309	8068	8095	7849	7495	7349	7822	6817	6599
689	99999999	99999999	99999999	99999999	99999999	99999999	99999999	99999999	99999999	99999999	99999999	99999999	99999999	99999999	99999999	99999999	99999999	99999999	99999999	99999999	99999999	99999999	99999999	99999999	99999999	99999999	99999999	99999999	99999999	99999999	99999999	12429	99999999	10429	10221	99999999	8474	8570	7936	8006	8555	7549	8043	7485	7653	6863	6820	7120	6719
690	99999999	99999999	99999999	99999999	99999999	99999999	99999999	99999999	99999999	99999999	99999999	99999999	99999999	99999999	99999999	99999999	99999999	99999999	99999999	99999999	99999999	99999999	99999999	99999999	99999999	99999999	99999999	99999999	99999999	99999999	99999999	11979	9502	10335	10129	8859	9171	7852	7457	7758	7811	7755	7078	8027	7304	7036	7398	7392	8319
691	99999999	99999999	99999999	99999999	99999999	99999999	99999999	99999999	99999999	99999999	99999999	99999999	99999999	99999999	99999999	99999999	99999999	99999999	99999999	99999999	99999999	99999999	99999999	99999999	99999999	99999999	99999999	99999999	99999999	13148	13177	10898	99999999	15448	10214	8413	8458	7375	8073	8512	7391	8306	7029	7457	6967	7915	7429	6778	6563
692	99999999	99999999	99999999	99999999	99999999	99999999	99999999	99999999	99999999	99999999	99999999	99999999	99999999	99999999	99999999	99999999	99999999	99999999	99999999	99999999	99999999	99999999	99999999	99999999	99999999	99999999	99999999	99999999	99999999	11753	99999999	10771	8975	9620	9148	9117	7508	8255	10452	7782	7235	7758	7001	8589	7091	6969	7251	7784	7442
693	99999999	99999999	99999999	99999999	99999999	99999999	99999999	99999999	99999999	99999999	99999999	99999999	99999999	99999999	99999999	99999999	99999999	99999999	99999999	99999999	99999999	99999999	99999999	99999999	99999999	99999999	99999999	99999999	99999999	99999999	14455	9866	9723	99999999	9927	10011	8225	8827	8163	8430	7811	7634	7612	7549	8048	7687	6892	7705	7383
694	99999999	99999999	99999999	99999999	99999999	99999999	99999999	99999999	99999999	99999999	99999999	99999999	99999999	99999999	99999999	99999999	99999999	99999999	99999999	99999999	99999999	99999999	99999999	99999999	99999999	99999999	99999999	99999999	99999999	99999999	12519	99999999	11538	8731	8837	10249	8522	8563	8098	8312	7384	8353	7395	6740	8140	6663	7490	7193	6986
695	99999999	99999999	99999999	99999999	99999999	99999999	99999999	99999999	99999999	99999999	99999999	99999999	99999999	99999999	99999999	99999999	99999999	99999999	99999999	99999999	99999999	99999999	99999999	99999999	99999999	99999999	99999999	99999999	99999999	99999999	11211	10690	11166	12505	11702	13161	8384	9231	10185	9446	7833	8109	6974	8000	8554	7005	7538	7275	7898
696	99999999	99999999	99999999	99999999	99999999	99999999	99999999	99999999	99999999	99999999	99999999	99999999	99999999	99999999	99999999	99999999	99999999	99999999	99999999	99999999	99999999	99999999	99999999	99999999	99999999	99999999	99999999	99999999	99999999	99999999	10459	14467	12107	9467	9938	9838	8465	8730	8921	8464	7855	7607	8297	8313	7907	7707	6656	7164	7195
697	99999999	99999999	99999999	99999999	99999999	99999999	99999999	99999999	99999999	99999999	99999999	99999999	99999999	99999999	99999999	99999999	99999999	99999999	99999999	99999999	99999999	99999999	99999999	99999999	99999999	99999999	99999999	99999999	99999999	99999999	99999999	99999999	99999999	10785	10404	9922	7958	7979	8727	9762	8466	8479	7354	8461	8115	7794	7061	6615	7621
698	99999999	99999999	99999999	99999999	99999999	99999999	99999999	99999999	99999999	99999999	99999999	99999999	99999999	99999999	99999999	99999999	99999999	99999999	99999999	99999999	99999999	99999999	99999999	99999999	99999999	99999999	99999999	99999999	99999999	99999999	99999999	99999999	11033	9680	8193	8182	99999999	9506	8139	7184	7755	8355	8350	8044	7012	8249	6939	6895	8154
699	99999999	99999999	99999999	99999999	99999999	99999999	99999999	99999999	99999999	99999999	99999999	99999999	99999999	99999999	99999999	99999999	99999999	99999999	99999999	99999999	99999999	99999999	99999999	99999999	99999999	99999999	99999999	99999999	99999999	11753	12209	9643	99999999	11168	9588	9588	7931	8773	8005	6956	7966	7208	8287	8151	8273	7458	7279	6900	7032
700	99999999	99999999	99999999	99999999	99999999	99999999	99999999	99999999	99999999	99999999	99999999	99999999	99999999	99999999	99999999	99999999	99999999	99999999	99999999	99999999	99999999	99999999	99999999	99999999	99999999	99999999	99999999	99999999	99999999	99999999	99999999	14506	10010	15025	10012	8966	8554	9064	8697	8183	8773	7603	6944	7438	7710	7069	7597	7363	7549
701	99999999	99999999	99999999	99999999	99999999	99999999	99999999	99999999	99999999	99999999	99999999	99999999	99999999	99999999	99999999	99999999	99999999	99999999	99999999	99999999	99999999	99999999	99999999	99999999	99999999	99999999	99999999	99999999	99999999	99999999	10986	11511	99999999	9429	9476	7447	8353	8537	8609	9844	7623	8007	7883	8109	7869	6829	7475	7528	7480
702	99999999	99999999	99999999	99999999	99999999	99999999	99999999	99999999	99999999	99999999	99999999	99999999	99999999	99999999	99999999	99999999	99999999	99999999	99999999	99999999	99999999	99999999	99999999	99999999	99999999	99999999	99999999	99999999	99999999	99999999	99999999	99999999	10484	99999999	7254	10172	9901	9522	8342	7847	7438	7724	7298	7251	8009	6659	7069	9120	8136
703	99999999	99999999	99999999	99999999	99999999	99999999	99999999	99999999	99999999	99999999	99999999	99999999	99999999	99999999	99999999	99999999	99999999	99999999	99999999	99999999	99999999	99999999	99999999	99999999	99999999	99999999	99999999	99999999	99999999	99999999	99999999	99999999	10916	9635	10102	99999999	10580	8560	9209	7572	7700	7855	7468	6255	7533	8470	6584	6679	7649
704	99999999	99999999	99999999	99999999	99999999	99999999	99999999	99999999	99999999	99999999	99999999	99999999	99999999	99999999	99999999	99999999	99999999	99999999	99999999	99999999	99999999	99999999	99999999	99999999	99999999	99999999	99999999	99999999	99999999	13962	10812	12848	11314	9495	10213	10818	8047	7570	8748	8348	8222	7359	8323	7866	8025	7218	6703	7644	7136
705	99999999	99999999	99999999	99999999	99999999	99999999	99999999	99999999	99999999	99999999	99999999	99999999	99999999	99999999	99999999	99999999	99999999	99999999	99999999	99999999	99999999	99999999	99999999	99999999	99999999	99999999	99999999	99999999	99999999	99999999	99999999	14005	13850	13790	8804	8491	8217	8282	8355	7721	7800	7028	7781	7238	8002	6429	6469	7891	6804
706	99999999	99999999	99999999	99999999	99999999	99999999	99999999	99999999	99999999	99999999	99999999	99999999	99999999	99999999	99999999	99999999	99999999	99999999	99999999	99999999	99999999	99999999	99999999	99999999	99999999	99999999	99999999	99999999	99999999	99999999	99999999	14797	99999999	9763	11084	7121	8046	10454	7126	7963	7593	8777	7512	8143	8766	8069	7493	7829	7147
707	99999999	99999999	99999999	99999999	99999999	99999999	99999999	99999999	99999999	99999999	99999999	99999999	99999999	99999999	99999999	99999999	99999999	99999999	99999999	99999999	99999999	99999999	99999999	99999999	99999999	99999999	99999999	99999999	99999999	99999999	11992	99999999	10231	10387	10414	8735	8742	99999999	8134	9372	8769	6646	7756	7013	7951	7694	7314	8599	7991
708	99999999	99999999	99999999	99999999	99999999	99999999	99999999	99999999	99999999	99999999	99999999	99999999	99999999	99999999	99999999	99999999	99999999	99999999	99999999	99999999	99999999	99999999	99999999	99999999	99999999	99999999	99999999	99999999	99999999	99999999	10869	99999999	9716	9592	99999999	8368	9834	8243	7550	8414	8970	8099	7367	8421	7436	8540	7329	8096	7544
709	99999999	99999999	99999999	99999999	99999999	99999999	99999999	99999999	99999999	99999999	99999999	99999999	99999999	99999999	99999999	99999999	99999999	99999999	99999999	99999999	99999999	99999999	99999999	99999999	99999999	99999999	99999999	99999999	99999999	12499	10634	99999999	10532	11259	8715	14895	7035	9968	8746	8310	8157	7864	7700	7562	7027	7575	6971	7456	8774
710	99999999	99999999	99999999	99999999	99999999	99999999	99999999	99999999	99999999	99999999	99999999	99999999	99999999	99999999	99999999	99999999	99999999	99999999	99999999	99999999	99999999	99999999	99999999	99999999	99999999	99999999	99999999	99999999	99999999	99999999	12406	10492	8608	9211	9520	9031	8645	8738	9082	7887	7699	7226	9206	7658	7204	7231	7273	7546	6810
711	99999999	99999999	99999999	99999999	99999999	99999999	99999999	99999999	99999999	99999999	99999999	99999999	99999999	99999999	99999999	99999999	99999999	99999999	99999999	99999999	99999999	99999999	99999999	99999999	99999999	99999999	99999999	99999999	99999999	99999999	99999999	10049	99999999	8524	8771	8567	8900	8832	7655	8462	9104	9742	7768	8086	9122	7129	9086	6957	7270
712	99999999	99999999	99999999	99999999	99999999	99999999	99999999	99999999	99999999	99999999	99999999	99999999	99999999	99999999	99999999	99999999	99999999	99999999	99999999	99999999	99999999	99999999	99999999	99999999	99999999	99999999	99999999	99999999	99999999	99999999	99999999	9009	9003	99999999	8356	10020	9898	9217	8969	9841	7825	8560	7733	7612	7799	7514	7905	7548	8250
713	99999999	99999999	99999999	99999999	99999999	99999999	99999999	99999999	99999999	99999999	99999999	99999999	99999999	99999999	99999999	99999999	99999999	99999999	99999999	99999999	99999999	99999999	99999999	99999999	99999999	99999999	99999999	99999999	99999999	99999999	99999999	99999999	12501	10837	9386	8761	9358	8894	8002	7754	7999	8150	7571	8347	6794	8032	7344	7005	6904
714	99999999	99999999	99999999	99999999	99999999	99999999	99999999	99999999	99999999	99999999	99999999	99999999	99999999	99999999	99999999	99999999	99999999	99999999	99999999	99999999	99999999	99999999	99999999	99999999	99999999	99999999	99999999	99999999	99999999	99999999	99999999	9375	99999999	99999999	10865	8392	9021	10025	8875	8156	8099	9912	8530	8056	8577	6960	7092	7044	6617
715	99999999	99999999	99999999	99999999	99999999	99999999	99999999	99999999	99999999	99999999	99999999	99999999	99999999	99999999	99999999	99999999	99999999	99999999	99999999	99999999	99999999	99999999	99999999	99999999	99999999	99999999	99999999	99999999	99999999	99999999	14595	11728	99999999	9559	21738	9073	8292	7653	8079	8412	8302	7231	8021	7810	8296	7515	6858	7561	7889
716	99999999	99999999	99999999	99999999	99999999	99999999	99999999	99999999	99999999	99999999	99999999	99999999	99999999	99999999	99999999	99999999	99999999	99999999	99999999	99999999	99999999	99999999	99999999	99999999	99999999	99999999	99999999	99999999	99999999	99999999	99999999	9907	99999999	11637	8779	99999999	8118	8777	10057	7265	7930	8521	7459	6678	7253	6549	7808	7068	8090
717	99999999	99999999	99999999	99999999	99999999	99999999	99999999	99999999	99999999	99999999	99999999	99999999	99999999	99999999	99999999	99999999	99999999	99999999	99999999	99999999	99999999	99999999	99999999	99999999	99999999	99999999	99999999	99999999	99999999	99999999	99999999	99999999	9987	9915	9822	10337	9408	9011	7729	8964	7852	8994	8612	6959	7518	7677	7183	7174	7436
718	99999999	99999999	99999999	99999999	99999999	99999999	99999999	99999999	99999999	99999999	99999999	99999999	99999999	99999999	99999999	99999999	99999999	99999999	99999999	99999999	99999999	99999999	99999999	99999999	99999999	99999999	99999999	99999999	99999999	99999999	99999999	13284	11076	99999999	8998	8136	8158	8605	6933	8147	7830	7275	7333	8612	6677	7991	8374	6778	6315
719	99999999	99999999	99999999	99999999	99999999	99999999	99999999	99999999	99999999	99999999	99999999	99999999	99999999	99999999	99999999	99999999	99999999	99999999	99999999	99999999	99999999	99999999	99999999	99999999	99999999	99999999	99999999	99999999	17999	99999999	99999999	12675	99999999	9869	99999999	9218	8971	9375	7944	10025	7570	8135	7139	7853	9100	6784	8444	6777	6900
720	99999999	99999999	99999999	99999999	99999999	99999999	99999999	99999999	99999999	99999999	99999999	99999999	99999999	99999999	99999999	99999999	99999999	99999999	99999999	99999999	99999999	99999999	99999999	99999999	99999999	99999999	99999999	99999999	99999999	99999999	99999999	99999999	99999999	12174	9838	8557	7833	8283	9030	7429	7809	8247	7895	8960	8341	7526	7827	6715	8305
721	99999999	99999999	99999999	99999999	99999999	99999999	99999999	99999999	99999999	99999999	99999999	99999999	99999999	99999999	99999999	99999999	99999999	99999999	99999999	99999999	99999999	99999999	99999999	99999999	99999999	99999999	99999999	14387	99999999	99999999	99999999	99999999	10811	10708	8293	10261	7427	8296	8410	8518	8854	8384	8720	7606	7431	7510	6713	7505	7497
722	99999999	99999999	99999999	99999999	99999999	99999999	99999999	99999999	99999999	99999999	99999999	99999999	99999999	99999999	99999999	99999999	99999999	99999999	99999999	99999999	99999999	99999999	99999999	99999999	99999999	99999999	99999999	99999999	99999999	11330	99999999	99999999	12430	10149	9655	12538	9441	9572	8200	8220	7885	8206	7259	7360	8413	8473	9194	7083	8303
723	99999999	99999999	99999999	99999999	99999999	99999999	99999999	99999999	99999999	99999999	99999999	99999999	99999999	99999999	99999999	99999999	99999999	99999999	99999999	99999999	99999999	99999999	99999999	99999999	99999999	99999999	99999999	99999999	99999999	11628	18139	10339	99999999	10110	9135	11037	8757	7974	7740	8238	9055	7910	7032	10194	7457	7284	6230	8591	8277
724	99999999	99999999	99999999	99999999	99999999	99999999	99999999	99999999	99999999	99999999	99999999	99999999	99999999	99999999	99999999	99999999	99999999	99999999	99999999	99999999	99999999	99999999	99999999	99999999	99999999	99999999	99999999	99999999	13870	12398	99999999	11163	12958	9623	9525	10481	9039	8264	7890	8253	8387	7708	8458	7385	7595	7576	7044	6440	7005
725	99999999	99999999	99999999	99999999	99999999	99999999	99999999	99999999	99999999	99999999	99999999	99999999	99999999	99999999	99999999	99999999	99999999	99999999	99999999	99999999	99999999	99999999	99999999	99999999	99999999	99999999	99999999	99999999	99999999	99999999	99999999	99999999	17417	10763	99999999	8881	8543	8391	7727	7958	7611	8106	6880	8453	7741	7349	7809	7081	7432
726	99999999	99999999	99999999	99999999	99999999	99999999	99999999	99999999	99999999	99999999	99999999	99999999	99999999	99999999	99999999	99999999	99999999	99999999	99999999	99999999	99999999	99999999	99999999	99999999	99999999	99999999	99999999	99999999	14988	99999999	99999999	99999999	10968	8813	9675	11703	10267	8425	8312	8299	8076	7409	7523	7093	8246	7342	8716	7945	6659
727	99999999	99999999	99999999	99999999	99999999	99999999	99999999	99999999	99999999	99999999	99999999	99999999	99999999	99999999	99999999	99999999	99999999	99999999	99999999	99999999	99999999	99999999	99999999	99999999	99999999	99999999	99999999	99999999	99999999	13393	99999999	99999999	13577	10223	13456	8481	9777	8949	8357	6788	7831	8361	6810	7421	7620	7134	8209	6905	7300
728	99999999	99999999	99999999	99999999	99999999	99999999	99999999	99999999	99999999	99999999	99999999	99999999	99999999	99999999	99999999	99999999	99999999	99999999	99999999	99999999	99999999	99999999	99999999	99999999	99999999	99999999	99999999	99999999	99999999	99999999	99999999	10950	10474	9693	99999999	8552	9231	7818	7863	8903	7906	9050	7293	7996	7619	7225	7640	7771	7365
729	99999999	99999999	99999999	99999999	99999999	99999999	99999999	99999999	99999999	99999999	99999999	99999999	99999999	99999999	99999999	99999999	99999999	99999999	99999999	99999999	99999999	99999999	99999999	99999999	99999999	99999999	99999999	99999999	99999999	99999999	99999999	99999999	10646	99999999	9883	8517	8757	10523	8875	8021	7764	7391	7797	7565	7674	6888	7627	6859	6270
730	99999999	99999999	99999999	99999999	99999999	99999999	99999999	99999999	99999999	99999999	99999999	99999999	99999999	99999999	99999999	99999999	99999999	99999999	99999999	99999999	99999999	99999999	99999999	99999999	99999999	99999999	99999999	99999999	99999999	99999999	11278	8469	9582	99999999	10664	11271	9323	8197	8281	8641	8076	7289	7614	7845	7461	8173	6948	7640	7131
731	99999999	99999999	99999999	99999999	99999999	99999999	99999999	99999999	99999999	99999999	99999999	99999999	99999999	99999999	99999999	99999999	99999999	99999999	99999999	99999999	99999999	99999999	99999999	99999999	99999999	99999999	99999999	99999999	99999999	99999999	99999999	99999999	99999999	99999999	8663	9373	8834	9467	8047	7286	7883	8207	7667	6275	6927	7668	7685	7684	6706
732	99999999	99999999	99999999	99999999	99999999	99999999	99999999	99999999	99999999	99999999	99999999	99999999	99999999	99999999	99999999	99999999	99999999	99999999	99999999	99999999	99999999	99999999	99999999	99999999	99999999	99999999	99999999	99999999	99999999	99999999	99999999	99999999	10735	9838	12039	9097	9742	8175	18481	9282	9155	8300	8052	6890	7798	7738	7325	7316	8500
733	99999999	99999999	99999999	99999999	99999999	99999999	99999999	99999999	99999999	99999999	99999999	99999999	99999999	99999999	99999999	99999999	99999999	99999999	99999999	99999999	99999999	99999999	99999999	99999999	99999999	99999999	99999999	99999999	99999999	99999999	13993	99999999	9209	99999999	10821	9949	9160	8642	8543	7990	7114	7438	7637	8005	8273	7605	6883	7000	7181
734	99999999	99999999	99999999	99999999	99999999	99999999	99999999	99999999	99999999	99999999	99999999	99999999	99999999	99999999	99999999	99999999	99999999	99999999	99999999	99999999	99999999	99999999	99999999	99999999	99999999	99999999	99999999	99999999	99999999	99999999	12792	8717	9253	10939	11904	9762	8533	8521	8154	8212	8295	8225	7115	8445	10407	6824	8178	7248	7692
735	99999999	99999999	99999999	99999999	99999999	99999999	99999999	99999999	99999999	99999999	99999999	99999999	99999999	99999999	99999999	99999999	99999999	99999999	99999999	99999999	99999999	99999999	99999999	99999999	99999999	99999999	99999999	99999999	99999999	15082	99999999	11121	99999999	8454	10079	10967	8672	6647	8585	7683	8461	8651	7636	6731	8067	7787	7951	7739	7003
736	99999999	99999999	99999999	99999999	99999999	99999999	99999999	99999999	99999999	99999999	99999999	99999999	99999999	99999999	99999999	99999999	99999999	99999999	99999999	99999999	99999999	99999999	99999999	99999999	99999999	99999999	99999999	99999999	99999999	99999999	99999999	10344	10373	99999999	10255	8840	8451	8196	8164	9049	7950	7918	7291	8099	8215	8946	8154	9055	7374
737	99999999	99999999	99999999	99999999	99999999	99999999	99999999	99999999	99999999	99999999	99999999	99999999	99999999	99999999	99999999	99999999	99999999	99999999	99999999	99999999	99999999	99999999	99999999	99999999	99999999	99999999	99999999	99999999	99999999	13864	99999999	99999999	10935	99999999	8858	9179	9837	7589	7244	7947	7957	7884	7109	7537	6839	7868	6978	7080	8006
738	99999999	99999999	99999999	99999999	99999999	99999999	99999999	99999999	99999999	99999999	99999999	99999999	99999999	99999999	99999999	99999999	99999999	99999999	99999999	99999999	99999999	99999999	99999999	99999999	99999999	99999999	99999999	99999999	99999999	99999999	99999999	99999999	9865	12969	10848	9840	9030	7896	9161	7699	8511	7455	6818	6935	7082	9028	7327	7723	7605
739	99999999	99999999	99999999	99999999	99999999	99999999	99999999	99999999	99999999	99999999	99999999	99999999	99999999	99999999	99999999	99999999	99999999	99999999	99999999	99999999	99999999	99999999	99999999	99999999	99999999	99999999	99999999	99999999	99999999	99999999	99999999	9510	11757	9695	10340	9130	9972	10401	8898	9832	9233	7360	7997	8023	6998	7982	7113	8019	7442
740	99999999	99999999	99999999	99999999	99999999	99999999	99999999	99999999	99999999	99999999	99999999	99999999	99999999	99999999	99999999	99999999	99999999	99999999	99999999	99999999	99999999	99999999	99999999	99999999	99999999	99999999	99999999	99999999	99999999	99999999	13398	10398	99999999	9295	8692	99999999	9035	9395	10413	8541	8307	8138	7801	7583	7759	7936	6994	6816	6927
741	99999999	99999999	99999999	99999999	99999999	99999999	99999999	99999999	99999999	99999999	99999999	99999999	99999999	99999999	99999999	99999999	99999999	99999999	99999999	99999999	99999999	99999999	99999999	99999999	99999999	99999999	99999999	99999999	99999999	99999999	99999999	99999999	10646	9270	9161	9962	8527	8504	7697	8568	7041	8642	8093	7179	7450	5976	6798	7151	7093
742	99999999	99999999	99999999	99999999	99999999	99999999	99999999	99999999	99999999	99999999	99999999	99999999	99999999	99999999	99999999	99999999	99999999	99999999	99999999	99999999	99999999	99999999	99999999	99999999	99999999	99999999	99999999	99999999	11136	11908	10099	10791	13672	9396	10159	11211	8008	7826	8317	8105	8317	8100	7906	8381	8270	8772	7783	7542	7348
743	99999999	99999999	99999999	99999999	99999999	99999999	99999999	99999999	99999999	99999999	99999999	99999999	99999999	99999999	99999999	99999999	99999999	99999999	99999999	99999999	99999999	99999999	99999999	99999999	99999999	99999999	99999999	99999999	99999999	11357	99999999	12932	9771	10678	10515	8464	9072	8198	9916	7926	7612	7621	8206	8245	8020	8033	7921	7975	8239
744	99999999	99999999	99999999	99999999	99999999	99999999	99999999	99999999	99999999	99999999	99999999	99999999	99999999	99999999	99999999	99999999	99999999	99999999	99999999	99999999	99999999	99999999	99999999	99999999	99999999	99999999	99999999	99999999	99999999	13848	99999999	99999999	99999999	9755	10264	11766	9810	7593	7593	6711	7205	9466	9679	8639	7594	8032	7614	6817	7282
745	99999999	99999999	99999999	99999999	99999999	99999999	99999999	99999999	99999999	99999999	99999999	99999999	99999999	99999999	99999999	99999999	99999999	99999999	99999999	99999999	99999999	99999999	99999999	99999999	99999999	99999999	99999999	99999999	99999999	99999999	99999999	11196	10838	10155	12051	9393	8544	9572	8810	8073	8628	8497	7161	6767	7712	7952	8597	6524	6981
746	99999999	99999999	99999999	99999999	99999999	99999999	99999999	99999999	99999999	99999999	99999999	99999999	99999999	99999999	99999999	99999999	99999999	99999999	99999999	99999999	99999999	99999999	99999999	99999999	99999999	99999999	99999999	99999999	99999999	99999999	10913	11290	99999999	10653	8184	9563	9015	8822	8406	8454	8099	7169	7862	7635	7297	7622	7797	8044	7243
747	99999999	99999999	99999999	99999999	99999999	99999999	99999999	99999999	99999999	99999999	99999999	99999999	99999999	99999999	99999999	99999999	99999999	99999999	99999999	99999999	99999999	99999999	99999999	99999999	99999999	99999999	99999999	99999999	99999999	99999999	12122	14570	11002	9365	9166	8916	9417	8421	8126	8033	9229	7312	7487	7523	7502	7802	7960	6863	7692
748	99999999	99999999	99999999	99999999	99999999	99999999	99999999	99999999	99999999	99999999	99999999	99999999	99999999	99999999	99999999	99999999	99999999	99999999	99999999	99999999	99999999	99999999	99999999	99999999	99999999	99999999	99999999	99999999	99999999	99999999	10525	10780	99999999	11021	9420	8347	8191	8387	8827	7303	7668	7322	7590	7421	7812	7214	7477	7872	7231
749	99999999	99999999	99999999	99999999	99999999	99999999	99999999	99999999	99999999	99999999	99999999	99999999	99999999	99999999	99999999	99999999	99999999	99999999	99999999	99999999	99999999	99999999	99999999	99999999	99999999	99999999	99999999	99999999	99999999	99999999	13628	99999999	10735	99999999	9358	10782	8376	7917	7674	8111	8919	8433	7148	7796	8718	7485	7742	7128	6606
750	99999999	99999999	99999999	99999999	99999999	99999999	99999999	99999999	99999999	99999999	99999999	99999999	99999999	99999999	99999999	99999999	99999999	99999999	99999999	99999999	99999999	99999999	99999999	99999999	99999999	99999999	99999999	99999999	99999999	99999999	99999999	11757	99999999	9132	8848	99999999	7615	9369	8097	8279	7719	7589	7393	7951	6647	7071	7689	6242	6805
751	99999999	99999999	99999999	99999999	99999999	99999999	99999999	99999999	99999999	99999999	99999999	99999999	99999999	99999999	99999999	99999999	99999999	99999999	99999999	99999999	99999999	99999999	99999999	99999999	99999999	99999999	99999999	99999999	13882	99999999	99999999	99999999	10681	99999999	9286	10612	8865	10356	8528	7779	8748	8416	7991	7958	6887	7391	7678	7312	7581
752	99999999	99999999	99999999	99999999	99999999	99999999	99999999	99999999	99999999	99999999	99999999	99999999	99999999	99999999	99999999	99999999	99999999	99999999	99999999	99999999	99999999	99999999	99999999	99999999	99999999	99999999	99999999	99999999	99999999	99999999	99999999	14206	15402	8742	8377	99999999	8784	8719	8409	7458	8166	7391	7975	7817	7252	7810	6882	7344	8291
753	99999999	99999999	99999999	99999999	99999999	99999999	99999999	99999999	99999999	99999999	99999999	99999999	99999999	99999999	99999999	99999999	99999999	99999999	99999999	99999999	99999999	99999999	99999999	99999999	99999999	99999999	99999999	99999999	99999999	99999999	99999999	99999999	99999999	9913	99999999	8997	9465	8257	9078	9676	8497	7636	7108	7012	7056	7523	8230	7940	7520
754	99999999	99999999	99999999	99999999	99999999	99999999	99999999	99999999	99999999	99999999	99999999	99999999	99999999	99999999	99999999	99999999	99999999	99999999	99999999	99999999	99999999	99999999	99999999	99999999	99999999	99999999	99999999	99999999	99999999	14731	99999999	16562	13573	11137	99999999	9588	9392	9281	7927	9127	7273	6610	8432	8092	6510	8464	6615	7373	7250
755	99999999	99999999	99999999	99999999	99999999	99999999	99999999	99999999	99999999	99999999	99999999	99999999	99999999	99999999	99999999	99999999	99999999	99999999	99999999	99999999	99999999	99999999	99999999	99999999	99999999	99999999	99999999	99999999	99999999	99999999	99999999	9954	11136	10301	8338	8866	9409	8276	8596	8076	8604	7508	7705	7642	7831	8222	7005	7202	6936
756	99999999	99999999	99999999	99999999	99999999	99999999	99999999	99999999	99999999	99999999	99999999	99999999	99999999	99999999	99999999	99999999	99999999	99999999	99999999	99999999	99999999	99999999	99999999	99999999	99999999	99999999	99999999	99999999	99999999	99999999	99999999	99999999	11017	8911	8798	99999999	8918	7897	8071	8589	6836	7560	6818	7331	7214	7905	7065	7055	7194
757	99999999	99999999	99999999	99999999	99999999	99999999	99999999	99999999	99999999	99999999	99999999	99999999	99999999	99999999	99999999	99999999	99999999	99999999	99999999	99999999	99999999	99999999	99999999	99999999	99999999	99999999	99999999	99999999	99999999	99999999	99999999	10005	11421	8738	9529	9609	7030	8975	10115	7574	8032	8899	8470	8063	7705	7608	6922	8355	6765
758	99999999	99999999	99999999	99999999	99999999	99999999	99999999	99999999	99999999	99999999	99999999	99999999	99999999	99999999	99999999	99999999	99999999	99999999	99999999	99999999	99999999	99999999	99999999	99999999	99999999	99999999	99999999	99999999	99999999	11397	99999999	99999999	10286	99999999	8781	9677	8772	8331	7337	9048	8227	9155	7271	7664	6644	7233	7489	7355	6829
759	99999999	99999999	99999999	99999999	99999999	99999999	99999999	99999999	99999999	99999999	99999999	99999999	99999999	99999999	99999999	99999999	99999999	99999999	99999999	99999999	99999999	99999999	99999999	99999999	99999999	99999999	99999999	99999999	99999999	99999999	14130	9851	99999999	10056	10160	99999999	8354	9485	8984	8068	7346	8109	7647	7717	8722	7761	7841	9352	7599
760	99999999	99999999	99999999	99999999	99999999	99999999	99999999	99999999	99999999	99999999	99999999	99999999	99999999	99999999	99999999	99999999	99999999	99999999	99999999	99999999	99999999	99999999	99999999	99999999	99999999	99999999	99999999	99999999	99999999	99999999	99999999	99999999	10678	11173	7603	9372	8231	7022	7227	8349	8275	7697	8654	7788	8105	7783	8390	7742	6317
761	99999999	99999999	99999999	99999999	99999999	99999999	99999999	99999999	99999999	99999999	99999999	99999999	99999999	99999999	99999999	99999999	99999999	99999999	99999999	99999999	99999999	99999999	99999999	99999999	99999999	99999999	99999999	99999999	14025	99999999	10735	99999999	10099	10421	99999999	8945	9283	9822	7919	7459	7433	8833	7298	7257	6918	6741	7910	7531	6948
762	99999999	99999999	99999999	99999999	99999999	99999999	99999999	99999999	99999999	99999999	99999999	99999999	99999999	99999999	99999999	99999999	99999999	99999999	99999999	99999999	99999999	99999999	99999999	99999999	99999999	99999999	99999999	99999999	99999999	99999999	10826	99999999	19836	9076	10790	8555	8748	9529	7909	7868	6243	7484	6805	7717	7147	7700	7179	8349	7578
763	99999999	99999999	99999999	99999999	99999999	99999999	99999999	99999999	99999999	99999999	99999999	99999999	99999999	99999999	99999999	99999999	99999999	99999999	99999999	99999999	99999999	99999999	99999999	99999999	99999999	99999999	99999999	99999999	99999999	99999999	99999999	12180	99999999	12621	10936	9022	8161	9278	9593	7949	8034	8194	7731	7295	7780	7478	7916	7340	7514
764	99999999	99999999	99999999	99999999	99999999	99999999	99999999	99999999	99999999	99999999	99999999	99999999	99999999	99999999	99999999	99999999	99999999	99999999	99999999	99999999	99999999	99999999	99999999	99999999	99999999	99999999	99999999	99999999	99999999	12116	99999999	9973	99999999	9209	10028	8836	9019	7497	9004	8836	7801	8630	7637	7189	6959	7026	8048	7076	6830
765	99999999	99999999	99999999	99999999	99999999	99999999	99999999	99999999	99999999	99999999	99999999	99999999	99999999	99999999	99999999	99999999	99999999	99999999	99999999	99999999	99999999	99999999	99999999	99999999	99999999	99999999	99999999	99999999	99999999	99999999	12078	10674	11040	8747	10720	9298	9398	8188	8538	8331	8268	7749	8192	7106	7625	7435	7837	8032	7682
766	99999999	99999999	99999999	99999999	99999999	99999999	99999999	99999999	99999999	99999999	99999999	99999999	99999999	99999999	99999999	99999999	99999999	99999999	99999999	99999999	99999999	99999999	99999999	99999999	99999999	99999999	99999999	99999999	99999999	99999999	99999999	99999999	9691	11767	9908	9124	8112	9832	7877	8896	8259	8173	7289	9255	7125	7306	7197	8569	7634
767	99999999	99999999	99999999	99999999	99999999	99999999	99999999	99999999	99999999	99999999	99999999	99999999	99999999	99999999	99999999	99999999	99999999	99999999	99999999	99999999	99999999	99999999	99999999	99999999	99999999	99999999	99999999	99999999	99999999	99999999	10188	12655	10175	9747	10293	9424	8390	6980	8261	8135	7959	8884	7727	7947	7052	7093	6925	6766	7902
768	99999999	99999999	99999999	99999999	99999999	99999999	99999999	99999999	99999999	99999999	99999999	99999999	99999999	99999999	99999999	99999999	99999999	99999999	99999999	99999999	99999999	99999999	99999999	99999999	99999999	99999999	99999999	99999999	99999999	99999999	99999999	8616	11992	99999999	12395	9082	8533	8707	9122	7775	7550	8032	7147	7481	7525	8193	6512	6288	6912
769	99999999	99999999	99999999	99999999	99999999	99999999	99999999	99999999	99999999	99999999	99999999	99999999	99999999	99999999	99999999	99999999	99999999	99999999	99999999	99999999	99999999	99999999	99999999	99999999	99999999	99999999	99999999	99999999	99999999	99999999	11983	99999999	11000	11208	10384	9643	14410	8320	8209	7495	8224	8066	7353	8036	8328	9280	6954	7870	8342
770	99999999	99999999	99999999	99999999	99999999	99999999	99999999	99999999	99999999	99999999	99999999	99999999	99999999	99999999	99999999	99999999	99999999	99999999	99999999	99999999	99999999	99999999	99999999	99999999	99999999	99999999	99999999	99999999	99999999	99999999	13833	99999999	12003	99999999	8875	8516	12917	10014	8750	7384	8440	7594	7681	8082	6677	6025	7536	8084	7780
771	99999999	99999999	99999999	99999999	99999999	99999999	99999999	99999999	99999999	99999999	99999999	99999999	99999999	99999999	99999999	99999999	99999999	99999999	99999999	99999999	99999999	99999999	99999999	99999999	99999999	99999999	99999999	99999999	99999999	99999999	99999999	99999999	12774	10545	9690	8029	9804	8085	7967	7481	8831	8262	7075	7565	6775	7222	6868	8988	6722
772	99999999	99999999	99999999	99999999	99999999	99999999	99999999	99999999	99999999	99999999	99999999	99999999	99999999	99999999	99999999	99999999	99999999	99999999	99999999	99999999	99999999	99999999	99999999	99999999	99999999	99999999	99999999	99999999	99999999	99999999	99999999	99999999	99999999	99999999	9382	8905	9036	9282	8427	7279	7941	8176	7195	7612	7158	6876	8416	7743	7538
773	99999999	99999999	99999999	99999999	99999999	99999999	99999999	99999999	99999999	99999999	99999999	99999999	99999999	99999999	99999999	99999999	99999999	99999999	99999999	99999999	99999999	99999999	99999999	99999999	99999999	99999999	99999999	13445	99999999	11008	11342	99999999	99999999	9514	9995	9352	9225	8490	7382	9663	7594	7938	8239	7642	7442	6760	7033	7335	7658
774	99999999	99999999	99999999	99999999	99999999	99999999	99999999	99999999	99999999	99999999	99999999	99999999	99999999	99999999	99999999	99999999	99999999	99999999	99999999	99999999	99999999	99999999	99999999	99999999	99999999	99999999	99999999	99999999	14221	99999999	99999999	99999999	13229	9966	9350	9935	9923	8556	9103	7347	7468	7547	8477	6770	7109	7640	7115	7481	7158
775	99999999	99999999	99999999	99999999	99999999	99999999	99999999	99999999	99999999	99999999	99999999	99999999	99999999	99999999	99999999	99999999	99999999	99999999	99999999	99999999	99999999	99999999	99999999	99999999	99999999	99999999	99999999	99999999	99999999	99999999	10161	99999999	10007	99999999	9929	16180	8216	8534	8926	8306	7611	7863	8436	7381	7760	7240	7440	8218	6799
776	99999999	99999999	99999999	99999999	99999999	99999999	99999999	99999999	99999999	99999999	99999999	99999999	99999999	99999999	99999999	99999999	99999999	99999999	99999999	99999999	99999999	99999999	99999999	99999999	99999999	99999999	99999999	99999999	99999999	14108	99999999	99999999	9447	9346	9187	9024	7781	8060	8572	9194	7265	8046	7857	9118	7595	7593	8239	8337	7646
777	99999999	99999999	99999999	99999999	99999999	99999999	99999999	99999999	99999999	99999999	99999999	99999999	99999999	99999999	99999999	99999999	99999999	99999999	99999999	99999999	99999999	99999999	99999999	99999999	99999999	99999999	99999999	99999999	99999999	13596	11945	99999999	9147	99999999	8993	8094	7277	8900	9655	7183	9017	8052	8837	7018	7831	6958	7514	7420	7236
778	99999999	99999999	99999999	99999999	99999999	99999999	99999999	99999999	99999999	99999999	99999999	99999999	99999999	99999999	99999999	99999999	99999999	99999999	99999999	99999999	99999999	99999999	99999999	99999999	99999999	99999999	99999999	13442	99999999	99999999	99999999	11008	9148	10757	12019	8842	8830	7910	8067	7885	8474	7247	6933	8337	7689	7138	6971	6763	6509
779	99999999	99999999	99999999	99999999	99999999	99999999	99999999	99999999	99999999	99999999	99999999	99999999	99999999	99999999	99999999	99999999	99999999	99999999	99999999	99999999	99999999	99999999	99999999	99999999	99999999	99999999	99999999	99999999	99999999	99999999	99999999	99999999	99999999	9641	9688	8701	8385	9410	7845	7921	7017	8258	7654	7308	8711	6888	6640	8372	6562
780	99999999	99999999	99999999	99999999	99999999	99999999	99999999	99999999	99999999	99999999	99999999	99999999	99999999	99999999	99999999	99999999	99999999	99999999	99999999	99999999	99999999	99999999	99999999	99999999	99999999	99999999	99999999	99999999	13304	99999999	99999999	10052	12628	10644	10205	13054	10027	9383	7730	7781	8679	7321	7071	7701	7758	7775	7758	6977	7318
781	99999999	99999999	99999999	99999999	99999999	99999999	99999999	99999999	99999999	99999999	99999999	99999999	99999999	99999999	99999999	99999999	99999999	99999999	99999999	99999999	99999999	99999999	99999999	99999999	99999999	99999999	99999999	99999999	99999999	11843	99999999	99999999	99999999	10493	8948	9714	8851	8451	41200	7246	7829	7726	7327	8189	7289	9065	8039	6973	7615
782	99999999	99999999	99999999	99999999	99999999	99999999	99999999	99999999	99999999	99999999	99999999	99999999	99999999	99999999	99999999	99999999	99999999	99999999	99999999	99999999	99999999	99999999	99999999	99999999	99999999	99999999	99999999	99999999	99999999	99999999	99999999	9681	99999999	9817	8873	10263	9064	9402	8836	7593	7606	7939	7283	8656	7226	8741	6931	7374	7132
783	99999999	99999999	99999999	99999999	99999999	99999999	99999999	99999999	99999999	99999999	99999999	99999999	99999999	99999999	99999999	99999999	99999999	99999999	99999999	99999999	99999999	99999999	99999999	99999999	99999999	99999999	99999999	99999999	99999999	99999999	12771	99999999	11082	12443	10909	16159	7828	9956	8926	8493	8876	7517	7401	7091	8063	6478	7251	6279	7402
784	99999999	99999999	99999999	99999999	99999999	99999999	99999999	99999999	99999999	99999999	99999999	99999999	99999999	99999999	99999999	99999999	99999999	99999999	99999999	99999999	99999999	99999999	99999999	99999999	99999999	99999999	99999999	99999999	99999999	99999999	99999999	99999999	14353	11668	8578	10468	8087	7854	7405	8333	9049	7635	7898	6458	7234	7152	9502	7923	8175
785	99999999	99999999	99999999	99999999	99999999	99999999	99999999	99999999	99999999	99999999	99999999	99999999	99999999	99999999	99999999	99999999	99999999	99999999	99999999	99999999	99999999	99999999	99999999	99999999	99999999	99999999	99999999	99999999	99999999	99999999	13734	11078	99999999	99999999	8741	9415	10222	8821	9769	7965	7648	8354	7509	7330	8053	8338	7942	6538	7787
786	99999999	99999999	99999999	99999999	99999999	99999999	99999999	99999999	99999999	99999999	99999999	99999999	99999999	99999999	99999999	99999999	99999999	99999999	99999999	99999999	99999999	99999999	99999999	99999999	99999999	99999999	99999999	99999999	10571	13900	99999999	10548	11443	8871	8613	8631	9104	8921	8924	7543	8515	8389	6990	7854	8161	7128	7351	7777	6701
787	99999999	99999999	99999999	99999999	99999999	99999999	99999999	99999999	99999999	99999999	99999999	99999999	99999999	99999999	99999999	99999999	99999999	99999999	99999999	99999999	99999999	99999999	99999999	99999999	99999999	99999999	99999999	99999999	99999999	99999999	99999999	13224	12535	20758	11043	10259	8014	8352	7576	7335	7288	7559	8473	7648	7444	7197	6888	7566	7048
788	99999999	99999999	99999999	99999999	99999999	99999999	99999999	99999999	99999999	99999999	99999999	99999999	99999999	99999999	99999999	99999999	99999999	99999999	99999999	99999999	99999999	99999999	99999999	99999999	99999999	99999999	99999999	99999999	99999999	99999999	13324	9991	99999999	99999999	10401	8891	7317	9465	7474	8355	7802	8805	7502	8713	6388	7749	7107	6975	7324
789	99999999	99999999	99999999	99999999	99999999	99999999	99999999	99999999	99999999	99999999	99999999	99999999	99999999	99999999	99999999	99999999	99999999	99999999	99999999	99999999	99999999	99999999	99999999	99999999	99999999	99999999	99999999	99999999	99999999	99999999	10825	99999999	11047	10348	7671	8946	9415	8501	11000	8362	8506	8995	7469	6945	6764	8758	7516	6880	7841
790	99999999	99999999	99999999	99999999	99999999	99999999	99999999	99999999	99999999	99999999	99999999	99999999	99999999	99999999	99999999	99999999	99999999	99999999	99999999	99999999	99999999	99999999	99999999	99999999	99999999	99999999	99999999	99999999	99999999	99999999	99999999	12444	10892	12156	99999999	8996	8439	6649	7344	7140	8457	7698	8430	7763	6968	6406	6319	7800	7442
791	99999999	99999999	99999999	99999999	99999999	99999999	99999999	99999999	99999999	99999999	99999999	99999999	99999999	99999999	99999999	99999999	99999999	99999999	99999999	99999999	99999999	99999999	99999999	99999999	99999999	99999999	99999999	99999999	99999999	99999999	10922	12280	99999999	10764	9858	99999999	9592	9344	7744	6872	7311	7325	7129	7824	7419	7089	6797	7931	7611
792	99999999	99999999	99999999	99999999	99999999	99999999	99999999	99999999	99999999	99999999	99999999	99999999	99999999	99999999	99999999	99999999	99999999	99999999	99999999	99999999	99999999	99999999	99999999	99999999	99999999	99999999	99999999	99999999	99999999	99999999	99999999	99999999	12223	99999999	99999999	9583	8990	8596	7991	8283	7101	7123	7160	8009	7679	7974	6996	7017	6534
793	99999999	99999999	99999999	99999999	99999999	99999999	99999999	99999999	99999999	99999999	99999999	99999999	99999999	99999999	99999999	99999999	99999999	99999999	99999999	99999999	99999999	99999999	99999999	99999999	99999999	99999999	99999999	13363	99999999	99999999	11503	11830	10126	10632	10640	12492	9251	8176	7898	7886	8616	8613	8322	7217	7288	6796	6819	7983	8792
794	99999999	99999999	99999999	99999999	99999999	99999999	99999999	99999999	99999999	99999999	99999999	99999999	99999999	99999999	99999999	99999999	99999999	99999999	99999999	99999999	99999999	99999999	99999999	99999999	99999999	99999999	99999999	99999999	99999999	99999999	12356	99999999	9000	12479	10158	9717	9443	8625	7664	8709	8370	7375	8209	6834	6934	7412	7960	6795	7927
795	99999999	99999999	99999999	99999999	99999999	99999999	99999999	99999999	99999999	99999999	99999999	99999999	99999999	99999999	99999999	99999999	99999999	99999999	99999999	99999999	99999999	99999999	99999999	99999999	99999999	99999999	99999999	99999999	99999999	99999999	13435	99999999	11026	9169	11697	9607	8715	7257	7687	8042	7043	7545	7943	7442	6687	7504	6953	7740	7626
796	99999999	99999999	99999999	99999999	99999999	99999999	99999999	99999999	99999999	99999999	99999999	99999999	99999999	99999999	99999999	99999999	99999999	99999999	99999999	99999999	99999999	99999999	99999999	99999999	99999999	99999999	99999999	99999999	99999999	99999999	99999999	8934	10043	10822	10902	99999999	8811	9004	8923	8501	8384	8308	7857	6681	7439	7681	6941	7833	6627
797	99999999	99999999	99999999	99999999	99999999	99999999	99999999	99999999	99999999	99999999	99999999	99999999	99999999	99999999	99999999	99999999	99999999	99999999	99999999	99999999	99999999	99999999	99999999	99999999	99999999	99999999	99999999	99999999	99999999	99999999	99999999	11131	99999999	9094	10993	9547	8251	8426	8087	6895	7562	8056	7591	7423	7353	7067	8273	7687	6962
798	99999999	99999999	99999999	99999999	99999999	99999999	99999999	99999999	99999999	99999999	99999999	99999999	99999999	99999999	99999999	99999999	99999999	99999999	99999999	99999999	99999999	99999999	99999999	99999999	99999999	99999999	99999999	99999999	99999999	99999999	19131	17675	12425	8985	9221	9041	11258	7592	7463	8325	6987	7349	7318	7442	8037	7582	7310	8057	6911
799	99999999	99999999	99999999	99999999	99999999	99999999	99999999	99999999	99999999	99999999	99999999	99999999	99999999	99999999	99999999	99999999	99999999	99999999	99999999	99999999	99999999	99999999	99999999	99999999	99999999	99999999	99999999	99999999	99999999	99999999	99999999	99999999	99999999	99999999	10692	10237	9037	9084	8307	7652	7148	7915	8336	7521	6992	7174	7653	7792	6134
800	99999999	99999999	99999999	99999999	99999999	99999999	99999999	99999999	99999999	99999999	99999999	99999999	99999999	99999999	99999999	99999999	99999999	99999999	99999999	99999999	99999999	99999999	99999999	99999999	99999999	99999999	99999999	99999999	99999999	12047	99999999	10859	10005	10332	12180	8460	8548	8386	8594	7753	7988	7658	7408	7771	7663	9113	8440	7689	7200
801	99999999	99999999	99999999	99999999	99999999	99999999	99999999	99999999	99999999	99999999	99999999	99999999	99999999	99999999	99999999	99999999	99999999	99999999	99999999	99999999	99999999	99999999	99999999	99999999	99999999	99999999	11944	99999999	99999999	12299	99999999	99999999	10766	11025	11041	9243	8659	9124	22322	8767	8437	7040	8274	7211	7727	7201	7600	7681	7049
802	99999999	99999999	99999999	99999999	99999999	99999999	99999999	99999999	99999999	99999999	99999999	99999999	99999999	99999999	99999999	99999999	99999999	99999999	99999999	99999999	99999999	99999999	99999999	99999999	99999999	99999999	99999999	99999999	12792	99999999	11177	11516	12603	99999999	99999999	9939	8195	9890	10047	9102	7152	7647	8008	7479	7111	7256	7400	6857	8447
803	99999999	99999999	99999999	99999999	99999999	99999999	99999999	99999999	99999999	99999999	99999999	99999999	99999999	99999999	99999999	99999999	99999999	99999999	99999999	99999999	99999999	99999999	99999999	99999999	99999999	99999999	99999999	99999999	99999999	14603	13196	9012	99999999	99999999	9254	9046	9647	8065	8271	8171	7478	8544	7589	8289	7062	8408	6985	7165	6299
804	99999999	99999999	99999999	99999999	99999999	99999999	99999999	99999999	99999999	99999999	99999999	99999999	99999999	99999999	99999999	99999999	99999999	99999999	99999999	99999999	99999999	99999999	99999999	99999999	99999999	99999999	99999999	99999999	12139	99999999	99999999	99999999	9924	9845	9903	9572	7685	8403	7924	7284	7511	8635	7500	6293	6868	7054	8736	7093	8645
805	99999999	99999999	99999999	99999999	99999999	99999999	99999999	99999999	99999999	99999999	99999999	99999999	99999999	99999999	99999999	99999999	99999999	99999999	99999999	99999999	99999999	99999999	99999999	99999999	99999999	99999999	99999999	99999999	99999999	99999999	99999999	99999999	11573	99999999	99999999	9353	10446	7603	8957	8751	7956	8088	8611	7896	8126	7809	8454	7173	8258
806	99999999	99999999	99999999	99999999	99999999	99999999	99999999	99999999	99999999	99999999	99999999	99999999	99999999	99999999	99999999	99999999	99999999	99999999	99999999	99999999	99999999	99999999	99999999	99999999	99999999	99999999	99999999	99999999	99999999	13133	99999999	99999999	13190	99999999	99999999	9192	9544	7900	8634	8376	8638	7729	7554	8532	7261	7126	7262	7306	7578
807	99999999	99999999	99999999	99999999	99999999	99999999	99999999	99999999	99999999	99999999	99999999	99999999	99999999	99999999	99999999	99999999	99999999	99999999	99999999	99999999	99999999	99999999	99999999	99999999	99999999	99999999	99999999	99999999	99999999	99999999	10137	14252	21815	10817	99999999	10688	9726	10127	7427	7771	8146	8618	7622	7316	7484	8012	7584	8166	7662
808	99999999	99999999	99999999	99999999	99999999	99999999	99999999	99999999	99999999	99999999	99999999	99999999	99999999	99999999	99999999	99999999	99999999	99999999	99999999	99999999	99999999	99999999	99999999	99999999	99999999	99999999	99999999	99999999	99999999	99999999	99999999	99999999	9464	10991	8479	10195	8217	8581	7540	8568	7018	7854	8290	7173	7816	7761	7594	8828	7223
809	99999999	99999999	99999999	99999999	99999999	99999999	99999999	99999999	99999999	99999999	99999999	99999999	99999999	99999999	99999999	99999999	99999999	99999999	99999999	99999999	99999999	99999999	99999999	99999999	99999999	99999999	99999999	99999999	99999999	99999999	99999999	99999999	11167	99999999	12833	11371	8975	8340	8698	8902	8852	7745	8106	6679	7437	6521	7426	7088	7277
810	99999999	99999999	99999999	99999999	99999999	99999999	99999999	99999999	99999999	99999999	99999999	99999999	99999999	99999999	99999999	99999999	99999999	99999999	99999999	99999999	99999999	99999999	99999999	99999999	99999999	99999999	99999999	99999999	99999999	10485	14055	10267	99999999	17035	9846	8996	7558	10459	8874	9191	9077	8348	7853	8296	7018	7323	8185	6926	6787
811	99999999	99999999	99999999	99999999	99999999	99999999	99999999	99999999	99999999	99999999	99999999	99999999	99999999	99999999	99999999	99999999	99999999	99999999	99999999	99999999	99999999	99999999	99999999	99999999	99999999	99999999	99999999	99999999	99999999	99999999	13667	12687	9995	8898	10179	8317	8494	8816	8687	8238	7886	8324	7182	7945	7478	7915	7392	7029	6354
812	99999999	99999999	99999999	99999999	99999999	99999999	99999999	99999999	99999999	99999999	99999999	99999999	99999999	99999999	99999999	99999999	99999999	99999999	99999999	99999999	99999999	99999999	99999999	99999999	99999999	99999999	99999999	99999999	99999999	99999999	10953	99999999	9905	9675	9060	8755	7816	8236	8139	7888	8869	6652	7421	7548	7581	7563	7795	7168	7830
813	99999999	99999999	99999999	99999999	99999999	99999999	99999999	99999999	99999999	99999999	99999999	99999999	99999999	99999999	99999999	99999999	99999999	99999999	99999999	99999999	99999999	99999999	99999999	99999999	99999999	99999999	99999999	99999999	99999999	14569	26986	10878	11573	9985	9574	10060	9981	8858	9024	9210	8336	7596	7096	7962	6948	7649	6967	7534	7429
814	99999999	99999999	99999999	99999999	99999999	99999999	99999999	99999999	99999999	99999999	99999999	99999999	99999999	99999999	99999999	99999999	99999999	99999999	99999999	99999999	99999999	99999999	99999999	99999999	99999999	99999999	13101	99999999	99999999	99999999	99999999	99999999	13619	9533	99999999	99999999	9074	8966	10466	7363	6710	6296	8134	6943	7387	8393	7996	8407	8644
815	99999999	99999999	99999999	99999999	99999999	99999999	99999999	99999999	99999999	99999999	99999999	99999999	99999999	99999999	99999999	99999999	99999999	99999999	99999999	99999999	99999999	99999999	99999999	99999999	99999999	99999999	99999999	99999999	99999999	99999999	99999999	99999999	11189	9767	99999999	9942	8363	9019	10650	7666	7556	7737	9293	7425	8406	7047	7408	6294	7217
816	99999999	99999999	99999999	99999999	99999999	99999999	99999999	99999999	99999999	99999999	99999999	99999999	99999999	99999999	99999999	99999999	99999999	99999999	99999999	99999999	99999999	99999999	99999999	99999999	99999999	99999999	99999999	99999999	99999999	99999999	99999999	99999999	10256	10404	8437	9459	8064	7878	8872	8842	8193	8544	7610	7693	7158	9242	7189	6542	8404
817	99999999	99999999	99999999	99999999	99999999	99999999	99999999	99999999	99999999	99999999	99999999	99999999	99999999	99999999	99999999	99999999	99999999	99999999	99999999	99999999	99999999	99999999	99999999	99999999	99999999	99999999	99999999	99999999	99999999	13883	12460	11283	11165	9991	9466	9579	9376	8966	8954	7806	8136	8102	7753	8572	7704	6958	8310	7469	7551
818	99999999	99999999	99999999	99999999	99999999	99999999	99999999	99999999	99999999	99999999	99999999	99999999	99999999	99999999	99999999	99999999	99999999	99999999	99999999	99999999	99999999	99999999	99999999	99999999	99999999	99999999	99999999	99999999	99999999	99999999	99999999	99999999	8968	99999999	9933	9356	8888	7793	7751	8147	7210	8973	7082	7311	8655	7794	7941	7388	7392
819	99999999	99999999	99999999	99999999	99999999	99999999	99999999	99999999	99999999	99999999	99999999	99999999	99999999	99999999	99999999	99999999	99999999	99999999	99999999	99999999	99999999	99999999	99999999	99999999	99999999	99999999	99999999	99999999	99999999	99999999	99999999	99999999	99999999	99999999	99999999	8998	8461	8215	8101	8751	7712	8141	7781	7482	6899	6642	6526	6447	6843
820	99999999	99999999	99999999	99999999	99999999	99999999	99999999	99999999	99999999	99999999	99999999	99999999	99999999	99999999	99999999	99999999	99999999	99999999	99999999	99999999	99999999	99999999	99999999	99999999	99999999	99999999	99999999	99999999	99999999	16294	12543	99999999	14551	14200	10297	11503	7585	7715	7961	7660	8204	7801	7559	7306	7544	7506	7634	6859	6947
821	99999999	99999999	99999999	99999999	99999999	99999999	99999999	99999999	99999999	99999999	99999999	99999999	99999999	99999999	99999999	99999999	99999999	99999999	99999999	99999999	99999999	99999999	99999999	99999999	99999999	99999999	99999999	99999999	99999999	99999999	99999999	11126	99999999	10070	10057	9365	10120	9102	9426	9747	8022	8317	7247	7630	8557	7405	6821	7506	7237
822	99999999	99999999	99999999	99999999	99999999	99999999	99999999	99999999	99999999	99999999	99999999	99999999	99999999	99999999	99999999	99999999	99999999	99999999	99999999	99999999	99999999	99999999	99999999	99999999	99999999	99999999	99999999	99999999	99999999	99999999	11708	10239	99999999	9152	8757	8224	9056	7990	21995	7853	8159	8245	8430	7473	7251	7631	7229	8141	7187
823	99999999	99999999	99999999	99999999	99999999	99999999	99999999	99999999	99999999	99999999	99999999	99999999	99999999	99999999	99999999	99999999	99999999	99999999	99999999	99999999	99999999	99999999	99999999	99999999	99999999	99999999	99999999	99999999	99999999	99999999	12122	12087	99999999	11108	9508	8270	9403	8008	8647	8736	7418	8023	7101	7200	8381	8688	7030	6964	7542
824	99999999	99999999	99999999	99999999	99999999	99999999	99999999	99999999	99999999	99999999	99999999	99999999	99999999	99999999	99999999	99999999	99999999	99999999	99999999	99999999	99999999	99999999	99999999	99999999	99999999	99999999	99999999	99999999	99999999	99999999	99999999	99999999	8850	10053	9855	8216	9904	7495	7877	7319	8794	6932	8141	7273	7185	7039	8145	7598	8087
825	99999999	99999999	99999999	99999999	99999999	99999999	99999999	99999999	99999999	99999999	99999999	99999999	99999999	99999999	99999999	99999999	99999999	99999999	99999999	99999999	99999999	99999999	99999999	99999999	99999999	99999999	99999999	99999999	99999999	99999999	11026	99999999	10945	8300	9312	8370	99999999	9040	9197	7412	7794	8839	7084	7568	7153	8131	8026	7267	7627
826	99999999	99999999	99999999	99999999	99999999	99999999	99999999	99999999	99999999	99999999	99999999	99999999	99999999	99999999	99999999	99999999	99999999	99999999	99999999	99999999	99999999	99999999	99999999	99999999	99999999	99999999	99999999	99999999	99999999	99999999	99999999	99999999	9017	10896	9356	8663	8523	8224	6913	8913	7895	7704	7698	6959	7163	6901	7501	8068	7135
827	99999999	99999999	99999999	99999999	99999999	99999999	99999999	99999999	99999999	99999999	99999999	99999999	99999999	99999999	99999999	99999999	99999999	99999999	99999999	99999999	99999999	99999999	99999999	99999999	99999999	99999999	99999999	99999999	12485	99999999	99999999	99999999	9819	9654	8388	8142	9615	9879	8901	7902	8522	6228	8422	7173	7243	7461	7081	7311	6962
828	99999999	99999999	99999999	99999999	99999999	99999999	99999999	99999999	99999999	99999999	99999999	99999999	99999999	99999999	99999999	99999999	99999999	99999999	99999999	99999999	99999999	99999999	99999999	99999999	99999999	99999999	99999999	99999999	99999999	99999999	12837	12142	99999999	9897	99999999	8696	8862	8748	7207	8655	7975	7033	6566	7055	7916	5978	7894	6833	6360
829	99999999	99999999	99999999	99999999	99999999	99999999	99999999	99999999	99999999	99999999	99999999	99999999	99999999	99999999	99999999	99999999	99999999	99999999	99999999	99999999	99999999	99999999	99999999	99999999	99999999	99999999	99999999	99999999	99999999	99999999	9895	99999999	10099	9062	9187	7866	8604	9119	8274	7560	9246	7798	7786	7952	7179	7665	7383	7046	6437
830	99999999	99999999	99999999	99999999	99999999	99999999	99999999	99999999	99999999	99999999	99999999	99999999	99999999	99999999	99999999	99999999	99999999	99999999	99999999	99999999	99999999	99999999	99999999	99999999	99999999	99999999	99999999	12232	14073	99999999	99999999	99999999	9737	12587	10131	8704	8168	9345	8166	7876	8692	8434	8600	8949	7760	7856	7799	8107	7924
831	99999999	99999999	99999999	99999999	99999999	99999999	99999999	99999999	99999999	99999999	99999999	99999999	99999999	99999999	99999999	99999999	99999999	99999999	99999999	99999999	99999999	99999999	99999999	99999999	99999999	99999999	99999999	99999999	99999999	99999999	11564	11932	99999999	99999999	10202	8233	10287	8502	8101	7780	7754	7851	7808	7721	7299	6907	7506	6603	6430
832	99999999	99999999	99999999	99999999	99999999	99999999	99999999	99999999	99999999	99999999	99999999	99999999	99999999	99999999	99999999	99999999	99999999	99999999	99999999	99999999	99999999	99999999	99999999	99999999	99999999	99999999	99999999	99999999	99999999	99999999	99999999	99999999	8665	99999999	9499	9496	8882	8007	9842	7995	8499	8028	7379	7342	7256	7767	7883	7446	6862
833	99999999	99999999	99999999	99999999	99999999	99999999	99999999	99999999	99999999	99999999	99999999	99999999	99999999	99999999	99999999	99999999	99999999	99999999	99999999	99999999	99999999	99999999	99999999	99999999	99999999	99999999	99999999	99999999	99999999	11158	16910	13969	99999999	99999999	12444	8683	8714	8404	7749	8544	8189	8232	7944	7528	7509	7761	7281	7761	7733
834	99999999	99999999	99999999	99999999	99999999	99999999	99999999	99999999	99999999	99999999	99999999	99999999	99999999	99999999	99999999	99999999	99999999	99999999	99999999	99999999	99999999	99999999	99999999	99999999	99999999	99999999	99999999	99999999	99999999	99999999	12269	99999999	99999999	8756	8673	13211	99999999	10175	8983	7768	10227	7539	7218	7848	8568	7778	7097	7199	8103
835	99999999	99999999	99999999	99999999	99999999	99999999	99999999	99999999	99999999	99999999	99999999	99999999	99999999	99999999	99999999	99999999	99999999	99999999	99999999	99999999	99999999	99999999	99999999	99999999	99999999	99999999	99999999	99999999	99999999	99999999	99999999	99999999	12790	10860	17173	7946	9364	8765	8381	9111	8057	8105	7936	6938	7984	7887	7667	7686	6964
836	99999999	99999999	99999999	99999999	99999999	99999999	99999999	99999999	99999999	99999999	99999999	99999999	99999999	99999999	99999999	99999999	99999999	99999999	99999999	99999999	99999999	99999999	99999999	99999999	99999999	99999999	99999999	99999999	99999999	99999999	11270	99999999	11484	10501	9705	9047	8528	8333	7367	8666	7308	7914	8549	7839	7220	7459	7701	7103	6949
837	99999999	99999999	99999999	99999999	99999999	99999999	99999999	99999999	99999999	99999999	99999999	99999999	99999999	99999999	99999999	99999999	99999999	99999999	99999999	99999999	99999999	99999999	99999999	99999999	99999999	99999999	99999999	99999999	99999999	99999999	11429	10314	11427	8714	99999999	9491	8924	7868	8184	8357	8302	7959	6993	7108	8152	7366	7644	6888	8761
838	99999999	99999999	99999999	99999999	99999999	99999999	99999999	99999999	99999999	99999999	99999999	99999999	99999999	99999999	99999999	99999999	99999999	99999999	99999999	99999999	99999999	99999999	99999999	99999999	99999999	99999999	99999999	99999999	99999999	12835	99999999	99999999	9848	11237	9291	8094	8660	9539	7431	8083	8016	8091	8598	7582	7482	6811	6780	7255	7530
839	99999999	99999999	99999999	99999999	99999999	99999999	99999999	99999999	99999999	99999999	99999999	99999999	99999999	99999999	99999999	99999999	99999999	99999999	99999999	99999999	99999999	99999999	99999999	99999999	99999999	99999999	99999999	11408	99999999	99999999	99999999	99999999	10212	9502	8245	10008	9686	8592	8039	7881	7491	8426	7457	7898	6415	7856	7333	7539	6837
840	99999999	99999999	99999999	99999999	99999999	99999999	99999999	99999999	99999999	99999999	99999999	99999999	99999999	99999999	99999999	99999999	99999999	99999999	99999999	99999999	99999999	99999999	99999999	99999999	99999999	99999999	99999999	99999999	99999999	99999999	10361	99999999	8606	10224	9696	7938	8234	8094	8515	8421	8297	7328	8663	6975	7692	7850	8178	6771	6979
841	99999999	99999999	99999999	99999999	99999999	99999999	99999999	99999999	99999999	99999999	99999999	99999999	99999999	99999999	99999999	99999999	99999999	99999999	99999999	99999999	99999999	99999999	99999999	99999999	99999999	99999999	99999999	99999999	99999999	99999999	12128	99999999	99999999	10470	9235	9294	8703	8804	8660	7578	7567	7495	6986	7592	8019	6888	10753	7684	7438
842	99999999	99999999	99999999	99999999	99999999	99999999	99999999	99999999	99999999	99999999	99999999	99999999	99999999	99999999	99999999	99999999	99999999	99999999	99999999	99999999	99999999	99999999	99999999	99999999	99999999	99999999	99999999	99999999	99999999	99999999	99999999	17002	99999999	11322	9256	9573	8003	8141	8259	7891	7976	7192	8052	7874	7885	7667	7612	6856	6931
843	99999999	99999999	99999999	99999999	99999999	99999999	99999999	99999999	99999999	99999999	99999999	99999999	99999999	99999999	99999999	99999999	99999999	99999999	99999999	99999999	99999999	99999999	99999999	99999999	99999999	99999999	99999999	99999999	99999999	99999999	8829	11372	11142	99999999	9443	10849	7321	9189	8613	7867	7404	7312	7715	8603	7707	8172	7134	7644	7302
844	99999999	99999999	99999999	99999999	99999999	99999999	99999999	99999999	99999999	99999999	99999999	99999999	99999999	99999999	99999999	99999999	99999999	99999999	99999999	99999999	99999999	99999999	99999999	99999999	99999999	99999999	99999999	99999999	99999999	14590	99999999	11019	99999999	9499	99999999	8261	99999999	8595	8207	8515	7413	7627	8017	7583	7520	8254	7322	7485	8043
845	99999999	99999999	99999999	99999999	99999999	99999999	99999999	99999999	99999999	99999999	99999999	99999999	99999999	99999999	99999999	99999999	99999999	99999999	99999999	99999999	99999999	99999999	99999999	99999999	99999999	99999999	99999999	99999999	99999999	13205	99999999	99999999	99999999	8965	9860	11787	7545	7828	8471	7323	8320	6734	8938	7897	7236	6232	6902	5852	7116
846	99999999	99999999	99999999	99999999	99999999	99999999	99999999	99999999	99999999	99999999	99999999	99999999	99999999	99999999	99999999	99999999	99999999	99999999	99999999	99999999	99999999	99999999	99999999	99999999	99999999	99999999	99999999	99999999	18700	99999999	99999999	10115	12446	10402	12215	9964	8027	9111	8341	9022	8296	8219	8813	6586	7155	6929	6939	7849	7409
847	99999999	99999999	99999999	99999999	99999999	99999999	99999999	99999999	99999999	99999999	99999999	99999999	99999999	99999999	99999999	99999999	99999999	99999999	99999999	99999999	99999999	99999999	99999999	99999999	99999999	99999999	99999999	99999999	99999999	99999999	99999999	99999999	11769	16576	99999999	10306	8622	8422	7409	8490	8421	7597	7355	7916	7563	8128	6981	7027	7628
848	99999999	99999999	99999999	99999999	99999999	99999999	99999999	99999999	99999999	99999999	99999999	99999999	99999999	99999999	99999999	99999999	99999999	99999999	99999999	99999999	99999999	99999999	99999999	99999999	99999999	99999999	99999999	99999999	99999999	11456	14270	9103	99999999	9984	15310	8935	99999999	8023	8090	8951	7572	8262	7222	7783	7113	6654	8367	7662	8259
849	99999999	99999999	99999999	99999999	99999999	99999999	99999999	99999999	99999999	99999999	99999999	99999999	99999999	99999999	99999999	99999999	99999999	99999999	99999999	99999999	99999999	99999999	99999999	99999999	99999999	99999999	99999999	99999999	99999999	99999999	99999999	99999999	10003	99999999	11677	9614	9102	8702	8306	7351	7570	9111	7626	8704	7605	6668	7070	7561	6688
850	99999999	99999999	99999999	99999999	99999999	99999999	99999999	99999999	99999999	99999999	99999999	99999999	99999999	99999999	99999999	99999999	99999999	99999999	99999999	99999999	99999999	99999999	99999999	99999999	99999999	99999999	99999999	99999999	99999999	15764	17250	99999999	12472	9825	10273	8399	9304	9280	9176	8296	7765	7296	8253	6915	7407	6784	7081	7612	6277
851	99999999	99999999	99999999	99999999	99999999	99999999	99999999	99999999	99999999	99999999	99999999	99999999	99999999	99999999	99999999	99999999	99999999	99999999	99999999	99999999	99999999	99999999	99999999	99999999	99999999	99999999	99999999	99999999	99999999	99999999	12707	99999999	99999999	99999999	7500	8597	8512	8269	7267	8472	8526	7889	7405	7713	6791	7727	7213	7153	7229
852	99999999	99999999	99999999	99999999	99999999	99999999	99999999	99999999	99999999	99999999	99999999	99999999	99999999	99999999	99999999	99999999	99999999	99999999	99999999	99999999	99999999	99999999	99999999	99999999	99999999	99999999	99999999	99999999	99999999	99999999	99999999	12429	99999999	7993	9092	8881	9081	9515	7611	7752	8600	7262	7103	7609	6888	7116	6290	8498	7215
853	99999999	99999999	99999999	99999999	99999999	99999999	99999999	99999999	99999999	99999999	99999999	99999999	99999999	99999999	99999999	99999999	99999999	99999999	99999999	99999999	99999999	99999999	99999999	99999999	99999999	99999999	99999999	99999999	99999999	99999999	99999999	99999999	99999999	99999999	9065	7969	8482	7496	8409	7753	8491	8221	7238	8557	7465	8900	7285	7251	6989
854	99999999	99999999	99999999	99999999	99999999	99999999	99999999	99999999	99999999	99999999	99999999	99999999	99999999	99999999	99999999	99999999	99999999	99999999	99999999	99999999	99999999	99999999	99999999	99999999	99999999	99999999	99999999	99999999	99999999	99999999	12373	99999999	99999999	12837	10489	99999999	10216	7923	9866	7989	8465	8555	6897	8244	7436	6705	8025	7448	8050
855	99999999	99999999	99999999	99999999	99999999	99999999	99999999	99999999	99999999	99999999	99999999	99999999	99999999	99999999	99999999	99999999	99999999	99999999	99999999	99999999	99999999	99999999	99999999	99999999	99999999	99999999	99999999	99999999	99999999	99999999	13344	99999999	10402	99999999	7656	8720	8726	8532	8822	8533	8045	8683	6423	7362	7082	7727	8133	7977	7806
856	99999999	99999999	99999999	99999999	99999999	99999999	99999999	99999999	99999999	99999999	99999999	99999999	99999999	99999999	99999999	99999999	99999999	99999999	99999999	99999999	99999999	99999999	99999999	99999999	99999999	99999999	99999999	99999999	99999999	99999999	11201	99999999	11049	11008	9028	9839	8072	8067	7423	7429	7173	7726	7215	6190	7828	7835	7197	7999	7152
857	99999999	99999999	99999999	99999999	99999999	99999999	99999999	99999999	99999999	99999999	99999999	99999999	99999999	99999999	99999999	99999999	99999999	99999999	99999999	99999999	99999999	99999999	99999999	99999999	99999999	99999999	99999999	99999999	99999999	13450	13863	99999999	10726	99999999	99999999	9202	8541	8175	8628	7952	7191	7875	7628	7708	6890	8024	7700	7833	7780
858	99999999	99999999	99999999	99999999	99999999	99999999	99999999	99999999	99999999	99999999	99999999	99999999	99999999	99999999	99999999	99999999	99999999	99999999	99999999	99999999	99999999	99999999	99999999	99999999	99999999	99999999	99999999	99999999	99999999	99999999	99999999	10587	99999999	99999999	11659	99999999	15020	9257	8613	8218	9163	7903	8374	7558	7656	7514	7188	7480	7320
859	99999999	99999999	99999999	99999999	99999999	99999999	99999999	99999999	99999999	99999999	99999999	99999999	99999999	99999999	99999999	99999999	99999999	99999999	99999999	99999999	99999999	99999999	99999999	99999999	99999999	99999999	99999999	99999999	99999999	99999999	18075	10486	11788	9923	10089	12011	8589	8208	8528	8876	8373	7691	7071	7276	8388	7167	7739	6157	7331
860	99999999	99999999	99999999	99999999	99999999	99999999	99999999	99999999	99999999	99999999	99999999	99999999	99999999	99999999	99999999	99999999	99999999	99999999	99999999	99999999	99999999	99999999	99999999	99999999	99999999	99999999	99999999	99999999	11669	99999999	12508	12398	10327	12452	99999999	8445	7950	8955	7981	8807	7783	6593	7431	7985	8248	7277	6832	6295	7301
861	99999999	99999999	99999999	99999999	99999999	99999999	99999999	99999999	99999999	99999999	99999999	99999999	99999999	99999999	99999999	99999999	99999999	99999999	99999999	99999999	99999999	99999999	99999999	99999999	99999999	99999999	99999999	99999999	99999999	9537	99999999	9728	10315	8520	9971	99999999	7738	7824	8777	9783	9004	7531	8248	8478	7236	7497	8404	7284	10457
862	99999999	99999999	99999999	99999999	99999999	99999999	99999999	99999999	99999999	99999999	99999999	99999999	99999999	99999999	99999999	99999999	99999999	99999999	99999999	99999999	99999999	99999999	99999999	99999999	99999999	99999999	99999999	99999999	99999999	99999999	99999999	9097	9979	9304	11049	99999999	8114	8044	8558	9105	8146	7084	8209	7647	7458	7307	8297	7704	6803
863	99999999	99999999	99999999	99999999	99999999	99999999	99999999	99999999	99999999	99999999	99999999	99999999	99999999	99999999	99999999	99999999	99999999	99999999	99999999	99999999	99999999	99999999	99999999	99999999	99999999	99999999	99999999	99999999	99999999	99999999	99999999	99999999	99999999	8121	10258	8445	10117	9507	7979	7747	8347	8213	7893	7440	8437	8079	7759	6965	7638
864	99999999	99999999	99999999	99999999	99999999	99999999	99999999	99999999	99999999	99999999	99999999	99999999	99999999	99999999	99999999	99999999	99999999	99999999	99999999	99999999	99999999	99999999	99999999	99999999	99999999	99999999	99999999	99999999	99999999	99999999	12388	9906	13074	9624	9940	9614	8124	8671	8595	9596	8623	9453	7183	7356	6445	7590	6721	6857	7287
865	99999999	99999999	99999999	99999999	99999999	99999999	99999999	99999999	99999999	99999999	99999999	99999999	99999999	99999999	99999999	99999999	99999999	99999999	99999999	99999999	99999999	99999999	99999999	99999999	99999999	99999999	99999999	99999999	99999999	99999999	12645	99999999	99999999	11229	99999999	8147	9419	7598	7891	7734	8641	8539	9229	8409	8064	7814	7466	7955	7487
866	99999999	99999999	99999999	99999999	99999999	99999999	99999999	99999999	99999999	99999999	99999999	99999999	99999999	99999999	99999999	99999999	99999999	99999999	99999999	99999999	99999999	99999999	99999999	99999999	99999999	99999999	99999999	99999999	99999999	99999999	15814	14407	99999999	99999999	7874	11942	9446	8100	8347	7518	7244	7621	8536	7978	7586	7516	6945	7351	7942
867	99999999	99999999	99999999	99999999	99999999	99999999	99999999	99999999	99999999	99999999	99999999	99999999	99999999	99999999	99999999	99999999	99999999	99999999	99999999	99999999	99999999	99999999	99999999	99999999	99999999	99999999	99999999	99999999	99999999	99999999	10370	12013	99999999	8767	11013	9993	9455	8898	8974	8931	7441	8340	6887	6714	7418	7943	8128	6800	6808
868	99999999	99999999	99999999	99999999	99999999	99999999	99999999	99999999	99999999	99999999	99999999	99999999	99999999	99999999	99999999	99999999	99999999	99999999	99999999	99999999	99999999	99999999	99999999	99999999	99999999	99999999	99999999	99999999	99999999	99999999	15245	99999999	10262	99999999	8876	11016	8187	9498	8471	8910	7523	7677	7839	7748	7305	7991	8758	6821	8814
869	99999999	99999999	99999999	99999999	99999999	99999999	99999999	99999999	99999999	99999999	99999999	99999999	99999999	99999999	99999999	99999999	99999999	99999999	99999999	99999999	99999999	99999999	99999999	99999999	99999999	99999999	99999999	99999999	99999999	99999999	14884	99999999	99999999	10205	10705	12663	8474	9159	8903	7761	7776	7295	8402	7396	7384	7788	7925	7042	6968
870	99999999	99999999	99999999	99999999	99999999	99999999	99999999	99999999	99999999	99999999	99999999	99999999	99999999	99999999	99999999	99999999	99999999	99999999	99999999	99999999	99999999	99999999	99999999	99999999	99999999	99999999	99999999	99999999	99999999	99999999	99999999	10537	99999999	9763	8128	9213	8406	7985	8342	8936	7370	8160	7802	7395	6905	10837	7872	7286	7864
871	99999999	99999999	99999999	99999999	99999999	99999999	99999999	99999999	99999999	99999999	99999999	99999999	99999999	99999999	99999999	99999999	99999999	99999999	99999999	99999999	99999999	99999999	99999999	99999999	99999999	99999999	99999999	99999999	99999999	11178	99999999	99999999	99999999	11096	9589	9774	9353	8349	8020	7655	7496	7590	8076	8383	7318	7273	7657	6865	7324
872	99999999	99999999	99999999	99999999	99999999	99999999	99999999	99999999	99999999	99999999	99999999	99999999	99999999	99999999	99999999	99999999	99999999	99999999	99999999	99999999	99999999	99999999	99999999	99999999	99999999	99999999	99999999	99999999	99999999	99999999	13734	99999999	99999999	14491	9631	11136	8437	9133	7827	7839	8768	8104	7286	7369	7798	7115	7193	7163	7418
873	99999999	99999999	99999999	99999999	99999999	99999999	99999999	99999999	99999999	99999999	99999999	99999999	99999999	99999999	99999999	99999999	99999999	99999999	99999999	99999999	99999999	99999999	99999999	99999999	99999999	99999999	99999999	99999999	99999999	99999999	99999999	99999999	99999999	9428	9248	99999999	9453	9175	8017	8599	8346	8361	7590	7354	7416	7943	7106	7548	8198
874	99999999	99999999	99999999	99999999	99999999	99999999	99999999	99999999	99999999	99999999	99999999	99999999	99999999	99999999	99999999	99999999	99999999	99999999	99999999	99999999	99999999	99999999	99999999	99999999	99999999	99999999	99999999	99999999	99999999	13178	14373	10610	99999999	10580	10800	10039	9192	7800	8137	7783	7208	7060	7724	7042	7798	7798	7348	8103	6793
875	99999999	99999999	99999999	99999999	99999999	99999999	99999999	99999999	99999999	99999999	99999999	99999999	99999999	99999999	99999999	99999999	99999999	99999999	99999999	99999999	99999999	99999999	99999999	99999999	99999999	99999999	99999999	99999999	99999999	99999999	10299	99999999	99999999	10220	10018	8503	8548	8069	7948	7709	8521	7580	7422	8417	6737	7789	7137	7434	7156
876	99999999	99999999	99999999	99999999	99999999	99999999	99999999	99999999	99999999	99999999	99999999	99999999	99999999	99999999	99999999	99999999	99999999	99999999	99999999	99999999	99999999	99999999	99999999	99999999	99999999	99999999	99999999	99999999	99999999	99999999	99999999	99999999	10576	11284	16723	8870	9144	7541	7858	8244	8234	7784	7635	7698	9880	7162	7196	7290	5802
877	99999999	99999999	99999999	99999999	99999999	99999999	99999999	99999999	99999999	99999999	99999999	99999999	99999999	99999999	99999999	99999999	99999999	99999999	99999999	99999999	99999999	99999999	99999999	99999999	99999999	99999999	99999999	99999999	99999999	99999999	11565	99999999	9269	10009	99999999	9884	9093	7376	8749	8235	7748	7301	7656	8437	7138	7220	6767	6573	7980
878	99999999	99999999	99999999	99999999	99999999	99999999	99999999	99999999	99999999	99999999	99999999	99999999	99999999	99999999	99999999	99999999	99999999	99999999	99999999	99999999	99999999	99999999	99999999	99999999	99999999	99999999	18501	99999999	99999999	99999999	13216	99999999	99999999	99999999	11128	10057	7807	7633	7191	12892	6979	7874	7363	7568	7112	7519	7847	6244	7621
879	99999999	99999999	99999999	99999999	99999999	99999999	99999999	99999999	99999999	99999999	99999999	99999999	99999999	99999999	99999999	99999999	99999999	99999999	99999999	99999999	99999999	99999999	99999999	99999999	99999999	99999999	99999999	99999999	99999999	12386	99999999	10299	10256	7946	9293	9611	9967	8098	8622	10488	8142	7240	8301	7686	7667	7610	7607	8042	6747
880	99999999	99999999	99999999	99999999	99999999	99999999	99999999	99999999	99999999	99999999	99999999	99999999	99999999	99999999	99999999	99999999	99999999	99999999	99999999	99999999	99999999	99999999	99999999	99999999	99999999	99999999	99999999	99999999	99999999	99999999	99999999	14877	8045	9411	8969	11533	9103	8025	7052	8526	8471	6931	7832	7939	7106	7663	7074	8116	7826
881	99999999	99999999	99999999	99999999	99999999	99999999	99999999	99999999	99999999	99999999	99999999	99999999	99999999	99999999	99999999	99999999	99999999	99999999	99999999	99999999	99999999	99999999	99999999	99999999	99999999	99999999	99999999	99999999	14124	99999999	99999999	12264	99999999	8394	8268	9495	8600	8907	7901	8621	7612	8208	7652	9828	7677	6708	8659	7176	7741
882	99999999	99999999	99999999	99999999	99999999	99999999	99999999	99999999	99999999	99999999	99999999	99999999	99999999	99999999	99999999	99999999	99999999	99999999	99999999	99999999	99999999	99999999	99999999	99999999	99999999	99999999	99999999	99999999	13724	99999999	11307	9980	10340	8910	9734	9363	8957	8692	8226	8363	8107	7477	8149	7033	7216	7606	8052	6792	7373
883	99999999	99999999	99999999	99999999	99999999	99999999	99999999	99999999	99999999	99999999	99999999	99999999	99999999	99999999	99999999	99999999	99999999	99999999	99999999	99999999	99999999	99999999	99999999	99999999	99999999	99999999	99999999	99999999	99999999	99999999	10586	17629	99999999	99999999	10374	99999999	8912	10940	7608	7259	8677	7541	8474	7763	7749	7688	7384	8186	7062
884	99999999	99999999	99999999	99999999	99999999	99999999	99999999	99999999	99999999	99999999	99999999	99999999	99999999	99999999	99999999	99999999	99999999	99999999	99999999	99999999	99999999	99999999	99999999	99999999	99999999	99999999	99999999	99999999	99999999	99999999	11930	12600	8584	99999999	99999999	9432	7818	9572	8261	7345	9668	7358	7574	7571	7443	7245	9610	8236	6757
885	99999999	99999999	99999999	99999999	99999999	99999999	99999999	99999999	99999999	99999999	99999999	99999999	99999999	99999999	99999999	99999999	99999999	99999999	99999999	99999999	99999999	99999999	99999999	99999999	99999999	99999999	99999999	99999999	99999999	12189	8955	11485	11060	99999999	13045	9015	9604	9560	8263	9032	9164	8532	8441	7526	7737	6709	7399	7847	7228
886	99999999	99999999	99999999	99999999	99999999	99999999	99999999	99999999	99999999	99999999	99999999	99999999	99999999	99999999	99999999	99999999	99999999	99999999	99999999	99999999	99999999	99999999	99999999	99999999	99999999	99999999	99999999	12740	12335	99999999	99999999	13165	9318	9590	9241	7922	8202	8167	9859	8509	7925	8166	7616	7911	6923	7902	8091	7034	7430
887	99999999	99999999	99999999	99999999	99999999	99999999	99999999	99999999	99999999	99999999	99999999	99999999	99999999	99999999	99999999	99999999	99999999	99999999	99999999	99999999	99999999	99999999	99999999	99999999	99999999	99999999	99999999	99999999	99999999	99999999	99999999	99999999	99999999	99999999	8965	9867	8368	7376	7539	7452	7891	7379	8478	7598	6916	8106	7058	8066	7713
888	99999999	99999999	99999999	99999999	99999999	99999999	99999999	99999999	99999999	99999999	99999999	99999999	99999999	99999999	99999999	99999999	99999999	99999999	99999999	99999999	99999999	99999999	99999999	99999999	99999999	99999999	99999999	99999999	11925	99999999	11290	12126	10198	9461	9275	9108	7307	9140	8065	8228	7250	7220	8087	7263	8008	7725	7831	6471	7665
889	99999999	99999999	99999999	99999999	99999999	99999999	99999999	99999999	99999999	99999999	99999999	99999999	99999999	99999999	99999999	99999999	99999999	99999999	99999999	99999999	99999999	99999999	99999999	99999999	99999999	99999999	99999999	99999999	99999999	99999999	12780	99999999	99999999	11208	10009	9015	9595	7534	8995	8527	99999999	8414	7263	7320	6558	7551	6617	6761	7156
890	99999999	99999999	99999999	99999999	99999999	99999999	99999999	99999999	99999999	99999999	99999999	99999999	99999999	99999999	99999999	99999999	99999999	99999999	99999999	99999999	99999999	99999999	99999999	99999999	99999999	99999999	99999999	99999999	99999999	10038	10969	99999999	99999999	11444	8805	9260	8885	8312	8051	7270	7464	7863	8788	8010	7217	8034	7562	6852	6268
891	99999999	99999999	99999999	99999999	99999999	99999999	99999999	99999999	99999999	99999999	99999999	99999999	99999999	99999999	99999999	99999999	99999999	99999999	99999999	99999999	99999999	99999999	99999999	99999999	99999999	99999999	99999999	99999999	99999999	99999999	99999999	99999999	11678	10461	9902	12399	99999999	8013	7825	7739	9502	7690	7782	8474	7245	7989	6859	6689	7195
892	99999999	99999999	99999999	99999999	99999999	99999999	99999999	99999999	99999999	99999999	99999999	99999999	99999999	99999999	99999999	99999999	99999999	99999999	99999999	99999999	99999999	99999999	99999999	99999999	99999999	99999999	99999999	99999999	99999999	99999999	99999999	99999999	10007	10497	9697	9411	8643	8356	8352	7959	8383	7979	6545	7843	8184	7387	7569	7342	7666
893	99999999	99999999	99999999	99999999	99999999	99999999	99999999	99999999	99999999	99999999	99999999	99999999	99999999	99999999	99999999	99999999	99999999	99999999	99999999	99999999	99999999	99999999	99999999	99999999	99999999	99999999	99999999	99999999	14642	99999999	99999999	99999999	99999999	11453	9804	99999999	10696	8493	7800	9185	7168	8355	6801	8136	8009	7422	7684	8252	7812
894	99999999	99999999	99999999	99999999	99999999	99999999	99999999	99999999	99999999	99999999	99999999	99999999	99999999	99999999	99999999	99999999	99999999	99999999	99999999	99999999	99999999	99999999	99999999	99999999	99999999	99999999	99999999	99999999	99999999	99999999	99999999	14550	9139	10826	9438	11637	8945	7138	8523	7728	8546	7419	6509	8078	8158	7784	8377	6932	7095
895	99999999	99999999	99999999	99999999	99999999	99999999	99999999	99999999	99999999	99999999	99999999	99999999	99999999	99999999	99999999	99999999	99999999	99999999	99999999	99999999	99999999	99999999	99999999	99999999	99999999	99999999	99999999	99999999	13969	99999999	99999999	8891	9028	99999999	9484	8840	8905	8779	10214	7921	7539	8200	8012	7392	8476	7929	7030	7599	8017
896	99999999	99999999	99999999	99999999	99999999	99999999	99999999	99999999	99999999	99999999	99999999	99999999	99999999	99999999	99999999	99999999	99999999	99999999	99999999	99999999	99999999	99999999	99999999	99999999	99999999	99999999	99999999	99999999	99999999	99999999	11100	99999999	99999999	99999999	9080	9629	8851	8473	8532	7984	7959	8075	7497	7622	7121	7882	7351	6954	7534
897	99999999	99999999	99999999	99999999	99999999	99999999	99999999	99999999	99999999	99999999	99999999	99999999	99999999	99999999	99999999	99999999	99999999	99999999	99999999	99999999	99999999	99999999	99999999	99999999	99999999	99999999	99999999	99999999	99999999	99999999	9977	99999999	11231	10115	13722	9747	8961	8410	8599	8923	7471	7500	7564	7426	6484	7726	6900	7927	7287
898	99999999	99999999	99999999	99999999	99999999	99999999	99999999	99999999	99999999	99999999	99999999	99999999	99999999	99999999	99999999	99999999	99999999	99999999	99999999	99999999	99999999	99999999	99999999	99999999	99999999	99999999	99999999	99999999	99999999	99999999	99999999	99999999	99999999	99999999	10054	8676	9578	7047	8186	7798	8040	7665	7607	7196	6895	6878	7738	7380	7379
899	99999999	99999999	99999999	99999999	99999999	99999999	99999999	99999999	99999999	99999999	99999999	99999999	99999999	99999999	99999999	99999999	99999999	99999999	99999999	99999999	99999999	99999999	99999999	99999999	99999999	99999999	99999999	99999999	99999999	14537	9156	99999999	99999999	13014	9077	8515	8274	8802	8712	7395	7197	9431	7401	7865	7553	8204	7217	7904	7328
900	99999999	99999999	99999999	99999999	99999999	99999999	99999999	99999999	99999999	99999999	99999999	99999999	99999999	99999999	99999999	99999999	99999999	99999999	99999999	99999999	99999999	99999999	99999999	99999999	99999999	99999999	99999999	99999999	99999999	99999999	14465	10602	10989	9410	9645	9448	9719	8043	8372	7464	7789	7747	6400	7105	7011	7919	6093	7851	7064
901	99999999	99999999	99999999	99999999	99999999	99999999	99999999	99999999	99999999	99999999	99999999	99999999	99999999	99999999	99999999	99999999	99999999	99999999	99999999	99999999	99999999	99999999	99999999	99999999	99999999	99999999	99999999	99999999	99999999	99999999	99999999	13658	99999999	9259	9455	10636	8306	9080	8880	8400	7828	8583	9257	8261	7477	6943	7122	7732	7668
902	99999999	99999999	99999999	99999999	99999999	99999999	99999999	99999999	99999999	99999999	99999999	99999999	99999999	99999999	99999999	99999999	99999999	99999999	99999999	99999999	99999999	99999999	99999999	99999999	99999999	99999999	99999999	14071	99999999	19734	99999999	10080	10665	10542	10411	9494	7781	11706	8372	8831	8902	7257	8258	6557	7214	7810	6906	7016	6944
903	99999999	99999999	99999999	99999999	99999999	99999999	99999999	99999999	99999999	99999999	99999999	99999999	99999999	99999999	99999999	99999999	99999999	99999999	99999999	99999999	99999999	99999999	99999999	99999999	99999999	99999999	99999999	99999999	99999999	99999999	99999999	11697	9621	8642	9530	8138	9438	8722	7111	7736	8070	7195	7512	7145	7494	7270	6827	6576	7452
904	99999999	99999999	99999999	99999999	99999999	99999999	99999999	99999999	99999999	99999999	99999999	99999999	99999999	99999999	99999999	99999999	99999999	99999999	99999999	99999999	99999999	99999999	99999999	99999999	99999999	99999999	99999999	99999999	16558	12151	11900	10709	99999999	10538	9895	9384	8691	7929	8099	7426	8045	7914	8455	7342	8089	7169	7136	7421	5984
905	99999999	99999999	99999999	99999999	99999999	99999999	99999999	99999999	99999999	99999999	99999999	99999999	99999999	99999999	99999999	99999999	99999999	99999999	99999999	99999999	99999999	99999999	99999999	99999999	99999999	99999999	99999999	99999999	99999999	13771	99999999	99999999	9433	14261	12718	9177	9238	10137	7643	9035	8461	8355	8817	7554	7015	7434	7794	7364	8258
906	99999999	99999999	99999999	99999999	99999999	99999999	99999999	99999999	99999999	99999999	99999999	99999999	99999999	99999999	99999999	99999999	99999999	99999999	99999999	99999999	99999999	99999999	99999999	99999999	99999999	99999999	99999999	99999999	99999999	99999999	10555	99999999	10129	8075	7976	8353	10681	8123	8817	7550	7138	8492	8015	7326	7415	8353	7065	7399	7527
907	99999999	99999999	99999999	99999999	99999999	99999999	99999999	99999999	99999999	99999999	99999999	99999999	99999999	99999999	99999999	99999999	99999999	99999999	99999999	99999999	99999999	99999999	99999999	99999999	99999999	99999999	99999999	99999999	99999999	99999999	99999999	99999999	10278	9347	11178	10301	8126	6939	8126	8097	8187	7647	7975	7768	8009	7863	6731	6967	7181
908	99999999	99999999	99999999	99999999	99999999	99999999	99999999	99999999	99999999	99999999	99999999	99999999	99999999	99999999	99999999	99999999	99999999	99999999	99999999	99999999	99999999	99999999	99999999	99999999	99999999	99999999	99999999	99999999	99999999	99999999	99999999	10602	9344	12503	10367	11698	7852	8764	8728	8280	6958	8473	7485	7368	8185	7603	7532	7008	6994
909	99999999	99999999	99999999	99999999	99999999	99999999	99999999	99999999	99999999	99999999	99999999	99999999	99999999	99999999	99999999	99999999	99999999	99999999	99999999	99999999	99999999	99999999	99999999	99999999	99999999	99999999	99999999	99999999	12684	99999999	99999999	99999999	99999999	11407	10403	99999999	8332	9587	10203	8178	7618	7592	7460	6824	8479	7421	7118	7150	6951
910	99999999	99999999	99999999	99999999	99999999	99999999	99999999	99999999	99999999	99999999	99999999	99999999	99999999	99999999	99999999	99999999	99999999	99999999	99999999	99999999	99999999	99999999	99999999	99999999	99999999	99999999	99999999	99999999	99999999	99999999	99999999	99999999	15762	8463	11493	9676	8753	9201	7585	8760	8685	8694	7581	6876	7757	8704	8578	7967	8464
911	99999999	99999999	99999999	99999999	99999999	99999999	99999999	99999999	99999999	99999999	99999999	99999999	99999999	99999999	99999999	99999999	99999999	99999999	99999999	99999999	99999999	99999999	99999999	99999999	99999999	99999999	99999999	99999999	99999999	99999999	99999999	99999999	9325	10718	8173	8967	8171	7960	8781	9226	7904	8100	8201	7767	7866	7065	7076	8109	6500
912	99999999	99999999	99999999	99999999	99999999	99999999	99999999	99999999	99999999	99999999	99999999	99999999	99999999	99999999	99999999	99999999	99999999	99999999	99999999	99999999	99999999	99999999	99999999	99999999	99999999	99999999	99999999	99999999	99999999	99999999	99999999	10624	10121	8763	9956	99999999	7966	8367	9773	7893	7046	7961	7760	7760	7663	6262	6682	8068	7246
913	99999999	99999999	99999999	99999999	99999999	99999999	99999999	99999999	99999999	99999999	99999999	99999999	99999999	99999999	99999999	99999999	99999999	99999999	99999999	99999999	99999999	99999999	99999999	99999999	99999999	99999999	99999999	99999999	99999999	10543	99999999	99999999	9007	10394	11344	99999999	8444	8205	7929	8265	8223	7948	7126	7762	6969	7292	6674	8367	7280
914	99999999	99999999	99999999	99999999	99999999	99999999	99999999	99999999	99999999	99999999	99999999	99999999	99999999	99999999	99999999	99999999	99999999	99999999	99999999	99999999	99999999	99999999	99999999	99999999	99999999	99999999	99999999	99999999	99999999	99999999	99999999	11150	9760	14343	9703	9275	9851	7754	8552	7970	7791	8505	9705	7972	7334	8259	7655	7620	7411
915	99999999	99999999	99999999	99999999	99999999	99999999	99999999	99999999	99999999	99999999	99999999	99999999	99999999	99999999	99999999	99999999	99999999	99999999	99999999	99999999	99999999	99999999	99999999	99999999	99999999	99999999	99999999	99999999	99999999	99999999	16027	99999999	15501	10197	10410	8979	8733	9483	8979	8347	7881	6753	7164	7341	7295	7320	6765	7083	7542
916	99999999	99999999	99999999	99999999	99999999	99999999	99999999	99999999	99999999	99999999	99999999	99999999	99999999	99999999	99999999	99999999	99999999	99999999	99999999	99999999	99999999	99999999	99999999	99999999	99999999	99999999	99999999	99999999	99999999	99999999	99999999	12022	99999999	99999999	9890	8822	9009	7821	7565	8477	6726	8193	7268	7706	7818	6931	7896	7363	6615
917	99999999	99999999	99999999	99999999	99999999	99999999	99999999	99999999	99999999	99999999	99999999	99999999	99999999	99999999	99999999	99999999	99999999	99999999	99999999	99999999	99999999	99999999	99999999	99999999	99999999	99999999	99999999	99999999	99999999	10747	12159	10900	9905	8992	10066	9224	8498	9195	8732	7854	7579	8285	7350	8150	8128	7932	7152	8396	8055
918	99999999	99999999	99999999	99999999	99999999	99999999	99999999	99999999	99999999	99999999	99999999	99999999	99999999	99999999	99999999	99999999	99999999	99999999	99999999	99999999	99999999	99999999	99999999	99999999	99999999	99999999	99999999	99999999	99999999	99999999	99999999	11845	99999999	13046	8775	8851	9095	8857	8199	7976	9018	8012	7939	7709	7966	7615	7851	7233	7523
919	99999999	99999999	99999999	99999999	99999999	99999999	99999999	99999999	99999999	99999999	99999999	99999999	99999999	99999999	99999999	99999999	99999999	99999999	99999999	99999999	99999999	99999999	99999999	99999999	99999999	99999999	99999999	99999999	99999999	99999999	99999999	11763	10825	10463	10291	9275	7457	9575	8002	8366	7101	6999	7340	6983	8881	6790	6965	7312	6811
920	99999999	99999999	99999999	99999999	99999999	99999999	99999999	99999999	99999999	99999999	99999999	99999999	99999999	99999999	99999999	99999999	99999999	99999999	99999999	99999999	99999999	99999999	99999999	99999999	99999999	99999999	99999999	99999999	99999999	99999999	99999999	99999999	99999999	10381	7791	8313	9248	8303	8568	8421	8030	6929	8024	8521	7276	8118	7524	6302	7313
921	99999999	99999999	99999999	99999999	99999999	99999999	99999999	99999999	99999999	99999999	99999999	99999999	99999999	99999999	99999999	99999999	99999999	99999999	99999999	99999999	99999999	99999999	99999999	99999999	99999999	99999999	99999999	99999999	99999999	99999999	99999999	99999999	99999999	99999999	10363	8363	9253	7987	8267	9294	7823	7915	7000	6888	7715	7190	6837	7417	7239
922	99999999	99999999	99999999	99999999	99999999	99999999	99999999	99999999	99999999	99999999	99999999	99999999	99999999	99999999	99999999	99999999	99999999	99999999	99999999	99999999	99999999	99999999	99999999	99999999	99999999	99999999	99999999	99999999	99999999	11368	99999999	10353	12509	10714	8318	9171	8039	8415	8443	7679	8972	8241	7861	6953	7249	8390	7210	7407	7685
923	99999999	99999999	99999999	99999999	99999999	99999999	99999999	99999999	99999999	99999999	99999999	99999999	99999999	99999999	99999999	99999999	99999999	99999999	99999999	99999999	99999999	99999999	99999999	99999999	99999999	99999999	99999999	99999999	11416	99999999	99999999	9791	13010	9302	99999999	11418	8476	8507	8017	8130	7590	8720	7777	7030	7484	6994	7445	7066	7886
924	99999999	99999999	99999999	99999999	99999999	99999999	99999999	99999999	99999999	99999999	99999999	99999999	99999999	99999999	99999999	99999999	99999999	99999999	99999999	99999999	99999999	99999999	99999999	99999999	99999999	99999999	99999999	99999999	99999999	11072	99999999	12038	99999999	12272	9849	8431	8144	8411	8739	8134	8915	8404	8054	7310	7502	7107	7769	7812	6809
925	99999999	99999999	99999999	99999999	99999999	99999999	99999999	99999999	99999999	99999999	99999999	99999999	99999999	99999999	99999999	99999999	99999999	99999999	99999999	99999999	99999999	99999999	99999999	99999999	99999999	99999999	99999999	99999999	99999999	99999999	99999999	13287	8956	10169	9761	7985	8757	8300	7791	7432	7624	7442	7821	6314	7582	6747	7208	7529	7507
926	99999999	99999999	99999999	99999999	99999999	99999999	99999999	99999999	99999999	99999999	99999999	99999999	99999999	99999999	99999999	99999999	99999999	99999999	99999999	99999999	99999999	99999999	99999999	99999999	99999999	99999999	99999999	99999999	99999999	99999999	99999999	99999999	11912	8899	9970	8447	7828	8997	9371	7338	7448	7243	7196	8156	7788	6623	7030	9093	8002
927	99999999	99999999	99999999	99999999	99999999	99999999	99999999	99999999	99999999	99999999	99999999	99999999	99999999	99999999	99999999	99999999	99999999	99999999	99999999	99999999	99999999	99999999	99999999	99999999	99999999	99999999	99999999	99999999	99999999	99999999	99999999	11130	99999999	99999999	9650	8920	9590	9006	7858	8351	8059	7015	8070	8168	8893	7678	7039	7155	7093
928	99999999	99999999	99999999	99999999	99999999	99999999	99999999	99999999	99999999	99999999	99999999	99999999	99999999	99999999	99999999	99999999	99999999	99999999	99999999	99999999	99999999	99999999	99999999	99999999	99999999	99999999	99999999	99999999	99999999	99999999	15542	99999999	10720	10941	12920	7815	9700	8572	8703	8719	8481	8253	7676	7548	7301	7705	6990	7096	7318
929	99999999	99999999	99999999	99999999	99999999	99999999	99999999	99999999	99999999	99999999	99999999	99999999	99999999	99999999	99999999	99999999	99999999	99999999	99999999	99999999	99999999	99999999	99999999	99999999	99999999	99999999	99999999	99999999	99999999	99999999	9506	99999999	12441	8625	10953	9049	9485	99999999	7947	8972	7199	8773	7134	6806	6839	6897	7947	7692	6953
930	99999999	99999999	99999999	99999999	99999999	99999999	99999999	99999999	99999999	99999999	99999999	99999999	99999999	99999999	99999999	99999999	99999999	99999999	99999999	99999999	99999999	99999999	99999999	99999999	99999999	99999999	15567	99999999	99999999	99999999	13046	99999999	99999999	10498	8913	9349	9310	9926	7979	7432	7805	7633	6896	7094	8014	7269	6472	7217	7449
931	99999999	99999999	99999999	99999999	99999999	99999999	99999999	99999999	99999999	99999999	99999999	99999999	99999999	99999999	99999999	99999999	99999999	99999999	99999999	99999999	99999999	99999999	99999999	99999999	99999999	99999999	99999999	99999999	99999999	99999999	99999999	10642	9978	99999999	13566	9976	9125	8770	8508	9250	8028	7679	8128	7715	8058	7293	8373	7689	7394
932	99999999	99999999	99999999	99999999	99999999	99999999	99999999	99999999	99999999	99999999	99999999	99999999	99999999	99999999	99999999	99999999	99999999	99999999	99999999	99999999	99999999	99999999	99999999	99999999	99999999	99999999	99999999	99999999	99999999	99999999	99999999	8714	9993	9184	8681	13468	9471	9180	7490	7844	8125	7082	7113	8637	8322	7286	7256	7742	10219
933	99999999	99999999	99999999	99999999	99999999	99999999	99999999	99999999	99999999	99999999	99999999	99999999	99999999	99999999	99999999	99999999	99999999	99999999	99999999	99999999	99999999	99999999	99999999	99999999	99999999	99999999	99999999	99999999	99999999	99999999	99999999	99999999	11800	99999999	8873	8873	8044	7998	8673	7494	7513	7872	7513	7702	7128	7421	9395	7905	7555
934	99999999	99999999	99999999	99999999	99999999	99999999	99999999	99999999	99999999	99999999	99999999	99999999	99999999	99999999	99999999	99999999	99999999	99999999	99999999	99999999	99999999	99999999	99999999	99999999	99999999	99999999	99999999	99999999	99999999	99999999	99999999	99999999	12684	9943	10027	11820	9297	8414	8451	8878	6373	8149	7006	7812	7805	7114	9375	7834	7936
935	99999999	99999999	99999999	99999999	99999999	99999999	99999999	99999999	99999999	99999999	99999999	99999999	99999999	99999999	99999999	99999999	99999999	99999999	99999999	99999999	99999999	99999999	99999999	99999999	99999999	99999999	99999999	99999999	99999999	99999999	99999999	99999999	99999999	20820	99999999	7549	8479	8102	9498	8301	8338	7625	8995	7041	7352	7911	7518	7425	6939
936	99999999	99999999	99999999	99999999	99999999	99999999	99999999	99999999	99999999	99999999	99999999	99999999	99999999	99999999	99999999	99999999	99999999	99999999	99999999	99999999	99999999	99999999	99999999	99999999	99999999	99999999	99999999	99999999	99999999	99999999	15040	99999999	10325	8569	10332	9511	99999999	8399	7991	8201	7148	7075	8198	9308	7779	7915	7709	6568	6659
937	99999999	99999999	99999999	99999999	99999999	99999999	99999999	99999999	99999999	99999999	99999999	99999999	99999999	99999999	99999999	99999999	99999999	99999999	99999999	99999999	99999999	99999999	99999999	99999999	99999999	99999999	99999999	99999999	99999999	99999999	99999999	9997	99999999	10408	9670	10218	9394	8068	8102	8189	8857	7770	6971	7523	8010	6902	7799	7853	6989
938	99999999	99999999	99999999	99999999	99999999	99999999	99999999	99999999	99999999	99999999	99999999	99999999	99999999	99999999	99999999	99999999	99999999	99999999	99999999	99999999	99999999	99999999	99999999	99999999	99999999	99999999	99999999	99999999	99999999	99999999	12140	11759	99999999	12441	10485	9303	9034	8128	7739	7970	7661	9186	7067	7905	7680	8408	7928	7751	6373
939	99999999	99999999	99999999	99999999	99999999	99999999	99999999	99999999	99999999	99999999	99999999	99999999	99999999	99999999	99999999	99999999	99999999	99999999	99999999	99999999	99999999	99999999	99999999	99999999	99999999	99999999	15121	99999999	99999999	99999999	99999999	9884	9212	10856	99999999	8768	9155	8411	7953	8775	7353	8535	7561	8014	8114	7717	7506	7350	7615
940	99999999	99999999	99999999	99999999	99999999	99999999	99999999	99999999	99999999	99999999	99999999	99999999	99999999	99999999	99999999	99999999	99999999	99999999	99999999	99999999	99999999	99999999	99999999	99999999	99999999	99999999	99999999	99999999	99999999	99999999	10197	99999999	9651	9550	9944	8946	8310	9241	8468	7128	9253	7050	7504	7744	10307	7021	7977	7442	7865
941	99999999	99999999	99999999	99999999	99999999	99999999	99999999	99999999	99999999	99999999	99999999	99999999	99999999	99999999	99999999	99999999	99999999	99999999	99999999	99999999	99999999	99999999	99999999	99999999	99999999	99999999	99999999	99999999	99999999	12523	10869	99999999	10633	99999999	9888	10541	9295	8181	7146	7878	7834	7557	7424	6871	7191	7814	8837	6936	7182
942	99999999	99999999	99999999	99999999	99999999	99999999	99999999	99999999	99999999	99999999	99999999	99999999	99999999	99999999	99999999	99999999	99999999	99999999	99999999	99999999	99999999	99999999	99999999	99999999	99999999	99999999	99999999	99999999	99999999	99999999	99999999	10770	11540	9690	8981	8512	10583	8616	7500	7260	8182	7510	8324	8436	7083	7382	6529	6448	7289
943	99999999	99999999	99999999	99999999	99999999	99999999	99999999	99999999	99999999	99999999	99999999	99999999	99999999	99999999	99999999	99999999	99999999	99999999	99999999	99999999	99999999	99999999	99999999	99999999	99999999	99999999	99999999	99999999	11054	99999999	12532	10523	99999999	99999999	9315	11858	8549	7654	8621	8527	7611	7366	8384	6948	7599	8813	7439	6790	6803
944	99999999	99999999	99999999	99999999	99999999	99999999	99999999	99999999	99999999	99999999	99999999	99999999	99999999	99999999	99999999	99999999	99999999	99999999	99999999	99999999	99999999	99999999	99999999	99999999	99999999	99999999	99999999	99999999	12771	99999999	12292	14718	9819	11694	11018	9733	8596	8974	8495	9608	7628	7926	7329	6789	7386	6835	7417	7139	6789
945	99999999	99999999	99999999	99999999	99999999	99999999	99999999	99999999	99999999	99999999	99999999	99999999	99999999	99999999	99999999	99999999	99999999	99999999	99999999	99999999	99999999	99999999	99999999	99999999	99999999	99999999	99999999	99999999	99999999	99999999	99999999	13922	99999999	99999999	10097	8504	8649	10624	7412	8589	7929	6960	9352	7544	7937	6856	7340	6930	6659
946	99999999	99999999	99999999	99999999	99999999	99999999	99999999	99999999	99999999	99999999	99999999	99999999	99999999	99999999	99999999	99999999	99999999	99999999	99999999	99999999	99999999	99999999	99999999	99999999	99999999	99999999	22495	99999999	99999999	99999999	99999999	99999999	99999999	11152	8222	8436	99999999	9441	7518	7628	7763	7610	7794	8467	8243	6768	6745	7162	7004
947	99999999	99999999	99999999	99999999	99999999	99999999	99999999	99999999	99999999	99999999	99999999	99999999	99999999	99999999	99999999	99999999	99999999	99999999	99999999	99999999	99999999	99999999	99999999	99999999	99999999	99999999	99999999	99999999	99999999	99999999	99999999	12544	99999999	11278	7428	9443	9904	8116	8210	8625	7828	7664	7854	7171	7306	6477	8441	6950	7507
948	99999999	99999999	99999999	99999999	99999999	99999999	99999999	99999999	99999999	99999999	99999999	99999999	99999999	99999999	99999999	99999999	99999999	99999999	99999999	99999999	99999999	99999999	99999999	99999999	99999999	99999999	99999999	99999999	13243	99999999	99999999	99999999	99999999	9445	11439	9036	99999999	7766	12252	7756	8285	7807	7333	8118	7807	7178	7013	7205	7302
949	99999999	99999999	99999999	99999999	99999999	99999999	99999999	99999999	99999999	99999999	99999999	99999999	99999999	99999999	99999999	99999999	99999999	99999999	99999999	99999999	99999999	99999999	99999999	99999999	99999999	99999999	99999999	99999999	99999999	99999999	11069	14435	99999999	10015	8721	8033	11367	8260	7938	8288	7442	7772	7664	7044	6614	7305	8412	7313	6636
950	99999999	99999999	99999999	99999999	99999999	99999999	99999999	99999999	99999999	99999999	99999999	99999999	99999999	99999999	99999999	99999999	99999999	99999999	99999999	99999999	99999999	99999999	99999999	99999999	99999999	99999999	99999999	99999999	99999999	99999999	9769	18486	12482	11201	9321	9023	8621	8542	9295	8570	9186	8159	7526	7499	7898	7705	7024	7638	7544
951	99999999	99999999	99999999	99999999	99999999	99999999	99999999	99999999	99999999	99999999	99999999	99999999	99999999	99999999	99999999	99999999	99999999	99999999	99999999	99999999	99999999	99999999	99999999	99999999	99999999	99999999	99999999	99999999	99999999	99999999	10941	12449	9816	10484	10396	99999999	7900	9492	9140	7990	6867	8660	7470	7594	7561	8335	6339	7265	6803
952	99999999	99999999	99999999	99999999	99999999	99999999	99999999	99999999	99999999	99999999	99999999	99999999	99999999	99999999	99999999	99999999	99999999	99999999	99999999	99999999	99999999	99999999	99999999	99999999	99999999	99999999	99999999	99999999	99999999	99999999	99999999	16670	10795	10262	9340	9434	8555	8379	8054	8253	7232	7100	7947	6712	7647	7937	7327	6671	6671
953	99999999	99999999	99999999	99999999	99999999	99999999	99999999	99999999	99999999	99999999	99999999	99999999	99999999	99999999	99999999	99999999	99999999	99999999	99999999	99999999	99999999	99999999	99999999	99999999	99999999	99999999	15098	99999999	99999999	99999999	17629	10412	99999999	9580	8244	10640	99999999	7981	8673	7752	7499	8045	8818	7218	7346	8375	7809	7979	7548
954	99999999	99999999	99999999	99999999	99999999	99999999	99999999	99999999	99999999	99999999	99999999	99999999	99999999	99999999	99999999	99999999	99999999	99999999	99999999	99999999	99999999	99999999	99999999	99999999	99999999	99999999	99999999	99999999	99999999	99999999	99999999	99999999	10186	9514	8707	9346	8439	7074	8406	7771	6978	8203	7579	6209	6844	7604	6923	8456	7187
955	99999999	99999999	99999999	99999999	99999999	99999999	99999999	99999999	99999999	99999999	99999999	99999999	99999999	99999999	99999999	99999999	99999999	99999999	99999999	99999999	99999999	99999999	99999999	99999999	99999999	99999999	99999999	99999999	99999999	99999999	99999999	99999999	99999999	10640	99999999	9816	8381	8419	8700	7719	7990	6799	7920	7507	8432	7062	6071	7859	7704
956	99999999	99999999	99999999	99999999	99999999	99999999	99999999	99999999	99999999	99999999	99999999	99999999	99999999	99999999	99999999	99999999	99999999	99999999	99999999	99999999	99999999	99999999	99999999	99999999	99999999	99999999	99999999	99999999	99999999	99999999	10104	10946	10901	10410	12788	99999999	8811	7174	7651	7676	8877	7181	7627	7966	7076	8144	7830	6659	6762
957	99999999	99999999	99999999	99999999	99999999	99999999	99999999	99999999	99999999	99999999	99999999	99999999	99999999	99999999	99999999	99999999	99999999	99999999	99999999	99999999	99999999	99999999	99999999	99999999	99999999	99999999	99999999	99999999	99999999	99999999	99999999	10439	11036	10760	9892	99999999	8779	8984	7846	8426	7987	7641	7619	7916	7704	8245	7186	7020	6957
958	99999999	99999999	99999999	99999999	99999999	99999999	99999999	99999999	99999999	99999999	99999999	99999999	99999999	99999999	99999999	99999999	99999999	99999999	99999999	99999999	99999999	99999999	99999999	99999999	99999999	99999999	99999999	99999999	99999999	99999999	11240	10293	10786	9275	8968	7746	9271	9502	8759	8504	9711	10644	7627	8155	7584	7598	7307	6726	8930
959	99999999	99999999	99999999	99999999	99999999	99999999	99999999	99999999	99999999	99999999	99999999	99999999	99999999	99999999	99999999	99999999	99999999	99999999	99999999	99999999	99999999	99999999	99999999	99999999	99999999	99999999	99999999	99999999	13162	99999999	99999999	99999999	9282	11050	8852	9538	9486	9249	8726	8400	8134	7387	7853	8002	7361	8155	7845	7199	8128
960	99999999	99999999	99999999	99999999	99999999	99999999	99999999	99999999	99999999	99999999	99999999	99999999	99999999	99999999	99999999	99999999	99999999	99999999	99999999	99999999	99999999	99999999	99999999	99999999	99999999	99999999	99999999	99999999	99999999	12174	9841	14730	99999999	9939	9471	9158	8053	8520	8617	9501	8238	8780	7856	7412	8156	8035	8386	6850	6693
961	99999999	99999999	99999999	99999999	99999999	99999999	99999999	99999999	99999999	99999999	99999999	99999999	99999999	99999999	99999999	99999999	99999999	99999999	99999999	99999999	99999999	99999999	99999999	99999999	99999999	99999999	99999999	99999999	99999999	99999999	99999999	99999999	11139	12036	8626	9672	9431	7570	9794	7970	6778	7550	7467	7702	7122	7986	6286	8411	7470
962	99999999	99999999	99999999	99999999	99999999	99999999	99999999	99999999	99999999	99999999	99999999	99999999	99999999	99999999	99999999	99999999	99999999	99999999	99999999	99999999	99999999	99999999	99999999	99999999	99999999	99999999	99999999	99999999	99999999	99999999	99999999	12320	99999999	9401	10333	9038	9210	8195	7794	8475	8692	8454	7778	7364	7493	6991	7165	6965	7038
963	99999999	99999999	99999999	99999999	99999999	99999999	99999999	99999999	99999999	99999999	99999999	99999999	99999999	99999999	99999999	99999999	99999999	99999999	99999999	99999999	99999999	99999999	99999999	99999999	99999999	99999999	99999999	99999999	99999999	99999999	99999999	99999999	9441	10313	8976	9453	11212	8047	8576	7254	8224	8788	9051	7513	7592	6577	7156	7236	6634
964	99999999	99999999	99999999	99999999	99999999	99999999	99999999	99999999	99999999	99999999	99999999	99999999	99999999	99999999	99999999	99999999	99999999	99999999	99999999	99999999	99999999	99999999	99999999	99999999	99999999	99999999	99999999	99999999	99999999	99999999	99999999	10404	10895	9039	9412	8125	9104	8393	8276	8402	7884	8374	7963	7558	8093	7562	7515	7133	7704
965	99999999	99999999	99999999	99999999	99999999	99999999	99999999	99999999	99999999	99999999	99999999	99999999	99999999	99999999	99999999	99999999	99999999	99999999	99999999	99999999	99999999	99999999	99999999	99999999	99999999	99999999	99999999	99999999	99999999	99999999	99999999	12620	9117	10314	8763	9644	9241	7765	8815	8072	8601	7370	7026	8175	7781	7724	8285	7536	7732
966	99999999	99999999	99999999	99999999	99999999	99999999	99999999	99999999	99999999	99999999	99999999	99999999	99999999	99999999	99999999	99999999	99999999	99999999	99999999	99999999	99999999	99999999	99999999	99999999	99999999	99999999	99999999	99999999	99999999	99999999	99999999	10668	10408	10048	10362	8447	7805	9000	8474	8234	7258	8315	8022	7112	7283	7274	7613	6683	7318
967	99999999	99999999	99999999	99999999	99999999	99999999	99999999	99999999	99999999	99999999	99999999	99999999	99999999	99999999	99999999	99999999	99999999	99999999	99999999	99999999	99999999	99999999	99999999	99999999	99999999	99999999	99999999	99999999	99999999	99999999	11221	9786	99999999	9310	9526	8420	8834	7811	8950	8873	7318	7121	7876	9575	7032	8532	7220	6867	8133
968	99999999	99999999	99999999	99999999	99999999	99999999	99999999	99999999	99999999	99999999	99999999	99999999	99999999	99999999	99999999	99999999	99999999	99999999	99999999	99999999	99999999	99999999	99999999	99999999	99999999	99999999	99999999	99999999	99999999	99999999	99999999	11431	10497	9217	9149	8846	8766	9175	8753	8645	7601	7953	7819	7446	7782	6779	7542	7720	7117
969	99999999	99999999	99999999	99999999	99999999	99999999	99999999	99999999	99999999	99999999	99999999	99999999	99999999	99999999	99999999	99999999	99999999	99999999	99999999	99999999	99999999	99999999	99999999	99999999	99999999	99999999	99999999	99999999	99999999	99999999	99999999	10042	12104	9628	10496	10179	9050	7552	8289	7710	9116	7772	7727	7068	7885	8181	7530	6818	9445
970	99999999	99999999	99999999	99999999	99999999	99999999	99999999	99999999	99999999	99999999	99999999	99999999	99999999	99999999	99999999	99999999	99999999	99999999	99999999	99999999	99999999	99999999	99999999	99999999	99999999	99999999	99999999	99999999	99999999	99999999	9982	11949	11921	10751	9594	8557	9069	8562	8514	9142	8897	7822	7983	8033	7772	7489	7200	6398	6773
971	99999999	99999999	99999999	99999999	99999999	99999999	99999999	99999999	99999999	99999999	99999999	99999999	99999999	99999999	99999999	99999999	99999999	99999999	99999999	99999999	99999999	99999999	99999999	99999999	99999999	99999999	99999999	15046	99999999	99999999	13492	99999999	99999999	10643	10102	9085	99999999	8606	8041	8588	8846	7606	7607	7215	7256	7448	8084	7545	7353
972	99999999	99999999	99999999	99999999	99999999	99999999	99999999	99999999	99999999	99999999	99999999	99999999	99999999	99999999	99999999	99999999	99999999	99999999	99999999	99999999	99999999	99999999	99999999	99999999	99999999	99999999	99999999	99999999	99999999	99999999	12156	11606	99999999	10060	8595	9069	21875	9164	7812	8613	9210	7503	9507	9027	8100	7480	8098	8183	7239
973	99999999	99999999	99999999	99999999	99999999	99999999	99999999	99999999	99999999	99999999	99999999	99999999	99999999	99999999	99999999	99999999	99999999	99999999	99999999	99999999	99999999	99999999	99999999	99999999	99999999	99999999	99999999	99999999	99999999	99999999	99999999	99999999	99999999	10934	9407	99999999	8180	7794	7453	9821	7335	7830	7552	8085	7516	7147	8591	7215	7536
974	99999999	99999999	99999999	99999999	99999999	99999999	99999999	99999999	99999999	99999999	99999999	99999999	99999999	99999999	99999999	99999999	99999999	99999999	99999999	99999999	99999999	99999999	99999999	99999999	99999999	99999999	99999999	18595	99999999	99999999	12403	99999999	14302	9304	8430	10204	8150	8214	9370	8530	8525	7961	7937	8086	7864	7787	6724	6943	7146
975	99999999	99999999	99999999	99999999	99999999	99999999	99999999	99999999	99999999	99999999	99999999	99999999	99999999	99999999	99999999	99999999	99999999	99999999	99999999	99999999	99999999	99999999	99999999	99999999	99999999	99999999	99999999	99999999	99999999	99999999	13235	99999999	12560	9533	9147	9100	8504	9766	9901	8458	7999	8238	7390	7601	7621	6405	7133	6749	6861
976	99999999	99999999	99999999	99999999	99999999	99999999	99999999	99999999	99999999	99999999	99999999	99999999	99999999	99999999	99999999	99999999	99999999	99999999	99999999	99999999	99999999	99999999	99999999	99999999	99999999	99999999	99999999	99999999	99999999	99999999	99999999	99999999	9752	99999999	9954	9013	8388	8630	8659	7753	7641	7820	7025	7760	6721	7897	7404	7460	6762
977	99999999	99999999	99999999	99999999	99999999	99999999	99999999	99999999	99999999	99999999	99999999	99999999	99999999	99999999	99999999	99999999	99999999	99999999	99999999	99999999	99999999	99999999	99999999	99999999	99999999	99999999	99999999	99999999	99999999	99999999	11320	99999999	99999999	99999999	10468	8753	8947	9893	8470	8559	7235	7449	7555	7084	7581	9034	7453	6934	5751
978	99999999	99999999	99999999	99999999	99999999	99999999	99999999	99999999	99999999	99999999	99999999	99999999	99999999	99999999	99999999	99999999	99999999	99999999	99999999	99999999	99999999	99999999	99999999	99999999	99999999	99999999	99999999	99999999	99999999	99999999	99999999	99999999	10422	8910	8296	10049	8007	9878	8699	8817	8473	7737	7657	8529	7752	7078	7604	7664	6760
979	99999999	99999999	99999999	99999999	99999999	99999999	99999999	99999999	99999999	99999999	99999999	99999999	99999999	99999999	99999999	99999999	99999999	99999999	99999999	99999999	99999999	99999999	99999999	99999999	99999999	99999999	99999999	99999999	99999999	12316	10745	11289	99999999	9549	8990	8272	7599	9561	8935	8397	9639	7167	7317	7904	7191	8488	7569	7723	6616
980	99999999	99999999	99999999	99999999	99999999	99999999	99999999	99999999	99999999	99999999	99999999	99999999	99999999	99999999	99999999	99999999	99999999	99999999	99999999	99999999	99999999	99999999	99999999	99999999	99999999	99999999	99999999	99999999	99999999	99999999	99999999	11305	10295	99999999	10353	9470	7998	9405	8746	7529	8584	7297	8488	6523	7663	7202	8187	6391	8042
981	99999999	99999999	99999999	99999999	99999999	99999999	99999999	99999999	99999999	99999999	99999999	99999999	99999999	99999999	99999999	99999999	99999999	99999999	99999999	99999999	99999999	99999999	99999999	99999999	99999999	99999999	99999999	99999999	99999999	11977	99999999	99999999	10296	99999999	15457	9715	8817	8148	8284	9562	8727	7935	8033	7653	6885	7370	7858	7094	7340
982	99999999	99999999	99999999	99999999	99999999	99999999	99999999	99999999	99999999	99999999	99999999	99999999	99999999	99999999	99999999	99999999	99999999	99999999	99999999	99999999	99999999	99999999	99999999	99999999	99999999	99999999	19554	99999999	99999999	99999999	99999999	9968	10738	9692	9981	9457	8302	7716	9833	8014	8036	7640	7147	8960	7385	7684	8116	7385	7174
983	99999999	99999999	99999999	99999999	99999999	99999999	99999999	99999999	99999999	99999999	99999999	99999999	99999999	99999999	99999999	99999999	99999999	99999999	99999999	99999999	99999999	99999999	99999999	99999999	99999999	99999999	99999999	99999999	99999999	99999999	99999999	12276	10736	20234	8915	8785	8879	8224	6994	9084	7446	7885	7758	7833	6574	7439	8684	7726	7627
984	99999999	99999999	99999999	99999999	99999999	99999999	99999999	99999999	99999999	99999999	99999999	99999999	99999999	99999999	99999999	99999999	99999999	99999999	99999999	99999999	99999999	99999999	99999999	99999999	99999999	99999999	99999999	99999999	99999999	99999999	99999999	10216	99999999	10198	16180	9338	8802	8507	7718	7703	7962	7736	8180	7958	7079	7486	7464	7572	6364
985	99999999	99999999	99999999	99999999	99999999	99999999	99999999	99999999	99999999	99999999	99999999	99999999	99999999	99999999	99999999	99999999	99999999	99999999	99999999	99999999	99999999	99999999	99999999	99999999	99999999	99999999	99999999	99999999	99999999	15424	99999999	99999999	99999999	10612	12036	12472	7889	8564	8067	8901	10436	7510	7660	7057	7672	7772	8493	7614	7483
986	99999999	99999999	99999999	99999999	99999999	99999999	99999999	99999999	99999999	99999999	99999999	99999999	99999999	99999999	99999999	99999999	99999999	99999999	99999999	99999999	99999999	99999999	99999999	99999999	99999999	99999999	99999999	21838	99999999	99999999	14084	99999999	99999999	9305	9491	9058	6924	9345	7938	7089	7992	7494	7792	6976	7903	8933	8540	7146	7459
987	99999999	99999999	99999999	99999999	99999999	99999999	99999999	99999999	99999999	99999999	99999999	99999999	99999999	99999999	99999999	99999999	99999999	99999999	99999999	99999999	99999999	99999999	99999999	99999999	99999999	99999999	99999999	99999999	99999999	15601	99999999	99999999	99999999	9414	9358	9656	9029	8799	8085	8598	7350	8592	7585	6784	7138	6887	6818	7994	7189
988	99999999	99999999	99999999	99999999	99999999	99999999	99999999	99999999	99999999	99999999	99999999	99999999	99999999	99999999	99999999	99999999	99999999	99999999	99999999	99999999	99999999	99999999	99999999	99999999	99999999	99999999	99999999	99999999	13734	14587	99999999	11012	99999999	11761	9449	8161	8502	10080	7586	8685	8211	7599	8032	6763	6856	7435	7228	6631	7654
989	99999999	99999999	99999999	99999999	99999999	99999999	99999999	99999999	99999999	99999999	99999999	99999999	99999999	99999999	99999999	99999999	99999999	99999999	99999999	99999999	99999999	99999999	99999999	99999999	99999999	99999999	99999999	99999999	15367	99999999	15125	9775	10619	9999	9640	8535	9537	7741	9319	8825	8449	8035	7318	8693	8127	7176	7305	6852	7448
990	99999999	99999999	99999999	99999999	99999999	99999999	99999999	99999999	99999999	99999999	99999999	99999999	99999999	99999999	99999999	99999999	99999999	99999999	99999999	99999999	99999999	99999999	99999999	99999999	99999999	99999999	99999999	99999999	99999999	99999999	10927	11388	9433	9115	9341	8929	9962	8963	8869	7292	8352	8279	7764	7824	7961	8225	7357	7492	7304
991	99999999	99999999	99999999	99999999	99999999	99999999	99999999	99999999	99999999	99999999	99999999	99999999	99999999	99999999	99999999	99999999	99999999	99999999	99999999	99999999	99999999	99999999	99999999	99999999	99999999	99999999	99999999	99999999	99999999	99999999	99999999	11968	11928	99999999	8874	9674	7743	8460	8560	7181	7405	7258	7930	6830	7352	8656	7620	7504	7722
992	99999999	99999999	99999999	99999999	99999999	99999999	99999999	99999999	99999999	99999999	99999999	99999999	99999999	99999999	99999999	99999999	99999999	99999999	99999999	99999999	99999999	99999999	99999999	99999999	99999999	99999999	99999999	19435	99999999	11679	99999999	12641	99999999	10577	9002	8212	9478	8840	99999999	7993	7514	8033	7673	6573	7035	7662	7668	8311	7970
993	99999999	99999999	99999999	99999999	99999999	99999999	99999999	99999999	99999999	99999999	99999999	99999999	99999999	99999999	99999999	99999999	99999999	99999999	99999999	99999999	99999999	99999999	99999999	99999999	99999999	99999999	99999999	99999999	99999999	99999999	99999999	99999999	10557	99999999	8700	8964	8238	7759	8613	7547	8152	7897	7050	7947	7188	7596	7607	6846	6692
994	99999999	99999999	99999999	99999999	99999999	99999999	99999999	99999999	99999999	99999999	99999999	99999999	99999999	99999999	99999999	99999999	99999999	99999999	99999999	99999999	99999999	99999999	99999999	99999999	99999999	99999999	99999999	99999999	99999999	15291	99999999	14053	10816	9719	8757	9618	8142	8953	7556	8358	7496	7046	7882	8476	7669	8591	7905	7909	7384
995	99999999	99999999	99999999	99999999	99999999	99999999	99999999	99999999	99999999	99999999	99999999	99999999	99999999	99999999	99999999	99999999	99999999	99999999	99999999	99999999	99999999	99999999	99999999	99999999	99999999	99999999	99999999	99999999	16054	11861	99999999	99999999	10617	10517	9034	9411	8096	7608	9318	7862	7187	6919	8277	8728	7464	8694	7142	7065	6229
996	99999999	99999999	99999999	99999999	99999999	99999999	99999999	99999999	99999999	99999999	99999999	99999999	99999999	99999999	99999999	99999999	99999999	99999999	99999999	99999999	99999999	99999999	99999999	99999999	99999999	99999999	99999999	99999999	99999999	15303	10463	99999999	8754	10900	10819	8631	99999999	9358	8101	9818	7660	7463	7368	8298	7962	8544	8281	7161	7203
997	99999999	99999999	99999999	99999999	99999999	99999999	99999999	99999999	99999999	99999999	99999999	99999999	99999999	99999999	99999999	99999999	99999999	99999999	99999999	99999999	99999999	99999999	99999999	99999999	99999999	99999999	99999999	99999999	99999999	11305	99999999	99999999	11172	11821	10656	10440	7826	9645	6346	7990	8429	8799	6850	7186	7777	7311	7756	6202	7286
998	99999999	99999999	99999999	99999999	99999999	99999999	99999999	99999999	99999999	99999999	99999999	99999999	99999999	99999999	99999999	99999999	99999999	99999999	99999999	99999999	99999999	99999999	99999999	99999999	99999999	99999999	99999999	99999999	99999999	99999999	99999999	99999999	10829	9797	8445	9057	8667	9079	9183	7838	7026	7379	7279	7868	8521	8090	8428	7291	6811
999	99999999	99999999	99999999	99999999	99999999	99999999	99999999	99999999	99999999	99999999	99999999	99999999	99999999	99999999	99999999	99999999	99999999	99999999	99999999	99999999	99999999	99999999	99999999	99999999	99999999	99999999	99999999	99999999	99999999	13065	99999999	11271	10226	10174	10015	9097	8707	8018	7908	7088	8564	8012	7782	7982	7291	7646	8554	8795	6958
1000	99999999	99999999	99999999	99999999	99999999	99999999	99999999	99999999	99999999	99999999	99999999	99999999	99999999	99999999	99999999	99999999	99999999	99999999	99999999	99999999	99999999	99999999	99999999	99999999	99999999	99999999	99999999	99999999	99999999	99999999	99999999	14612	99999999	11846	8881	99999999	8971	9111	8594	8096	7935	7111	7383	7420	7609	7410	9238	7434	8291
1001	99999999	99999999	99999999	99999999	99999999	99999999	99999999	99999999	99999999	99999999	99999999	99999999	99999999	99999999	99999999	99999999	99999999	99999999	99999999	99999999	99999999	99999999	99999999	99999999	99999999	99999999	99999999	99999999	99999999	99999999	99999999	99999999	11119	8678	99999999	8741	8098	8325	8989	7848	8125	8011	7826	8251	6682	7675	7599	6827	6907
1002	99999999	99999999	99999999	99999999	99999999	99999999	99999999	99999999	99999999	99999999	99999999	99999999	99999999	99999999	99999999	99999999	99999999	99999999	99999999	99999999	99999999	99999999	99999999	99999999	99999999	99999999	99999999	99999999	13624	99999999	11942	99999999	10006	11591	8356	9111	8345	9469	8333	9442	8345	10631	7614	7878	7060	6508	7568	7541	7536
1003	99999999	99999999	99999999	99999999	99999999	99999999	99999999	99999999	99999999	99999999	99999999	99999999	99999999	99999999	99999999	99999999	99999999	99999999	99999999	99999999	99999999	99999999	99999999	99999999	99999999	99999999	99999999	99999999	12270	99999999	99999999	99999999	99999999	11514	8819	9470	9189	9351	8583	7864	7494	7667	7571	8286	8121	6737	7249	7082	6893
1004	99999999	99999999	99999999	99999999	99999999	99999999	99999999	99999999	99999999	99999999	99999999	99999999	99999999	99999999	99999999	99999999	99999999	99999999	99999999	99999999	99999999	99999999	99999999	99999999	99999999	99999999	99999999	99999999	99999999	99999999	99999999	99999999	10596	10637	9863	9670	11518	8476	8559	8457	7753	6798	8046	7289	7684	8320	7586	7196	7093
1005	99999999	99999999	99999999	99999999	99999999	99999999	99999999	99999999	99999999	99999999	99999999	99999999	99999999	99999999	99999999	99999999	99999999	99999999	99999999	99999999	99999999	99999999	99999999	99999999	99999999	99999999	99999999	99999999	99999999	99999999	99999999	12962	11306	9820	8306	8780	8909	9013	7922	8154	8652	7375	6949	6976	7441	6909	7643	7123	6663
1006	99999999	99999999	99999999	99999999	99999999	99999999	99999999	99999999	99999999	99999999	99999999	99999999	99999999	99999999	99999999	99999999	99999999	99999999	99999999	99999999	99999999	99999999	99999999	99999999	99999999	99999999	99999999	99999999	99999999	15809	14010	11797	14303	11542	9429	99999999	8873	10208	9359	8431	8959	7086	8344	8351	7796	7435	7510	7663	7502
1007	99999999	99999999	99999999	99999999	99999999	99999999	99999999	99999999	99999999	99999999	99999999	99999999	99999999	99999999	99999999	99999999	99999999	99999999	99999999	99999999	99999999	99999999	99999999	99999999	99999999	99999999	99999999	17662	99999999	11282	99999999	10070	99999999	10404	9355	8615	99999999	8231	7413	9181	8428	8194	9177	7057	7559	7487	7310	7803	7995
1008	99999999	99999999	99999999	99999999	99999999	99999999	99999999	99999999	99999999	99999999	99999999	99999999	99999999	99999999	99999999	99999999	99999999	99999999	99999999	99999999	99999999	99999999	99999999	99999999	99999999	99999999	99999999	99999999	99999999	99999999	10651	13125	99999999	9750	9173	7952	8468	7615	7284	7541	8560	8206	7311	7767	7514	7265	7155	6898	6711
1009	99999999	99999999	99999999	99999999	99999999	99999999	99999999	99999999	99999999	99999999	99999999	99999999	99999999	99999999	99999999	99999999	99999999	99999999	99999999	99999999	99999999	99999999	99999999	99999999	99999999	99999999	99999999	99999999	99999999	15893	99999999	11555	9906	10213	11076	9642	9415	8175	7860	7882	7770	7542	8028	7421	8094	8460	6686	7031	7883
1010	99999999	99999999	99999999	99999999	99999999	99999999	99999999	99999999	99999999	99999999	99999999	99999999	99999999	99999999	99999999	99999999	99999999	99999999	99999999	99999999	99999999	99999999	99999999	99999999	99999999	99999999	99999999	99999999	99999999	99999999	99999999	12494	10980	99999999	99999999	9936	9077	8850	8252	8231	7197	8093	7811	7558	7213	7228	6730	7888	7210
1011	99999999	99999999	99999999	99999999	99999999	99999999	99999999	99999999	99999999	99999999	99999999	99999999	99999999	99999999	99999999	99999999	99999999	99999999	99999999	99999999	99999999	99999999	99999999	99999999	99999999	99999999	99999999	99999999	17428	99999999	11513	9940	10213	9427	8615	11196	9446	13144	7894	7785	6931	8010	6478	7544	7555	8125	6496	7786	7063
1012	99999999	99999999	99999999	99999999	99999999	99999999	99999999	99999999	99999999	99999999	99999999	99999999	99999999	99999999	99999999	99999999	99999999	99999999	99999999	99999999	99999999	99999999	99999999	99999999	99999999	99999999	99999999	99999999	99999999	99999999	99999999	9251	99999999	99999999	9758	10384	11799	8166	7678	8887	7746	10385	8012	8142	8795	7563	7541	7781	7297
1013	99999999	99999999	99999999	99999999	99999999	99999999	99999999	99999999	99999999	99999999	99999999	99999999	99999999	99999999	99999999	99999999	99999999	99999999	99999999	99999999	99999999	99999999	99999999	99999999	99999999	99999999	99999999	99999999	99999999	99999999	99999999	10809	99999999	9423	9140	9030	8536	9380	8681	8140	8391	7183	7222	8396	7274	7627	7298	7389	7202
1014	99999999	99999999	99999999	99999999	99999999	99999999	99999999	99999999	99999999	99999999	99999999	99999999	99999999	99999999	99999999	99999999	99999999	99999999	99999999	99999999	99999999	99999999	99999999	99999999	99999999	99999999	99999999	99999999	12983	99999999	12121	14074	11709	11460	11160	7777	9698	7255	9256	8375	7467	8206	7379	8310	7098	8168	7436	6904	6472
1015	99999999	99999999	99999999	99999999	99999999	99999999	99999999	99999999	99999999	99999999	99999999	99999999	99999999	99999999	99999999	99999999	99999999	99999999	99999999	99999999	99999999	99999999	99999999	99999999	99999999	99999999	99999999	99999999	99999999	99999999	99999999	20412	99999999	99999999	99999999	9739	99999999	9231	8877	8181	8072	7887	8104	7431	7878	7431	9355	7362	8183
1016	99999999	99999999	99999999	99999999	99999999	99999999	99999999	99999999	99999999	99999999	99999999	99999999	99999999	99999999	99999999	99999999	99999999	99999999	99999999	99999999	99999999	99999999	99999999	99999999	99999999	99999999	99999999	14736	99999999	99999999	99999999	99999999	99999999	99999999	9402	9710	8800	9438	8218	8197	8113	8408	8155	7722	7350	8672	7255	6975	7575
1017	99999999	99999999	99999999	99999999	99999999	99999999	99999999	99999999	99999999	99999999	99999999	99999999	99999999	99999999	99999999	99999999	99999999	99999999	99999999	99999999	99999999	99999999	99999999	99999999	99999999	99999999	99999999	99999999	99999999	99999999	99999999	19292	10532	8730	99999999	9306	8727	8786	7468	7864	7546	7191	6742	7608	7231	7380	7563	7413	7397
1018	99999999	99999999	99999999	99999999	99999999	99999999	99999999	99999999	99999999	99999999	99999999	99999999	99999999	99999999	99999999	99999999	99999999	99999999	99999999	99999999	99999999	99999999	99999999	99999999	99999999	99999999	99999999	99999999	99999999	99999999	99999999	10612	11338	8659	14795	9694	7948	8404	8774	8546	8318	7440	7703	8045	8226	7302	6857	7177	6625
1019	99999999	99999999	99999999	99999999	99999999	99999999	99999999	99999999	99999999	99999999	99999999	99999999	99999999	99999999	99999999	99999999	99999999	99999999	99999999	99999999	99999999	99999999	99999999	99999999	99999999	99999999	99999999	99999999	99999999	99999999	99999999	11393	11749	10466	8437	11481	8342	7270	8305	7685	8034	8047	8091	8272	8396	6783	8111	6920	7451
1020	99999999	99999999	99999999	99999999	99999999	99999999	99999999	99999999	99999999	99999999	99999999	99999999	99999999	99999999	99999999	99999999	99999999	99999999	99999999	99999999	99999999	99999999	99999999	99999999	99999999	99999999	99999999	99999999	99999999	11416	8989	13082	11641	10749	9814	9890	8839	9402	9358	8416	7490	9060	8036	8282	7769	8717	7358	7104	7044
1021	99999999	99999999	99999999	99999999	99999999	99999999	99999999	99999999	99999999	99999999	99999999	99999999	99999999	99999999	99999999	99999999	99999999	99999999	99999999	99999999	99999999	99999999	99999999	99999999	99999999	99999999	99999999	99999999	99999999	99999999	99999999	9760	8861	99999999	8541	9950	11212	8305	7231	7788	7337	7962	7790	7613	8480	7907	7777	7734	7517
1022	99999999	99999999	99999999	99999999	99999999	99999999	99999999	99999999	99999999	99999999	99999999	99999999	99999999	99999999	99999999	99999999	99999999	99999999	99999999	99999999	99999999	99999999	99999999	99999999	99999999	99999999	16355	18877	99999999	99999999	99999999	99999999	9660	10061	9413	9849	8203	8416	7567	9087	7695	7527	8131	6744	7559	7833	7558	7379	7588
1023	99999999	99999999	99999999	99999999	99999999	99999999	99999999	99999999	99999999	99999999	99999999	99999999	99999999	99999999	99999999	99999999	99999999	99999999	99999999	99999999	99999999	99999999	99999999	99999999	99999999	99999999	99999999	99999999	99999999	99999999	99999999	99999999	99999999	8891	10377	9570	10109	9617	7963	8671	6949	7228	7316	7138	7717	7615	7981	7411	8627
1024	99999999	99999999	99999999	99999999	99999999	99999999	99999999	99999999	99999999	99999999	99999999	99999999	99999999	99999999	99999999	99999999	99999999	99999999	99999999	99999999	99999999	99999999	99999999	99999999	99999999	99999999	99999999	99999999	14098	99999999	99999999	12826	99999999	9406	9151	9882	9430	8854	7808	9284	7579	8463	8710	7169	7372	6498	7757	7703	8244
1025	99999999	99999999	99999999	99999999	99999999	99999999	99999999	99999999	99999999	99999999	99999999	99999999	99999999	99999999	99999999	99999999	99999999	99999999	99999999	99999999	99999999	99999999	99999999	99999999	99999999	99999999	99999999	99999999	99999999	99999999	12093	99999999	12652	10312	9435	8803	10365	9226	10664	8367	8236	7880	8011	7775	7678	7133	7608	7262	7629
1026	99999999	99999999	99999999	99999999	99999999	99999999	99999999	99999999	99999999	99999999	99999999	99999999	99999999	99999999	99999999	99999999	99999999	99999999	99999999	99999999	99999999	99999999	99999999	99999999	99999999	99999999	99999999	99999999	99999999	99999999	99999999	99999999	99999999	10637	8895	10183	8309	9096	8738	7511	8519	7962	7676	8654	7397	6638	7295	7158	7824
1027	99999999	99999999	99999999	99999999	99999999	99999999	99999999	99999999	99999999	99999999	99999999	99999999	99999999	99999999	99999999	99999999	99999999	99999999	99999999	99999999	99999999	99999999	99999999	99999999	99999999	99999999	99999999	99999999	99999999	99999999	10109	99999999	11144	11540	10013	8008	9764	8281	8867	8168	8647	7086	7996	7985	6478	7140	8143	8137	7654
1028	99999999	99999999	99999999	99999999	99999999	99999999	99999999	99999999	99999999	99999999	99999999	99999999	99999999	99999999	99999999	99999999	99999999	99999999	99999999	99999999	99999999	99999999	99999999	99999999	99999999	99999999	99999999	99999999	99999999	99999999	99999999	12432	99999999	99999999	9677	8776	7925	7912	7972	7387	7526	8045	8599	7237	7699	7132	6851	6830	8990
1029	99999999	99999999	99999999	99999999	99999999	99999999	99999999	99999999	99999999	99999999	99999999	99999999	99999999	99999999	99999999	99999999	99999999	99999999	99999999	99999999	99999999	99999999	99999999	99999999	99999999	99999999	99999999	99999999	99999999	99999999	99999999	9126	9410	9214	8752	8322	9710	8735	6939	9060	7439	7595	7156	8205	7500	7634	7659	7779	6913
1030	99999999	99999999	99999999	99999999	99999999	99999999	99999999	99999999	99999999	99999999	99999999	99999999	99999999	99999999	99999999	99999999	99999999	99999999	99999999	99999999	99999999	99999999	99999999	99999999	99999999	99999999	99999999	99999999	99999999	99999999	99999999	12791	9512	99999999	8836	9145	8605	10909	8255	8420	8434	8966	6783	8376	7644	6842	6549	7576	7244
1031	99999999	99999999	99999999	99999999	99999999	99999999	99999999	99999999	99999999	99999999	99999999	99999999	99999999	99999999	99999999	99999999	99999999	99999999	99999999	99999999	99999999	99999999	99999999	99999999	99999999	99999999	99999999	99999999	99999999	99999999	12362	99999999	11489	99999999	8746	8905	8064	7581	8743	8003	7795	8510	6942	7159	7149	8377	6985	7080	7293
1032	99999999	99999999	99999999	99999999	99999999	99999999	99999999	99999999	99999999	99999999	99999999	99999999	99999999	99999999	99999999	99999999	99999999	99999999	99999999	99999999	99999999	99999999	99999999	99999999	99999999	99999999	99999999	99999999	99999999	99999999	99999999	99999999	10026	9642	10305	10418	8611	8820	10509	7694	7619	7346	7525	7937	6847	7636	6869	7219	7156
1033	99999999	99999999	99999999	99999999	99999999	99999999	99999999	99999999	99999999	99999999	99999999	99999999	99999999	99999999	99999999	99999999	99999999	99999999	99999999	99999999	99999999	99999999	99999999	99999999	99999999	99999999	99999999	99999999	99999999	13504	99999999	9643	9951	8398	10461	8681	8781	8922	8413	7685	7399	7143	6710	7850	7393	7493	8210	7931	7630
1034	99999999	99999999	99999999	99999999	99999999	99999999	99999999	99999999	99999999	99999999	99999999	99999999	99999999	99999999	99999999	99999999	99999999	99999999	99999999	99999999	99999999	99999999	99999999	99999999	99999999	99999999	99999999	15863	99999999	14806	11825	10309	99999999	99999999	11189	10349	9157	7753	8265	6801	7478	7844	7850	6892	7113	7366	7935	7317	7894
1035	99999999	99999999	99999999	99999999	99999999	99999999	99999999	99999999	99999999	99999999	99999999	99999999	99999999	99999999	99999999	99999999	99999999	99999999	99999999	99999999	99999999	99999999	99999999	99999999	99999999	99999999	99999999	99999999	99999999	12292	99999999	10672	10370	11003	9697	9504	8982	7972	8037	7985	8283	7514	7440	7264	8070	6821	7097	8041	7282
1036	99999999	99999999	99999999	99999999	99999999	99999999	99999999	99999999	99999999	99999999	99999999	99999999	99999999	99999999	99999999	99999999	99999999	99999999	99999999	99999999	99999999	99999999	99999999	99999999	99999999	99999999	99999999	99999999	99999999	99999999	13912	13226	11044	9517	8868	99999999	10848	9006	9125	6956	7895	9052	7007	8201	8163	7754	7337	7522	7407
1037	99999999	99999999	99999999	99999999	99999999	99999999	99999999	99999999	99999999	99999999	99999999	99999999	99999999	99999999	99999999	99999999	99999999	99999999	99999999	99999999	99999999	99999999	99999999	99999999	99999999	99999999	99999999	99999999	99999999	99999999	17129	99999999	10345	10657	10361	8908	8810	8635	8428	7823	7653	8341	6476	7364	7918	10394	7491	7799	7669
1038	99999999	99999999	99999999	99999999	99999999	99999999	99999999	99999999	99999999	99999999	99999999	99999999	99999999	99999999	99999999	99999999	99999999	99999999	99999999	99999999	99999999	99999999	99999999	99999999	99999999	99999999	99999999	99999999	99999999	12073	11602	14239	9560	12363	99999999	99999999	8784	10092	8146	8048	7607	7578	7736	8146	7258	10077	6905	7439	7300
1039	99999999	99999999	99999999	99999999	99999999	99999999	99999999	99999999	99999999	99999999	99999999	99999999	99999999	99999999	99999999	99999999	99999999	99999999	99999999	99999999	99999999	99999999	99999999	99999999	99999999	99999999	99999999	99999999	99999999	13553	12602	99999999	99999999	99999999	11307	9885	10140	7733	8224	8532	7420	7669	7689	7111	7108	7102	7991	7228	6603
1040	99999999	99999999	99999999	99999999	99999999	99999999	99999999	99999999	99999999	99999999	99999999	99999999	99999999	99999999	99999999	99999999	99999999	99999999	99999999	99999999	99999999	99999999	99999999	99999999	99999999	99999999	99999999	99999999	99999999	99999999	16028	99999999	99999999	99999999	8852	8532	8587	8135	9272	6781	7744	8819	6834	7563	8365	7662	8491	7681	8392
1041	99999999	99999999	99999999	99999999	99999999	99999999	99999999	99999999	99999999	99999999	99999999	99999999	99999999	99999999	99999999	99999999	99999999	99999999	99999999	99999999	99999999	99999999	99999999	99999999	99999999	99999999	99999999	99999999	99999999	10383	99999999	11601	99999999	10309	10144	9812	9938	8587	8647	7310	7891	8885	7462	7713	8023	8971	6880	8502	7267
1042	99999999	99999999	99999999	99999999	99999999	99999999	99999999	99999999	99999999	99999999	99999999	99999999	99999999	99999999	99999999	99999999	99999999	99999999	99999999	99999999	99999999	99999999	99999999	99999999	99999999	99999999	99999999	99999999	99999999	99999999	9575	10287	99999999	99999999	8015	9441	8332	8913	9618	7721	7325	7704	8826	7452	6629	7357	7618	8246	6338
1043	99999999	99999999	99999999	99999999	99999999	99999999	99999999	99999999	99999999	99999999	99999999	99999999	99999999	99999999	99999999	99999999	99999999	99999999	99999999	99999999	99999999	99999999	99999999	99999999	99999999	99999999	99999999	15295	99999999	99999999	99999999	99999999	19716	11519	9144	9466	8649	9032	8843	8833	7680	8104	7139	8282	8271	7566	7300	7795	7826
1044	99999999	99999999	99999999	99999999	99999999	99999999	99999999	99999999	99999999	99999999	99999999	99999999	99999999	99999999	99999999	99999999	99999999	99999999	99999999	99999999	99999999	99999999	99999999	99999999	99999999	99999999	99999999	99999999	99999999	99999999	99999999	99999999	99999999	8895	10479	7673	9719	7742	8701	8227	7561	7965	7834	8031	7856	7309	7932	6972	7288
[truncated: 8,956 more rows]
[truncated: 12 more columns]

## Sheet: TTF of explorative innovation
N=100
l=20
k=1
99999999 stands for infinity
[truncated: 10,001 more rows]
[truncated: 12 more columns]

## Sheet: NCTF of exploitative innovation
N=100
l=2
k=20
99999999 stands for infinity
[truncated: 10,001 more rows]
[truncated: 12 more columns]

## Sheet: TTF of exploitative innovation
N=100
l=2
k=20
99999999 stands for infinity
[truncated: 10,001 more rows]
[truncated: 12 more columns]

## Sheet: BL of exploitative innovation
N=100
l=2
k=20
99999999 stands for infinity
[truncated: 10,001 more rows]
[truncated: 12 more columns]

## Sheet: BS of exploitative innovation
N=100
l=2
k=20
99999999 stands for infinity
[truncated: 10,001 more rows]
[truncated: 12 more columns]
