# Supplementary material for: Impact of network density on the efficiency of innovation networks: An agent-based simulation study
Source: PLoS One. 2022 Jun 17;17(6):e0270087. doi: 10.1371/journal.pone.0270087 (PMC9205519; doi:10.1371/journal.pone.0270087)
Supplement: S2 File — NCTF with N = 50, l = 20 and k = 1; NCTF with N = 100, l = 20 and k = 1; NCTF with N = 150, l = 20 and k = 1; NCTF with N = 200, l = 20 and k = 1; TTF with N = 50, l = 20 and k = 1; TTF with N = 100, l = 20 and k = 1; TTF with N = 150, l = 20 and k = 1; TTF with N = 200, l = 20 and k = 1; NCTF with N = 50, l = 2 and k = 20; NCTF with N = 100, l = 2 and k = 20; NCTF with N = 150, l = 2 and k = 20; NCTF with N = 200, l = 2 and k = 20; TTF with N = 50, l = 2 and k = 20; TTF with N = 100, l = 2 and k = 20; TTF with N = 150, l = 2 and k = 20; TTF with N = 200, l = 2 and k = 20. (XLSX) [file pone.0270087.s002.xlsx]

## Sheet: NCTF(N=50,l=2,k=20)
N=50
l=2
k=20
99999999 stands for infinity
run-time	NCTF-at-p*100=0.1	NCTF-at-p*100=0.1122018454301963	NCTF-at-p*100=0.12589254117941676	NCTF-at-p*100=0.1412537544622754	NCTF-at-p*100=0.1584893192461114	NCTF-at-p*100=0.17782794100389226	NCTF-at-p*100=0.1995262314968879	NCTF-at-p*100=0.22387211385683398	NCTF-at-p*100=0.25118864315095796	NCTF-at-p*100=0.2818382931264455	NCTF-at-p*100=0.31622776601683794	NCTF-at-p*100=0.3548133892335753	NCTF-at-p*100=0.3981071705534973	NCTF-at-p*100=0.44668359215096304	NCTF-at-p*100=0.5011872336272725	NCTF-at-p*100=0.5623413251903491	NCTF-at-p*100=0.630957344480193	NCTF-at-p*100=0.707945784384138	NCTF-at-p*100=0.7943282347242814	NCTF-at-p*100=0.8912509381337459	NCTF-at-p*100=1	NCTF-at-p*100=1.1220184543019636	NCTF-at-p*100=1.2589254117941675	NCTF-at-p*100=1.4125375446227546	NCTF-at-p*100=1.584893192461114	NCTF-at-p*100=1.778279410038923	NCTF-at-p*100=1.99526231496888	NCTF-at-p*100=2.23872113856834	NCTF-at-p*100=2.511886431509581	NCTF-at-p*100=2.818382931264455	NCTF-at-p*100=3.162277660168379	NCTF-at-p*100=3.548133892335755	NCTF-at-p*100=3.9810717055349736	NCTF-at-p*100=4.466835921509633	NCTF-at-p*100=5.011872336272725	NCTF-at-p*100=5.62341325190349	NCTF-at-p*100=6.309573444801933	NCTF-at-p*100=7.07945784384138	NCTF-at-p*100=7.943282347242818	NCTF-at-p*100=8.91250938133746	NCTF-at-p*100=10	NCTF-at-p*100=11.220184543019641	NCTF-at-p*100=12.589254117941676	NCTF-at-p*100=14.12537544622754	NCTF-at-p*100=15.848931924611144	NCTF-at-p*100=17.782794100389225	NCTF-at-p*100=19.952623149688808	NCTF-at-p*100=22.3872113856834	NCTF-at-p*100=25.118864315095824
1	99999999	99999999	99999999	99999999	99999999	99999999	99999999	99999999	99999999	99999999	99999999	99999999	99999999	99999999	99999999	99999999	99999999	99999999	99999999	99999999	99999999	99999999	99999999	99999999	99999999	2143	99999999	99999999	99999999	99999999	99999999	99999999	3314	3824	99999999	3909	99999999	3342	3610	3783	3308	3595	3646	4047	4024	4140	4130	4256	4502
2	99999999	99999999	99999999	99999999	99999999	99999999	99999999	99999999	99999999	99999999	99999999	99999999	99999999	99999999	99999999	99999999	99999999	99999999	99999999	99999999	99999999	99999999	99999999	99999999	99999999	99999999	99999999	99999999	99999999	6124	99999999	99999999	99999999	2496	2978	99999999	3652	3800	3784	3354	3550	4228	3886	4122	4004	3805	3980	4365	4247
3	99999999	99999999	99999999	99999999	99999999	99999999	99999999	99999999	99999999	99999999	99999999	99999999	99999999	99999999	99999999	99999999	99999999	99999999	99999999	99999999	99999999	99999999	99999999	99999999	99999999	99999999	99999999	99999999	99999999	99999999	2671	99999999	5067	3234	3667	99999999	3248	3342	3861	3796	3805	3301	3093	3641	3656	3525	3752	4233	4263
4	99999999	99999999	99999999	99999999	99999999	99999999	99999999	99999999	99999999	99999999	99999999	99999999	99999999	99999999	99999999	99999999	99999999	99999999	99999999	99999999	99999999	99999999	99999999	99999999	99999999	99999999	99999999	99999999	99999999	3743	5449	99999999	99999999	3383	3323	3282	3056	3456	3405	3652	2704	3409	3864	3930	3858	3829	4168	4385	4152
5	99999999	99999999	99999999	99999999	99999999	99999999	99999999	99999999	99999999	99999999	99999999	99999999	99999999	99999999	99999999	99999999	99999999	99999999	99999999	99999999	99999999	99999999	99999999	99999999	99999999	99999999	99999999	99999999	99999999	3037	99999999	99999999	99999999	5307	3875	3557	99999999	99999999	3346	4280	3644	3247	4065	3923	3966	3939	4407	4252	4170
6	99999999	99999999	99999999	99999999	99999999	99999999	99999999	99999999	37	99999999	99999999	99999999	99999999	99999999	99999999	99999999	99999999	99999999	99999999	99999999	99999999	99999999	99999999	99999999	99999999	99999999	99999999	3137	99999999	99999999	99999999	99999999	2398	3240	99999999	3216	99999999	3485	1931	2831	3085	3609	4290	3616	3859	4225	4218	3727	3879
7	99999999	99999999	99999999	99999999	99999999	99999999	99999999	99999999	99999999	99999999	99999999	99999999	99999999	99999999	99999999	99999999	99999999	99999999	99999999	99999999	99999999	99999999	99999999	99999999	99999999	99999999	99999999	99999999	99999999	99999999	99999999	4035	4477	99999999	3735	3487	2419	3941	3619	3719	3564	3797	3394	3887	3861	4207	4118	3851	4463
8	99999999	99999999	99999999	99999999	99999999	99999999	99999999	99999999	99999999	99999999	99999999	99999999	99999999	99999999	99999999	99999999	99999999	99999999	99999999	99999999	99999999	99999999	99999999	99999999	99999999	99999999	99999999	99999999	99999999	99999999	2201	4451	2925	4903	3381	4050	2135	3908	3374	3499	3553	3347	4260	3910	3922	4114	3991	4302	4317
9	99999999	99999999	99999999	99999999	99999999	99999999	99999999	99999999	99999999	99999999	99999999	99999999	99999999	99999999	99999999	99999999	99999999	99999999	99999999	99999999	99999999	99999999	99999999	99999999	99999999	99999999	99999999	99999999	799	99999999	2954	3597	1331	2589	3655	99999999	3660	3269	3432	3525	3760	3820	3978	3862	4174	3055	4634	4119	4242
10	99999999	99999999	99999999	99999999	99999999	99999999	99999999	99999999	99999999	99999999	99999999	99999999	99999999	99999999	99999999	99999999	99999999	99999999	99999999	99999999	99999999	99999999	99999999	99999999	99999999	99999999	99999999	99999999	99999999	2299	99999999	99999999	3648	3502	1500	3094	3336	3811	3502	3913	3836	3781	3547	4392	4204	4066	3958	4262	3913
11	99999999	99999999	99999999	99999999	99999999	99999999	99999999	99999999	99999999	99999999	99999999	99999999	99999999	99999999	99999999	99999999	99999999	99999999	99999999	99999999	99999999	99999999	99999999	99999999	99999999	99999999	99999999	99999999	99999999	99999999	3605	2567	1869	3708	3324	3095	4138	4435	4044	3086	3787	3501	3875	3679	3886	3981	4084	4552	4436
12	99999999	99999999	99999999	99999999	99999999	99999999	99999999	99999999	99999999	99999999	99999999	99999999	99999999	99999999	99999999	99999999	99999999	99999999	99999999	99999999	99999999	99999999	99999999	99999999	99999999	99999999	99999999	99999999	99999999	99999999	99999999	3285	99999999	3585	2089	3285	3422	3483	4592	3922	3208	2107	3882	4014	4147	3791	4140	4267	4005
13	99999999	99999999	99999999	99999999	99999999	99999999	99999999	99999999	99999999	99999999	99999999	99999999	99999999	99999999	99999999	99999999	99999999	99999999	99999999	99999999	99999999	99999999	99999999	99999999	99999999	99999999	99999999	99999999	99999999	99999999	99999999	3482	4391	3335	3329	1779	99999999	3182	3281	3404	4005	3444	3901	3850	3815	3780	4301	4511	3949
14	99999999	99999999	99999999	99999999	99999999	99999999	99999999	99999999	99999999	99999999	99999999	99999999	99999999	99999999	99999999	99999999	99999999	99999999	99999999	645	99999999	99999999	99999999	99999999	99999999	99999999	99999999	99999999	2044	2414	5204	3063	99999999	2716	3850	2821	3551	3484	3299	3589	3861	3833	3927	3891	3976	4123	4156	4225	4187
15	99999999	99999999	99999999	99999999	99999999	99999999	99999999	99999999	99999999	99999999	99999999	99999999	99999999	99999999	99999999	99999999	99999999	99999999	99999999	99999999	99999999	99999999	99999999	99999999	99999999	99999999	99999999	2298	2612	2393	99999999	99999999	2912	3095	3033	3606	3812	3355	3659	3750	3918	3898	4080	3981	3834	4236	4077	3991	4022
16	99999999	99999999	99999999	99999999	99999999	99999999	99999999	99999999	99999999	99999999	99999999	99999999	99999999	99999999	99999999	99999999	99999999	99999999	99999999	99999999	99999999	99999999	99999999	99999999	99999999	99999999	99999999	99999999	99999999	99999999	99999999	5230	3969	3222	99999999	3216	99999999	3379	3582	3696	3297	3270	3544	3926	3625	4264	4036	3742	4122
17	99999999	99999999	99999999	99999999	99999999	99999999	99999999	99999999	99999999	99999999	99999999	99999999	99999999	99999999	99999999	99999999	99999999	99999999	99999999	99999999	99999999	99999999	99999999	99999999	99999999	99999999	99999999	99999999	99999999	99999999	4015	4005	99999999	3591	99999999	3902	3639	3811	3195	3746	3414	3097	3639	3954	4325	3590	3939	4047	4029
18	99999999	99999999	99999999	99999999	99999999	99999999	99999999	99999999	99999999	99999999	99999999	99999999	99999999	99999999	99999999	99999999	99999999	99999999	99999999	99999999	99999999	99999999	99999999	99999999	99999999	99999999	99999999	3138	3580	4078	99999999	3903	99999999	3295	4419	5002	3631	99999999	2913	3289	3262	3525	3992	3885	3854	4573	3826	4128	4148
19	99999999	99999999	99999999	99999999	99999999	99999999	99999999	99999999	99999999	99999999	99999999	99999999	99999999	99999999	99999999	99999999	99999999	99999999	99999999	99999999	99999999	99999999	99999999	99999999	99999999	99999999	99999999	99999999	2646	2751	99999999	99999999	3397	2903	2418	4905	3072	3159	2989	3427	3834	3481	3124	4007	4198	4059	4303	4280	4386
20	99999999	99999999	99999999	99999999	99999999	99999999	99999999	99999999	99999999	99999999	99999999	99999999	99999999	99999999	99999999	99999999	99999999	99999999	787	99999999	99999999	99999999	837	99999999	99999999	99999999	99999999	99999999	99999999	2467	3332	99999999	2814	2959	99999999	3281	3747	3624	3277	3135	3490	4049	4215	3995	4174	4051	3609	4201	4594
21	99999999	99999999	99999999	99999999	99999999	99999999	99999999	99999999	99999999	99999999	99999999	99999999	99999999	99999999	99999999	99999999	99999999	99999999	99999999	99999999	99999999	99999999	99999999	99999999	99999999	99999999	99999999	99999999	99999999	99999999	99999999	3426	3936	99999999	99999999	99999999	3638	2946	3589	3829	4176	3291	3724	3761	3636	3908	4191	4247	4341
22	99999999	99999999	99999999	99999999	99999999	99999999	99999999	99999999	99999999	99999999	99999999	99999999	99999999	99999999	99999999	99999999	99999999	99999999	99999999	99999999	99999999	99999999	99999999	99999999	99999999	99999999	99999999	99999999	2694	99999999	99999999	2236	2829	3830	4045	3443	2367	1235	3555	3985	3283	4056	3605	4057	4458	4315	4042	4024	4656
23	99999999	99999999	99999999	99999999	99999999	99999999	99999999	99999999	99999999	99999999	99999999	99999999	99999999	99999999	99999999	99999999	99999999	99999999	99999999	99999999	99999999	99999999	99999999	99999999	99999999	99999999	99999999	2966	99999999	99999999	2756	99999999	3351	3278	2852	4695	99999999	3570	4048	3564	3307	3822	3751	3670	3776	3961	3895	4333	4141
24	99999999	99999999	99999999	99999999	99999999	99999999	99999999	99999999	99999999	99999999	99999999	99999999	99999999	99999999	99999999	99999999	99999999	99999999	99999999	99999999	99999999	99999999	99999999	99999999	99999999	99999999	99999999	99999999	99999999	3660	99999999	99999999	99999999	4215	2680	3276	4072	3633	4404	3283	4058	3674	4260	3573	4211	3746	4480	4397	3982
25	99999999	99999999	99999999	99999999	99999999	99999999	99999999	99999999	99999999	99999999	99999999	99999999	99999999	99999999	99999999	99999999	99999999	99999999	99999999	99999999	99999999	99999999	99999999	99999999	99999999	99999999	99999999	99999999	99999999	1471	3555	3657	3457	99999999	4095	3286	3702	3481	3852	3832	3735	3796	3522	4016	3983	4161	3776	4183	4107
26	99999999	99999999	99999999	99999999	99999999	99999999	99999999	99999999	99999999	99999999	99999999	99999999	99999999	99999999	99999999	99999999	99999999	99999999	99999999	99999999	99999999	99999999	99999999	99999999	99999999	99999999	99999999	99999999	99999999	99999999	99999999	4061	99999999	4076	3501	99999999	3157	3405	3951	5920	3847	4032	4177	4062	4028	3783	4270	4317	4287
27	99999999	99999999	99999999	99999999	99999999	99999999	99999999	99999999	99999999	99999999	99999999	99999999	99999999	99999999	99999999	99999999	99999999	99999999	99999999	99999999	99999999	99999999	99999999	99999999	99999999	99999999	99999999	99999999	99999999	3853	99999999	99999999	99999999	3031	99999999	3291	3162	3063	2363	3400	3404	3670	3898	3490	3726	4080	3902	4531	4482
28	99999999	99999999	99999999	99999999	99999999	99999999	99999999	99999999	99999999	99999999	99999999	99999999	99999999	99999999	99999999	99999999	99999999	99999999	99999999	306	99999999	99999999	99999999	99999999	99999999	99999999	99999999	99999999	2744	99999999	99999999	99999999	2734	99999999	2064	3650	3779	3363	4112	3368	3651	3900	3628	4076	4009	3541	3986	4030	4526
29	99999999	99999999	99999999	99999999	99999999	99999999	99999999	99999999	99999999	99999999	99999999	99999999	99999999	99999999	99999999	99999999	99999999	450	99999999	99999999	99999999	99999999	99999999	99999999	99999999	99999999	99999999	99999999	99999999	2739	99999999	99999999	2775	3825	99999999	2193	3476	3490	1967	99999999	2362	3987	3559	3632	4145	3727	4070	4588	4128
30	99999999	99999999	99999999	99999999	99999999	99999999	99999999	99999999	99999999	99999999	99999999	99999999	99999999	99999999	99999999	99999999	99999999	99999999	99999999	99999999	99999999	99999999	99999999	99999999	99999999	99999999	99999999	99999999	99999999	99999999	99999999	3334	3648	3766	99999999	2677	3045	3472	3175	3134	3720	3654	4002	3625	4077	4129	4366	4530	4139
31	99999999	99999999	99999999	99999999	99999999	99999999	99999999	99999999	99999999	99999999	99999999	99999999	99999999	99999999	99999999	99999999	99999999	99999999	99999999	99999999	99999999	99999999	99999999	99999999	99999999	99999999	99999999	99999999	99999999	99999999	99999999	99999999	99999999	3491	99999999	3376	99999999	3049	2810	4011	3838	3583	3538	3915	4147	4172	4138	3928	4517
32	99999999	99999999	99999999	99999999	99999999	99999999	99999999	99999999	99999999	99999999	99999999	99999999	99999999	99999999	99999999	99999999	99999999	99999999	99999999	99999999	99999999	99999999	99999999	99999999	99999999	99999999	99999999	99999999	99999999	99999999	2810	2055	4643	3445	3251	5613	2969	3910	3265	3664	4001	3832	4071	3787	3933	3547	4081	4705	4380
33	99999999	99999999	99999999	99999999	99999999	99999999	99999999	99999999	99999999	99999999	99999999	99999999	99999999	99999999	99999999	99999999	99999999	99999999	99999999	99999999	99999999	99999999	99999999	99999999	99999999	99999999	99999999	99999999	99999999	2729	99999999	99999999	99999999	4086	3766	3758	3632	3797	3720	2840	4033	3760	4095	3978	4182	4361	4538	4536	4172
34	99999999	99999999	99999999	99999999	99999999	99999999	99999999	99999999	99999999	99999999	99999999	99999999	99999999	99999999	99999999	99999999	99999999	99999999	99999999	99999999	414	99999999	99999999	99999999	99999999	663	99999999	99999999	99999999	3668	99999999	99999999	3405	3509	3115	3375	4334	3700	2980	2971	3234	4104	4265	4004	3997	4050	4159	4132	4312
35	99999999	99999999	99999999	99999999	99999999	99999999	99999999	99999999	99999999	99999999	99999999	99999999	99999999	99999999	99999999	99999999	99999999	99999999	99999999	99999999	99999999	99999999	99999999	99999999	99999999	99999999	99999999	99999999	99999999	99999999	99999999	99999999	99999999	99999999	3665	3458	3715	3556	3573	3466	3530	3779	3478	4085	3973	3874	3842	4366	4376
36	99999999	99999999	99999999	99999999	99999999	99999999	99999999	99999999	99999999	99999999	99999999	99999999	99999999	99999999	99999999	99999999	99999999	99999999	99999999	99999999	99999999	99999999	99999999	99999999	99999999	99999999	99999999	99999999	99999999	99999999	3100	2618	3660	2695	3338	4174	3301	3144	3393	3712	3639	3701	3276	3858	3777	4134	4034	4009	3772
37	99999999	99999999	99999999	99999999	99999999	99999999	99999999	99999999	99999999	99999999	99999999	99999999	99999999	99999999	99999999	99999999	99999999	99999999	99999999	99999999	99999999	99999999	99999999	99999999	99999999	1312	1154	99999999	99999999	99999999	99999999	2362	4213	3365	3241	3508	2031	3910	3459	3586	3717	3684	3756	3671	3784	4216	4459	4293	4255
38	99999999	99999999	99999999	99999999	99999999	99999999	99999999	99999999	99999999	99999999	99999999	99999999	99999999	99999999	99999999	99999999	99999999	99999999	99999999	99999999	99999999	99999999	99999999	99999999	99999999	99999999	99999999	1744	1594	99999999	99999999	99999999	99999999	2485	2933	3985	4039	4017	3693	3261	3625	3802	3871	4286	4456	4303	3966	3956	4383
39	99999999	99999999	99999999	99999999	99999999	99999999	99999999	99999999	99999999	99999999	99999999	99999999	99999999	99999999	99999999	99999999	99999999	99999999	99999999	99999999	99999999	99999999	99999999	619	99999999	99999999	99999999	2059	99999999	99999999	1869	3342	99999999	3916	3325	3545	3806	3558	4121	3581	3567	3752	2050	3806	3473	4004	4014	3950	4313
40	99999999	99999999	99999999	99999999	99999999	99999999	99999999	99999999	99999999	99999999	99999999	99999999	99999999	99999999	99999999	99999999	99999999	99999999	99999999	99999999	99999999	99999999	99999999	99999999	99999999	99999999	99999999	99999999	99999999	3350	99999999	4079	4032	3296	3775	99999999	3471	3393	3222	3471	3936	3973	3883	4154	4347	3887	3893	4148	4483
41	99999999	99999999	99999999	99999999	99999999	99999999	99999999	99999999	99999999	99999999	99999999	99999999	99999999	99999999	99999999	99999999	99999999	99999999	99999999	99999999	440	99999999	99999999	99999999	99999999	99999999	99999999	99999999	99999999	99999999	99999999	99999999	99999999	2473	2937	3754	3295	3105	3821	3655	2383	4006	3661	3357	4063	3687	4185	4283	4290
42	99999999	99999999	99999999	99999999	99999999	99999999	99999999	99999999	99999999	99999999	99999999	99999999	99999999	99999999	99999999	99999999	99999999	99999999	99999999	99999999	99999999	99999999	99999999	99999999	99999999	99999999	99999999	99999999	99999999	99999999	99999999	99999999	99999999	3176	3487	4700	2628	3454	3705	3632	4146	4223	3897	3865	3644	4355	4391	3976	4722
43	99999999	99999999	99999999	99999999	99999999	99999999	99999999	99999999	99999999	99999999	99999999	99999999	99999999	99999999	99999999	99999999	99999999	99999999	99999999	99999999	99999999	99999999	687	99999999	99999999	99999999	99999999	99999999	99999999	99999999	2309	99999999	4198	99999999	1723	3608	3113	3476	3703	3774	3452	3838	3918	3944	3853	4133	3919	4089	4147
44	99999999	99999999	99999999	99999999	99999999	99999999	99999999	99999999	99999999	99999999	99999999	99999999	99999999	99999999	99999999	99999999	99999999	99999999	99999999	99999999	99999999	99999999	99999999	99999999	99999999	99999999	99999999	3098	99999999	2576	99999999	2146	99999999	99999999	99999999	944	3371	3724	3541	3597	3736	3457	3427	4214	4050	4023	3996	4210	4035
45	99999999	99999999	99999999	99999999	99999999	99999999	99999999	99999999	99999999	99999999	99999999	99999999	99999999	99999999	99999999	99999999	99999999	99999999	99999999	99999999	99999999	99999999	99999999	99999999	99999999	2793	99999999	99999999	99999999	3883	99999999	99999999	3162	3553	3001	3083	3680	3674	3558	3483	4103	3193	3756	3770	4064	3980	4146	4227	4130
46	99999999	99999999	99999999	99999999	99999999	99999999	99999999	99999999	99999999	99999999	99999999	99999999	99999999	99999999	99999999	99999999	99999999	99999999	99999999	99999999	99999999	99999999	99999999	99999999	99999999	99999999	99999999	99999999	99999999	99999999	99999999	99999999	2860	2713	3406	99999999	3296	3724	3925	3739	3005	3889	3724	3879	3449	4174	3895	4369	4398
47	99999999	99999999	99999999	99999999	99999999	99999999	99999999	99999999	99999999	99999999	99999999	99999999	99999999	99999999	99999999	99999999	99999999	99999999	99999999	99999999	99999999	99999999	99999999	99999999	99999999	99999999	99999999	99999999	2857	99999999	99999999	4044	2319	99999999	3948	2925	3711	3181	4005	3841	3777	3728	3995	3597	4130	3832	4326	3969	4375
48	99999999	99999999	99999999	99999999	99999999	99999999	99999999	99999999	99999999	99999999	99999999	99999999	99999999	99999999	99999999	99999999	99999999	99999999	99999999	99999999	99999999	99999999	99999999	99999999	99999999	99999999	99999999	99999999	3459	1437	99999999	99999999	99999999	2884	1562	99999999	3072	3447	3454	99999999	3343	3896	3897	3859	3874	3977	3989	4189	4596
49	99999999	99999999	99999999	99999999	99999999	99999999	99999999	99999999	99999999	99999999	99999999	99999999	99999999	99999999	99999999	99999999	99999999	99999999	99999999	99999999	99999999	99999999	99999999	99999999	99999999	99999999	99999999	99999999	4919	2799	2571	99999999	2860	3491	3632	3888	1605	3056	3713	3275	3455	3820	3947	3756	3855	3966	4169	4284	4199
50	99999999	99999999	99999999	99999999	99999999	99999999	99999999	99999999	99999999	99999999	99999999	99999999	99999999	99999999	99999999	99999999	99999999	99999999	99999999	99999999	99999999	99999999	99999999	99999999	99999999	612	99999999	99999999	99999999	99999999	3588	3770	99999999	3304	99999999	3789	3255	3598	3566	3455	3457	3982	3211	3687	3423	4044	4293	4298	4389
51	99999999	99999999	99999999	99999999	99999999	99999999	99999999	99999999	99999999	99999999	99999999	99999999	99999999	99999999	99999999	99999999	99999999	99999999	99999999	99999999	99999999	99999999	99999999	99999999	99999999	99999999	99999999	99999999	99999999	99999999	3407	2936	99999999	2996	2977	3569	3713	99999999	3440	99999999	2892	3494	3790	3640	3772	4046	4147	4389	4215
52	99999999	99999999	99999999	99999999	99999999	99999999	99999999	99999999	99999999	99999999	99999999	99999999	99999999	99999999	99999999	99999999	99999999	99999999	99999999	99999999	99999999	99999999	99999999	99999999	99999999	99999999	2263	99999999	99999999	1998	99999999	99999999	4341	5883	3128	6818	99999999	3686	3668	2977	3639	3584	3610	3803	3581	4087	4185	4167	4175
53	99999999	99999999	99999999	99999999	99999999	99999999	99999999	99999999	99999999	99999999	99999999	99999999	99999999	99999999	99999999	99999999	99999999	99999999	99999999	99999999	99999999	99999999	99999999	99999999	99999999	99999999	99999999	99999999	99999999	99999999	99999999	3380	3048	3152	5016	99999999	3337	3627	2888	3675	3996	3416	3802	3970	3765	4272	4105	4185	4115
54	99999999	99999999	99999999	99999999	99999999	99999999	99999999	99999999	99999999	99999999	99999999	99999999	99999999	99999999	99999999	99999999	99999999	99999999	99999999	99999999	99999999	99999999	99999999	99999999	99999999	99999999	99999999	99999999	99999999	99999999	3222	99999999	99999999	99999999	691	3230	3034	3149	3762	3868	3593	3664	3881	3539	3744	3889	4322	4415	4054
55	99999999	99999999	99999999	99999999	99999999	99999999	99999999	99999999	99999999	99999999	99999999	99999999	99999999	99999999	99999999	99999999	99999999	99999999	99999999	99999999	99999999	99999999	99999999	99999999	99999999	1448	99999999	99999999	99999999	99999999	2791	99999999	99999999	4044	99999999	5257	99999999	3594	2817	3862	3278	3723	3639	3661	3975	4043	4087	4146	4286
56	99999999	99999999	99999999	99999999	99999999	99999999	99999999	99999999	99999999	99999999	99999999	99999999	99999999	99999999	99999999	99999999	99999999	252	99999999	99999999	99999999	99999999	99999999	99999999	99999999	99999999	99999999	99999999	2049	4697	99999999	3060	3809	99999999	99999999	3713	3020	3507	3702	3198	2697	3514	3794	4165	3776	3767	4090	4098	4189
57	99999999	99999999	99999999	99999999	99999999	99999999	99999999	99999999	99999999	99999999	99999999	99999999	99999999	99999999	99999999	99999999	99999999	273	99999999	99999999	99999999	99999999	99999999	99999999	99999999	99999999	2390	99999999	99999999	99999999	99999999	2761	2239	99999999	99999999	2784	3360	3028	3707	3627	3200	3466	3792	3955	4336	3903	4316	3609	4175
58	99999999	99999999	99999999	99999999	99999999	99999999	99999999	99999999	99999999	99999999	99999999	99999999	99999999	99999999	99999999	99999999	99999999	99999999	99999999	99999999	99999999	99999999	99999999	99999999	99999999	99999999	99999999	99999999	99999999	2880	99999999	99999999	3795	3273	99999999	3826	99999999	3664	3492	3963	3564	3574	4116	4011	4036	4255	3992	4193	4336
59	99999999	99999999	99999999	99999999	99999999	99999999	99999999	99999999	99999999	99999999	99999999	99999999	99999999	99999999	99999999	99999999	99999999	99999999	99999999	99999999	99999999	99999999	99999999	99999999	99999999	2266	99999999	99999999	99999999	3812	99999999	99999999	2556	99999999	3760	4041	3293	2559	3343	3747	3768	4008	3691	3672	3397	4179	4412	3894	3995
60	99999999	99999999	99999999	99999999	99999999	99999999	99999999	99999999	99999999	99999999	99999999	99999999	99999999	99999999	99999999	99999999	99999999	99999999	99999999	99999999	99999999	99999999	99999999	99999999	99999999	99999999	99999999	99999999	99999999	3274	99999999	2745	4043	4167	4241	4166	1675	3345	3707	3360	3453	3222	3748	4041	4315	3548	3892	4146	2889
61	99999999	99999999	99999999	99999999	99999999	99999999	99999999	99999999	99999999	99999999	99999999	99999999	99999999	99999999	99999999	99999999	99999999	99999999	99999999	99999999	99999999	99999999	99999999	99999999	99999999	99999999	99999999	3034	99999999	99999999	2453	99999999	99999999	99999999	99999999	3163	99999999	3537	3041	3435	3874	3146	3971	3722	3959	4289	3845	3921	4753
62	99999999	99999999	99999999	99999999	99999999	99999999	99999999	99999999	99999999	99999999	99999999	99999999	99999999	99999999	99999999	99999999	99999999	99999999	99999999	99999999	99999999	99999999	360	99999999	99999999	99999999	99999999	99999999	99999999	99999999	3839	99999999	4990	2412	2910	3367	3216	3448	3628	99999999	3527	3414	3066	3980	4121	4417	4164	4331	4124
63	99999999	99999999	99999999	99999999	99999999	99999999	99999999	99999999	99999999	99999999	99999999	99999999	99999999	99999999	99999999	99999999	99999999	99999999	99999999	99999999	99999999	99999999	99999999	99999999	99999999	99999999	99999999	99999999	1438	1011	99999999	2342	99999999	3353	99999999	2957	2953	3484	3690	3037	3529	3353	4001	3569	3888	3755	3873	4169	4562
64	99999999	99999999	99999999	99999999	99999999	99999999	99999999	99999999	99999999	99999999	99999999	99999999	99999999	99999999	99999999	99999999	99999999	99999999	99999999	99999999	1447	99999999	99999999	99999999	99999999	99999999	99999999	99999999	99999999	99999999	3045	3258	99999999	99999999	3250	3877	1937	99999999	3214	3617	3212	3920	4225	2633	4067	4180	3922	4131	4475
65	99999999	99999999	99999999	99999999	99999999	99999999	99999999	99999999	99999999	99999999	99999999	99999999	99999999	99999999	99999999	99999999	99999999	99999999	99999999	99999999	99999999	99999999	99999999	99999999	99999999	99999999	99999999	99999999	99999999	99999999	99999999	99999999	99999999	3681	2907	99999999	3109	3568	99999999	3576	4049	3309	3877	3424	3846	4430	3968	4350	4379
66	99999999	99999999	99999999	99999999	99999999	99999999	99999999	99999999	99999999	99999999	99999999	99999999	99999999	99999999	99999999	99999999	99999999	99999999	99999999	99999999	99999999	99999999	99999999	99999999	99999999	99999999	99999999	99999999	99999999	99999999	99999999	3986	2623	4002	2372	3360	3647	3743	3109	3205	3136	3481	3582	4005	3689	3923	4132	4186	4203
67	99999999	99999999	99999999	99999999	99999999	99999999	99999999	99999999	99999999	99999999	99999999	99999999	99999999	99999999	99999999	99999999	99999999	99999999	99999999	99999999	99999999	99999999	99999999	99999999	99999999	99999999	99999999	99999999	99999999	3655	99999999	3835	4370	2956	4019	3001	4037	3344	3697	3679	3482	3682	3653	4160	3438	3942	4151	4263	4181
68	99999999	99999999	99999999	99999999	99999999	99999999	99999999	99999999	99999999	99999999	99999999	99999999	99999999	99999999	99999999	99999999	99999999	99999999	99999999	99999999	99999999	99999999	99999999	99999999	99999999	99999999	1138	99999999	99999999	99999999	99999999	99999999	99999999	99999999	3748	3394	5472	2259	3566	3651	3526	3583	3702	3387	3864	4412	4106	4136	4245
69	99999999	99999999	99999999	99999999	99999999	99999999	99999999	99999999	99999999	99999999	99999999	99999999	99999999	99999999	99999999	99999999	99999999	99999999	723	99999999	99999999	99999999	99999999	99999999	2154	99999999	99999999	99999999	99999999	3354	99999999	3396	99999999	99999999	3846	4826	99999999	3935	3261	2915	3916	3584	3788	3762	3547	4144	4094	4221	4374
70	99999999	99999999	99999999	99999999	99999999	99999999	99999999	99999999	99999999	99999999	99999999	99999999	99999999	99999999	99999999	99999999	99999999	99999999	99999999	99999999	99999999	99999999	99999999	1652	99999999	2365	99999999	99999999	99999999	99999999	99999999	99999999	3679	2941	2211	3824	2153	5231	3529	99999999	3904	3906	4121	3847	3837	3988	4348	4013	4246
71	99999999	99999999	99999999	99999999	99999999	99999999	99999999	99999999	99999999	99999999	99999999	99999999	99999999	99999999	99999999	99999999	99999999	99999999	99999999	99999999	99999999	99999999	99999999	99999999	2814	99999999	99999999	99999999	2610	99999999	99999999	2346	99999999	4005	99999999	3014	3143	3399	3625	3536	3797	3876	3842	3881	3789	3849	4289	4556	4199
72	99999999	99999999	99999999	99999999	99999999	99999999	99999999	99999999	99999999	99999999	99999999	99999999	99999999	99999999	99999999	99999999	99999999	99999999	99999999	99999999	99999999	99999999	99999999	99999999	99999999	99999999	99999999	99999999	99999999	99999999	99999999	99999999	2822	2670	3917	3331	3614	3517	3866	3533	3443	3644	3727	3682	3943	3800	4153	3993	4161
73	99999999	99999999	99999999	99999999	99999999	99999999	99999999	99999999	99999999	99999999	99999999	99999999	99999999	99999999	99999999	99999999	99999999	99999999	99999999	99999999	99999999	99999999	99999999	99999999	99999999	99999999	3164	99999999	99999999	2996	3001	99999999	3428	99999999	3075	99999999	3130	3590	3037	3603	3444	3634	4269	3965	3812	3893	3738	3698	4340
74	99999999	99999999	99999999	99999999	99999999	99999999	99999999	99999999	99999999	99999999	99999999	99999999	99999999	99999999	99999999	99999999	99999999	99999999	99999999	99999999	99999999	99999999	99999999	99999999	99999999	1896	99999999	99999999	99999999	99999999	99999999	99999999	3340	2651	4603	3518	3324	5427	3497	3136	3331	3588	3878	4041	4091	3760	4070	3916	4289
75	99999999	99999999	99999999	99999999	99999999	99999999	99999999	99999999	99999999	99999999	99999999	99999999	99999999	99999999	99999999	99999999	99999999	99999999	99999999	99999999	99999999	99999999	99999999	99999999	99999999	99999999	99999999	99999999	99999999	99999999	1937	3542	3234	3526	99999999	99999999	3124	99999999	3779	3395	3409	3498	4159	3583	4180	3965	3955	4085	4283
76	99999999	99999999	99999999	99999999	99999999	99999999	99999999	99999999	99999999	99999999	99999999	99999999	99999999	99999999	99999999	99999999	99999999	99999999	99999999	99999999	99999999	99999999	99999999	99999999	99999999	99999999	1194	99999999	1797	2691	4645	99999999	3799	2758	4893	1581	3990	3209	3603	3757	3344	3225	3751	3704	4497	4038	4415	4074	4661
77	99999999	99999999	99999999	99999999	99999999	99999999	99999999	99999999	99999999	99999999	99999999	99999999	99999999	99999999	99999999	99999999	99999999	99999999	99999999	99999999	99999999	99999999	99999999	99999999	99999999	99999999	99999999	99999999	3017	99999999	99999999	3770	4169	3432	2915	4848	3740	3145	3674	3578	4018	3679	3648	3568	3970	3832	4280	4247	3677
78	99999999	99999999	99999999	99999999	99999999	99999999	99999999	99999999	99999999	99999999	99999999	99999999	99999999	99999999	99999999	99999999	99999999	99999999	99999999	99999999	99999999	99999999	99999999	99999999	99999999	99999999	99999999	99999999	2244	99999999	99999999	3711	3157	3263	3523	3194	3889	1753	3781	99999999	3438	2550	3475	3749	4069	4076	3780	4633	4436
79	99999999	99999999	99999999	99999999	99999999	99999999	99999999	99999999	99999999	99999999	99999999	99999999	99999999	99999999	99999999	99999999	99999999	99999999	99999999	99999999	99999999	99999999	99999999	99999999	99999999	99999999	99999999	99999999	99999999	2950	99999999	2867	2623	2589	3583	3089	3412	3493	4242	3295	3722	3376	3747	3921	3617	3811	3935	4215	4071
80	99999999	99999999	99999999	99999999	99999999	99999999	99999999	99999999	99999999	99999999	99999999	99999999	99999999	99999999	99999999	99999999	99999999	99999999	99999999	99999999	99999999	99999999	99999999	99999999	99999999	99999999	99999999	99999999	99999999	99999999	99999999	99999999	2770	2839	2140	4082	2857	2705	99999999	3277	3802	3460	3755	4061	3461	4107	4188	4136	4329
81	99999999	99999999	99999999	99999999	99999999	99999999	99999999	99999999	99999999	99999999	99999999	99999999	99999999	99999999	99999999	99999999	99999999	99999999	99999999	99999999	99999999	99999999	99999999	99999999	99999999	99999999	99999999	99999999	99999999	99999999	99999999	99999999	3352	2699	3548	3308	3767	2139	3140	3730	3485	3761	3976	3735	3816	3494	4482	4214	4440
82	99999999	99999999	99999999	99999999	99999999	99999999	99999999	99999999	99999999	99999999	99999999	99999999	99999999	99999999	99999999	99999999	99999999	99999999	99999999	99999999	99999999	99999999	99999999	99999999	741	99999999	1970	99999999	99999999	3924	99999999	3163	2109	99999999	3919	3563	3885	3294	3947	3432	3657	4271	3995	3798	3635	3672	4283	4234	4286
83	99999999	99999999	99999999	99999999	99999999	99999999	99999999	99999999	99999999	99999999	99999999	99999999	99999999	99999999	99999999	99999999	99999999	99999999	99999999	99999999	99999999	99999999	99999999	99999999	99999999	99999999	99999999	99999999	99999999	99999999	2785	99999999	3324	99999999	3240	99999999	99999999	3653	3557	3484	3834	3864	3882	3776	4074	4489	4513	4219	4170
84	99999999	99999999	99999999	99999999	99999999	99999999	99999999	99999999	99999999	99999999	99999999	99999999	99999999	99999999	99999999	99999999	99999999	99999999	99999999	99999999	99999999	99999999	99999999	99999999	99999999	99999999	99999999	99999999	99999999	3667	99999999	99999999	3750	2969	3053	3742	5350	3225	4217	3476	3665	2476	3611	4049	3137	3739	4102	4194	4298
85	99999999	99999999	99999999	99999999	99999999	99999999	99999999	99999999	99999999	99999999	99999999	99999999	99999999	99999999	99999999	99999999	99999999	99999999	99999999	99999999	99999999	99999999	99999999	99999999	99999999	99999999	99999999	99999999	1455	99999999	4633	99999999	99999999	3078	2723	3187	3416	1486	3618	2971	3558	3883	3992	3879	3952	4051	4299	4696	4496
86	99999999	99999999	99999999	99999999	99999999	99999999	99999999	99999999	99999999	99999999	99999999	99999999	99999999	99999999	99999999	99999999	99999999	99999999	99999999	99999999	99999999	99999999	99999999	99999999	99999999	99999999	99999999	99999999	99999999	99999999	3388	99999999	3053	2938	2944	3151	3522	4863	3490	3732	3690	3425	3715	2558	4198	4036	4363	4089	3978
87	99999999	99999999	99999999	99999999	99999999	99999999	99999999	99999999	99999999	99999999	99999999	99999999	99999999	99999999	99999999	99999999	99999999	99999999	99999999	99999999	99999999	99999999	99999999	2131	99999999	99999999	99999999	99999999	99999999	2501	99999999	3356	3645	2545	99999999	3137	3518	4010	3603	3864	3911	3843	3659	3694	4002	4249	3733	3791	4208
88	99999999	99999999	99999999	99999999	99999999	99999999	99999999	99999999	99999999	99999999	99999999	99999999	99999999	99999999	99999999	99999999	99999999	99999999	99999999	99999999	99999999	99999999	362	99999999	99999999	99999999	99999999	99999999	1915	2326	3588	2097	99999999	3202	3988	4062	3270	99999999	3866	3190	3745	3715	3854	4303	3960	4195	4177	3811	4152
89	99999999	99999999	99999999	99999999	99999999	99999999	99999999	99999999	99999999	99999999	99999999	99999999	99999999	99999999	99999999	99999999	99999999	99999999	99999999	99999999	99999999	99999999	99999999	99999999	99999999	99999999	1268	99999999	99999999	99999999	99999999	99999999	2760	3794	99999999	2373	4443	3721	3425	3939	3813	3761	3827	4287	3848	3709	4099	3864	3760
90	99999999	99999999	99999999	99999999	99999999	99999999	99999999	99999999	99999999	99999999	99999999	99999999	99999999	99999999	99999999	99999999	99999999	99999999	99999999	99999999	99999999	99999999	99999999	99999999	99999999	99999999	99999999	99999999	99999999	6232	99999999	99999999	2490	3950	3608	99999999	3385	3435	3642	3405	3482	3532	4253	4202	4004	4478	4499	4087	4321
91	99999999	99999999	99999999	99999999	99999999	99999999	99999999	99999999	99999999	99999999	99999999	99999999	99999999	99999999	99999999	99999999	99999999	99999999	99999999	99999999	99999999	99999999	99999999	99999999	99999999	99999999	99999999	99999999	5069	3462	99999999	3896	3595	3266	2933	99999999	3337	3360	99999999	3484	3549	3617	3802	3966	4167	4315	4429	4285	4428
92	99999999	99999999	99999999	99999999	99999999	99999999	99999999	99999999	99999999	99999999	99999999	99999999	99999999	99999999	99999999	99999999	99999999	99999999	99999999	99999999	1225	99999999	99999999	99999999	2176	99999999	99999999	99999999	99999999	758	99999999	2208	99999999	2804	3459	5603	3632	3143	3561	3487	3701	3757	3750	3964	4097	3838	3654	4392	4468
93	99999999	99999999	99999999	99999999	99999999	99999999	99999999	99999999	99999999	99999999	99999999	99999999	99999999	99999999	99999999	99999999	99999999	99999999	99999999	99999999	99999999	99999999	99999999	99999999	99999999	99999999	99999999	99999999	99999999	3218	2561	3379	3630	3753	3923	3898	99999999	99999999	3846	734	3790	3500	3800	3929	4209	3650	4456	4195	4538
94	99999999	99999999	99999999	99999999	99999999	99999999	99999999	99999999	99999999	99999999	99999999	99999999	99999999	99999999	99999999	99999999	99999999	99999999	99999999	99999999	99999999	99999999	99999999	99999999	99999999	99999999	99999999	4571	99999999	99999999	99999999	99999999	3078	3043	2442	2204	3625	3649	3193	3819	3532	3737	3657	3564	4395	4035	4151	4363	4124
95	99999999	99999999	99999999	99999999	99999999	99999999	99999999	99999999	99999999	99999999	99999999	99999999	99999999	99999999	99999999	99999999	99999999	99999999	99999999	99999999	99999999	99999999	99999999	99999999	99999999	1960	99999999	99999999	99999999	99999999	3037	99999999	99999999	3233	3414	3580	3922	3612	2811	3599	3948	3534	3908	4068	3898	3924	4679	4872	4060
96	99999999	99999999	99999999	99999999	99999999	99999999	99999999	99999999	99999999	99999999	99999999	99999999	99999999	99999999	99999999	306	99999999	99999999	99999999	99999999	99999999	99999999	99999999	99999999	99999999	99999999	99999999	99999999	2717	99999999	3201	99999999	3102	99999999	3222	3052	3464	2958	3304	3569	4024	3996	3691	3644	3961	4325	4677	4351	4170
97	99999999	99999999	99999999	99999999	99999999	99999999	99999999	99999999	99999999	99999999	99999999	99999999	99999999	99999999	99999999	99999999	99999999	99999999	99999999	99999999	99999999	99999999	99999999	99999999	99999999	99999999	99999999	2776	3334	99999999	99999999	4999	99999999	99999999	4141	99999999	3250	3560	3547	3963	99999999	3898	3887	4358	3994	3719	3923	4087	4130
98	99999999	99999999	99999999	99999999	99999999	99999999	99999999	99999999	99999999	99999999	99999999	99999999	99999999	99999999	99999999	99999999	99999999	99999999	99999999	99999999	99999999	99999999	99999999	99999999	99999999	1207	99999999	99999999	99999999	99999999	3290	99999999	2108	3551	3318	99999999	2699	3768	3081	3863	3721	3861	3618	4151	4085	4027	4166	3923	4043
99	99999999	99999999	99999999	99999999	99999999	99999999	99999999	99999999	99999999	99999999	99999999	99999999	99999999	99999999	99999999	99999999	99999999	99999999	99999999	99999999	99999999	99999999	99999999	99999999	99999999	99999999	99999999	3272	99999999	99999999	99999999	4716	3490	2870	3454	3265	3685	3584	3433	3200	3784	3818	4252	3694	4146	3794	3847	4032	4288
100	99999999	99999999	99999999	99999999	99999999	99999999	99999999	99999999	99999999	99999999	99999999	99999999	99999999	99999999	99999999	99999999	99999999	99999999	99999999	99999999	99999999	99999999	99999999	99999999	99999999	99999999	99999999	99999999	99999999	99999999	99999999	2007	99999999	3110	99999999	3669	3633	99999999	2591	3506	3548	3058	4011	3943	3795	4181	4257	4361	3542
101	99999999	99999999	99999999	99999999	99999999	99999999	99999999	99999999	99999999	99999999	99999999	99999999	99999999	99999999	99999999	99999999	99999999	99999999	99999999	99999999	99999999	99999999	99999999	99999999	99999999	99999999	99999999	99999999	99999999	99999999	99999999	1783	99999999	99999999	99999999	99999999	99999999	3742	3472	3753	3193	3396	3793	3679	3979	4168	4051	4191	4344
102	99999999	99999999	99999999	99999999	99999999	99999999	99999999	99999999	99999999	99999999	99999999	99999999	99999999	99999999	99999999	99999999	99999999	99999999	99999999	99999999	99999999	99999999	99999999	99999999	99999999	99999999	99999999	99999999	3424	99999999	3025	3749	3581	99999999	2912	3511	99999999	3560	3718	3624	3904	3753	3881	4415	4044	4143	4023	4267	4622
103	99999999	99999999	99999999	99999999	99999999	99999999	99999999	99999999	99999999	99999999	99999999	99999999	99999999	99999999	99999999	99999999	99999999	99999999	99999999	99999999	99999999	99999999	99999999	99999999	99999999	99999999	99999999	2352	99999999	99999999	99999999	99999999	1909	2756	2296	3313	3432	3588	3291	3469	3655	4185	3626	3932	3713	4404	4049	4204	4460
104	99999999	99999999	99999999	99999999	99999999	99999999	99999999	99999999	99999999	99999999	99999999	99999999	99999999	99999999	99999999	99999999	99999999	99999999	99999999	99999999	99999999	99999999	99999999	99999999	99999999	99999999	99999999	99999999	99999999	3692	5003	2134	99999999	3543	2894	3416	3694	4051	3890	3850	3665	3757	3798	3787	4272	4015	4270	4044	4416
105	99999999	99999999	99999999	99999999	99999999	99999999	99999999	99999999	99999999	99999999	99999999	99999999	99999999	99999999	99999999	99999999	99999999	99999999	99999999	99999999	99999999	99999999	2009	99999999	99999999	99999999	99999999	99999999	99999999	99999999	4790	4077	3496	3611	2018	3658	3907	3835	3006	3297	2897	3406	3666	4046	4026	3986	4204	4382	4400
106	99999999	99999999	99999999	99999999	99999999	99999999	99999999	99999999	99999999	99999999	99999999	99999999	99999999	99999999	99999999	99999999	99999999	99999999	99999999	99999999	99999999	99999999	99999999	676	99999999	99999999	99999999	99999999	99999999	3594	99999999	99999999	99999999	2924	2482	3540	3556	99999999	3671	2337	3491	3234	3960	4104	4173	3816	4359	3973	4512
107	99999999	99999999	99999999	99999999	99999999	99999999	99999999	99999999	99999999	99999999	99999999	99999999	99999999	99999999	99999999	99999999	99999999	99999999	99999999	99999999	99999999	99999999	99999999	99999999	99999999	99999999	99999999	99999999	99999999	2274	99999999	2747	99999999	99999999	2425	3160	4323	2199	3717	3222	3874	3779	4127	3370	4014	4189	3723	4132	3917
108	99999999	99999999	99999999	99999999	99999999	99999999	99999999	99999999	99999999	99999999	99999999	99999999	99999999	99999999	99999999	99999999	99999999	99999999	99999999	99999999	99999999	99999999	99999999	99999999	99999999	99999999	99999999	2931	2641	1805	99999999	99999999	99999999	99999999	3403	99999999	3172	3652	3246	1042	3619	3643	3588	3605	3943	3927	4373	4457	4050
109	99999999	99999999	99999999	99999999	99999999	99999999	99999999	99999999	99999999	99999999	99999999	99999999	99999999	99999999	99999999	99999999	99999999	99999999	99999999	99999999	99999999	99999999	99999999	99999999	99999999	99999999	99999999	99999999	99999999	99999999	2801	99999999	3002	2005	3464	99999999	3740	2015	3631	3915	3234	3594	2870	3460	3894	3848	4368	4267	3775
110	99999999	99999999	99999999	99999999	99999999	99999999	99999999	99999999	99999999	99999999	99999999	99999999	99999999	99999999	99999999	99999999	99999999	99999999	99999999	222	99999999	99999999	99999999	99999999	99999999	99999999	99999999	99999999	99999999	99999999	4797	99999999	99999999	99999999	3477	1613	3862	3819	4359	3680	3273	3777	3600	3768	3970	4095	3809	4078	4008
111	99999999	99999999	99999999	99999999	99999999	99999999	99999999	99999999	99999999	99999999	99999999	99999999	99999999	99999999	99999999	99999999	99999999	99999999	99999999	99999999	99999999	99999999	99999999	1266	99999999	99999999	99999999	99999999	99999999	99999999	2661	99999999	99999999	1274	3165	3415	4103	3424	2436	3943	3630	3895	3589	3654	4098	3267	3869	3775	3923
112	99999999	99999999	99999999	99999999	99999999	99999999	99999999	99999999	99999999	99999999	99999999	99999999	99999999	99999999	99999999	99999999	99999999	99999999	99999999	99999999	99999999	99999999	99999999	99999999	99999999	99999999	99999999	99999999	99999999	3258	4378	99999999	3047	3656	3450	3480	2180	3834	3348	3647	3727	3616	3667	3978	4035	3992	4007	4035	4379
113	99999999	99999999	99999999	99999999	99999999	99999999	99999999	99999999	99999999	99999999	99999999	99999999	99999999	99999999	99999999	99999999	99999999	99999999	99999999	99999999	99999999	99999999	99999999	99999999	99999999	99999999	99999999	2305	99999999	3213	4443	4844	3500	3733	99999999	3474	3940	3533	3858	4214	3236	3867	4214	4000	4064	3836	3630	3914	4200
114	99999999	99999999	99999999	99999999	99999999	99999999	99999999	99999999	99999999	99999999	99999999	99999999	99999999	99999999	99999999	99999999	99999999	99999999	99999999	99999999	99999999	99999999	99999999	99999999	99999999	99999999	99999999	99999999	99999999	99999999	99999999	99999999	99999999	4237	3849	4618	3011	3258	3695	3779	3610	3943	4042	3712	3918	3833	4333	3836	4438
115	99999999	99999999	99999999	99999999	99999999	99999999	99999999	99999999	99999999	99999999	99999999	99999999	99999999	99999999	99999999	99999999	99999999	99999999	99999999	99999999	99999999	99999999	99999999	99999999	99999999	99999999	99999999	99999999	99999999	99999999	1432	4078	3163	3779	99999999	5180	2791	3700	3477	3616	3819	3711	3780	3792	3845	3875	3984	3670	4312
116	99999999	99999999	99999999	99999999	99999999	99999999	99999999	99999999	99999999	99999999	99999999	99999999	99999999	99999999	99999999	99999999	99999999	99999999	99999999	99999999	99999999	99999999	99999999	99999999	99999999	99999999	99999999	99999999	3687	99999999	99999999	99999999	99999999	4053	2877	2761	3600	2712	3676	3937	3559	3395	3515	3829	4134	4355	4563	4149	4413
117	99999999	99999999	99999999	99999999	99999999	99999999	99999999	99999999	99999999	99999999	99999999	99999999	99999999	99999999	99999999	99999999	99999999	99999999	99999999	99999999	99999999	99999999	99999999	99999999	99999999	99999999	99999999	2098	99999999	99999999	99999999	3747	2888	99999999	3469	4134	3239	3689	4238	3740	3926	3876	3810	4050	3989	4011	3977	4437	4022
118	99999999	99999999	99999999	99999999	99999999	99999999	99999999	99999999	99999999	99999999	99999999	99999999	99999999	99999999	99999999	478	99999999	99999999	99999999	99999999	99999999	99999999	99999999	99999999	99999999	99999999	99999999	99999999	99999999	2879	99999999	4875	99999999	99999999	3062	4598	3573	3218	3766	3041	3395	3801	3979	3472	3889	3729	4545	4279	4242
119	99999999	99999999	99999999	99999999	99999999	99999999	99999999	99999999	99999999	99999999	99999999	99999999	99999999	99999999	99999999	99999999	99999999	99999999	99999999	99999999	99999999	2214	99999999	99999999	99999999	99999999	99999999	99999999	99999999	99999999	99999999	99999999	4642	99999999	3668	3647	3769	3690	3761	3801	3818	3921	3743	4434	4137	3731	3773	3946	4068
120	99999999	99999999	99999999	99999999	99999999	99999999	99999999	99999999	99999999	99999999	99999999	99999999	99999999	99999999	99999999	99999999	99999999	99999999	99999999	99999999	99999999	99999999	99999999	99999999	99999999	99999999	99999999	99999999	99999999	99999999	904	99999999	3817	3556	99999999	3522	3093	4188	3706	3794	3536	3907	3809	3846	4009	4146	3828	4230	4558
121	99999999	99999999	99999999	99999999	99999999	99999999	99999999	99999999	99999999	99999999	99999999	99999999	99999999	99999999	99999999	99999999	99999999	99999999	99999999	99999999	99999999	99999999	99999999	99999999	99999999	99999999	99999999	99999999	99999999	99999999	3270	99999999	4022	99999999	3179	3544	3323	3114	3463	3231	3762	3874	3832	3918	3612	3682	4053	3802	4267
122	99999999	99999999	99999999	99999999	99999999	99999999	99999999	99999999	99999999	99999999	99999999	99999999	99999999	99999999	99999999	99999999	99999999	99999999	99999999	99999999	99999999	99999999	99999999	99999999	99999999	99999999	99999999	4813	99999999	1983	99999999	99999999	99999999	99999999	3183	99999999	3547	3668	3402	2879	3921	3659	3947	3643	3536	4177	4066	4104	4539
123	99999999	99999999	99999999	99999999	99999999	99999999	99999999	99999999	99999999	99999999	99999999	99999999	99999999	99999999	99999999	99999999	99999999	99999999	99999999	99999999	99999999	99999999	99999999	99999999	99999999	99999999	99999999	2168	3945	99999999	3384	2968	4367	3859	99999999	2978	3819	2051	3716	3502	3481	3884	3548	2758	4062	4093	4465	4230	4419
124	99999999	38	99999999	99999999	99999999	99999999	99999999	99999999	99999999	99999999	99999999	99999999	99999999	99999999	99999999	99999999	99999999	99999999	99999999	99999999	99999999	99999999	99999999	99999999	99999999	99999999	99999999	99999999	99999999	99999999	99999999	3065	3268	99999999	4038	4046	99999999	3549	3975	3881	3620	4172	3734	3809	3714	4256	4183	4273	3855
125	99999999	99999999	99999999	99999999	99999999	99999999	99999999	99999999	99999999	99999999	99999999	99999999	99999999	99999999	99999999	99999999	99999999	99999999	99999999	99999999	99999999	99999999	99999999	99999999	99999999	99999999	1430	99999999	99999999	99999999	99999999	99999999	99999999	3688	4004	1598	3734	3631	3615	3698	3384	3627	3685	4016	3972	4095	3988	4115	4458
126	99999999	99999999	99999999	99999999	99999999	99999999	99999999	99999999	99999999	99999999	99999999	99999999	99999999	99999999	99999999	99999999	99999999	99999999	99999999	99999999	99999999	99999999	99999999	99999999	99999999	99999999	99999999	99999999	2281	99999999	99999999	3411	4464	99999999	3336	3571	3774	3382	3695	3591	3536	3561	3859	3823	3779	4096	3995	4246	4377
127	99999999	99999999	99999999	99999999	99999999	99999999	99999999	99999999	99999999	99999999	99999999	99999999	99999999	99999999	99999999	99999999	99999999	99999999	99999999	99999999	99999999	99999999	99999999	99999999	99999999	99999999	99999999	99999999	99999999	99999999	99999999	99999999	3483	99999999	99999999	3137	2330	3778	3813	3765	3741	3598	4015	4029	3712	4030	3999	4412	4237
128	99999999	99999999	99999999	99999999	99999999	99999999	99999999	99999999	99999999	99999999	99999999	99999999	99999999	99999999	99999999	99999999	99999999	99999999	99999999	99999999	99999999	99999999	99999999	99999999	99999999	99999999	99999999	99999999	99999999	4767	99999999	99999999	2940	99999999	3802	3336	99999999	5019	3306	3651	3811	3282	3691	3246	3914	4169	3695	4330	4249
129	99999999	99999999	99999999	99999999	99999999	99999999	99999999	99999999	99999999	99999999	99999999	99999999	99999999	99999999	99999999	99999999	99999999	99999999	99999999	99999999	99999999	99999999	99999999	99999999	678	99999999	99999999	99999999	2141	99999999	99999999	99999999	2926	3030	3560	99999999	3644	3487	3627	2768	3277	3767	3829	4033	4244	3985	4188	4117	4638
130	99999999	99999999	99999999	99999999	99999999	99999999	99999999	99999999	99999999	99999999	99999999	99999999	99999999	99999999	99999999	99999999	99999999	99999999	99999999	99999999	99999999	99999999	99999999	99999999	99999999	2718	99999999	99999999	99999999	99999999	3077	3018	4314	99999999	2895	99999999	2160	3392	4569	3958	3784	4398	4067	3956	4188	4030	4131	4164	4325
131	99999999	99999999	99999999	99999999	99999999	99999999	99999999	99999999	99999999	99999999	99999999	99999999	99999999	99999999	99999999	99999999	99999999	99999999	99999999	99999999	99999999	99999999	99999999	99999999	99999999	2558	99999999	99999999	99999999	99999999	99999999	3001	3058	3265	3187	99999999	3208	3313	3326	3354	3523	3692	3939	3882	4397	3816	4507	4197	4381
132	99999999	99999999	99999999	99999999	99999999	99999999	99999999	99999999	99999999	99999999	99999999	99999999	99999999	99999999	99999999	99999999	99999999	99999999	99999999	99999999	99999999	99999999	99999999	99999999	99999999	99999999	99999999	99999999	99999999	3423	2434	2886	4294	3003	99999999	3151	3248	3273	3407	3491	4055	3611	3535	3951	3835	3928	3937	4340	4565
133	99999999	99999999	99999999	99999999	99999999	99999999	99999999	99999999	99999999	99999999	99999999	99999999	99999999	99999999	99999999	99999999	99999999	99999999	99999999	99999999	99999999	99999999	99999999	99999999	99999999	99999999	99999999	99999999	99999999	99999999	99999999	4809	99999999	2739	5723	2457	99999999	1376	3704	3582	3014	4031	4069	3622	3482	4082	3808	4347	4145
134	99999999	99999999	99999999	99999999	99999999	99999999	99999999	99999999	99999999	99999999	99999999	99999999	99999999	99999999	99999999	99999999	99999999	99999999	99999999	99999999	99999999	99999999	99999999	99999999	99999999	99999999	99999999	99999999	99999999	3265	99999999	2654	99999999	3976	3282	3354	3542	3312	3432	3718	3737	3225	3804	3851	4000	4114	4092	4469	4601
135	99999999	99999999	99999999	99999999	99999999	99999999	99999999	99999999	99999999	99999999	99999999	99999999	99999999	99999999	99999999	99999999	99999999	99999999	99999999	99999999	99999999	99999999	99999999	99999999	99999999	99999999	99999999	99999999	3653	99999999	2529	99999999	99999999	3374	2914	3581	99999999	1478	1661	3413	3420	3202	4113	3773	3894	4020	4211	4228	4147
136	99999999	99999999	99999999	99999999	99999999	99999999	99999999	99999999	99999999	99999999	99999999	99999999	99999999	99999999	99999999	99999999	99999999	99999999	99999999	794	99999999	99999999	99999999	99999999	99999999	99999999	2299	99999999	99999999	99999999	3227	4253	2983	3731	2515	3426	3727	3750	3570	3440	3832	3928	3965	3770	3993	3817	4070	3840	4257
137	99999999	99999999	99999999	99999999	99999999	99999999	99999999	99999999	99999999	99999999	99999999	99999999	99999999	99999999	99999999	99999999	99999999	99999999	99999999	99999999	99999999	99999999	99999999	318	99999999	99999999	99999999	99999999	99999999	99999999	99999999	99999999	1743	2600	2572	99999999	99999999	3446	4038	3272	3823	3855	3766	4132	4112	4219	3831	3949	4117
138	99999999	99999999	99999999	99999999	99999999	99999999	99999999	99999999	99999999	99999999	99999999	99999999	99999999	99999999	99999999	99999999	99999999	99999999	99999999	99999999	99999999	99999999	99999999	99999999	99999999	99999999	99999999	99999999	99999999	99999999	3819	1631	2906	99999999	3442	4108	4049	4110	2775	3631	3852	4062	3797	4219	3911	3857	4069	4218	4040
139	99999999	99999999	99999999	99999999	99999999	99999999	99999999	99999999	99999999	99999999	99999999	99999999	99999999	99999999	99999999	99999999	99999999	99999999	99999999	99999999	99999999	99999999	99999999	99999999	99999999	99999999	99999999	2128	99999999	99999999	99999999	3481	3693	3932	99999999	3408	3196	3429	3376	3665	4142	3582	3976	3801	4192	3756	4078	4420	4244
140	99999999	99999999	99999999	99999999	99999999	99999999	99999999	99999999	99999999	99999999	99999999	99999999	99999999	99999999	99999999	99999999	99999999	99999999	99999999	99999999	99999999	99999999	99999999	99999999	99999999	99999999	99999999	99999999	99999999	99999999	2054	99999999	99999999	1890	2959	99999999	4406	3320	3659	3657	3432	3420	3626	3954	3880	3952	4679	4227	4117
141	99999999	99999999	99999999	99999999	99999999	99999999	99999999	99999999	99999999	99999999	99999999	99999999	99999999	99999999	99999999	99999999	99999999	99999999	99999999	99999999	99999999	99999999	99999999	99999999	99999999	99999999	99999999	99999999	99999999	3868	2678	99999999	2382	2818	3719	3725	4009	4069	3618	3892	3759	3837	4233	3726	4085	3804	4096	4046	4381
142	99999999	99999999	99999999	99999999	99999999	99999999	99999999	99999999	99999999	99999999	99999999	99999999	99999999	99999999	99999999	99999999	99999999	99999999	99999999	99999999	99999999	99999999	99999999	439	99999999	99999999	99999999	99999999	99999999	99999999	99999999	99999999	2709	2855	3798	4233	3344	3796	3560	3699	3426	99999999	3907	4000	3726	3826	4253	3616	4082
143	99999999	99999999	99999999	99999999	99999999	99999999	99999999	99999999	99999999	99999999	99999999	99999999	99999999	99999999	99999999	99999999	99999999	99999999	99999999	99999999	99999999	99999999	99999999	99999999	99999999	99999999	99999999	99999999	99999999	765	1815	99999999	3131	3900	3665	99999999	3907	3335	3170	3708	3450	3781	3502	4145	4188	4393	3898	4083	4650
144	99999999	99999999	99999999	99999999	99999999	99999999	99999999	99999999	99999999	99999999	99999999	99999999	99999999	99999999	99999999	99999999	99999999	99999999	99999999	99999999	99999999	99999999	99999999	99999999	99999999	99999999	99999999	2421	99999999	99999999	99999999	99999999	3042	4206	99999999	3428	3519	3393	3646	3070	3452	3896	3588	3846	3994	4052	4301	4249	4516
145	99999999	99999999	99999999	99999999	99999999	99999999	99999999	99999999	99999999	99999999	99999999	99999999	99999999	99999999	99999999	99999999	99999999	99999999	99999999	99999999	99999999	99999999	99999999	99999999	99999999	99999999	99999999	99999999	99999999	99999999	99999999	3480	99999999	99999999	2857	2306	4332	3608	3434	3173	4334	3635	3847	3681	3860	3557	4234	4400	3804
146	99999999	99999999	99999999	99999999	99999999	99999999	99999999	99999999	99999999	99999999	99999999	99999999	99999999	99999999	99999999	99999999	99999999	99999999	99999999	99999999	99999999	99999999	99999999	99999999	99999999	99999999	99999999	99999999	99999999	99999999	99999999	99999999	3652	4544	3616	3287	3438	1346	3432	3849	3749	3220	3235	3810	4369	4138	4751	4336	4013
147	99999999	99999999	99999999	99999999	99999999	99999999	99999999	99999999	99999999	99999999	99999999	99999999	99999999	99999999	99999999	99999999	99999999	99999999	99999999	99999999	99999999	99999999	99999999	99999999	99999999	99999999	3220	99999999	99999999	99999999	2536	3642	99999999	2974	99999999	3705	3128	3601	3431	3021	3590	3906	3328	3632	4075	3688	3425	4267	4146
148	99999999	99999999	99999999	99999999	99999999	99999999	99999999	99999999	99999999	99999999	99999999	99999999	99999999	99999999	99999999	99999999	99999999	99999999	99999999	99999999	99999999	99999999	99999999	99999999	99999999	99999999	99999999	99999999	99999999	3050	4996	99999999	3720	3071	99999999	4041	3738	3751	3196	3292	3370	3612	3546	3934	3654	3839	4224	4102	3842
149	99999999	99999999	99999999	99999999	99999999	99999999	99999999	99999999	99999999	99999999	99999999	99999999	99999999	99999999	99999999	99999999	99999999	99999999	99999999	99999999	99999999	99999999	99999999	99999999	99999999	99999999	99999999	99999999	99999999	99999999	3264	4265	3526	3706	3738	3434	3789	3613	3389	3445	3835	3991	3647	3690	4358	3902	4293	4217	4454
150	99999999	99999999	99999999	99999999	99999999	99999999	99999999	99999999	99999999	99999999	99999999	99999999	99999999	99999999	99999999	99999999	99999999	99999999	99999999	99999999	99999999	99999999	99999999	99999999	99999999	649	99999999	99999999	99999999	99999999	99999999	99999999	2906	4795	2618	3036	3449	3501	3769	3722	3439	3752	3791	3851	3596	4025	3976	4065	4117
151	99999999	99999999	99999999	99999999	99999999	99999999	99999999	99999999	68	99999999	99999999	99999999	99999999	99999999	99999999	99999999	99999999	99999999	99999999	99999999	99999999	99999999	99999999	99999999	99999999	99999999	99999999	2336	99999999	99999999	2256	2830	3403	3049	3077	3711	4291	3229	3875	3494	3510	3393	4070	3887	3950	3540	4304	4135	4319
152	99999999	99999999	99999999	99999999	99999999	99999999	99999999	99999999	99999999	99999999	99999999	99999999	99999999	99999999	99999999	99999999	99999999	99999999	99999999	99999999	99999999	99999999	99999999	99999999	99999999	99999999	99999999	99999999	99999999	99999999	99999999	3214	99999999	3467	99999999	3585	3188	4800	3761	3285	3666	3669	3608	3785	4042	4418	3925	4603	4015
153	99999999	99999999	99999999	99999999	99999999	99999999	99999999	99999999	99999999	99999999	99999999	99999999	99999999	99999999	99999999	99999999	99999999	99999999	99999999	99999999	99999999	99999999	99999999	99999999	99999999	99999999	2416	2801	99999999	1299	99999999	99999999	99999999	2383	3469	3498	3431	3406	3859	3407	3677	3672	3731	3855	4420	3994	3762	4214	4391
154	99999999	99999999	99999999	99999999	99999999	99999999	99999999	99999999	99999999	99999999	99999999	99999999	99999999	99999999	99999999	99999999	99999999	99999999	99999999	99999999	99999999	99999999	99999999	99999999	99999999	1443	99999999	99999999	3465	99999999	3477	3831	3351	3724	99999999	3669	2990	3970	3758	3615	3783	3404	3771	3774	4149	3850	3952	4337	4281
155	99999999	99999999	99999999	99999999	99999999	99999999	99999999	99999999	99999999	99999999	99999999	99999999	99999999	99999999	99999999	99999999	99999999	99999999	99999999	99999999	99999999	99999999	99999999	99999999	99999999	99999999	99999999	99999999	99999999	99999999	99999999	99999999	99999999	4173	2895	4034	3127	3580	3476	3727	3878	4088	3710	3426	3954	4026	4154	3967	4319
156	99999999	99999999	99999999	99999999	99999999	99999999	99999999	99999999	99999999	99999999	99999999	99999999	99999999	99999999	99999999	99999999	99999999	99999999	99999999	99999999	99999999	99999999	99999999	99999999	99999999	99999999	99999999	99999999	5219	99999999	2895	2045	2739	3468	3177	3902	3437	3376	3419	3950	3353	3876	3269	3864	4056	4339	4432	3964	4466
157	99999999	99999999	99999999	99999999	99999999	99999999	99999999	99999999	99999999	99999999	99999999	99999999	99999999	99999999	99999999	99999999	99999999	99999999	99999999	99999999	99999999	99999999	99999999	99999999	99999999	99999999	99999999	99999999	99999999	99999999	2127	99999999	99999999	3279	3137	3088	3296	3784	2829	3876	3334	3683	3605	3993	4399	3973	4076	4016	3683
158	99999999	99999999	99999999	99999999	99999999	99999999	99999999	99999999	99999999	99999999	99999999	99999999	99999999	99999999	99999999	99999999	99999999	99999999	99999999	99999999	99999999	99999999	99999999	99999999	99999999	99999999	99999999	99999999	99999999	99999999	3289	2742	3000	99999999	3257	3333	4196	3413	3815	3713	3936	4058	4191	4016	4021	3580	3951	4034	4147
159	99999999	99999999	99999999	99999999	99999999	99999999	99999999	99999999	99999999	99999999	99999999	99999999	99999999	99999999	99999999	99999999	99999999	99999999	552	99999999	99999999	99999999	1355	99999999	99999999	99999999	99999999	99999999	99999999	99999999	3008	99999999	3630	3576	3972	3694	3663	3141	3290	3813	3972	3751	4044	4002	3607	3963	3839	4412	4651
160	99999999	99999999	99999999	99999999	99999999	99999999	99999999	99999999	99999999	99999999	99999999	99999999	99999999	99999999	99999999	99999999	99999999	99999999	99999999	99999999	99999999	99999999	99999999	99999999	99999999	99999999	99999999	99999999	99999999	3086	99999999	1782	3988	3766	4216	3039	3985	3453	3431	2999	3626	3653	3577	3096	3991	3989	4316	4427	4414
161	99999999	99999999	99999999	99999999	99999999	99999999	99999999	99999999	99999999	99999999	99999999	99999999	99999999	99999999	99999999	99999999	99999999	99999999	99999999	99999999	99999999	99999999	99999999	99999999	99999999	99999999	815	99999999	2912	889	99999999	99999999	99999999	99999999	3263	99999999	3333	3980	3281	2818	3600	3561	3618	3791	4009	3816	3828	4391	4059
162	99999999	99999999	99999999	99999999	99999999	99999999	99999999	99999999	99999999	99999999	99999999	99999999	99999999	99999999	99999999	99999999	99999999	99999999	99999999	99999999	99999999	99999999	99999999	99999999	544	99999999	99999999	99999999	99999999	99999999	1706	3370	99999999	2856	99999999	3325	4055	3787	3895	3903	3572	3506	3994	3978	4110	4180	4070	4313	4379
163	99999999	99999999	99999999	99999999	99999999	99999999	99999999	99999999	99999999	99999999	99999999	99999999	99999999	99999999	99999999	99999999	99999999	99999999	99999999	99999999	99999999	99999999	99999999	99999999	99999999	99999999	99999999	99999999	99999999	99999999	99999999	3271	99999999	99999999	2959	3587	2616	3455	3888	3497	3496	3860	4330	3817	4038	3880	3841	4267	4190
164	99999999	99999999	99999999	99999999	99999999	99999999	99999999	99999999	99999999	99999999	99999999	99999999	99999999	99999999	99999999	99999999	99999999	99999999	99999999	99999999	99999999	99999999	99999999	99999999	99999999	99999999	99999999	99999999	99999999	1428	1589	3996	1631	5189	4095	2890	99999999	3226	3587	3518	3510	3829	3671	3913	4056	4153	3831	4255	4279
165	99999999	99999999	99999999	99999999	99999999	99999999	99999999	99999999	140	99999999	99999999	99999999	99999999	99999999	99999999	99999999	99999999	99999999	99999999	99999999	99999999	99999999	99999999	99999999	99999999	99999999	99999999	3840	99999999	99999999	3244	3763	2758	2529	3894	99999999	3156	3002	3549	3001	3831	3726	2710	3837	3797	4384	4313	4301	4427
166	99999999	99999999	99999999	99999999	99999999	99999999	99999999	99999999	99999999	99999999	99999999	99999999	99999999	99999999	99999999	99999999	99999999	99999999	99999999	99999999	99999999	99999999	99999999	99999999	99999999	99999999	99999999	99999999	99999999	99999999	99999999	99999999	3576	2975	3232	99999999	1973	99999999	3146	3174	3848	3929	3267	4395	3742	4232	3726	4182	4222
167	99999999	99999999	99999999	99999999	99999999	99999999	99999999	99999999	99999999	99999999	99999999	99999999	99999999	99999999	99999999	99999999	99999999	562	99999999	99999999	99999999	99999999	99999999	99999999	99999999	99999999	99999999	99999999	99999999	99999999	99999999	99999999	99999999	3758	3326	3516	3637	3210	3297	3473	3522	4036	4177	3749	3580	4116	4435	4568	4051
168	99999999	99999999	99999999	99999999	99999999	99999999	99999999	99999999	99999999	99999999	99999999	99999999	99999999	99999999	99999999	99999999	99999999	99999999	99999999	99999999	99999999	99999999	99999999	99999999	99999999	99999999	99999999	99999999	99999999	4137	99999999	99999999	4288	3681	99999999	2768	4229	99999999	4166	3554	3771	3699	4069	4114	3887	3671	4453	4207	4139
169	99999999	99999999	99999999	99999999	99999999	99999999	99999999	99999999	99999999	99999999	99999999	99999999	99999999	99999999	99999999	99999999	99999999	99999999	99999999	99999999	99999999	99999999	99999999	99999999	99999999	99999999	99999999	99999999	99999999	99999999	99999999	99999999	2176	99999999	1830	3887	3969	3106	3214	3289	3435	3506	3557	4011	4028	3958	4033	4135	4392
170	99999999	99999999	99999999	99999999	99999999	99999999	99999999	99999999	99999999	99999999	99999999	99999999	99999999	99999999	99999999	99999999	99999999	99999999	99999999	99999999	99999999	806	99999999	99999999	99999999	99999999	2554	99999999	99999999	99999999	865	99999999	4345	2782	3500	99999999	3005	3762	3937	3823	3801	3887	3829	3712	4066	4122	3329	4508	4374
171	99999999	99999999	99999999	99999999	99999999	99999999	99999999	99999999	99999999	99999999	99999999	99999999	99999999	99999999	99999999	99999999	99999999	532	99999999	99999999	99999999	99999999	99999999	957	99999999	99999999	99999999	99999999	99999999	1212	2956	3696	3017	3061	3250	2915	2527	2411	3207	3219	3762	3443	4088	3920	3488	3856	4675	4396	4283
172	99999999	99999999	99999999	99999999	99999999	99999999	99999999	99999999	99999999	99999999	99999999	99999999	99999999	99999999	99999999	99999999	99999999	99999999	99999999	99999999	99999999	99999999	99999999	99999999	99999999	99999999	99999999	99999999	99999999	99999999	99999999	3032	3330	3543	3396	99999999	3619	3175	3199	3705	4949	3820	3947	3565	4301	4044	4384	4038	4312
173	99999999	99999999	99999999	99999999	99999999	99999999	99999999	99999999	99999999	99999999	99999999	99999999	99999999	99999999	99999999	99999999	99999999	99999999	99999999	99999999	99999999	99999999	99999999	99999999	99999999	99999999	99999999	99999999	3716	1861	99999999	99999999	3920	2926	3432	3172	2880	2569	4047	3768	3702	3342	3628	4037	3944	4315	4050	3713	4160
174	99999999	99999999	99999999	99999999	99999999	99999999	99999999	99999999	99999999	99999999	99999999	99999999	99999999	99999999	99999999	99999999	99999999	99999999	99999999	99999999	99999999	99999999	99999999	99999999	99999999	99999999	99999999	99999999	99999999	3019	99999999	99999999	99999999	2083	99999999	99999999	3609	3361	3254	3523	3708	3429	3855	4071	4390	3855	3730	4161	3984
175	99999999	99999999	99999999	99999999	99999999	99999999	99999999	99999999	99999999	99999999	99999999	99999999	99999999	99999999	99999999	99999999	99999999	99999999	99999999	99999999	99999999	99999999	99999999	99999999	99999999	99999999	99999999	99999999	99999999	99999999	99999999	3292	99999999	3875	2831	99999999	3634	3335	3818	3563	3601	3630	3800	3735	3985	4025	4198	4262	4545
176	99999999	99999999	99999999	99999999	99999999	99999999	99999999	99999999	99999999	99999999	99999999	99999999	99999999	99999999	99999999	99999999	99999999	99999999	99999999	99999999	99999999	99999999	99999999	99999999	99999999	99999999	99999999	99999999	99999999	99999999	99999999	99999999	3176	3970	3475	3465	4013	2090	3866	3440	3623	3675	4050	3955	3816	4172	3768	3701	4268
177	99999999	99999999	99999999	99999999	99999999	99999999	99999999	99999999	99999999	99999999	99999999	99999999	99999999	99999999	99999999	99999999	99999999	99999999	99999999	99999999	99999999	99999999	99999999	1160	99999999	99999999	99999999	99999999	99999999	3615	3041	99999999	3106	99999999	2747	3015	2398	3245	3709	3455	99999999	4074	3529	3994	4075	3800	4014	4171	4095
178	99999999	99999999	99999999	99999999	99999999	99999999	99999999	99999999	99999999	99999999	99999999	99999999	99999999	99999999	99999999	99999999	99999999	99999999	99999999	99999999	99999999	99999999	99999999	99999999	99999999	99999999	99999999	99999999	99999999	99999999	5264	2420	99999999	99999999	3207	3422	3382	3266	3478	3370	3691	3863	4058	3826	3781	3724	3720	4340	3761
179	99999999	99999999	99999999	99999999	99999999	99999999	99999999	99999999	99999999	99999999	99999999	99999999	99999999	99999999	99999999	99999999	99999999	99999999	99999999	99999999	99999999	99999999	99999999	99999999	2107	99999999	99999999	99999999	99999999	99999999	99999999	99999999	3139	3339	99999999	3469	5315	3416	3389	3870	3639	3747	3568	4160	3682	3850	3877	4303	4457
180	99999999	99999999	99999999	99999999	99999999	99999999	99999999	99999999	99999999	99999999	99999999	99999999	99999999	99999999	99999999	99999999	99999999	99999999	99999999	99999999	99999999	99999999	99999999	99999999	99999999	99999999	99999999	99999999	99999999	2913	2360	99999999	2705	3823	3578	99999999	99999999	3428	3045	3584	3208	3624	3438	3942	3583	3915	4160	4113	3996
181	99999999	99999999	99999999	99999999	99999999	99999999	99999999	99999999	99999999	99999999	99999999	99999999	99999999	99999999	99999999	99999999	99999999	99999999	99999999	99999999	99999999	99999999	99999999	99999999	99999999	99999999	99999999	1556	99999999	99999999	974	99999999	5469	3289	3258	3798	3263	3606	3409	2948	4058	3396	3745	3435	4196	4329	4168	4757	4469
182	99999999	99999999	99999999	99999999	99999999	99999999	99999999	99999999	99999999	198	99999999	99999999	99999999	99999999	99999999	99999999	99999999	99999999	99999999	99999999	99999999	99999999	99999999	99999999	99999999	99999999	99999999	99999999	99999999	99999999	99999999	99999999	99999999	99999999	833	3969	3046	3696	3023	3459	3922	3853	3016	3579	4293	4083	4000	4001	4368
183	99999999	99999999	99999999	99999999	99999999	237	99999999	99999999	99999999	99999999	99999999	99999999	99999999	99999999	99999999	99999999	99999999	99999999	99999999	99999999	99999999	99999999	99999999	99999999	99999999	99999999	99999999	99999999	99999999	99999999	99999999	99999999	99999999	3590	3936	3324	3418	3598	3482	3756	2818	3506	3522	3538	3699	3875	3982	4343	4199
184	99999999	99999999	99999999	99999999	99999999	99999999	99999999	99999999	99999999	99999999	99999999	99999999	99999999	99999999	99999999	99999999	99999999	99999999	99999999	99999999	99999999	99999999	99999999	99999999	99999999	99999999	99999999	2341	4713	99999999	3488	99999999	99999999	3098	3444	3090	99999999	3558	3774	3690	3591	3675	3621	3681	3828	3771	4360	4029	3974
185	99999999	99999999	99999999	99999999	99999999	99999999	99999999	99999999	99999999	99999999	99999999	99999999	99999999	99999999	99999999	99999999	99999999	99999999	99999999	99999999	99999999	99999999	99999999	99999999	99999999	99999999	99999999	99999999	1650	99999999	99999999	3704	3854	99999999	3454	3752	4200	4750	4226	3211	3523	3607	3857	3471	3622	3835	4335	4180	4376
186	99999999	99999999	99999999	99999999	99999999	99999999	99999999	99999999	99999999	99999999	99999999	99999999	99999999	99999999	99999999	99999999	99999999	99999999	99999999	99999999	99999999	99999999	99999999	99999999	99999999	99999999	99999999	99999999	99999999	3787	99999999	99999999	2797	3224	3513	3077	3644	3067	3895	3887	3595	3882	4040	3849	3250	4542	4220	4445	4315
187	99999999	99999999	99999999	99999999	99999999	99999999	99999999	99999999	99999999	99999999	99999999	99999999	99999999	99999999	99999999	99999999	99999999	99999999	99999999	99999999	99999999	99999999	99999999	99999999	99999999	99999999	99999999	99999999	99999999	99999999	99999999	99999999	99999999	3406	2234	4116	3449	3460	3819	4414	3875	3433	3726	4295	4050	4132	4020	4327	4251
188	99999999	99999999	99999999	99999999	99999999	99999999	99999999	99999999	99999999	99999999	99999999	99999999	99999999	99999999	99999999	99999999	99999999	99999999	99999999	99999999	99999999	1180	99999999	99999999	99999999	99999999	99999999	99999999	99999999	99999999	99999999	99999999	99999999	3456	99999999	3636	3333	2868	3520	3406	3434	3902	3639	3970	3833	4141	4187	4175	4501
189	74	99999999	99999999	99999999	99999999	99999999	99999999	99999999	99999999	99999999	99999999	99999999	99999999	99999999	99999999	99999999	99999999	99999999	99999999	99999999	99999999	99999999	99999999	99999999	99999999	99999999	99999999	99999999	4518	2990	99999999	99999999	2764	99999999	3547	2763	2983	2420	3484	3820	2948	3632	4176	3716	3352	3880	4242	4228	4066
190	99999999	99999999	99999999	99999999	99999999	99999999	99999999	99999999	99999999	99999999	99999999	99999999	99999999	99999999	99999999	99999999	99999999	99999999	99999999	99999999	99999999	99999999	99999999	99999999	99999999	99999999	99999999	99999999	99999999	99999999	99999999	2514	99999999	3314	99999999	99999999	7208	4234	4013	3458	4090	3668	3622	3498	3925	4074	4347	4317	4226
191	99999999	99999999	99999999	99999999	99999999	99999999	99999999	99999999	99999999	99999999	99999999	99999999	99999999	99999999	99999999	99999999	99999999	99999999	99999999	99999999	99999999	99999999	99999999	99999999	99999999	2419	99999999	99999999	99999999	99999999	3573	2577	99999999	99999999	99999999	1307	2798	3431	3781	3537	4027	3558	3635	4152	3941	4166	3792	4371	4564
192	99999999	99999999	99999999	99999999	99999999	99999999	99999999	99999999	99999999	99999999	99999999	99999999	99999999	99999999	99999999	99999999	99999999	99999999	99999999	99999999	99999999	99999999	99999999	99999999	99999999	99999999	99999999	99999999	1752	3751	99999999	3372	2940	99999999	3145	3327	3276	1609	3693	3428	3689	3625	3955	3713	3587	4399	4438	4403	4036
193	99999999	99999999	99999999	99999999	99999999	99999999	99999999	99999999	99999999	99999999	99999999	99999999	99999999	99999999	99999999	99999999	99999999	99999999	99999999	99999999	99999999	99999999	99999999	99999999	99999999	2302	99999999	99999999	2444	669	1920	3320	4381	3937	3377	3284	2849	3967	3444	3257	2961	3937	3774	3815	3409	4023	4312	4047	4371
194	99999999	99999999	99999999	99999999	99999999	99999999	99999999	99999999	99999999	99999999	99999999	99999999	99999999	99999999	99999999	99999999	99999999	99999999	99999999	99999999	99999999	99999999	99999999	99999999	99999999	99999999	99999999	99999999	3405	99999999	3020	99999999	3410	99999999	3537	2955	3973	3712	3181	3455	3150	3983	3660	4292	3676	3462	3988	4263	4295
195	99999999	99999999	99999999	99999999	99999999	99999999	99999999	99999999	99999999	99999999	99999999	99999999	99999999	99999999	99999999	99999999	99999999	99999999	99999999	99999999	99999999	99999999	99999999	99999999	99999999	99999999	99999999	99999999	99999999	2311	99999999	1899	3330	3694	2468	4005	99999999	3356	3671	3497	3402	3915	3589	3656	3733	3853	4140	4474	4324
196	99999999	99999999	99999999	99999999	99999999	99999999	99999999	99999999	99999999	99999999	99999999	99999999	99999999	99999999	99999999	99999999	99999999	99999999	99999999	99999999	99999999	99999999	99999999	99999999	99999999	2766	99999999	99999999	99999999	99999999	99999999	4425	3598	99999999	3309	99999999	3749	3874	3487	3043	4259	3151	3482	4202	3761	3875	4126	4210	3990
197	99999999	99999999	99999999	99999999	99999999	99999999	99999999	99999999	99999999	99999999	99999999	99999999	99999999	99999999	99999999	99999999	99999999	99999999	99999999	99999999	99999999	99999999	99999999	99999999	99999999	99999999	2242	99999999	99999999	99999999	99999999	99999999	4413	99999999	3260	3289	99999999	3341	3538	3733	3786	3534	3738	3273	3854	3943	4014	4223	4148
198	99999999	99999999	99999999	99999999	99999999	99999999	99999999	99999999	99999999	99999999	99999999	99999999	99999999	99999999	99999999	99999999	99999999	99999999	99999999	99999999	99999999	99999999	99999999	99999999	99999999	99999999	99999999	99999999	3815	99999999	99999999	3290	3876	4334	3268	3034	3927	3683	3516	3558	3971	3338	3893	3886	3961	3749	4446	3848	4483
199	99999999	99999999	99999999	99999999	99999999	99999999	99999999	99999999	99999999	99999999	99999999	99999999	99999999	99999999	99999999	336	99999999	99999999	99999999	99999999	99999999	99999999	99999999	99999999	508	99999999	99999999	99999999	99999999	99999999	1714	99999999	3863	99999999	99999999	99999999	3766	3811	3625	3358	3282	3728	3911	3503	4119	4164	4025	4129	4268
200	99999999	99999999	99999999	99999999	99999999	99999999	99999999	99999999	99999999	99999999	99999999	99999999	99999999	99999999	99999999	99999999	99999999	99999999	99999999	99999999	99999999	99999999	99999999	99999999	99999999	99999999	99999999	99999999	99999999	2518	2961	99999999	99999999	3367	99999999	3551	3739	4171	3913	3547	3813	3782	3797	3605	4560	4118	3976	4254	4474
201	99999999	99999999	99999999	99999999	99999999	99999999	99999999	99999999	99999999	99999999	99999999	99999999	99999999	99999999	99999999	99999999	99999999	99999999	99999999	99999999	99999999	99999999	99999999	99999999	99999999	99999999	99999999	99999999	99999999	99999999	99999999	99999999	99999999	3961	1866	3134	3107	3124	3330	3662	4292	3795	4185	3692	3888	3884	4055	3709	3914
202	99999999	99999999	99999999	99999999	99999999	99999999	99999999	99999999	99999999	99999999	99999999	99999999	99999999	99999999	99999999	99999999	99999999	99999999	99999999	99999999	99999999	99999999	99999999	443	99999999	99999999	99999999	99999999	99999999	99999999	3511	3520	99999999	3247	99999999	3626	3586	3553	3398	3475	3695	3504	3762	3951	3752	4064	3965	4207	4162
203	99999999	99999999	99999999	99999999	99999999	99999999	99999999	99999999	99999999	99999999	99999999	99999999	99999999	99999999	99999999	99999999	99999999	99999999	99999999	99999999	99999999	99999999	99999999	99999999	99999999	99999999	99999999	99999999	99999999	3016	3593	99999999	99999999	2980	99999999	3332	3715	3175	3121	3178	4429	4098	3639	3959	4121	4502	4414	4303	4600
204	99999999	99999999	99999999	99999999	99999999	99999999	99999999	99999999	99999999	99999999	99999999	99999999	99999999	99999999	99999999	99999999	99999999	99999999	99999999	99999999	99999999	99999999	99999999	1156	99999999	99999999	99999999	99999999	3130	3408	99999999	99999999	2616	2821	2779	4478	4111	2520	99999999	3378	3889	3855	3885	3923	3636	4054	4162	4565	4327
205	99999999	99999999	99999999	99999999	99999999	99999999	99999999	99999999	99999999	99999999	99999999	99999999	99999999	99999999	99999999	99999999	738	99999999	99999999	99999999	99999999	99999999	99999999	99999999	1329	99999999	99999999	99999999	99999999	99999999	99999999	99999999	3555	3513	2678	3586	3121	2841	3137	3171	3535	4010	3688	4261	3862	4351	3979	4420	3953
206	99999999	99999999	99999999	99999999	99999999	99999999	99999999	99999999	99999999	99999999	99999999	99999999	99999999	99999999	99999999	99999999	99999999	99999999	99999999	99999999	1936	99999999	99999999	99999999	99999999	99999999	99999999	99999999	4071	99999999	99999999	99999999	99999999	4615	3694	4097	99999999	3215	3542	3310	3536	4034	3673	4224	3827	3847	3953	4087	4684
207	99999999	99999999	99999999	99999999	99999999	99999999	99999999	99999999	99999999	99999999	99999999	99999999	99999999	99999999	99999999	99999999	99999999	99999999	99999999	99999999	99999999	99999999	99999999	99999999	99999999	1049	99999999	99999999	99999999	99999999	99999999	99999999	3675	4920	99999999	3321	3015	3308	3345	3504	3911	4130	3315	3891	4155	4187	4168	4321	4071
208	99999999	99999999	99999999	99999999	99999999	99999999	99999999	99999999	99999999	99999999	99999999	99999999	99999999	99999999	99999999	99999999	99999999	99999999	99999999	99999999	99999999	99999999	99999999	99999999	99999999	99999999	99999999	99999999	99999999	99999999	1914	99999999	99999999	2960	3852	3578	3524	3484	3337	3438	3344	3894	3957	3919	4412	3940	4294	4349	4278
209	99999999	99999999	99999999	99999999	99999999	99999999	99999999	99999999	99999999	99999999	99999999	99999999	99999999	99999999	99999999	99999999	99999999	99999999	99999999	99999999	99999999	99999999	99999999	99999999	99999999	99999999	99999999	99999999	99999999	99999999	99999999	99999999	3344	99999999	2187	3230	99999999	3029	3863	99999999	4363	3121	3761	3894	3517	3858	3945	4284	4314
210	99999999	99999999	99999999	99999999	99999999	99999999	99999999	99999999	99999999	99999999	99999999	99999999	99999999	99999999	99999999	99999999	99999999	99999999	99999999	99999999	99999999	99999999	99999999	99999999	99999999	99999999	99999999	99999999	99999999	99999999	99999999	3471	3452	99999999	99999999	99999999	3682	3411	3806	3810	3680	3910	3275	4012	3994	4204	4005	4142	4057
211	99999999	99999999	99999999	99999999	99999999	99999999	99999999	99999999	99999999	99999999	99999999	99999999	99999999	99999999	99999999	99999999	99999999	99999999	99999999	99999999	99999999	99999999	99999999	99999999	99999999	99999999	4283	99999999	1868	99999999	3148	4144	99999999	99999999	99999999	2869	3791	3427	2626	3829	3172	3753	3193	4105	3770	4281	4621	4059	4335
212	99999999	99999999	99999999	99999999	99999999	99999999	99999999	99999999	99999999	99999999	99999999	99999999	99999999	99999999	99999999	99999999	99999999	99999999	99999999	99999999	99999999	99999999	99999999	99999999	99999999	99999999	99999999	99999999	99999999	99999999	99999999	3466	99999999	99999999	2733	4053	3053	3643	3485	3381	3949	3605	3826	3926	3696	3923	4628	4175	4203
213	99999999	99999999	99999999	99999999	99999999	99999999	99999999	99999999	99999999	99999999	99999999	99999999	99999999	99999999	99999999	99999999	99999999	99999999	99999999	99999999	99999999	99999999	99999999	99999999	99999999	99999999	99999999	99999999	99999999	99999999	2543	3949	99999999	3978	3215	99999999	3190	3474	99999999	3219	3494	4104	3331	3874	3762	3217	4163	4218	4097
214	99999999	99999999	99999999	99999999	99999999	99999999	99999999	99999999	99999999	99999999	99999999	99999999	99999999	99999999	99999999	99999999	99999999	99999999	99999999	99999999	99999999	99999999	99999999	99999999	99999999	99999999	99999999	99999999	99999999	99999999	2818	3836	4234	3243	99999999	3570	3203	3643	3275	3660	4192	3715	3683	4117	3791	4044	4222	4035	4388
215	99999999	99999999	99999999	99999999	99999999	99999999	99999999	99999999	99999999	99999999	99999999	99999999	99999999	99999999	99999999	99999999	99999999	99999999	99999999	99999999	99999999	99999999	99999999	1662	99999999	99999999	1703	2768	4036	99999999	99999999	2918	99999999	2639	2287	3779	3322	3423	3353	3440	3474	3898	3856	4029	4192	4215	3595	4609	4011
216	99999999	99999999	99999999	99999999	99999999	99999999	99999999	99999999	99999999	99999999	99999999	99999999	99999999	99999999	99999999	99999999	99999999	99999999	99999999	99999999	99999999	99999999	99999999	99999999	99999999	766	1354	99999999	99999999	99999999	3107	5249	3847	4157	4256	99999999	3468	3415	3673	3480	3632	3833	3579	4427	4530	3857	4333	4619	4308
217	99999999	99999999	99999999	99999999	99999999	99999999	99999999	99999999	99999999	99999999	99999999	99999999	99999999	99999999	99999999	99999999	99999999	99999999	99999999	99999999	99999999	99999999	99999999	99999999	99999999	99999999	99999999	99999999	99999999	3347	3360	3282	99999999	3831	3697	99999999	99999999	3085	3880	3358	5390	3126	3865	3787	3004	4262	4319	4231	4544
218	99999999	99999999	99999999	99999999	99999999	99999999	99999999	99999999	99999999	99999999	99999999	99999999	99999999	99999999	99999999	99999999	99999999	99999999	1192	99999999	99999999	99999999	99999999	99999999	99999999	99999999	99999999	2666	99999999	99999999	1950	99999999	99999999	3240	2738	3448	3423	3732	3391	3883	3401	3918	3857	4159	3812	4016	4054	4063	4197
219	99999999	99999999	99999999	99999999	99999999	99999999	99999999	99999999	99999999	99999999	99999999	99999999	99999999	99999999	99999999	99999999	99999999	99999999	99999999	99999999	99999999	99999999	99999999	99999999	99999999	99999999	99999999	99999999	99999999	99999999	1580	99999999	99999999	3364	3019	99999999	3911	3406	3519	99999999	4395	3881	3640	3429	3971	4121	4066	4077	4102
220	99999999	99999999	99999999	99999999	99999999	99999999	99999999	99999999	99999999	99999999	99999999	99999999	99999999	99999999	99999999	99999999	99999999	99999999	99999999	99999999	99999999	99999999	99999999	99999999	99999999	99999999	99999999	99999999	99999999	99999999	99999999	3415	3549	2958	4198	3224	3951	3339	3738	2994	4187	3534	3771	3745	3960	3973	4324	4268	4618
221	99999999	99999999	99999999	99999999	99999999	99999999	99999999	99999999	99999999	99999999	99999999	99999999	99999999	99999999	99999999	99999999	99999999	99999999	99999999	99999999	99999999	99999999	99999999	99999999	99999999	99999999	99999999	99999999	99999999	99999999	99999999	99999999	3252	1838	3201	3321	2897	3679	2446	3549	3697	3709	3511	3857	3688	4291	4268	3986	4373
222	99999999	99999999	99999999	99999999	99999999	99999999	99999999	99999999	99999999	99999999	99999999	99999999	99999999	99999999	99999999	99999999	99999999	99999999	99999999	99999999	99999999	99999999	99999999	99999999	99999999	99999999	99999999	99999999	99999999	4466	99999999	99999999	4409	3505	99999999	99999999	3517	2898	3114	99999999	3300	3925	3985	3999	4556	3937	4131	3939	4273
223	99999999	99999999	99999999	99999999	99999999	99999999	99999999	99999999	99999999	99999999	99999999	99999999	99999999	99999999	99999999	99999999	99999999	99999999	99999999	99999999	99999999	99999999	99999999	99999999	1674	99999999	99999999	99999999	99999999	2515	3483	99999999	99999999	4703	3491	3102	99999999	3576	3618	2967	3661	3592	3942	3941	3940	4006	3225	4431	4043
224	99999999	99999999	99999999	99999999	99999999	99999999	99999999	99999999	99999999	99999999	99999999	99999999	99999999	99999999	99999999	99999999	99999999	99999999	99999999	99999999	99999999	99999999	99999999	99999999	99999999	99999999	99999999	99999999	99999999	99999999	3275	4920	99999999	99999999	3309	99999999	3135	3768	3435	3764	3642	3719	3450	2066	4306	4337	3923	4219	4002
225	99999999	99999999	99999999	99999999	99999999	99999999	99999999	99999999	99999999	99999999	99999999	99999999	99999999	99999999	99999999	99999999	99999999	99999999	99999999	99999999	99999999	99999999	99999999	99999999	99999999	99999999	99999999	99999999	99999999	99999999	99999999	1448	4120	99999999	3584	3550	3962	3196	3833	3512	3613	3309	3261	3651	3690	4272	3880	4005	4364
226	99999999	99999999	99999999	99999999	99999999	99999999	99999999	99999999	99999999	99999999	99999999	99999999	99999999	99999999	99999999	99999999	99999999	99999999	99999999	99999999	99999999	99999999	99999999	99999999	99999999	99999999	99999999	99999999	99999999	99999999	99999999	99999999	99999999	3898	3666	2241	3304	2368	3142	3879	3904	4059	3096	3241	3621	4170	3696	3916	4467
227	99999999	99999999	99999999	99999999	99999999	99999999	99999999	99999999	99999999	99999999	99999999	99999999	99999999	99999999	99999999	99999999	99999999	99999999	99999999	99999999	99999999	99999999	99999999	99999999	2274	99999999	99999999	3422	1808	99999999	99999999	99999999	3921	3096	2295	2775	2787	3628	3479	3631	3674	3672	3564	3714	4066	4145	4287	4158	4072
228	99999999	99999999	99999999	99999999	99999999	99999999	99999999	99999999	99999999	99999999	99999999	99999999	99999999	99999999	99999999	99999999	99999999	99999999	99999999	99999999	99999999	99999999	99999999	99999999	99999999	99999999	99999999	99999999	99999999	99999999	99999999	3202	2664	3565	4900	4230	2945	2481	3707	3119	4275	3861	3606	3676	4051	3937	4083	4074	3902
229	99999999	99999999	99999999	99999999	99999999	99999999	99999999	99999999	99999999	99999999	99999999	99999999	99999999	99999999	99999999	99999999	99999999	99999999	99999999	99999999	99999999	99999999	99999999	99999999	99999999	99999999	99999999	99999999	99999999	99999999	99999999	99999999	2844	99999999	99999999	3419	2913	3220	3497	3453	3644	3523	3936	3823	3596	4451	4201	3979	4230
230	99999999	99999999	99999999	99999999	99999999	99999999	99999999	99999999	99999999	99999999	99999999	99999999	99999999	99999999	99999999	99999999	99999999	99999999	99999999	99999999	99999999	99999999	260	99999999	99999999	99999999	99999999	99999999	99999999	2578	2623	99999999	99999999	4649	3312	3758	99999999	2978	4049	3610	3700	3940	3833	3897	3801	4067	3415	4262	4387
231	99999999	99999999	99999999	99999999	99999999	99999999	99999999	99999999	99999999	99999999	99999999	99999999	99999999	99999999	99999999	99999999	99999999	99999999	99999999	99999999	99999999	99999999	99999999	99999999	99999999	99999999	99999999	2469	99999999	99999999	3532	1981	99999999	99999999	3539	2676	3309	3164	3638	3685	3056	3657	3568	3741	3796	3951	4371	4191	3824
232	99999999	99999999	99999999	99999999	99999999	99999999	99999999	99999999	99999999	140	99999999	99999999	99999999	99999999	99999999	99999999	99999999	99999999	99999999	99999999	99999999	99999999	99999999	99999999	99999999	99999999	99999999	99999999	99999999	99999999	99999999	3059	3391	3368	99999999	3899	4052	3571	3952	3622	3599	3746	3324	3100	3809	4266	4198	3992	3812
233	99999999	99999999	99999999	99999999	99999999	99999999	99999999	99999999	99999999	99999999	99999999	99999999	99999999	99999999	99999999	99999999	99999999	99999999	99999999	99999999	99999999	99999999	99999999	99999999	99999999	99999999	99999999	99999999	99999999	99999999	99999999	99999999	3872	99999999	3276	99999999	3423	3553	2821	3633	3445	3963	3741	3488	3913	3737	4055	3990	4062
234	99999999	99999999	99999999	99999999	99999999	99999999	99999999	99999999	99999999	99999999	99999999	99999999	99999999	99999999	99999999	99999999	99999999	99999999	99999999	99999999	99999999	99999999	1317	99999999	99999999	99999999	1352	99999999	99999999	99999999	99999999	3870	3252	99999999	3504	99999999	99999999	3247	3589	3573	3388	3755	3929	3602	3883	4149	4077	3824	4539
235	99999999	99999999	99999999	99999999	99999999	99999999	99999999	99999999	99999999	99999999	99999999	99999999	99999999	99999999	99999999	99999999	99999999	99999999	99999999	99999999	99999999	99999999	99999999	99999999	99999999	99999999	99999999	99999999	99999999	99999999	99999999	99999999	2709	3300	3434	3760	3498	3889	3538	3629	3495	3717	3554	3996	4043	3931	4382	4037	4454
236	99999999	99999999	99999999	99999999	99999999	99999999	99999999	99999999	99999999	99999999	99999999	99999999	99999999	99999999	99999999	99999999	99999999	99999999	99999999	99999999	99999999	99999999	351	99999999	99999999	99999999	99999999	99999999	99999999	99999999	99999999	3672	99999999	4073	2547	99999999	3342	3403	3455	3730	3554	3169	3802	3691	3762	3731	4123	3965	4259
237	99999999	99999999	99999999	99999999	99999999	99999999	99999999	99999999	99999999	99999999	99999999	99999999	99999999	99999999	99999999	99999999	99999999	99999999	99999999	99999999	99999999	99999999	99999999	99999999	99999999	99999999	99999999	99999999	99999999	99999999	99999999	3946	3922	99999999	3866	3173	4078	3291	4003	3721	3270	3717	3579	4125	4285	4355	4595	4124	4307
238	99999999	99999999	99999999	99999999	99999999	99999999	99999999	99999999	99999999	99999999	99999999	99999999	99999999	99999999	99999999	99999999	99999999	99999999	99999999	99999999	99999999	99999999	99999999	1591	99999999	99999999	99999999	99999999	99999999	2569	99999999	99999999	99999999	99999999	2370	4315	3228	3679	3291	3557	3873	3990	3504	3738	4131	4128	4291	4255	4175
239	99999999	99999999	99999999	99999999	99999999	99999999	99999999	99999999	99999999	99999999	99999999	99999999	99999999	99999999	99999999	99999999	99999999	99999999	99999999	99999999	99999999	99999999	99999999	99999999	99999999	99999999	99999999	99999999	99999999	99999999	1750	2088	99999999	3755	3970	3454	3588	3276	4126	3687	3855	2970	3965	3505	3764	4197	4204	4170	3840
240	99999999	99999999	99999999	99999999	99999999	99999999	99999999	99999999	99999999	99999999	99999999	99999999	99999999	99999999	99999999	99999999	99999999	99999999	99999999	99999999	99999999	99999999	99999999	99999999	99999999	99999999	99999999	99999999	99999999	99999999	99999999	3013	99999999	99999999	99999999	3691	3131	3505	3776	3469	3668	3715	3814	4058	4224	3831	4687	4361	4267
241	99999999	99999999	99999999	99999999	99999999	99999999	99999999	99999999	99999999	99999999	99999999	99999999	99999999	99999999	99999999	99999999	99999999	99999999	99999999	99999999	99999999	99999999	99999999	99999999	99999999	99999999	99999999	3899	99999999	99999999	4126	2471	3363	99999999	4068	2850	3700	3454	3215	3715	4746	3771	3761	4166	4422	4415	4109	4243	4081
242	99999999	99999999	99999999	99999999	99999999	99999999	99999999	99999999	99999999	99999999	99999999	99999999	99999999	99999999	99999999	99999999	99999999	99999999	99999999	99999999	99999999	99999999	99999999	99999999	99999999	99999999	99999999	2511	99999999	99999999	4000	99999999	3365	3350	3668	3133	2955	3406	3104	2360	3087	3430	3622	4087	3868	4175	3723	4689	4511
243	99999999	99999999	99999999	54	99999999	99999999	99999999	99999999	99999999	99999999	99999999	99999999	99999999	99999999	99999999	99999999	99999999	99999999	99999999	99999999	99999999	99999999	99999999	99999999	99999999	99999999	99999999	99999999	3151	99999999	2403	3581	3550	2897	3389	3269	3167	3797	3152	3422	3788	3556	3915	4085	3835	3879	4100	4527	4550
244	99999999	99999999	99999999	99999999	99999999	99999999	99999999	99999999	99999999	99999999	99999999	99999999	99999999	99999999	99999999	99999999	99999999	99999999	99999999	99999999	99999999	99999999	99999999	99999999	99999999	99999999	99999999	99999999	99999999	2934	99999999	2988	3002	99999999	99999999	3279	4021	99999999	3559	3406	3511	3589	4061	4222	3991	3941	3680	3966	4454
245	99999999	99999999	99999999	99999999	99999999	99999999	99999999	99999999	99999999	99999999	99999999	99999999	99999999	99999999	99999999	99999999	99999999	99999999	99999999	99999999	859	99999999	99999999	99999999	99999999	99999999	99999999	99999999	99999999	99999999	99999999	2101	2596	2788	3095	4002	1575	3775	3728	3304	3690	3809	4191	3843	3767	4043	3894	3800	4118
246	99999999	99999999	99999999	99999999	99999999	99999999	99999999	99999999	99999999	99999999	99999999	99999999	99999999	99999999	99999999	99999999	99999999	99999999	99999999	99999999	99999999	99999999	99999999	99999999	99999999	99999999	99999999	99999999	99999999	99999999	3312	3644	99999999	3919	99999999	3489	3503	3271	2963	3847	3615	3483	3941	3689	3941	4210	4104	4119	4226
247	99999999	99999999	99999999	99999999	99999999	99999999	99999999	99999999	99999999	99999999	99999999	99999999	99999999	99999999	99999999	99999999	99999999	99999999	99999999	99999999	99999999	99999999	99999999	99999999	99999999	99999999	99999999	99999999	99999999	99999999	99999999	99999999	3580	4157	3120	99999999	2983	3744	3133	3231	3192	3755	3693	3788	4135	4110	4182	4102	4496
248	99999999	99999999	99999999	99999999	99999999	99999999	99999999	99999999	99999999	99999999	99999999	99999999	99999999	99999999	99999999	99999999	99999999	99999999	99999999	99999999	99999999	99999999	99999999	99999999	99999999	99999999	99999999	2239	99999999	99999999	99999999	99999999	99999999	2647	99999999	3321	3393	3496	3436	3532	3558	3754	3698	3428	3987	4147	4205	4422	4574
249	99999999	99999999	99999999	99999999	99999999	99999999	99999999	99999999	99999999	99999999	99999999	99999999	99999999	99999999	99999999	99999999	99999999	99999999	99999999	99999999	99999999	99999999	99999999	99999999	99999999	99999999	99999999	99999999	99999999	4297	3142	2995	3340	3941	3407	4707	99999999	3159	3663	3445	3491	4042	4139	3801	4279	4048	3849	4113	4128
250	99999999	99999999	99999999	99999999	99999999	99999999	99999999	99999999	99999999	99999999	99999999	99999999	99999999	99999999	99999999	99999999	99999999	99999999	99999999	99999999	99999999	99999999	99999999	99999999	99999999	99999999	99999999	99999999	99999999	99999999	99999999	99999999	99999999	4440	3375	3792	3354	3406	3645	4217	4264	3727	4068	3749	3799	4175	4415	4134	4417
251	99999999	99999999	99999999	99999999	99999999	99999999	99999999	99999999	99999999	99999999	99999999	99999999	99999999	99999999	99999999	99999999	99999999	99999999	99999999	99999999	99999999	99999999	99999999	99999999	99999999	99999999	99999999	99999999	99999999	99999999	99999999	99999999	3481	2408	99999999	3424	5042	2307	3558	3944	3644	3843	3379	3834	3845	4069	3697	3986	4819
252	99999999	99999999	99999999	99999999	99999999	99999999	99999999	99999999	99999999	99999999	99999999	99999999	99999999	99999999	99999999	99999999	99999999	99999999	99999999	99999999	99999999	99999999	99999999	99999999	99999999	99999999	99999999	99999999	99999999	99999999	1631	99999999	3115	3083	4096	4352	4077	3253	3275	3863	3999	4089	3579	3186	4234	3981	4166	4318	4348
253	99999999	99999999	99999999	99999999	99999999	99999999	99999999	99999999	99999999	99999999	99999999	99999999	99999999	99999999	99999999	99999999	99999999	99999999	99999999	99999999	99999999	99999999	99999999	1425	99999999	99999999	99999999	99999999	99999999	99999999	2046	3574	99999999	3997	2771	4441	99999999	3561	3492	99999999	3769	3727	3971	3377	4284	3933	4160	4070	4245
254	99999999	99999999	99999999	99999999	99999999	99999999	99999999	99999999	99999999	99999999	99999999	99999999	99999999	99999999	99999999	99999999	99999999	99999999	99999999	99999999	99999999	99999999	99999999	99999999	99999999	99999999	99999999	99999999	99999999	2815	3742	2428	2665	3242	2764	2967	4301	3469	3650	3277	3402	3550	3833	3763	3801	4113	4222	4287	3966
255	99999999	99999999	99999999	99999999	99999999	99999999	99999999	99999999	99999999	99999999	99999999	99999999	99999999	99999999	99999999	99999999	99999999	99999999	99999999	99999999	99999999	665	99999999	99999999	99999999	99999999	99999999	99999999	1248	99999999	2586	99999999	99999999	2441	3428	3831	2786	3040	3481	3828	3479	3782	4002	3947	4516	4080	3919	4254	4333
256	99999999	99999999	99999999	99999999	99999999	99999999	99999999	99999999	99999999	99999999	99999999	99999999	99999999	99999999	99999999	99999999	99999999	99999999	99999999	99999999	99999999	99999999	99999999	99999999	99999999	99999999	99999999	99999999	2217	99999999	99999999	99999999	99999999	2850	3287	3960	3594	2728	3482	3575	4075	3283	3491	4175	3667	4169	3944	4233	4263
257	99999999	99999999	99999999	99999999	99999999	99999999	99999999	99999999	99999999	99999999	99999999	99999999	99999999	99999999	99999999	99999999	99999999	99999999	99999999	99999999	99999999	99999999	99999999	99999999	99999999	99999999	99999999	99999999	99999999	2726	2977	2657	99999999	3022	4085	99999999	2216	4092	3568	3673	3492	3310	4042	4039	3954	4249	4212	4324	4248
258	99999999	99999999	99999999	99999999	99999999	99999999	99999999	99999999	99999999	99999999	99999999	99999999	99999999	99999999	99999999	99999999	99999999	99999999	99999999	99999999	99999999	99999999	99999999	99999999	99999999	99999999	99999999	99999999	99999999	99999999	2453	99999999	3052	3587	2781	3550	99999999	2870	3445	3760	3752	4217	3762	4172	3631	3982	4078	4049	4363
259	99999999	99999999	99999999	99999999	99999999	99999999	99999999	99999999	99999999	99999999	99999999	99999999	99999999	99999999	99999999	99999999	99999999	99999999	99999999	99999999	99999999	99999999	99999999	99999999	99999999	99999999	99999999	99999999	99999999	99999999	99999999	3642	3452	3054	2833	3871	4158	3898	3646	3562	3432	3604	3255	3795	3802	3520	4205	3983	4040
260	99999999	99999999	99999999	99999999	99999999	99999999	99999999	99999999	99999999	99999999	99999999	99999999	99999999	99999999	99999999	99999999	99999999	99999999	99999999	99999999	99999999	99999999	99999999	776	99999999	99999999	99999999	99999999	99999999	99999999	99999999	99999999	1906	2548	3568	2985	3595	99999999	3592	99999999	3795	3637	3697	3938	4047	3832	4105	4390	4190
261	99999999	99999999	99999999	99999999	99999999	99999999	99999999	99999999	99999999	99999999	99999999	99999999	99999999	99999999	99999999	99999999	99999999	99999999	99999999	99999999	99999999	99999999	99999999	99999999	99999999	99999999	99999999	99999999	99999999	99999999	4533	3588	3298	99999999	99999999	3225	3399	3717	3954	3725	3375	3812	3525	3790	3974	4115	3954	4184	4400
262	99999999	99999999	99999999	99999999	99999999	99999999	99999999	99999999	99999999	99999999	99999999	99999999	99999999	99999999	99999999	99999999	99999999	99999999	99999999	99999999	99999999	99999999	99999999	99999999	99999999	99999999	99999999	99999999	99999999	99999999	99999999	99999999	2416	3907	99999999	2632	99999999	3636	3720	2840	3565	3621	3650	3741	3724	4535	4451	3772	4223
263	99999999	99999999	99999999	99999999	99999999	99999999	99999999	99999999	99999999	99999999	99999999	99999999	360	99999999	99999999	99999999	99999999	99999999	99999999	99999999	99999999	99999999	99999999	99999999	99999999	99999999	99999999	99999999	99999999	2757	1795	99999999	3362	99999999	2892	4194	3649	3846	2923	3474	3826	3278	3828	4019	3979	3992	4593	4054	4573
264	99999999	99999999	99999999	99999999	99999999	99999999	99999999	99999999	99999999	99999999	99999999	99999999	99999999	99999999	99999999	99999999	99999999	99999999	99999999	99999999	99999999	99999999	99999999	99999999	99999999	99999999	99999999	99999999	99999999	99999999	99999999	99999999	4380	99999999	5058	3082	3772	99999999	3541	3622	3424	3529	3992	4388	3792	4192	4507	4405	3995
265	99999999	99999999	99999999	99999999	99999999	99999999	99999999	99999999	99999999	99999999	99999999	99999999	99999999	99999999	99999999	99999999	99999999	99999999	99999999	99999999	99999999	99999999	99999999	99999999	99999999	99999999	99999999	1974	99999999	2788	1316	3692	3707	3762	3600	3296	3252	99999999	3415	3769	3880	3485	3537	3965	4100	4076	3775	4053	4207
266	99999999	99999999	99999999	99999999	99999999	99999999	99999999	99999999	99999999	99999999	99999999	99999999	99999999	99999999	99999999	99999999	99999999	99999999	99999999	99999999	99999999	99999999	99999999	99999999	99999999	99999999	99999999	99999999	99999999	3674	99999999	99999999	3912	99999999	3460	3267	3750	678	4234	3586	3301	3686	3990	3996	4177	4768	4230	4195	3986
267	99999999	99999999	99999999	99999999	99999999	99999999	99999999	99999999	99999999	99999999	99999999	99999999	99999999	99999999	99999999	99999999	99999999	99999999	99999999	99999999	99999999	99999999	99999999	99999999	99999999	99999999	99999999	99999999	99999999	99999999	3562	2675	3259	3265	3887	3966	99999999	99999999	4420	3800	3504	3842	3994	4009	3791	4006	4323	4342	4151
268	99999999	99999999	99999999	99999999	99999999	99999999	99999999	99999999	99999999	99999999	99999999	99999999	99999999	99999999	99999999	99999999	99999999	99999999	99999999	99999999	99999999	99999999	99999999	99999999	99999999	99999999	99999999	99999999	99999999	99999999	4113	99999999	99999999	1951	3618	3643	5061	1602	3503	3118	3640	4189	3575	4039	3835	4134	4373	4302	3946
269	99999999	99999999	99999999	99999999	99999999	99999999	99999999	99999999	99999999	99999999	99999999	99999999	99999999	99999999	99999999	99999999	99999999	99999999	99999999	99999999	99999999	99999999	99999999	99999999	99999999	99999999	99999999	99999999	1900	99999999	99999999	99999999	99999999	3667	3855	3581	2952	2593	3774	3764	3192	3789	3421	3573	3684	4117	3667	4156	4338
270	99999999	99999999	99999999	99999999	99999999	99999999	99999999	99999999	99999999	99999999	99999999	99999999	99999999	99999999	99999999	99999999	99999999	99999999	99999999	99999999	99999999	99999999	99999999	99999999	99999999	99999999	99999999	99999999	2265	866	99999999	3174	99999999	99999999	3448	3680	2871	2936	3251	3702	3742	4014	3648	3824	4192	4098	4454	4199	3953
271	99999999	99999999	99999999	99999999	99999999	99999999	99999999	99999999	99999999	99999999	99999999	99999999	99999999	99999999	99999999	99999999	99999999	99999999	99999999	99999999	99999999	99999999	99999999	99999999	99999999	99999999	99999999	99999999	2620	3668	99999999	2500	3214	99999999	2907	3278	3595	2874	3432	3525	3363	2830	3856	3944	3739	3701	4249	4116	4476
272	99999999	99999999	99999999	99999999	99999999	99999999	99999999	99999999	99999999	84	99999999	99999999	99999999	99999999	99999999	99999999	99999999	99999999	99999999	99999999	99999999	99999999	99999999	99999999	99999999	99999999	99999999	99999999	99999999	4076	99999999	99999999	99999999	99999999	3567	2839	3232	3473	3708	3673	3786	3419	3470	4256	3909	4088	4304	4099	4137
273	99999999	99999999	99999999	99999999	99999999	99999999	99999999	99999999	99999999	99999999	99999999	99999999	99999999	99999999	99999999	99999999	99999999	99999999	99999999	99999999	99999999	99999999	99999999	99999999	99999999	99999999	99999999	99999999	99999999	99999999	99999999	3159	3654	4267	99999999	3457	2854	3391	3899	3910	3998	4078	3940	4110	4397	3847	4338	4489	3839
274	99999999	99999999	99999999	99999999	99999999	99999999	99999999	99999999	99999999	99999999	99999999	99999999	99999999	99999999	99999999	99999999	99999999	99999999	99999999	99999999	99999999	99999999	99999999	99999999	99999999	99999999	99999999	99999999	461	99999999	99999999	3402	99999999	99999999	4004	3799	3223	99999999	3708	3635	3877	3657	4062	4104	3768	3948	4526	4235	4639
275	99999999	99999999	99999999	99999999	99999999	99999999	99999999	99999999	99999999	99999999	99999999	99999999	99999999	99999999	99999999	99999999	99999999	99999999	99999999	99999999	99999999	99999999	99999999	1432	99999999	99999999	99999999	99999999	99999999	99999999	99999999	99999999	1846	3694	2827	2181	4109	3749	3231	3703	3310	3692	3940	4022	2857	4472	4126	3788	4176
276	99999999	99999999	99999999	99999999	99999999	99999999	99999999	99999999	99999999	99999999	99999999	99999999	99999999	99999999	99999999	99999999	99999999	99999999	99999999	99999999	99999999	99999999	99999999	99999999	99999999	99999999	99999999	99999999	99999999	3171	2253	99999999	99999999	4145	3570	99999999	3456	3629	3541	2596	2606	3653	3593	3555	3739	3988	4228	4477	4092
277	99999999	99999999	99999999	99999999	99999999	99999999	99999999	99999999	99999999	99999999	99999999	99999999	99999999	99999999	99999999	99999999	99999999	99999999	99999999	99999999	99999999	99999999	99999999	99999999	99999999	99999999	99999999	99999999	99999999	99999999	99999999	99999999	99999999	3231	4867	99999999	3156	3277	3352	3522	3930	3649	3672	3950	3643	4341	4139	4391	3919
278	99999999	99999999	99999999	99999999	99999999	99999999	99999999	99999999	99999999	99999999	99999999	99999999	99999999	99999999	99999999	99999999	99999999	99999999	99999999	99999999	1065	99999999	99999999	99999999	99999999	99999999	99999999	99999999	99999999	99999999	99999999	99999999	3641	99999999	3043	2620	3749	3095	3625	3643	3301	3548	3342	3755	3915	3905	3762	4065	3808
279	99999999	99999999	99999999	99999999	99999999	99999999	99999999	99999999	99999999	99999999	99999999	99999999	99999999	99999999	99999999	99999999	99999999	99999999	99999999	99999999	99999999	99999999	99999999	99999999	99999999	99999999	99999999	99999999	99999999	99999999	99999999	2325	4271	3249	3373	3223	2946	1672	3875	3604	3058	3452	3453	3884	3764	3434	4158	4072	4349
280	99999999	99999999	99999999	99999999	99999999	99999999	99999999	99999999	99999999	99999999	99999999	99999999	99999999	99999999	99999999	99999999	99999999	99999999	99999999	99999999	99999999	99999999	99999999	99999999	99999999	99999999	99999999	99999999	99999999	99999999	6500	5652	528	3315	2334	2836	99999999	3620	3079	3367	3558	4060	3881	3767	3777	4166	3638	4322	3962
281	99999999	99999999	99999999	99999999	99999999	99999999	99999999	99999999	99999999	99999999	99999999	99999999	99999999	99999999	99999999	99999999	99999999	99999999	99999999	99999999	99999999	99999999	99999999	99999999	99999999	99999999	99999999	99999999	99999999	99999999	2861	99999999	99999999	3322	2910	4046	3747	3798	3380	3381	3663	3692	4023	3915	4069	4010	4170	4252	4077
282	99999999	99999999	99999999	99999999	99999999	99999999	99999999	99999999	99999999	99999999	99999999	99999999	99999999	99999999	99999999	99999999	99999999	99999999	99999999	99999999	99999999	99999999	99999999	99999999	99999999	99999999	99999999	99999999	99999999	2809	99999999	99999999	3621	2815	3735	99999999	3474	3269	3248	3554	3615	3282	4060	3583	3483	3997	4356	4377	4105
283	99999999	99999999	99999999	99999999	99999999	99999999	99999999	99999999	99999999	99999999	99999999	99999999	99999999	99999999	99999999	99999999	99999999	99999999	99999999	210	99999999	99999999	99999999	99999999	99999999	99999999	99999999	99999999	99999999	99999999	99999999	99999999	2751	4642	99999999	3448	2422	3912	3428	3639	3207	3733	3802	3334	4080	3754	3770	4183	4536
284	99999999	99999999	99999999	99999999	99999999	99999999	99999999	99999999	99999999	99999999	99999999	99999999	99999999	99999999	99999999	99999999	99999999	99999999	99999999	99999999	99999999	99999999	99999999	99999999	99999999	99999999	99999999	99999999	3658	99999999	3698	99999999	3293	3778	3346	3290	3411	3823	3655	3462	3538	3886	3664	4378	3949	4160	4204	3967	3866
285	99999999	99999999	99999999	99999999	99999999	99999999	99999999	99999999	99999999	99999999	99999999	99999999	99999999	99999999	99999999	99999999	99999999	99999999	99999999	99999999	99999999	99999999	99999999	99999999	99999999	99999999	1640	99999999	99999999	3226	99999999	3312	3663	99999999	4396	2578	3502	3622	99999999	3091	3692	3596	3925	3931	4185	3880	4414	4340	4096
286	99999999	99999999	99999999	99999999	99999999	99999999	99999999	99999999	99999999	99999999	99999999	99999999	99999999	99999999	99999999	99999999	99999999	99999999	99999999	99999999	99999999	99999999	99999999	99999999	99999999	99999999	99999999	99999999	99999999	99999999	99999999	99999999	3934	3074	3667	3431	2792	3163	2778	3569	3916	3497	3771	3944	4287	3893	4076	4344	3761
287	99999999	99999999	99999999	99999999	99999999	99999999	99999999	99999999	99999999	99999999	99999999	99999999	99999999	99999999	99999999	99999999	99999999	99999999	99999999	99999999	99999999	99999999	99999999	99999999	99999999	99999999	99999999	99999999	99999999	99999999	2642	99999999	3575	2999	3858	99999999	4097	4334	3511	3333	3716	3807	3380	3823	4183	3870	3761	4253	4110
288	99999999	99999999	99999999	99999999	99999999	99999999	99999999	99999999	99999999	99999999	99999999	99999999	99999999	99999999	99999999	99999999	99999999	99999999	99999999	99999999	99999999	99999999	99999999	99999999	99999999	99999999	99999999	99999999	99999999	99999999	99999999	99999999	4439	99999999	3216	3356	3186	4022	3378	3382	3235	3505	3960	4130	3865	4136	4057	4483	4072
289	99999999	99999999	99999999	99999999	99999999	99999999	99999999	99999999	99999999	99999999	99999999	99999999	99999999	99999999	99999999	99999999	99999999	99999999	99999999	99999999	99999999	99999999	99999999	99999999	99999999	99999999	99999999	99999999	99999999	99999999	2667	99999999	99999999	5081	3247	3763	3356	2968	3378	3391	4009	3378	3510	3863	3789	4037	4182	4539	4423
290	99999999	99999999	99999999	99999999	99999999	99999999	99999999	99999999	99999999	99999999	99999999	99999999	99999999	99999999	99999999	99999999	99999999	259	99999999	99999999	99999999	99999999	99999999	99999999	99999999	99999999	99999999	99999999	3334	99999999	99999999	99999999	99999999	3658	3527	3147	3482	3278	3010	2745	3336	3115	3475	3614	3637	4328	4103	4260	4341
291	99999999	99999999	99999999	99999999	99999999	99999999	99999999	99999999	99999999	99999999	99999999	99999999	99999999	99999999	99999999	99999999	99999999	99999999	99999999	99999999	99999999	99999999	99999999	99999999	99999999	99999999	99999999	99999999	99999999	99999999	4102	3506	99999999	4339	99999999	3973	3659	3526	3734	3466	3349	3529	3380	3110	4411	4107	4422	3953	4131
292	99999999	99999999	99999999	99999999	99999999	99999999	99999999	99999999	99999999	99999999	99999999	99999999	99999999	99999999	99999999	99999999	99999999	99999999	99999999	99999999	99999999	99999999	99999999	99999999	99999999	99999999	99999999	99999999	99999999	99999999	99999999	3040	1914	99999999	2722	99999999	3761	3185	3945	3205	3304	3647	3561	3803	3754	4017	4072	4076	4186
293	99999999	99999999	99999999	99999999	158	99999999	99999999	99999999	99999999	99999999	99999999	99999999	99999999	99999999	99999999	99999999	99999999	99999999	99999999	99999999	99999999	99999999	99999999	99999999	99999999	99999999	1558	99999999	99999999	99999999	99999999	99999999	2762	99999999	3585	3693	3894	2765	3537	3474	3345	3471	3755	3719	4280	4223	4477	4253	4406
294	99999999	99999999	99999999	99999999	99999999	99999999	99999999	99999999	99999999	99999999	99999999	99999999	99999999	99999999	99999999	99999999	99999999	99999999	99999999	99999999	99999999	99999999	99999999	99999999	99999999	99999999	99999999	99999999	99999999	3335	2553	3342	99999999	2991	3808	3124	4009	3287	3889	3438	3909	4038	4446	3747	3900	4116	3682	4528	4253
295	99999999	99999999	99999999	99999999	99999999	99999999	99999999	99999999	99999999	99999999	99999999	99999999	99999999	99999999	99999999	99999999	99999999	99999999	99999999	99999999	99999999	99999999	99999999	99999999	99999999	99999999	99999999	99999999	2615	99999999	99999999	99999999	99999999	2861	3134	99999999	3207	3250	3686	3767	3782	3977	3767	3614	4103	3946	4024	4482	4347
296	99999999	99999999	99999999	99999999	99999999	99999999	99999999	99999999	99999999	99999999	99999999	99999999	99999999	99999999	99999999	99999999	99999999	99999999	99999999	99999999	99999999	99999999	99999999	99999999	99999999	99999999	3168	99999999	3899	2555	99999999	2889	99999999	99999999	3137	99999999	2882	3827	3527	3718	3461	4229	3654	4100	3835	4017	4418	4518	4645
297	99999999	99999999	99999999	99999999	99999999	99999999	99999999	99999999	99999999	99999999	99999999	99999999	99999999	99999999	99999999	99999999	99999999	99999999	99999999	99999999	99999999	99999999	99999999	99999999	99999999	99999999	2794	99999999	99999999	99999999	3128	99999999	2650	99999999	2170	99999999	4205	3616	3814	3051	3729	3244	3837	3580	3930	3943	3850	4302	3989
298	99999999	99999999	99999999	99999999	99999999	99999999	99999999	99999999	99999999	99999999	99999999	99999999	99999999	99999999	99999999	99999999	99999999	99999999	99999999	99999999	99999999	99999999	99999999	99999999	99999999	99999999	99999999	99999999	3075	99999999	3637	99999999	3365	3739	2084	3335	3282	3768	99999999	3789	3700	3225	3358	4121	3829	3764	4123	3920	4083
299	99999999	99999999	99999999	99999999	99999999	99999999	99999999	99999999	99999999	99999999	99999999	99999999	99999999	99999999	99999999	99999999	99999999	99999999	99999999	99999999	99999999	99999999	99999999	99999999	99999999	99999999	3516	99999999	99999999	3911	99999999	3580	3443	3650	3406	3622	4394	3620	3338	3226	3592	4045	3793	3897	3591	4252	4295	4201	4001
300	99999999	99999999	99999999	99999999	99999999	99999999	99999999	99999999	99999999	99999999	99999999	99999999	99999999	99999999	99999999	99999999	99999999	99999999	99999999	99999999	99999999	99999999	99999999	99999999	99999999	99999999	99999999	99999999	99999999	99999999	99999999	99999999	99999999	3916	2927	2470	3952	3474	3856	3563	3520	3463	3753	2885	3870	3972	4159	3818	4363
301	99999999	99999999	99999999	99999999	99999999	99999999	99999999	99999999	99999999	99999999	99999999	99999999	99999999	99999999	99999999	99999999	99999999	99999999	99999999	99999999	99999999	99999999	99999999	99999999	99999999	99999999	99999999	99999999	99999999	726	99999999	99999999	1245	3094	3422	99999999	3512	3855	3752	4096	4033	3636	4018	4129	4026	4167	4337	4125	4144
302	99999999	99999999	99999999	99999999	99999999	99999999	99999999	99999999	99999999	99999999	99999999	99999999	99999999	99999999	99999999	99999999	99999999	99999999	99999999	99999999	99999999	99999999	99999999	99999999	99999999	2408	1715	2783	99999999	3221	99999999	2995	2191	99999999	99999999	3825	1279	3266	3763	3604	3644	3629	3890	4175	3728	4037	3894	4217	4173
303	99999999	99999999	99999999	99999999	99999999	99999999	99999999	99999999	99999999	99999999	99999999	99999999	99999999	99999999	99999999	99999999	99999999	99999999	99999999	99999999	99999999	99999999	99999999	99999999	99999999	99999999	99999999	99999999	99999999	99999999	5136	99999999	99999999	2990	3907	4284	3135	99999999	3925	3984	3953	99999999	3698	3777	3788	3604	4225	4447	4294
304	99999999	99999999	99999999	39	99999999	99999999	99999999	99999999	99999999	99999999	99999999	99999999	99999999	99999999	99999999	99999999	99999999	99999999	99999999	99999999	99999999	928	99999999	99999999	99999999	99999999	99999999	99999999	3356	99999999	4149	99999999	99999999	1138	2873	3267	4083	3114	3352	3473	3595	3379	3664	4164	3940	4477	4157	3780	4137
305	99999999	99999999	99999999	99999999	99999999	99999999	99999999	99999999	99999999	99999999	99999999	99999999	99999999	99999999	99999999	99999999	99999999	99999999	99999999	99999999	99999999	99999999	1284	99999999	99999999	99999999	99999999	99999999	1483	3697	99999999	99999999	99999999	3145	3793	99999999	99999999	3420	3193	3763	4254	3832	3819	3745	4038	4369	4449	4294	3894
306	99999999	99999999	99999999	99999999	99999999	99999999	99999999	99999999	99999999	99999999	99999999	99999999	99999999	99999999	99999999	99999999	99999999	99999999	99999999	99999999	99999999	99999999	99999999	99999999	99999999	99999999	99999999	99999999	99999999	99999999	3156	3322	4036	99999999	3117	2237	3360	99999999	3499	3671	3249	3664	3570	3594	3954	3853	3601	4130	4296
307	99999999	99999999	99999999	99999999	99999999	99999999	99999999	99999999	99999999	99999999	99999999	99999999	99999999	99999999	99999999	99999999	99999999	99999999	99999999	99999999	99999999	99999999	99999999	99999999	99999999	1892	99999999	99999999	2593	99999999	99999999	99999999	99999999	4171	99999999	3305	3529	4320	3438	3160	3631	3261	4147	3478	3749	3793	4190	3974	4394
308	99999999	99999999	99999999	99999999	99999999	99999999	99999999	99999999	99999999	99999999	99999999	99999999	99999999	99999999	99999999	99999999	99999999	99999999	99999999	99999999	99999999	99999999	99999999	99999999	99999999	99999999	99999999	99999999	1860	2967	3914	99999999	3317	2132	3126	2485	2917	3293	3083	3613	3462	3716	4021	3529	4210	3792	4315	4117	4184
309	99999999	99999999	99999999	99999999	99999999	99999999	99999999	99999999	99999999	99999999	99999999	99999999	99999999	99999999	99999999	99999999	99999999	99999999	99999999	99999999	99999999	99999999	99999999	99999999	99999999	99999999	99999999	99999999	4068	99999999	99999999	99999999	99999999	4913	99999999	3452	3165	3639	3931	3582	3532	3568	3574	3818	4258	3736	4150	4444	3936
310	99999999	99999999	99999999	99999999	99999999	99999999	99999999	99999999	99999999	99999999	99999999	99999999	99999999	99999999	99999999	99999999	99999999	99999999	99999999	99999999	99999999	99999999	99999999	99999999	99999999	99999999	630	99999999	99999999	99999999	99999999	3450	99999999	2521	99999999	3607	3297	2912	3114	3839	3630	3355	3738	3937	3644	3948	3712	3976	4223
311	99999999	99999999	99999999	99999999	99999999	99999999	99999999	99999999	99999999	99999999	99999999	99999999	99999999	99999999	99999999	99999999	99999999	99999999	690	99999999	99999999	99999999	99999999	99999999	99999999	99999999	99999999	99999999	99999999	99999999	99999999	99999999	99999999	99999999	4093	2007	4172	2549	3264	3479	2993	3177	3681	3992	3804	4205	4172	4551	4252
312	99999999	99999999	99999999	99999999	99999999	99999999	99999999	99999999	99999999	99999999	99999999	99999999	99999999	99999999	99999999	99999999	99999999	99999999	99999999	99999999	99999999	99999999	99999999	99999999	99999999	1708	99999999	99999999	99999999	99999999	99999999	3685	99999999	99999999	4351	3143	6220	3853	3093	3636	3903	3930	3568	4125	4194	4081	4455	3990	4372
313	99999999	99999999	99999999	99999999	99999999	99999999	99999999	99999999	99999999	99999999	99999999	99999999	99999999	99999999	99999999	99999999	99999999	99999999	99999999	99999999	99999999	99999999	99999999	99999999	99999999	99999999	99999999	99999999	3469	2786	3570	99999999	2620	2678	3886	99999999	3243	3669	3340	3746	3727	2927	3522	3813	4161	4149	3727	4399	4317
314	99999999	99999999	99999999	99999999	99999999	99999999	99999999	99999999	99999999	99999999	99999999	99999999	99999999	99999999	99999999	99999999	99999999	99999999	99999999	99999999	99999999	99999999	99999999	99999999	99999999	1444	99999999	99999999	99999999	593	3555	2056	3817	3928	3538	2795	3380	3724	3370	3282	3511	3543	3523	3609	4042	3517	3877	4321	4615
315	99999999	99999999	99999999	99999999	99999999	99999999	99999999	99999999	99999999	99999999	99999999	99999999	99999999	99999999	99999999	99999999	99999999	99999999	99999999	99999999	99999999	99999999	99999999	99999999	99999999	99999999	99999999	3037	99999999	614	99999999	4140	6172	3985	3880	3622	2071	3870	3758	3482	3503	3541	4195	4236	4021	3991	4061	4198	4348
316	99999999	99999999	99999999	99999999	99999999	99999999	99999999	99999999	99999999	99999999	99999999	99999999	99999999	99999999	99999999	99999999	99999999	99999999	99999999	99999999	99999999	99999999	99999999	99999999	99999999	99999999	99999999	99999999	2465	99999999	99999999	99999999	99999999	3321	99999999	99999999	3480	3230	3576	3869	3364	3731	4070	3974	4405	3948	4341	4339	4418
317	99999999	99999999	99999999	99999999	99999999	99999999	99999999	99999999	99999999	99999999	99999999	99999999	99999999	99999999	99999999	99999999	99999999	99999999	99999999	99999999	99999999	99999999	99999999	99999999	99999999	99999999	99999999	99999999	99999999	99999999	3028	99999999	99999999	3020	99999999	4139	3452	4654	3461	3221	3818	3886	3803	3730	3982	3969	4107	4539	4032
318	99999999	99999999	99999999	99999999	99999999	99999999	99999999	99999999	99999999	99999999	99999999	99999999	99999999	99999999	99999999	99999999	99999999	99999999	99999999	99999999	99999999	99999999	99999999	99999999	99999999	99999999	99999999	2280	99999999	99999999	2918	99999999	99999999	3128	4297	3684	3314	3736	3221	3567	3764	3174	3631	3992	4166	3557	3797	4004	4201
319	99999999	99999999	99999999	99999999	99999999	99999999	99999999	99999999	99999999	99999999	99999999	99999999	99999999	99999999	99999999	99999999	99999999	99999999	99999999	99999999	99999999	99999999	99999999	99999999	99999999	99999999	99999999	99999999	99999999	99999999	2742	99999999	99999999	3274	3050	99999999	3788	3373	3343	3229	3601	3627	3850	3663	4178	4116	4058	4313	4279
320	99999999	99999999	99999999	99999999	99999999	99999999	146	99999999	99999999	99999999	99999999	99999999	99999999	99999999	99999999	99999999	99999999	99999999	99999999	99999999	99999999	99999999	99999999	99999999	2735	99999999	99999999	99999999	99999999	99999999	3167	99999999	4252	99999999	2319	99999999	2115	3227	3724	2642	3819	4218	4220	3693	3772	4290	4214	4356	4333
321	99999999	99999999	99999999	99999999	99999999	99999999	99999999	99999999	99999999	99999999	99999999	99999999	99999999	99999999	99999999	99999999	99999999	99999999	99999999	99999999	99999999	99999999	99999999	99999999	99999999	99999999	99999999	99999999	99999999	99999999	99999999	99999999	99999999	3188	99999999	2754	3693	3539	2706	3996	3894	3985	3641	3771	3853	3858	4434	4030	4406
322	99999999	99999999	99999999	99999999	99999999	99999999	99999999	99999999	99999999	99999999	99999999	99999999	99999999	99999999	99999999	99999999	99999999	99999999	99999999	99999999	99999999	99999999	99999999	99999999	99999999	99999999	99999999	99999999	99999999	99999999	99999999	99999999	3574	2927	4088	3148	3371	3749	3471	3581	3766	3207	3576	3283	4289	3955	4264	4113	4199
323	99999999	99999999	99999999	99999999	99999999	99999999	99999999	99999999	99999999	99999999	99999999	99999999	99999999	99999999	99999999	99999999	99999999	99999999	99999999	99999999	99999999	99999999	99999999	99999999	99999999	99999999	99999999	99999999	99999999	99999999	99999999	3536	99999999	3844	2322	3536	3699	99999999	3387	3636	3580	3505	3849	3346	3873	3754	3981	4385	4397
324	99999999	99999999	99999999	99999999	99999999	99999999	99999999	99999999	99999999	99999999	99999999	99999999	99999999	99999999	99999999	99999999	99999999	99999999	99999999	99999999	99999999	99999999	99999999	99999999	99999999	99999999	99999999	99999999	3263	99999999	3453	99999999	99999999	3605	3636	2700	3626	3507	3848	3560	99999999	3686	3819	4084	4135	3519	4157	4222	3858
325	99999999	99999999	99999999	99999999	99999999	99999999	99999999	99999999	99999999	99999999	99999999	99999999	99999999	99999999	99999999	99999999	99999999	99999999	99999999	99999999	99999999	99999999	99999999	99999999	99999999	99999999	1620	3353	2961	99999999	99999999	99999999	3150	99999999	2854	4780	3319	3616	3930	3448	3453	3291	3644	4027	3908	3882	4021	4575	4419
326	99999999	99999999	99999999	99999999	99999999	99999999	99999999	99999999	99999999	99999999	99999999	99999999	99999999	99999999	99999999	99999999	99999999	99999999	99999999	99999999	99999999	99999999	99999999	99999999	99999999	99999999	99999999	99999999	3252	99999999	99999999	99999999	3960	4625	3655	3193	3293	3080	3264	3379	99999999	4002	3959	3867	4333	4244	3929	4329	4315
327	99999999	99999999	99999999	99999999	99999999	99999999	99999999	99999999	99999999	99999999	99999999	99999999	99999999	99999999	99999999	99999999	99999999	99999999	99999999	99999999	99999999	99999999	99999999	99999999	99999999	99999999	99999999	99999999	3632	99999999	4261	99999999	99999999	3393	3299	3661	1832	4509	3647	4260	4026	3441	3524	4040	3625	3501	4254	4167	4560
328	99999999	99999999	99999999	99999999	99999999	99999999	99999999	99999999	99999999	99999999	99999999	99999999	99999999	99999999	99999999	99999999	99999999	99999999	99999999	99999999	99999999	99999999	99999999	99999999	99999999	99999999	99999999	99999999	99999999	99999999	99999999	3285	3288	3537	3091	3436	3246	3286	3256	3413	3134	3857	3874	3563	4123	3939	3882	4014	4605
329	99999999	99999999	99999999	99999999	99999999	99999999	99999999	99999999	99999999	99999999	99999999	99999999	99999999	99999999	99999999	99999999	99999999	99999999	99999999	99999999	99999999	99999999	99999999	99999999	99999999	99999999	99999999	99999999	3290	99999999	99999999	5487	2851	3620	99999999	3211	4089	3827	2965	4265	3704	3737	3554	3975	4132	4116	4104	4289	4164
330	99999999	99999999	99999999	99999999	99999999	99999999	99999999	99999999	99999999	99999999	99999999	99999999	99999999	99999999	99999999	99999999	99999999	99999999	99999999	99999999	99999999	99999999	99999999	99999999	99999999	99999999	99999999	99999999	2429	2410	99999999	99999999	3004	3720	2512	3515	3948	3971	3647	99999999	4325	3314	3576	3861	2918	4221	4157	4150	3954
331	99999999	99999999	99999999	99999999	99999999	99999999	99999999	99999999	99999999	99999999	99999999	99999999	99999999	99999999	99999999	99999999	99999999	99999999	99999999	99999999	99999999	99999999	99999999	99999999	99999999	99999999	99999999	99999999	99999999	99999999	5105	99999999	3764	99999999	99999999	3329	3217	3401	99999999	3252	3716	3820	4062	3390	4279	3876	4072	4436	4510
332	99999999	99999999	99999999	99999999	99999999	99999999	99999999	99999999	99999999	99999999	99999999	99999999	99999999	99999999	99999999	99999999	99999999	99999999	99999999	99999999	99999999	99999999	99999999	99999999	99999999	99999999	99999999	1878	99999999	3428	99999999	99999999	3014	3121	2751	2936	3439	2972	3368	3446	3757	3477	3746	4396	3772	4459	4169	3879	4398
333	99999999	99999999	99999999	99999999	99999999	99999999	99999999	99999999	99999999	99999999	99999999	99999999	99999999	99999999	99999999	99999999	99999999	99999999	99999999	99999999	99999999	99999999	99999999	99999999	99999999	99999999	99999999	1821	99999999	3010	99999999	99999999	3999	99999999	3351	3324	3975	2636	3724	3429	3686	3690	4149	4101	3919	3832	4218	4259	4361
334	99999999	99999999	99999999	99999999	99999999	99999999	99999999	99999999	99999999	99999999	99999999	99999999	99999999	99999999	99999999	99999999	99999999	99999999	99999999	99999999	99999999	99999999	99999999	99999999	99999999	99999999	99999999	3337	99999999	99999999	3678	99999999	3760	3852	3588	3798	4108	3414	3497	3833	3704	3686	3877	3991	3766	3935	3850	4117	4419
335	99999999	99999999	99999999	99999999	99999999	99999999	99999999	99999999	99999999	99999999	99999999	99999999	99999999	99999999	99999999	99999999	99999999	99999999	99999999	99999999	99999999	99999999	99999999	99999999	99999999	99999999	99999999	99999999	99999999	2814	99999999	2543	2969	3142	3483	3416	4435	3463	3675	3684	3164	3577	3554	3902	3803	4178	4280	4323	4607
336	99999999	99999999	99999999	99999999	99999999	99999999	99999999	99999999	99999999	99999999	99999999	99999999	99999999	99999999	99999999	99999999	99999999	99999999	99999999	99999999	99999999	99999999	99999999	99999999	99999999	99999999	99999999	2140	99999999	99999999	99999999	2813	2848	99999999	4395	3490	2509	3284	99999999	3602	3875	4008	4069	4134	3591	4349	4394	4222	4487
337	99999999	99999999	99999999	99999999	99999999	99999999	99999999	99999999	99999999	99999999	99999999	99999999	99999999	99999999	99999999	99999999	99999999	99999999	360	99999999	99999999	99999999	99999999	99999999	99999999	99999999	99999999	99999999	99999999	99999999	99999999	4003	99999999	99999999	99999999	99999999	3148	3599	3605	2916	3478	3632	3536	3941	4140	4359	4061	4314	4188
338	99999999	99999999	99999999	99999999	99999999	99999999	99999999	99999999	99999999	99999999	99999999	99999999	99999999	99999999	99999999	99999999	99999999	99999999	99999999	99999999	99999999	99999999	99999999	99999999	99999999	99999999	99999999	99999999	3321	99999999	99999999	5507	3091	3159	3898	3609	3355	2767	3558	3874	3556	3177	2604	3932	3828	3921	3913	4454	4238
339	99999999	99999999	99999999	99999999	99999999	99999999	99999999	99999999	99999999	99999999	99999999	99999999	99999999	99999999	99999999	99999999	99999999	99999999	99999999	99999999	99999999	99999999	99999999	99999999	99999999	99999999	99999999	3508	99999999	99999999	2636	3836	2758	99999999	2987	3663	3374	2952	2916	3296	3608	3535	4141	3650	3913	4049	4115	4416	4417
340	99999999	99999999	99999999	99999999	99999999	99999999	99999999	99999999	99999999	99999999	99999999	99999999	99999999	99999999	99999999	99999999	99999999	99999999	99999999	99999999	99999999	99999999	880	99999999	99999999	99999999	99999999	99999999	99999999	1129	5172	2714	2922	2568	3527	99999999	3432	3974	3391	3738	3642	2362	4112	3693	3864	4561	4444	4368	4189
341	99999999	99999999	99999999	99999999	99999999	99999999	99999999	99999999	99999999	99999999	99999999	99999999	99999999	368	99999999	99999999	99999999	99999999	99999999	99999999	99999999	99999999	99999999	99999999	99999999	99999999	99999999	99999999	99999999	99999999	99999999	99999999	1992	3018	2889	2964	3429	2823	2444	3683	3810	3452	3633	3813	3799	4305	4116	4259	4250
342	99999999	99999999	99999999	99999999	99999999	99999999	99999999	99999999	99999999	99999999	99999999	99999999	99999999	99999999	99999999	99999999	99999999	99999999	99999999	99999999	99999999	99999999	99999999	99999999	99999999	99999999	99999999	99999999	99999999	99999999	2322	99999999	99999999	2777	3691	2970	99999999	3679	5707	3775	3478	3862	3699	3713	3658	4473	3649	4183	4481
343	99999999	99999999	99999999	99999999	99999999	99999999	99999999	99999999	99999999	99999999	99999999	99999999	99999999	99999999	99999999	99999999	99999999	99999999	99999999	99999999	99999999	99999999	99999999	99999999	99999999	99999999	99999999	99999999	99999999	2851	99999999	3077	99999999	3039	4277	3505	3586	3646	3523	3712	3461	3908	3450	3795	3446	3660	4145	4108	3973
344	99999999	99999999	99999999	99999999	99999999	99999999	99999999	99999999	99999999	99999999	99999999	99999999	99999999	99999999	99999999	99999999	99999999	99999999	99999999	99999999	99999999	99999999	99999999	99999999	99999999	99999999	99999999	99999999	3268	99999999	2637	99999999	99999999	3007	3275	3452	3683	3231	3213	3354	4221	4045	3550	3678	3950	3787	4102	4102	4371
345	99999999	99999999	99999999	99999999	99999999	99999999	99999999	99999999	99999999	99999999	99999999	99999999	99999999	99999999	99999999	99999999	99999999	99999999	99999999	99999999	99999999	99999999	99999999	99999999	99999999	99999999	99999999	99999999	99999999	99999999	99999999	3649	99999999	3252	3176	1764	3330	2714	3061	3422	3660	3812	4209	3838	3954	3813	4125	4015	3604
346	99999999	99999999	99999999	99999999	99999999	99999999	99999999	99999999	99999999	99999999	99999999	99999999	99999999	99999999	99999999	99999999	99999999	99999999	99999999	99999999	99999999	99999999	99999999	99999999	99999999	99999999	99999999	99999999	2814	99999999	99999999	99999999	3001	99999999	3411	3180	3540	3493	3457	3406	3621	3305	4021	3891	3483	4045	4109	4366	4054
347	99999999	99999999	99999999	99999999	99999999	99999999	99999999	99999999	99999999	99999999	99999999	99999999	99999999	99999999	99999999	99999999	99999999	99999999	99999999	99999999	99999999	99999999	956	99999999	99999999	99999999	99999999	99999999	99999999	99999999	3619	3502	99999999	4231	3416	3324	3402	3134	3598	3292	3740	3564	3830	3481	4037	4109	4089	4183	4348
348	99999999	99999999	99999999	99999999	99999999	99999999	99999999	99999999	99999999	99999999	99999999	99999999	99999999	99999999	99999999	99999999	99999999	99999999	99999999	99999999	99999999	99999999	99999999	99999999	99999999	99999999	99999999	99999999	99999999	99999999	2353	99999999	3647	99999999	99999999	99999999	4138	3773	3289	99999999	3867	4113	3988	4130	4166	3913	4161	3929	4516
349	99999999	99999999	99999999	99999999	99999999	99999999	99999999	99999999	99999999	99999999	99999999	99999999	99999999	99999999	99999999	99999999	99999999	99999999	99999999	99999999	99999999	99999999	99999999	99999999	99999999	99999999	99999999	99999999	2976	99999999	99999999	1817	2123	99999999	99999999	3561	3492	4113	3737	2908	99999999	3667	3707	3472	3666	3854	4076	4161	4525
350	99999999	99999999	99999999	99999999	99999999	99999999	99999999	99999999	99999999	99999999	99999999	99999999	99999999	99999999	99999999	99999999	99999999	99999999	99999999	99999999	99999999	99999999	99999999	99999999	99999999	99999999	99999999	99999999	99999999	99999999	99999999	2872	2135	3881	2857	2970	3600	3289	3659	3892	3918	4185	3767	3667	3634	4186	4017	3925	4278
351	99999999	99999999	99999999	99999999	99999999	99999999	99999999	99999999	99999999	99999999	99999999	99999999	99999999	99999999	99999999	99999999	99999999	99999999	99999999	99999999	99999999	99999999	99999999	99999999	99999999	99999999	99999999	99999999	99999999	99999999	99999999	4177	3971	2714	3248	3037	3063	3245	3532	2238	3736	3943	3758	3417	3714	4429	4000	4560	4082
352	99999999	99999999	99999999	99999999	99999999	99999999	99999999	99999999	99999999	99999999	99999999	99999999	99999999	99999999	99999999	99999999	99999999	99999999	99999999	99999999	99999999	99999999	99999999	99999999	99999999	99999999	99999999	99999999	99999999	99999999	3338	99999999	720	2349	1463	2679	2313	3491	4007	3736	99999999	4049	3794	3563	3991	4070	4233	4431	4415
353	99999999	99999999	99999999	99999999	99999999	99999999	99999999	99999999	99999999	99999999	99999999	99999999	99999999	99999999	99999999	348	99999999	99999999	99999999	99999999	99999999	99999999	99999999	99999999	99999999	99999999	99999999	99999999	3305	99999999	99999999	2471	99999999	99999999	3219	3023	3900	3393	3457	3857	3868	3642	3390	3351	3707	3839	3674	4405	4106
354	99999999	99999999	99999999	99999999	99999999	99999999	99999999	99999999	99999999	99999999	99999999	99999999	99999999	99999999	99999999	99999999	672	99999999	99999999	99999999	99999999	99999999	99999999	99999999	99999999	99999999	99999999	2481	1801	99999999	99999999	99999999	3296	3816	3672	3637	3290	3215	3410	3478	3409	3407	3518	3778	4035	3849	3969	4401	4403
355	99999999	99999999	99999999	99999999	99999999	99999999	99999999	99999999	99999999	99999999	99999999	99999999	99999999	99999999	99999999	99999999	99999999	99999999	99999999	99999999	99999999	99999999	99999999	99999999	99999999	99999999	99999999	99999999	99999999	99999999	99999999	99999999	99999999	99999999	2521	3098	3128	3457	3442	99999999	4272	3681	3907	3756	3047	3940	4324	4143	4247
356	99999999	99999999	99999999	99999999	99999999	99999999	99999999	99999999	99999999	99999999	99999999	99999999	99999999	99999999	99999999	99999999	99999999	99999999	99999999	99999999	99999999	99999999	99999999	99999999	99999999	99999999	99999999	99999999	99999999	99999999	99999999	99999999	99999999	99999999	3157	2855	99999999	3018	3607	3333	3465	3361	4021	3561	3594	3760	4064	4143	4312
357	99999999	99999999	99999999	99999999	99999999	99999999	99999999	99999999	99999999	99999999	99999999	99999999	99999999	99999999	99999999	99999999	99999999	99999999	99999999	99999999	280	99999999	99999999	99999999	99999999	99999999	99999999	99999999	99999999	99999999	99999999	2566	2981	3963	3091	3297	3377	3684	3154	3167	3739	3995	3400	4129	4504	3867	3675	4186	4271
358	99999999	99999999	99999999	99999999	99999999	99999999	99999999	99999999	99999999	99999999	99999999	99999999	99999999	99999999	99999999	99999999	99999999	99999999	99999999	99999999	99999999	99999999	99999999	99999999	99999999	3139	99999999	99999999	99999999	4033	4156	3352	5028	4104	3946	3371	99999999	3611	3844	3818	3202	3421	3564	3904	3992	3916	3939	4088	4517
359	99999999	99999999	99999999	99999999	99999999	99999999	99999999	99999999	99999999	99999999	99999999	99999999	99999999	99999999	99999999	99999999	99999999	99999999	99999999	99999999	99999999	99999999	99999999	99999999	99999999	99999999	2943	3822	99999999	99999999	99999999	99999999	3833	99999999	3617	3188	3076	99999999	3781	3714	4626	3537	3553	3541	4223	4351	4333	3957	4143
360	99999999	99999999	99999999	99999999	99999999	99999999	99999999	99999999	99999999	99999999	99999999	99999999	99999999	99999999	99999999	99999999	99999999	99999999	99999999	99999999	99999999	99999999	99999999	99999999	99999999	99999999	99999999	99999999	99999999	1611	2751	99999999	3729	99999999	2981	2089	3216	99999999	3745	3269	3664	3912	3808	4082	3885	3654	4465	4219	4206
361	99999999	99999999	99999999	99999999	99999999	99999999	99999999	99999999	99999999	99999999	99999999	99999999	99999999	99999999	99999999	99999999	99999999	99999999	99999999	99999999	99999999	99999999	99999999	99999999	99999999	99999999	99999999	1936	99999999	99999999	4937	99999999	3715	3334	3366	2618	3220	3258	3962	4310	3244	4301	4456	3447	4046	4325	4433	3861	4054
362	99999999	99999999	99999999	99999999	99999999	99999999	99999999	99999999	99999999	99999999	99999999	99999999	99999999	99999999	99999999	99999999	99999999	99999999	99999999	99999999	99999999	99999999	99999999	99999999	99999999	99999999	99999999	99999999	99999999	99999999	3361	99999999	4177	3773	99999999	3131	3795	3834	3552	3555	3227	3969	3224	3431	3795	4251	4101	4275	4566
363	99999999	99999999	99999999	99999999	99999999	99999999	99999999	99999999	99999999	99999999	99999999	99999999	99999999	99999999	99999999	99999999	99999999	99999999	99999999	99999999	99999999	99999999	99999999	99999999	99999999	99999999	99999999	99999999	99999999	1066	3168	99999999	3322	99999999	3281	2831	4804	3350	3045	3506	3328	3854	4644	3787	3931	3986	3870	4236	3873
364	99999999	99999999	99999999	99999999	99999999	99999999	99999999	99999999	99999999	99999999	99999999	99999999	99999999	99999999	99999999	99999999	99999999	99999999	99999999	99999999	99999999	99999999	99999999	99999999	1439	99999999	99999999	99999999	99999999	99999999	99999999	3649	3703	3909	99999999	2966	3446	99999999	3533	3844	3707	3725	3547	3881	4120	3735	3651	4179	4237
365	99999999	99999999	99999999	99999999	99999999	99999999	99999999	99999999	99999999	99999999	99999999	99999999	99999999	99999999	99999999	99999999	99999999	99999999	99999999	99999999	99999999	99999999	99999999	99999999	99999999	99999999	99999999	99999999	99999999	99999999	99999999	2276	2788	3186	3154	2896	3585	2628	3338	3876	3465	4015	4055	4136	3809	3977	3859	4043	4254
366	99999999	99999999	99999999	99999999	99999999	99999999	99999999	99999999	99999999	99999999	99999999	99999999	99999999	99999999	99999999	99999999	99999999	99999999	99999999	99999999	99999999	99999999	99999999	99999999	99999999	758	99999999	99999999	2910	99999999	3428	3464	99999999	99999999	99999999	3499	3061	2361	3468	3440	4088	4070	4054	4019	3582	4170	3721	4471	4403
367	99999999	99999999	99999999	99999999	99999999	99999999	99999999	99999999	99999999	99999999	99999999	99999999	99999999	99999999	99999999	99999999	99999999	99999999	99999999	99999999	99999999	99999999	2223	99999999	99999999	99999999	99999999	99999999	99999999	99999999	2272	99999999	99999999	99999999	99999999	3798	3307	4802	3330	3769	4265	4060	3502	3711	3796	3964	4170	4351	4723
368	99999999	99999999	99999999	99999999	99999999	99999999	99999999	99999999	99999999	99999999	99999999	99999999	99999999	99999999	99999999	99999999	99999999	99999999	99999999	99999999	99999999	99999999	99999999	99999999	99999999	1693	99999999	99999999	99999999	99999999	99999999	99999999	99999999	2904	3845	3317	3518	3438	3603	3641	3951	3694	3950	3831	3897	3894	4090	3813	4272
369	99999999	99999999	99999999	99999999	99999999	99999999	99999999	99999999	99999999	99999999	99999999	99999999	99999999	99999999	99999999	99999999	99999999	99999999	99999999	99999999	99999999	99999999	99999999	99999999	99999999	99999999	99999999	99999999	2561	1354	99999999	4056	1602	3657	4392	2875	3551	3721	3559	3355	2533	2639	3542	3293	3962	4164	3824	4243	4189
370	99999999	99999999	99999999	99999999	99999999	99999999	99999999	99999999	99999999	99999999	99999999	99999999	99999999	99999999	99999999	99999999	99999999	99999999	99999999	99999999	99999999	99999999	99999999	99999999	99999999	99999999	99999999	99999999	99999999	99999999	2738	99999999	3259	3347	4478	3359	3730	3490	3610	3472	3815	3443	3664	3312	3972	4067	4519	4365	4219
371	99999999	99999999	99999999	99999999	99999999	99999999	99999999	99999999	99999999	99999999	99999999	99999999	99999999	99999999	99999999	99999999	415	99999999	99999999	99999999	99999999	99999999	99999999	99999999	99999999	99999999	99999999	99999999	99999999	99999999	99999999	99999999	2927	4802	3813	2862	3210	3618	3844	3774	3767	3610	3860	3758	4072	4181	3836	4411	4501
372	99999999	99999999	99999999	99999999	99999999	99999999	99999999	99999999	99999999	99999999	99999999	99999999	99999999	99999999	99999999	99999999	99999999	99999999	99999999	99999999	99999999	99999999	99999999	99999999	3186	557	99999999	1683	2977	99999999	99999999	3665	99999999	3437	3352	3331	3039	3568	4160	3527	3970	3511	4021	3873	3747	3733	4014	4056	4373
373	99999999	99999999	99999999	99999999	99999999	99999999	99999999	99999999	99999999	99999999	99999999	99999999	99999999	99999999	99999999	99999999	99999999	99999999	99999999	99999999	1393	99999999	99999999	99999999	99999999	99999999	99999999	2912	99999999	99999999	99999999	99999999	1967	99999999	3341	3225	2511	3858	3657	99999999	3050	3779	2961	4088	4086	4238	4655	4223	4082
374	99999999	99999999	99999999	99999999	99999999	99999999	99999999	99999999	99999999	99999999	99999999	99999999	99999999	99999999	99999999	99999999	99999999	99999999	99999999	99999999	99999999	99999999	99999999	99999999	99999999	99999999	3177	99999999	3292	99999999	99999999	99999999	99999999	2967	3690	3105	3320	3960	3389	3961	3823	2207	4096	3948	3951	3836	4216	4316	4366
375	99999999	99999999	99999999	99999999	99999999	99999999	99999999	99999999	99999999	99999999	99999999	99999999	99999999	99999999	99999999	99999999	99999999	99999999	99999999	99999999	99999999	99999999	99999999	99999999	99999999	2949	99999999	99999999	99999999	99999999	3075	99999999	99999999	3877	2825	2975	3120	2232	3779	3202	3454	4212	3364	4272	4379	4093	4484	4164	3880
376	99999999	99999999	99999999	99999999	99999999	99999999	99999999	99999999	99999999	99999999	99999999	99999999	99999999	99999999	99999999	99999999	99999999	99999999	99999999	99999999	99999999	99999999	99999999	99999999	99999999	99999999	99999999	99999999	99999999	99999999	99999999	99999999	1299	99999999	3356	3317	4067	99999999	3358	3644	4380	3895	3890	4103	3462	4072	3834	4107	4239
377	99999999	99999999	99999999	99999999	99999999	99999999	99999999	99999999	99999999	99999999	99999999	99999999	99999999	99999999	99999999	99999999	99999999	99999999	99999999	99999999	99999999	99999999	99999999	99999999	99999999	99999999	99999999	1436	99999999	99999999	99999999	3034	4661	99999999	2413	3323	3038	3500	3637	3583	3336	3595	2503	3833	3658	4081	3578	4289	4171
378	99999999	99999999	99999999	99999999	99999999	99999999	99999999	99999999	99999999	99999999	99999999	99999999	99999999	99999999	99999999	99999999	99999999	99999999	99999999	99999999	99999999	99999999	99999999	99999999	99999999	99999999	99999999	99999999	3524	99999999	99999999	99999999	3543	2771	2833	4498	3455	4507	3299	3514	3473	3780	3612	4165	3597	3782	4486	4695	4349
379	99999999	99999999	99999999	99999999	99999999	99999999	99999999	99999999	99999999	99999999	99999999	99999999	99999999	99999999	99999999	99999999	99999999	99999999	99999999	99999999	99999999	99999999	99999999	99999999	99999999	99999999	99999999	99999999	99999999	99999999	2740	99999999	99999999	99999999	2634	99999999	2864	3472	3580	3624	3632	3645	3843	4093	3613	4256	4082	4389	4514
380	99999999	99999999	99999999	99999999	99999999	99999999	99999999	99999999	99999999	99999999	99999999	99999999	99999999	99999999	99999999	99999999	99999999	99999999	99999999	99999999	99999999	99999999	99999999	523	99999999	99999999	99999999	99999999	99999999	99999999	3999	99999999	4454	3836	3321	3228	2886	3365	2375	3727	3741	3432	3965	3607	3236	4547	3808	4067	4336
381	99999999	99999999	99999999	99999999	99999999	99999999	99999999	99999999	99999999	99999999	99999999	99999999	99999999	99999999	99999999	99999999	99999999	99999999	99999999	99999999	99999999	99999999	99999999	99999999	99999999	99999999	99999999	99999999	99999999	99999999	99999999	2877	99999999	4176	99999999	3133	3457	3105	3272	3581	3596	3614	3737	3538	3917	3761	3924	4025	4283
382	99999999	99999999	99999999	99999999	99999999	99999999	99999999	99999999	99999999	99999999	99999999	99999999	99999999	99999999	99999999	99999999	99999999	99999999	99999999	99999999	99999999	99999999	99999999	99999999	99999999	99999999	99999999	99999999	99999999	99999999	99999999	3492	99999999	3413	3423	3054	3323	3328	3343	3766	4151	4337	3848	3817	3992	4050	4443	4286	4437
383	99999999	99999999	99999999	99999999	99999999	99999999	99999999	99999999	99999999	99999999	99999999	99999999	99999999	99999999	99999999	99999999	99999999	99999999	99999999	99999999	99999999	99999999	99999999	99999999	99999999	99999999	99999999	1962	99999999	99999999	3645	99999999	99999999	2985	2789	3028	4684	3429	4146	3633	3522	3865	3489	3752	3919	4503	3883	4345	3972
384	99999999	99999999	99999999	99999999	99999999	99999999	99999999	99999999	99999999	99999999	99999999	99999999	99999999	99999999	99999999	99999999	99999999	99999999	99999999	99999999	99999999	99999999	99999999	99999999	99999999	99999999	99999999	99999999	99999999	4468	3355	99999999	3556	99999999	3608	2550	3481	3560	3540	3484	3252	3886	3324	3852	3879	4395	3902	4172	3888
385	99999999	99999999	99999999	99999999	99999999	99999999	99999999	99999999	99999999	99999999	99999999	99999999	99999999	99999999	99999999	99999999	99999999	99999999	99999999	99999999	99999999	99999999	99999999	99999999	99999999	99999999	2981	99999999	99999999	99999999	3225	99999999	99999999	3744	3686	4762	99999999	3489	3703	3645	3758	3551	3156	3898	4425	4183	3934	4095	4431
386	99999999	99999999	99999999	99999999	99999999	99999999	99999999	99999999	99999999	99999999	99999999	99999999	99999999	99999999	99999999	99999999	99999999	99999999	99999999	99999999	2116	99999999	99999999	99999999	99999999	99999999	99999999	99999999	99999999	99999999	1232	99999999	2361	2756	99999999	2066	4889	5592	3773	99999999	3656	3840	3819	3972	4147	3865	3899	4345	3771
387	99999999	99999999	99999999	99999999	99999999	99999999	99999999	99999999	99999999	99999999	99999999	99999999	99999999	99999999	99999999	99999999	99999999	99999999	99999999	99999999	99999999	99999999	99999999	99999999	99999999	99999999	99999999	99999999	99999999	4236	3119	4626	3859	3388	3378	3751	3950	3332	3555	3551	3414	3685	3730	3842	3704	3680	4199	4225	4453
388	99999999	99999999	99999999	99999999	99999999	99999999	99999999	99999999	99999999	99999999	99999999	99999999	99999999	99999999	99999999	99999999	99999999	99999999	99999999	99999999	99999999	99999999	99999999	99999999	99999999	99999999	99999999	99999999	99999999	99999999	4128	2500	3115	2908	3192	3141	3536	3590	3557	3409	3999	3856	4468	3815	3872	3833	4274	3999	4431
389	99999999	99999999	99999999	99999999	99999999	99999999	99999999	99999999	99999999	99999999	99999999	99999999	99999999	99999999	99999999	99999999	99999999	99999999	99999999	99999999	99999999	99999999	99999999	99999999	99999999	99999999	99999999	2911	99999999	99999999	3048	3341	3815	3483	4093	99999999	4117	3761	3442	3428	3839	3794	3758	3852	3761	3951	4057	4085	4448
390	99999999	99999999	99999999	99999999	99999999	99999999	99999999	99999999	99999999	99999999	99999999	99999999	99999999	99999999	99999999	99999999	99999999	99999999	99999999	99999999	99999999	99999999	99999999	99999999	99999999	99999999	99999999	3119	4239	99999999	99999999	1187	3396	99999999	3044	3502	4052	3379	3313	3739	3438	3780	3488	3710	4463	3847	4120	4321	3974
391	99999999	99999999	99999999	99999999	99999999	99999999	99999999	99999999	99999999	99999999	99999999	99999999	99999999	99999999	99999999	99999999	99999999	99999999	99999999	99999999	99999999	99999999	99999999	99999999	99999999	99999999	99999999	99999999	3087	2153	99999999	3580	2697	3454	99999999	3150	3316	3237	3497	3452	3399	3174	3610	4165	3909	3950	4114	4368	4124
392	99999999	99999999	99999999	99999999	99999999	99999999	99999999	99999999	99999999	99999999	99999999	99999999	99999999	99999999	99999999	99999999	99999999	99999999	99999999	99999999	99999999	99999999	99999999	99999999	99999999	99999999	99999999	2087	3516	3202	99999999	3332	99999999	99999999	3594	3753	99999999	3205	3276	3401	3393	3582	3712	3662	3880	4326	4159	4598	4371
393	99999999	99999999	99999999	99999999	99999999	99999999	99999999	99999999	99999999	99999999	99999999	99999999	99999999	99999999	99999999	99999999	99999999	99999999	99999999	99999999	99999999	99999999	99999999	99999999	99999999	99999999	99999999	99999999	3967	3694	99999999	3375	3622	99999999	3990	3031	2353	4189	3236	3568	3601	3725	4134	3954	3868	4085	3929	4307	4164
394	99999999	99999999	99999999	99999999	99999999	99999999	99999999	99999999	99999999	99999999	99999999	99999999	99999999	99999999	99999999	99999999	99999999	99999999	99999999	99999999	99999999	99999999	99999999	99999999	99999999	99999999	99999999	99999999	2877	99999999	3344	2727	4809	3518	3338	99999999	3488	1562	3901	3421	4074	3390	3725	4083	4013	3975	4174	4535	4589
395	99999999	99999999	99999999	99999999	99999999	99999999	99999999	99999999	102	99999999	99999999	99999999	99999999	99999999	99999999	99999999	99999999	99999999	99999999	99999999	99999999	99999999	99999999	99999999	99999999	99999999	99999999	99999999	99999999	4033	3283	4577	99999999	99999999	3162	2473	3074	3721	4342	99999999	3670	3471	3969	3988	4013	4056	4213	4400	4404
396	99999999	99999999	99999999	99999999	99999999	99999999	99999999	99999999	99999999	99999999	99999999	99999999	99999999	99999999	99999999	99999999	99999999	99999999	99999999	99999999	99999999	348	99999999	99999999	99999999	99999999	99999999	99999999	99999999	99999999	99999999	99999999	99999999	3312	99999999	3077	3411	3397	3994	3358	3584	3444	3907	3878	4088	4220	4301	4322	4181
397	99999999	99999999	99999999	99999999	99999999	99999999	99999999	99999999	99999999	99999999	99999999	99999999	99999999	259	99999999	99999999	99999999	99999999	99999999	99999999	99999999	99999999	99999999	99999999	99999999	2412	99999999	1053	99999999	99999999	99999999	99999999	3953	99999999	3418	2957	3621	3458	3620	3634	2853	3940	3529	3837	4424	4361	4124	4201	4161
398	99999999	99999999	99999999	99999999	99999999	99999999	99999999	99999999	99999999	99999999	99999999	99999999	99999999	99999999	99999999	99999999	99999999	99999999	99999999	99999999	99999999	99999999	99999999	99999999	99999999	99999999	99999999	2580	99999999	99999999	99999999	99999999	99999999	2459	2230	3165	3682	3664	3403	3724	3375	3437	3971	3684	3685	3698	4238	4452	4093
399	99999999	99999999	99999999	99999999	99999999	99999999	99999999	99999999	99999999	99999999	99999999	99999999	99999999	99999999	99999999	99999999	99999999	99999999	99999999	99999999	99999999	99999999	99999999	99999999	99999999	99999999	99999999	99999999	99999999	99999999	99999999	99999999	3129	2873	4036	3798	3991	3653	3382	3789	3663	4137	3489	4331	3509	4217	4128	4489	4391
400	99999999	99999999	99999999	99999999	99999999	99999999	99999999	99999999	99999999	99999999	99999999	99999999	99999999	99999999	99999999	99999999	99999999	99999999	99999999	99999999	99999999	99999999	99999999	99999999	99999999	99999999	99999999	2976	99999999	99999999	2517	99999999	2794	3927	2697	3709	3114	1378	3467	3556	2998	3780	3517	3787	4108	4060	3897	4355	4312
401	99999999	99999999	99999999	99999999	99999999	99999999	99999999	99999999	99999999	99999999	99999999	99999999	99999999	99999999	99999999	99999999	99999999	99999999	99999999	99999999	99999999	99999999	99999999	99999999	99999999	99999999	99999999	99999999	99999999	3358	2035	99999999	3030	3649	4094	2961	3096	3229	2880	2995	3759	3772	3536	4254	3823	4160	3946	3878	4317
402	99999999	99999999	99999999	99999999	99999999	99999999	99999999	99999999	99999999	99999999	99999999	99999999	99999999	99999999	99999999	99999999	99999999	99999999	99999999	99999999	99999999	99999999	99999999	99999999	99999999	99999999	99999999	433	99999999	99999999	4058	99999999	3038	3236	2995	3458	3327	3683	3587	2315	3592	3896	3851	4156	3903	4036	4297	4288	3848
403	99999999	99999999	99999999	99999999	99999999	99999999	99999999	99999999	99999999	99999999	99999999	99999999	99999999	99999999	99999999	99999999	99999999	99999999	99999999	99999999	99999999	99999999	99999999	99999999	99999999	99999999	99999999	99999999	3062	99999999	99999999	3216	3985	2899	3780	2938	99999999	1060	3550	3576	3414	3686	3534	3993	4103	3864	4140	4489	3921
404	99999999	99999999	99999999	99999999	99999999	99999999	99999999	99999999	99999999	99999999	99999999	99999999	99999999	99999999	99999999	99999999	99999999	99999999	665	99999999	99999999	99999999	99999999	99999999	99999999	99999999	99999999	99999999	99999999	99999999	99999999	3861	99999999	99999999	4294	3152	3729	3758	3066	3291	3696	3754	3779	3595	3630	3977	3914	4248	4264
405	99999999	99999999	99999999	99999999	99999999	99999999	99999999	99999999	99999999	99999999	99999999	99999999	99999999	99999999	99999999	99999999	99999999	99999999	99999999	99999999	99999999	99999999	99999999	560	99999999	99999999	99999999	99999999	99999999	5318	3798	3473	4748	4174	2671	99999999	3257	3310	3632	3268	3258	99999999	3371	4272	3223	4232	3960	4452	4121
406	99999999	99999999	99999999	99999999	99999999	99999999	99999999	99999999	99999999	99999999	99999999	99999999	99999999	99999999	99999999	99999999	99999999	99999999	99999999	99999999	99999999	99999999	99999999	99999999	3440	99999999	99999999	99999999	1832	99999999	3139	99999999	4166	99999999	6567	3111	3293	3178	3655	3589	2969	3870	4026	3841	3938	3809	4163	3794	4222
407	99999999	99999999	99999999	99999999	99999999	99999999	99999999	99999999	99999999	99999999	99999999	99999999	99999999	99999999	99999999	99999999	99999999	99999999	99999999	99999999	99999999	99999999	99999999	99999999	99999999	99999999	2236	99999999	3074	3971	99999999	99999999	99999999	2884	3743	3029	2771	3456	3270	3314	3690	3779	3791	3749	4053	4049	4205	4132	4593
408	99999999	99999999	99999999	99999999	99999999	99999999	99999999	99999999	99999999	99999999	99999999	99999999	99999999	99999999	99999999	99999999	99999999	99999999	99999999	99999999	99999999	99999999	99999999	99999999	2713	99999999	99999999	99999999	99999999	99999999	99999999	5208	3633	3572	3201	1716	99999999	4167	3626	3507	3303	3266	3711	3940	3684	4448	4420	4336	4164
409	99999999	99999999	99999999	99999999	99999999	99999999	99999999	99999999	99999999	99999999	99999999	99999999	99999999	99999999	99999999	99999999	99999999	99999999	99999999	99999999	99999999	99999999	99999999	99999999	99999999	99999999	99999999	2131	99999999	99999999	99999999	3045	3231	2619	3984	3699	3395	3018	3836	3951	2420	4195	3523	3688	3902	3923	3943	4142	4159
410	99999999	99999999	99999999	99999999	99999999	99999999	99999999	99999999	99999999	99999999	99999999	99999999	99999999	99999999	99999999	99999999	183	99999999	99999999	99999999	99999999	99999999	99999999	99999999	99999999	99999999	99999999	99999999	99999999	99999999	99999999	3466	3679	99999999	99999999	99999999	4164	3183	3818	3521	3741	4113	3688	3839	3974	3784	4151	4244	4083
411	99999999	99999999	99999999	99999999	99999999	99999999	99999999	99999999	99999999	99999999	99999999	99999999	99999999	99999999	99999999	99999999	99999999	99999999	99999999	99999999	99999999	99999999	1705	99999999	99999999	99999999	99999999	99999999	99999999	99999999	99999999	2440	3196	99999999	2401	3828	99999999	3260	3606	3320	3899	3905	3702	3932	4395	3990	4053	4356	4045
412	99999999	99999999	99999999	99999999	99999999	99999999	99999999	99999999	99999999	99999999	99999999	99999999	99999999	99999999	99999999	99999999	99999999	99999999	99999999	99999999	99999999	99999999	99999999	99999999	99999999	99999999	99999999	99999999	99999999	99999999	99999999	3239	963	3674	3068	99999999	3453	3660	3335	3644	2874	3711	3743	3917	3686	4543	3996	4062	4195
413	99999999	99999999	99999999	99999999	99999999	99999999	99999999	99999999	99999999	99999999	99999999	99999999	99999999	99999999	99999999	99999999	99999999	99999999	99999999	99999999	99999999	99999999	99999999	99999999	99999999	99999999	99999999	99999999	99999999	99999999	99999999	4584	3162	3713	4024	4609	2500	3263	3751	3040	3655	3649	3948	3981	3724	4255	4256	4375	4209
414	99999999	99999999	99999999	99999999	99999999	99999999	99999999	99999999	99999999	99999999	99999999	99999999	99999999	99999999	99999999	99999999	99999999	99999999	99999999	99999999	99999999	99999999	99999999	99999999	99999999	99999999	99999999	99999999	99999999	99999999	3526	99999999	99999999	99999999	99999999	4314	3291	3444	4368	3788	3591	3222	4154	3909	3689	4053	4402	4442	4621
415	99999999	99999999	99999999	99999999	99999999	99999999	99999999	99999999	99999999	99999999	99999999	99999999	99999999	99999999	99999999	99999999	99999999	99999999	99999999	99999999	99999999	99999999	99999999	99999999	99999999	4174	99999999	99999999	99999999	4376	5154	99999999	3431	99999999	3732	3253	3148	3740	3003	3203	3682	3566	3598	4366	3852	4201	3904	4477	4318
416	99999999	99999999	99999999	99999999	99999999	99999999	99999999	99999999	99999999	99999999	99999999	99999999	99999999	99999999	99999999	99999999	99999999	99999999	99999999	99999999	99999999	99999999	99999999	99999999	99999999	99999999	99999999	99999999	99999999	2283	99999999	3941	99999999	3261	99999999	3548	3582	99999999	3341	3492	3699	3942	3689	3599	3215	4056	4156	4078	3988
417	99999999	99999999	99999999	99999999	99999999	99999999	99999999	99999999	99999999	99999999	99999999	99999999	99999999	99999999	99999999	99999999	99999999	99999999	99999999	99999999	99999999	99999999	99999999	99999999	99999999	99999999	99999999	99999999	99999999	99999999	99999999	894	99999999	3538	3103	2912	99999999	1143	3514	3555	3386	3831	3568	3724	4006	4189	4428	4176	4027
418	99999999	99999999	99999999	99999999	99999999	99999999	99999999	99999999	99999999	99999999	99999999	99999999	99999999	99999999	99999999	99999999	728	99999999	99999999	99999999	99999999	99999999	99999999	99999999	99999999	99999999	2443	99999999	99999999	99999999	99999999	3039	2416	99999999	3469	99999999	3626	99999999	3001	4162	4076	3528	3477	4124	3803	4023	4375	4046	3894
419	99999999	99999999	99999999	99999999	99999999	99999999	99999999	99999999	99999999	99999999	99999999	99999999	99999999	99999999	99999999	99999999	99999999	99999999	99999999	99999999	99999999	99999999	99999999	99999999	99999999	99999999	99999999	2828	3412	2864	99999999	99999999	3048	3148	3867	2703	3701	3428	3688	3512	3720	3865	3504	4175	3877	3730	3976	4140	4645
420	99999999	99999999	99999999	99999999	99999999	99999999	99999999	99999999	99999999	99999999	99999999	99999999	99999999	99999999	99999999	99999999	99999999	99999999	99999999	99999999	99999999	99999999	99999999	99999999	3680	99999999	99999999	99999999	99999999	1734	99999999	99999999	2713	2988	2640	3419	3175	3137	3361	3491	3574	3755	3618	3685	3705	4058	4443	4058	4238
421	99999999	99999999	99999999	99999999	99999999	99999999	99999999	99999999	99999999	99999999	99999999	99999999	99999999	99999999	99999999	99999999	99999999	99999999	99999999	99999999	99999999	99999999	99999999	99999999	99999999	99999999	99999999	99999999	2618	99999999	99999999	3122	99999999	3366	3289	3577	2137	3802	3341	3184	3796	3552	3927	4487	3729	3928	4222	4464	4011
422	99999999	99999999	99999999	99999999	99999999	99999999	99999999	99999999	99999999	99999999	99999999	99999999	99999999	99999999	99999999	99999999	99999999	99999999	99999999	99999999	99999999	99999999	99999999	99999999	99999999	2775	99999999	99999999	4387	99999999	2491	3083	3147	4414	99999999	99999999	2843	2792	3567	3951	3590	3468	3940	3786	4364	4059	4288	4338	3959
423	99999999	99999999	99999999	99999999	99999999	99999999	99999999	99999999	99999999	99999999	99999999	99999999	99999999	99999999	99999999	99999999	99999999	99999999	99999999	99999999	99999999	99999999	99999999	99999999	99999999	99999999	99999999	99999999	99999999	3436	4381	99999999	3298	2783	3501	4444	3501	4011	2420	3615	3585	3865	3075	3725	3800	3913	3919	4508	4383
424	99999999	99999999	99999999	99999999	99999999	99999999	99999999	99999999	99999999	99999999	99999999	99999999	99999999	99999999	99999999	99999999	99999999	99999999	99999999	99999999	99999999	99999999	99999999	1683	99999999	99999999	99999999	99999999	99999999	99999999	2733	99999999	3688	99999999	2845	3318	3405	3205	3329	3648	3208	3534	3679	3857	4187	3417	4097	4004	4284
425	99999999	99999999	99999999	99999999	99999999	99999999	99999999	99999999	99999999	99999999	99999999	99999999	99999999	99999999	99999999	99999999	99999999	99999999	99999999	99999999	99999999	99999999	99999999	99999999	99999999	99999999	99999999	99999999	99999999	2639	99999999	99999999	3090	99999999	3669	2244	3994	3953	3538	3368	3877	3893	3887	3934	4312	4102	4343	3994	4291
426	99999999	99999999	99999999	99999999	99999999	99999999	99999999	99999999	99999999	99999999	99999999	99999999	99999999	99999999	99999999	99999999	99999999	99999999	99999999	99999999	99999999	99999999	99999999	99999999	99999999	99999999	99999999	3008	99999999	99999999	2640	99999999	99999999	99999999	3703	4006	3792	3336	3421	3675	3817	3418	3107	3090	3974	4001	4305	4116	4436
427	99999999	99999999	99999999	99999999	99999999	99999999	99999999	99999999	99999999	99999999	99999999	99999999	99999999	99999999	99999999	99999999	99999999	99999999	99999999	99999999	99999999	99999999	99999999	99999999	99999999	99999999	99999999	99999999	99999999	99999999	99999999	1648	2990	3955	3219	3323	3363	3609	3882	4948	3325	3362	3865	3869	4015	3892	3791	4326	4108
428	99999999	99999999	99999999	99999999	99999999	99999999	99999999	99999999	99999999	99999999	99999999	99999999	99999999	99999999	99999999	99999999	99999999	99999999	99999999	99999999	99999999	99999999	99999999	99999999	99999999	99999999	99999999	99999999	99999999	99999999	99999999	99999999	99999999	99999999	3634	4436	3484	2714	3430	4145	3806	3579	3952	3906	4048	3939	3764	4800	4079
429	99999999	99999999	99999999	99999999	99999999	99999999	99999999	99999999	99999999	99999999	99999999	99999999	99999999	99999999	99999999	99999999	99999999	99999999	99999999	99999999	99999999	99999999	1332	99999999	99999999	99999999	99999999	99999999	3339	99999999	99999999	3055	4383	99999999	3222	3539	4002	3333	3308	4119	3865	3567	3693	3682	3864	4119	3998	4321	4423
430	99999999	99999999	99999999	99999999	99999999	99999999	99999999	99999999	99999999	99999999	99999999	99999999	99999999	99999999	99999999	99999999	99999999	99999999	99999999	99999999	99999999	99999999	99999999	99999999	99999999	99999999	99999999	99999999	99999999	99999999	3180	99999999	6016	3733	3562	3580	2911	3490	3543	3654	3190	3232	3771	3579	3643	4297	4525	4267	4801
431	99999999	99999999	99999999	99999999	99999999	99999999	99999999	99999999	99999999	99999999	99999999	99999999	99999999	99999999	99999999	99999999	99999999	99999999	99999999	99999999	99999999	99999999	99999999	99999999	99999999	99999999	99999999	99999999	99999999	99999999	2349	99999999	3347	99999999	5099	3302	3595	2501	3838	3496	3707	3757	4164	3790	3624	4216	4250	4156	4233
432	99999999	99999999	99999999	99999999	99999999	99999999	99999999	99999999	99999999	99999999	99999999	99999999	99999999	99999999	99999999	99999999	99999999	99999999	99999999	99999999	99999999	99999999	99999999	99999999	99999999	99999999	99999999	99999999	99999999	99999999	99999999	99999999	2522	2978	4128	3917	3334	3243	3494	3893	3468	3849	3935	4313	3751	4367	3981	4528	4466
433	99999999	99999999	99999999	99999999	99999999	99999999	99999999	99999999	99999999	99999999	99999999	99999999	99999999	99999999	99999999	99999999	99999999	99999999	99999999	99999999	99999999	99999999	99999999	99999999	99999999	99999999	99999999	99999999	99999999	99999999	99999999	99999999	3122	3124	3618	2242	3471	3402	3384	2726	3249	3672	3705	3938	4182	3905	4237	3749	4179
434	99999999	99999999	99999999	99999999	99999999	99999999	99999999	99999999	99999999	99999999	99999999	99999999	99999999	99999999	99999999	99999999	99999999	99999999	99999999	99999999	99999999	99999999	99999999	99999999	99999999	2020	99999999	99999999	99999999	99999999	5929	3872	3085	4175	99999999	3247	4046	2989	2915	4011	3800	4045	3993	4078	3954	3967	3440	4594	4181
435	99999999	99999999	99999999	99999999	99999999	99999999	99999999	99999999	99999999	99999999	99999999	99999999	99999999	99999999	99999999	99999999	99999999	99999999	99999999	99999999	99999999	99999999	99999999	99999999	99999999	99999999	99999999	99999999	99999999	99999999	3770	99999999	3103	3026	2567	4188	3270	3360	2682	3738	3304	3225	3900	2744	3965	4290	4110	4245	4425
436	99999999	99999999	99999999	99999999	99999999	99999999	99999999	99999999	99999999	99999999	99999999	99999999	99999999	99999999	99999999	99999999	99999999	99999999	99999999	99999999	99999999	99999999	99999999	99999999	99999999	99999999	99999999	99999999	99999999	99999999	99999999	3760	1439	99999999	3435	4000	2753	3499	3391	3096	3840	3665	3785	3143	4008	4202	3865	4331	3902
437	99999999	99999999	99999999	99999999	99999999	99999999	99999999	99999999	99999999	99999999	99999999	99999999	99999999	99999999	99999999	99999999	99999999	99999999	99999999	99999999	99999999	99999999	99999999	99999999	99999999	99999999	99999999	99999999	99999999	99999999	99999999	2860	3916	2783	2871	99999999	99999999	3301	3905	3735	3931	4092	3896	3213	3865	4106	4562	4257	4648
438	99999999	99999999	99999999	99999999	99999999	99999999	99999999	99999999	99999999	99999999	99999999	99999999	99999999	99999999	99999999	99999999	99999999	99999999	99999999	99999999	99999999	99999999	99999999	99999999	99999999	99999999	99999999	99999999	99999999	99999999	99999999	2224	3249	99999999	4022	3183	2399	3772	3350	3609	3833	2237	4107	3935	3628	3854	4464	4625	4284
439	99999999	99999999	99999999	99999999	99999999	99999999	99999999	99999999	99999999	99999999	99999999	99999999	99999999	99999999	99999999	99999999	99999999	99999999	99999999	99999999	99999999	99999999	99999999	99999999	99999999	99999999	99999999	99999999	99999999	99999999	4540	99999999	4453	99999999	3519	3530	3230	3772	3219	3396	3989	3566	3688	3693	3980	4151	3923	4070	4240
440	99999999	99999999	99999999	99999999	99999999	99999999	99999999	99999999	99999999	99999999	99999999	99999999	99999999	99999999	99999999	99999999	99999999	99999999	99999999	99999999	99999999	99999999	99999999	99999999	99999999	99999999	1773	99999999	99999999	99999999	3092	99999999	2744	99999999	2519	4079	99999999	3279	3481	3647	3789	4098	3543	3735	4385	4349	4001	3875	3987
441	99999999	99999999	99999999	99999999	99999999	99999999	99999999	99999999	99999999	99999999	99999999	99999999	99999999	99999999	99999999	99999999	99999999	99999999	99999999	99999999	99999999	99999999	99999999	99999999	99999999	99999999	99999999	99999999	99999999	99999999	99999999	99999999	3224	3917	4610	3522	4253	3924	3493	3314	3233	4600	3689	4166	4164	4037	3847	4145	4311
442	99999999	99999999	99999999	99999999	99999999	99999999	99999999	99999999	99999999	99999999	99999999	99999999	99999999	99999999	99999999	99999999	99999999	273	99999999	99999999	99999999	99999999	99999999	99999999	99999999	99999999	99999999	99999999	2717	2697	3282	3222	3334	99999999	3380	3809	2555	4067	3349	3221	3433	3941	4034	3826	3878	4097	4370	3701	4361
443	99999999	99999999	99999999	99999999	99999999	99999999	99999999	99999999	99999999	99999999	99999999	99999999	99999999	99999999	99999999	99999999	99999999	99999999	99999999	99999999	99999999	99999999	99999999	99999999	99999999	99999999	99999999	99999999	99999999	2280	3503	4074	3797	99999999	2959	3044	3500	3181	3547	3119	3842	3545	3708	3681	3567	4343	3951	4649	3709
444	99999999	99999999	99999999	99999999	99999999	99999999	99999999	99999999	99999999	99999999	99999999	99999999	99999999	99999999	99999999	99999999	99999999	99999999	99999999	99999999	99999999	99999999	99999999	99999999	99999999	99999999	99999999	99999999	99999999	3330	99999999	99999999	3400	4989	99999999	2811	99999999	3628	3350	3572	3721	3731	3960	3518	3851	4109	4265	4460	3982
445	99999999	99999999	99999999	99999999	99999999	99999999	99999999	99999999	99999999	99999999	99999999	99999999	99999999	99999999	99999999	99999999	99999999	99999999	99999999	99999999	99999999	99999999	99999999	99999999	99999999	99999999	99999999	99999999	99999999	99999999	99999999	99999999	3296	99999999	3542	3153	3865	2857	3380	4247	3629	3669	3681	3820	3769	4259	4160	4224	4343
446	99999999	99999999	99999999	99999999	99999999	99999999	99999999	99999999	99999999	99999999	99999999	99999999	99999999	99999999	99999999	99999999	99999999	99999999	99999999	99999999	99999999	99999999	99999999	99999999	99999999	99999999	99999999	99999999	1904	99999999	99999999	4540	3177	99999999	1850	99999999	3633	99999999	3572	3803	3556	4022	3809	3747	3778	4092	4089	4398	4046
447	99999999	99999999	99999999	99999999	99999999	99999999	99999999	99999999	99999999	99999999	99999999	99999999	99999999	99999999	99999999	99999999	99999999	99999999	99999999	99999999	99999999	99999999	99999999	99999999	99999999	99999999	99999999	99999999	99999999	99999999	2949	99999999	99999999	3008	3386	3509	3939	3494	3218	4428	3798	4199	4080	3840	3838	3803	4467	4314	4289
448	99999999	99999999	99999999	99999999	99999999	99999999	99999999	99999999	99999999	99999999	99999999	99999999	99999999	99999999	99999999	99999999	99999999	99999999	99999999	99999999	99999999	99999999	99999999	99999999	99999999	99999999	99999999	99999999	2741	99999999	99999999	3909	3276	99999999	3400	3766	99999999	3200	3171	4246	3671	3593	3582	3882	4119	3914	3703	4055	4332
449	99999999	99999999	99999999	99999999	99999999	99999999	99999999	99999999	99999999	99999999	99999999	99999999	99999999	99999999	99999999	99999999	99999999	99999999	99999999	99999999	99999999	99999999	99999999	99999999	99999999	99999999	3095	99999999	99999999	4993	3042	3087	99999999	1060	2867	3082	3085	3274	2064	3546	3336	3749	3680	3638	3507	3951	4446	4405	4638
450	99999999	99999999	99999999	99999999	99999999	99999999	99999999	99999999	99999999	99999999	99999999	99999999	99999999	99999999	99999999	99999999	99999999	99999999	99999999	99999999	99999999	99999999	99999999	99999999	99999999	99999999	99999999	99999999	99999999	99999999	99999999	3696	99999999	3688	3845	3585	2965	3822	3348	3036	3643	3873	3644	3659	3990	3532	4017	4072	4089
451	99999999	99999999	99999999	99999999	99999999	99999999	99999999	99999999	99999999	99999999	99999999	99999999	99999999	99999999	99999999	99999999	99999999	99999999	99999999	99999999	99999999	99999999	330	99999999	99999999	99999999	99999999	99999999	99999999	99999999	99999999	3651	2198	2530	1793	3218	3478	3565	3039	3420	3272	3617	3502	4210	4222	4156	4366	4391	4117
452	99999999	99999999	99999999	99999999	99999999	99999999	99999999	99999999	99999999	99999999	99999999	99999999	99999999	99999999	99999999	99999999	99999999	99999999	99999999	99999999	99999999	99999999	99999999	99999999	99999999	99999999	99999999	99999999	99999999	99999999	99999999	99999999	2230	3395	3133	3268	3304	2652	3619	4081	3616	3815	3289	3870	3640	3870	4199	3860	4127
453	99999999	99999999	99999999	99999999	99999999	99999999	99999999	99999999	99999999	99999999	99999999	99999999	99999999	99999999	99999999	99999999	99999999	99999999	99999999	99999999	99999999	99999999	99999999	99999999	99999999	99999999	99999999	99999999	99999999	99999999	99999999	3970	3004	3061	99999999	2572	3494	3766	3802	3863	3721	3494	3959	3663	3859	4082	4135	4319	4357
454	99999999	99999999	99999999	99999999	99999999	99999999	99999999	99999999	99999999	99999999	99999999	99999999	99999999	99999999	99999999	99999999	99999999	99999999	99999999	99999999	99999999	99999999	630	99999999	99999999	99999999	99999999	99999999	99999999	3059	2165	99999999	3764	3568	99999999	3675	4231	3192	3463	3668	4121	3572	3726	7371	3842	4167	4183	4094	3662
455	99999999	99999999	99999999	99999999	99999999	99999999	99999999	99999999	99999999	99999999	99999999	99999999	99999999	99999999	99999999	99999999	99999999	99999999	99999999	99999999	99999999	99999999	99999999	99999999	99999999	99999999	99999999	99999999	99999999	1808	3337	3547	99999999	3304	2336	3455	4040	3824	3525	3607	3681	3315	3552	3925	4172	4071	4093	4598	4392
456	99999999	99999999	99999999	99999999	99999999	99999999	99999999	99999999	99999999	99999999	99999999	99999999	99999999	99999999	99999999	99999999	99999999	99999999	99999999	99999999	99999999	99999999	99999999	920	99999999	99999999	99999999	99999999	99999999	99999999	3237	3152	3815	3653	1222	2784	99999999	3595	3650	3527	3203	3761	3989	4120	3779	4359	3945	3922	4398
457	99999999	99999999	99999999	99999999	99999999	99999999	99999999	99999999	99999999	99999999	99999999	99999999	99999999	99999999	99999999	99999999	99999999	99999999	99999999	99999999	99999999	99999999	99999999	99999999	99999999	99999999	99999999	99999999	99999999	1953	99999999	3604	2674	4614	99999999	3125	99999999	3372	3397	3688	4093	4149	3747	3002	4098	4119	3938	3881	3905
458	99999999	99999999	99999999	99999999	99999999	99999999	99999999	99999999	99999999	99999999	99999999	99999999	99999999	99999999	99999999	99999999	99999999	99999999	99999999	99999999	99999999	99999999	99999999	99999999	1320	99999999	99999999	99999999	3627	1632	4508	99999999	99999999	3152	1450	3606	99999999	2955	4249	3558	3314	2775	3821	3831	4104	3954	4054	4318	4075
459	99999999	99999999	99999999	99999999	99999999	99999999	99999999	99999999	99999999	99999999	99999999	99999999	99999999	99999999	99999999	99999999	99999999	99999999	99999999	99999999	99999999	99999999	407	99999999	99999999	99999999	99999999	99999999	2955	4972	99999999	3863	99999999	99999999	3200	3239	2638	3646	3472	3703	3377	3473	3946	4054	4066	4013	4353	4519	4127
460	99999999	99999999	99999999	99999999	99999999	99999999	99999999	99999999	99999999	99999999	99999999	99999999	99999999	99999999	99999999	99999999	99999999	99999999	99999999	99999999	99999999	99999999	99999999	99999999	99999999	99999999	99999999	99999999	99999999	99999999	99999999	3902	3157	99999999	3385	3578	4265	3267	2812	3783	4170	3703	3714	3712	3983	4120	3927	4565	4394
461	99999999	99999999	99999999	99999999	99999999	99999999	99999999	99999999	99999999	99999999	99999999	99999999	99999999	99999999	99999999	99999999	99999999	99999999	99999999	99999999	99999999	99999999	99999999	99999999	99999999	99999999	99999999	99999999	99999999	2747	99999999	3884	2783	3598	99999999	3138	99999999	3946	2895	1969	3500	3324	3775	3573	2915	4420	4228	3777	4298
462	99999999	99999999	99999999	99999999	99999999	99999999	99999999	99999999	99999999	99999999	99999999	99999999	99999999	99999999	99999999	99999999	99999999	99999999	99999999	99999999	99999999	99999999	99999999	99999999	99999999	99999999	99999999	2313	99999999	99999999	1700	3797	99999999	99999999	3607	3554	3154	3435	3711	3525	3755	3599	3601	3339	4081	4315	3003	4431	4474
463	99999999	99999999	99999999	99999999	99999999	99999999	99999999	99999999	99999999	99999999	99999999	99999999	99999999	99999999	99999999	99999999	99999999	99999999	99999999	99999999	99999999	882	99999999	99999999	99999999	99999999	99999999	99999999	99999999	99999999	99999999	99999999	3055	99999999	99999999	99999999	99999999	3646	3959	3454	3936	3737	3461	3526	3839	4167	4153	3880	3868
464	99999999	99999999	99999999	99999999	99999999	99999999	99999999	99999999	99999999	99999999	99999999	99999999	99999999	99999999	99999999	99999999	99999999	99999999	99999999	99999999	99999999	99999999	99999999	99999999	99999999	99999999	99999999	99999999	99999999	99999999	99999999	99999999	99999999	3723	3820	3480	3638	3015	3813	3474	3273	3663	3793	4513	4000	4082	3982	4455	4560
465	99999999	99999999	99999999	99999999	99999999	99999999	99999999	99999999	99999999	99999999	99999999	99999999	99999999	99999999	99999999	99999999	99999999	99999999	99999999	99999999	99999999	99999999	99999999	99999999	1850	2037	99999999	99999999	99999999	2830	3656	3507	2231	3423	2722	4220	4233	4202	3700	3319	3959	3832	3838	3897	3705	4148	4032	4410	4222
466	99999999	99999999	99999999	99999999	99999999	99999999	99999999	99999999	99999999	99999999	99999999	99999999	99999999	99999999	99999999	99999999	840	99999999	99999999	99999999	99999999	99999999	99999999	99999999	99999999	99999999	99999999	99999999	99999999	2311	99999999	99999999	99999999	99999999	99999999	3092	99999999	3439	4432	3427	3468	3341	3764	3792	3900	3966	4026	4137	4188
467	99999999	99999999	99999999	99999999	99999999	99999999	99999999	99999999	99999999	99999999	99999999	99999999	99999999	99999999	99999999	99999999	99999999	99999999	99999999	99999999	99999999	99999999	99999999	99999999	99999999	99999999	99999999	99999999	99999999	2799	99999999	3407	99999999	3589	3394	99999999	4165	3121	3454	3202	3191	3569	3598	3636	3543	4299	4254	4416	4110
468	99999999	99999999	99999999	99999999	99999999	99999999	99999999	99999999	99999999	99999999	99999999	99999999	99999999	99999999	99999999	99999999	99999999	99999999	99999999	99999999	99999999	99999999	99999999	99999999	99999999	2414	99999999	99999999	99999999	99999999	99999999	6367	99999999	5257	3347	3671	2937	3267	3597	3507	3381	3952	3677	3747	3531	4049	4439	4139	4034
469	99999999	99999999	99999999	99999999	99999999	99999999	99999999	99999999	99999999	99999999	99999999	99999999	99999999	99999999	99999999	99999999	99999999	99999999	99999999	99999999	99999999	99999999	99999999	99999999	99999999	99999999	99999999	99999999	99999999	1684	99999999	3478	3005	99999999	99999999	4393	2918	3650	3430	2491	3893	3548	3587	3860	4150	4149	4181	4378	3817
470	99999999	99999999	99999999	99999999	99999999	99999999	99999999	99999999	99999999	99999999	99999999	99999999	99999999	99999999	99999999	99999999	99999999	99999999	99999999	99999999	99999999	99999999	99999999	99999999	99999999	99999999	99999999	99999999	99999999	3248	99999999	3941	99999999	3318	99999999	3796	2650	3233	3393	3161	3162	3819	3853	3848	4123	3851	4128	4178	3881
471	99999999	99999999	99999999	99999999	99999999	99999999	99999999	99999999	99999999	99999999	99999999	99999999	99999999	99999999	99999999	99999999	99999999	99999999	99999999	99999999	99999999	99999999	99999999	99999999	99999999	99999999	99999999	99999999	1763	99999999	3786	2219	99999999	3673	3254	3218	99999999	3426	3255	3324	3400	3634	3744	3658	3727	3683	4000	4177	4195
472	99999999	99999999	99999999	99999999	99999999	99999999	99999999	99999999	99999999	99999999	99999999	99999999	99999999	99999999	99999999	99999999	99999999	99999999	99999999	99999999	99999999	99999999	99999999	99999999	99999999	99999999	99999999	3457	4312	99999999	2042	99999999	2640	2865	3032	3672	99999999	3323	3516	3091	3494	3591	3563	3985	3662	4073	4267	4226	4448
473	99999999	99999999	99999999	99999999	99999999	99999999	99999999	99999999	99999999	99999999	99999999	99999999	99999999	99999999	99999999	99999999	99999999	99999999	99999999	99999999	99999999	99999999	99999999	99999999	99999999	99999999	99999999	99999999	99999999	99999999	3393	99999999	3411	2840	3729	3651	3173	99999999	3625	3691	3478	3597	3948	3937	3473	4023	4100	4196	4668
474	99999999	99999999	99999999	99999999	99999999	99999999	99999999	99999999	99999999	99999999	99999999	99999999	99999999	99999999	99999999	99999999	99999999	99999999	99999999	99999999	99999999	99999999	99999999	99999999	99999999	99999999	99999999	99999999	99999999	99999999	2598	3419	3321	3978	3577	99999999	2868	3787	3548	3709	3815	3933	4206	3864	4171	3708	4179	4195	4216
475	99999999	99999999	99999999	99999999	99999999	99999999	99999999	99999999	99999999	99999999	99999999	99999999	99999999	99999999	99999999	99999999	99999999	99999999	99999999	99999999	99999999	99999999	99999999	99999999	99999999	99999999	99999999	99999999	99999999	99999999	1598	99999999	99999999	3537	3249	99999999	99999999	3435	3640	3544	3605	3393	2077	3832	3796	3935	3950	4314	4200
476	99999999	99999999	99999999	99999999	99999999	99999999	99999999	99999999	99999999	99999999	99999999	99999999	99999999	99999999	99999999	99999999	99999999	99999999	99999999	99999999	99999999	99999999	99999999	99999999	99999999	99999999	99999999	99999999	99999999	2119	99999999	3035	4581	3794	99999999	3833	3427	3318	3704	3968	3916	3445	3817	4234	3684	4476	4043	4268	4234
477	99999999	99999999	99999999	99999999	99999999	99999999	99999999	99999999	99999999	99999999	99999999	99999999	99999999	99999999	99999999	99999999	99999999	99999999	99999999	99999999	99999999	99999999	99999999	99999999	99999999	99999999	99999999	99999999	99999999	99999999	1840	99999999	4474	99999999	99999999	99999999	2815	3510	3399	3706	3616	3665	3805	3868	4205	4254	3729	4181	4195
478	99999999	99999999	99999999	99999999	99999999	99999999	99999999	99999999	99999999	99999999	99999999	99999999	99999999	99999999	99999999	99999999	99999999	99999999	99999999	99999999	99999999	99999999	99999999	99999999	99999999	99999999	99999999	99999999	99999999	99999999	99999999	2615	99999999	3718	3324	3800	3378	3588	3122	3701	3618	3172	3599	4020	4889	4192	4296	4427	4229
479	99999999	99999999	99999999	99999999	99999999	99999999	99999999	99999999	99999999	99999999	99999999	99999999	99999999	99999999	99999999	99999999	99999999	99999999	99999999	99999999	99999999	99999999	99999999	99999999	99999999	99999999	99999999	99999999	99999999	3278	99999999	2505	2418	2695	3911	3753	3125	3187	3022	4133	3426	3499	3950	3924	4207	4272	3798	4328	4494
480	99999999	99999999	99999999	99999999	99999999	99999999	99999999	99999999	99999999	99999999	99999999	99999999	99999999	99999999	99999999	99999999	99999999	99999999	99999999	99999999	99999999	99999999	99999999	99999999	99999999	99999999	99999999	99999999	2968	99999999	99999999	99999999	5069	3786	7169	3151	4482	3256	3218	3623	4033	3508	3915	4462	4099	4168	4190	4242	4206
481	99999999	99999999	99999999	99999999	99999999	99999999	99999999	99999999	99999999	99999999	99999999	99999999	99999999	99999999	99999999	99999999	99999999	99999999	99999999	99999999	99999999	99999999	99999999	99999999	99999999	99999999	99999999	99999999	99999999	99999999	99999999	99999999	3279	2955	3124	2959	3891	3784	3390	4382	3898	3479	3824	3673	4036	4124	4164	4360	4361
482	99999999	99999999	99999999	99999999	99999999	99999999	99999999	99999999	99999999	99999999	99999999	99999999	99999999	99999999	99999999	99999999	99999999	99999999	99999999	99999999	99999999	99999999	99999999	99999999	99999999	99999999	99999999	99999999	99999999	99999999	2527	3300	99999999	3015	3800	3525	3119	4155	3446	3245	3695	3339	4148	4165	4393	4171	3819	3264	4544
483	99999999	99999999	99999999	99999999	99999999	99999999	99999999	99999999	99999999	99999999	99999999	99999999	99999999	99999999	99999999	99999999	99999999	99999999	99999999	99999999	99999999	99999999	99999999	425	1735	99999999	99999999	2572	99999999	2962	99999999	99999999	99999999	99999999	4234	3732	3761	99999999	3103	3674	3834	4044	3988	4018	3851	4022	4419	3947	4692
484	99999999	99999999	99999999	99999999	99999999	99999999	99999999	99999999	99999999	99999999	99999999	99999999	99999999	99999999	99999999	99999999	99999999	99999999	99999999	99999999	99999999	99999999	99999999	99999999	99999999	99999999	99999999	99999999	99999999	99999999	99999999	2241	99999999	99999999	1511	3943	2284	3628	3551	3413	3738	3576	3864	3623	4304	3756	3816	4413	4002
485	99999999	99999999	99999999	99999999	99999999	99999999	99999999	99999999	99999999	99999999	99999999	99999999	99999999	99999999	99999999	99999999	99999999	99999999	99999999	99999999	99999999	99999999	99999999	99999999	99999999	99999999	99999999	99999999	99999999	99999999	1797	3340	2677	2903	3207	3791	3243	3442	3216	3959	3407	3587	3493	3714	3475	4405	3998	4308	4042
486	99999999	99999999	99999999	99999999	99999999	99999999	99999999	99999999	99999999	99999999	99999999	99999999	99999999	99999999	99999999	99999999	99999999	99999999	99999999	99999999	99999999	99999999	99999999	99999999	99999999	99999999	99999999	99999999	99999999	99999999	99999999	3877	3882	99999999	3322	3746	3916	4761	3777	3219	4052	3571	3668	3895	4200	3876	3970	4228	4222
487	99999999	99999999	99999999	99999999	99999999	99999999	99999999	99999999	99999999	99999999	99999999	99999999	99999999	99999999	99999999	99999999	99999999	99999999	99999999	99999999	99999999	99999999	99999999	99999999	99999999	99999999	99999999	99999999	99999999	3814	5247	4988	99999999	5595	99999999	3570	3676	2326	3437	3260	3934	3598	3859	3819	3502	3915	4167	4279	4359
488	99999999	99999999	99999999	99999999	99999999	99999999	99999999	99999999	158	99999999	99999999	99999999	99999999	99999999	99999999	99999999	99999999	99999999	99999999	99999999	99999999	99999999	99999999	99999999	99999999	1307	99999999	99999999	99999999	99999999	99999999	1268	3770	2580	3642	2582	1993	3401	3942	3470	3518	3422	3142	3809	4238	4076	4362	4216	4579
489	99999999	99999999	99999999	99999999	99999999	99999999	99999999	99999999	99999999	99999999	99999999	99999999	99999999	99999999	99999999	99999999	99999999	99999999	99999999	99999999	99999999	1041	99999999	99999999	99999999	99999999	99999999	99999999	99999999	99999999	3938	2698	4201	2276	2974	3268	3326	3496	99999999	3586	3771	3951	3834	3675	4087	4482	4396	3986	4354
490	99999999	99999999	99999999	99999999	99999999	99999999	99999999	99999999	99999999	99999999	99999999	99999999	99999999	99999999	99999999	312	99999999	99999999	99999999	99999999	99999999	99999999	644	2543	99999999	99999999	99999999	99999999	99999999	99999999	1888	99999999	3848	2546	2830	3773	3511	3566	3737	3487	3369	3999	3528	4181	4163	3645	4306	3946	4061
491	99999999	99999999	99999999	99999999	99999999	99999999	99999999	99999999	99999999	99999999	99999999	99999999	99999999	99999999	99999999	99999999	99999999	99999999	99999999	99999999	99999999	99999999	99999999	99999999	99999999	99999999	99999999	99999999	99999999	99999999	99999999	99999999	3411	99999999	4032	3349	3239	3432	3493	3426	3401	3721	3607	3691	3391	3870	3821	4290	3988
492	99999999	99999999	99999999	99999999	99999999	99999999	99999999	99999999	99999999	99999999	99999999	99999999	99999999	99999999	99999999	99999999	99999999	99999999	99999999	99999999	99999999	99999999	99999999	99999999	99999999	99999999	99999999	671	99999999	99999999	1874	99999999	2114	2419	99999999	3530	3900	3825	3581	3066	3180	99999999	4176	3675	3873	4231	3961	4375	4143
493	99999999	99999999	99999999	99999999	99999999	99999999	99999999	99999999	99999999	99999999	99999999	99999999	99999999	99999999	99999999	99999999	99999999	99999999	99999999	99999999	99999999	99999999	99999999	99999999	99999999	99999999	99999999	99999999	1905	99999999	99999999	99999999	99999999	3367	4048	3359	3118	99999999	3858	2433	3545	3929	3627	3527	4088	4184	4431	4347	4247
494	99999999	99999999	99999999	99999999	99999999	99999999	99999999	99999999	99999999	99999999	99999999	99999999	99999999	99999999	99999999	99999999	99999999	99999999	99999999	99999999	99999999	99999999	99999999	99999999	99999999	99999999	99999999	99999999	2240	99999999	99999999	99999999	2960	2897	99999999	3106	3484	99999999	3449	3367	2586	3655	3372	4015	3967	4276	4100	4005	4373
495	99999999	99999999	99999999	99999999	99999999	99999999	99999999	99999999	99999999	99999999	99999999	99999999	99999999	99999999	99999999	99999999	99999999	99999999	99999999	99999999	99999999	99999999	99999999	99999999	99999999	99999999	99999999	99999999	3495	99999999	3777	806	3684	1638	3046	3367	3550	3755	3987	3643	3401	3176	4017	3896	4071	4300	3923	3858	3813
496	99999999	99999999	99999999	99999999	99999999	99999999	99999999	99999999	99999999	99999999	99999999	99999999	99999999	99999999	99999999	99999999	99999999	99999999	99999999	99999999	99999999	99999999	99999999	99999999	99999999	99999999	99999999	99999999	99999999	99999999	2734	3167	99999999	6517	99999999	3231	3490	3682	3674	99999999	3893	4296	4044	3888	3886	3707	4069	4239	4023
497	99999999	99999999	99999999	99999999	99999999	99999999	99999999	99999999	99999999	99999999	99999999	99999999	99999999	99999999	99999999	99999999	99999999	99999999	99999999	99999999	99999999	99999999	99999999	99999999	99999999	99999999	99999999	99999999	99999999	99999999	2786	4040	4334	3258	3778	3672	99999999	2891	3128	3803	3656	3966	3578	2977	3889	3760	4317	4138	4568
498	99999999	99999999	99999999	99999999	99999999	99999999	99999999	99999999	99999999	99999999	99999999	99999999	99999999	99999999	99999999	99999999	99999999	99999999	99999999	99999999	99999999	99999999	99999999	99999999	99999999	99999999	99999999	99999999	886	2482	99999999	3547	99999999	99999999	99999999	3761	3814	4571	3550	3480	6169	3253	3680	3325	3438	3868	4186	3971	4555
499	99999999	99999999	99999999	99999999	99999999	99999999	99999999	99999999	99999999	99999999	99999999	99999999	99999999	99999999	99999999	99999999	99999999	99999999	99999999	99999999	99999999	99999999	99999999	99999999	99999999	99999999	99999999	99999999	99999999	2417	4309	99999999	99999999	99999999	3694	4079	3189	2941	3295	3095	3722	3761	3584	3554	4409	4080	3968	3871	4463
500	99999999	99999999	99999999	99999999	99999999	99999999	99999999	99999999	99999999	99999999	99999999	99999999	99999999	99999999	99999999	99999999	99999999	99999999	99999999	99999999	99999999	99999999	99999999	99999999	99999999	99999999	99999999	99999999	4504	99999999	2673	99999999	99999999	99999999	99999999	99999999	3527	3902	2504	3970	4138	3829	3670	3870	4098	3783	3921	3931	3974
501	99999999	99999999	99999999	99999999	99999999	99999999	99999999	99999999	99999999	99999999	99999999	99999999	99999999	99999999	99999999	99999999	99999999	99999999	99999999	99999999	99999999	99999999	99999999	99999999	99999999	99999999	99999999	99999999	3484	99999999	99999999	99999999	2914	2743	3229	3369	4177	4025	3453	3247	3329	3793	3920	3998	4029	4130	3741	4171	4281
502	99999999	99999999	99999999	99999999	99999999	99999999	99999999	99999999	99999999	99999999	99999999	99999999	99999999	99999999	99999999	99999999	99999999	99999999	99999999	99999999	99999999	99999999	99999999	99999999	1480	99999999	99999999	99999999	99999999	99999999	99999999	99999999	99999999	2818	3224	2942	3480	3773	99999999	3581	3199	3678	3763	3970	3822	4114	4058	4222	4393
503	99999999	99999999	99999999	99999999	99999999	99999999	99999999	99999999	99999999	99999999	99999999	99999999	99999999	99999999	99999999	99999999	99999999	99999999	99999999	99999999	99999999	99999999	99999999	99999999	99999999	99999999	99999999	99999999	99999999	99999999	3590	4076	2994	99999999	3919	2272	3674	3017	3522	3128	3508	3926	3507	3458	3824	4035	4194	4292	4174
504	99999999	99999999	99999999	99999999	99999999	99999999	99999999	99999999	99999999	99999999	99999999	99999999	99999999	99999999	99999999	99999999	99999999	99999999	99999999	99999999	99999999	99999999	99999999	99999999	99999999	99999999	1324	99999999	99999999	99999999	1076	3209	4412	5408	3325	2021	2933	3816	3404	3313	3838	3582	4044	3864	3613	3579	3938	4207	4356
505	99999999	99999999	99999999	99999999	99999999	99999999	99999999	99999999	99999999	99999999	99999999	99999999	99999999	99999999	99999999	99999999	99999999	99999999	99999999	99999999	99999999	99999999	99999999	99999999	99999999	99999999	3695	99999999	99999999	99999999	99999999	99999999	2810	99999999	3163	99999999	3110	3635	3221	3295	3789	3728	3658	3391	3999	3895	4139	4489	4583
506	99999999	99999999	99999999	99999999	99999999	99999999	99999999	99999999	99999999	99999999	99999999	99999999	99999999	99999999	99999999	99999999	99999999	99999999	99999999	99999999	99999999	99999999	99999999	99999999	99999999	99999999	3327	99999999	99999999	99999999	99999999	5384	2068	99999999	99999999	3769	3453	2887	2933	3733	3944	3686	3651	3867	3752	4236	4697	4212	4299
507	99999999	99999999	99999999	99999999	99999999	99999999	99999999	99999999	99999999	99999999	99999999	99999999	99999999	99999999	99999999	99999999	99999999	99999999	99999999	99999999	99999999	99999999	99999999	99999999	99999999	99999999	99999999	3982	99999999	99999999	3204	99999999	1970	2150	99999999	2931	3506	3084	99999999	2961	3548	4063	3817	3143	4258	4105	4175	4284	4513
508	99999999	99999999	99999999	99999999	99999999	99999999	99999999	99999999	99999999	99999999	99999999	99999999	99999999	99999999	99999999	99999999	99999999	99999999	99999999	99999999	99999999	99999999	99999999	99999999	99999999	99999999	2313	2127	99999999	99999999	3264	4723	3817	3353	3095	3247	99999999	99999999	3740	3727	3990	3451	3348	3702	3767	4077	4197	4296	4173
509	99999999	99999999	99999999	99999999	99999999	99999999	99999999	99999999	99999999	99999999	99999999	99999999	99999999	99999999	99999999	99999999	99999999	99999999	99999999	99999999	99999999	99999999	99999999	99999999	99999999	99999999	99999999	2005	99999999	99999999	2506	99999999	3407	2821	3501	3010	3137	3588	2997	3767	3651	4041	3665	3753	3970	3635	4171	3654	4109
510	99999999	99999999	99999999	99999999	99999999	99999999	99999999	99999999	99999999	99999999	99999999	99999999	99999999	99999999	99999999	99999999	99999999	99999999	99999999	99999999	99999999	99999999	99999999	99999999	99999999	99999999	99999999	99999999	884	99999999	2634	2188	99999999	99999999	3774	1631	3284	3658	4018	3621	3806	4052	1967	4017	4004	3960	4215	4401	4012
511	99999999	99999999	99999999	99999999	99999999	99999999	99999999	99999999	99999999	99999999	99999999	99999999	99999999	99999999	99999999	99999999	99999999	99999999	99999999	99999999	99999999	99999999	99999999	99999999	99999999	99999999	99999999	99999999	99999999	99999999	99999999	99999999	3665	1842	99999999	3665	3472	4321	3725	3097	3426	4075	3171	3675	4320	4064	3344	4232	4430
512	99999999	99999999	99999999	99999999	99999999	99999999	99999999	99999999	99999999	99999999	99999999	99999999	99999999	99999999	99999999	99999999	99999999	99999999	99999999	99999999	99999999	99999999	99999999	99999999	3116	99999999	99999999	99999999	99999999	99999999	3138	99999999	99999999	2777	3050	99999999	4491	99999999	3638	2722	3219	3869	3522	4123	3413	4132	4019	4155	4426
513	99999999	99999999	99999999	99999999	99999999	99999999	99999999	99999999	99999999	99999999	99999999	99999999	99999999	99999999	99999999	99999999	99999999	99999999	99999999	99999999	99999999	99999999	99999999	99999999	99999999	99999999	99999999	944	99999999	99999999	99999999	2667	3100	3427	3158	3759	3063	1023	3254	3878	3215	4230	4068	3611	4094	3255	4464	3928	4146
514	99999999	99999999	99999999	99999999	99999999	99999999	99999999	99999999	99999999	99999999	99999999	99999999	99999999	99999999	99999999	99999999	99999999	99999999	99999999	99999999	99999999	99999999	1903	99999999	99999999	99999999	99999999	99999999	4307	2742	99999999	99999999	3487	3055	2405	3543	3958	3216	3386	3757	3552	3783	4107	3966	3953	4154	4116	4538	4070
515	99999999	99999999	99999999	99999999	99999999	99999999	99999999	99999999	99999999	99999999	99999999	99999999	99999999	99999999	99999999	99999999	99999999	99999999	99999999	99999999	99999999	99999999	99999999	99999999	99999999	99999999	2069	99999999	99999999	2752	99999999	3184	3773	4076	2626	3506	3323	3278	3748	3574	4040	3927	3614	3980	4007	3812	4032	4097	3851
516	99999999	99999999	99999999	99999999	99999999	99999999	99999999	99999999	99999999	99999999	99999999	99999999	99999999	99999999	99999999	99999999	99999999	99999999	99999999	99999999	99999999	99999999	99999999	99999999	99999999	99999999	99999999	2808	99999999	99999999	99999999	5779	2347	3105	3760	3211	3381	3831	1978	3333	3400	3310	3607	4060	3850	4304	4091	4197	4553
517	99999999	99999999	99999999	99999999	99999999	99999999	99999999	99999999	99999999	99999999	99999999	99999999	99999999	99999999	99999999	99999999	99999999	99999999	99999999	99999999	99999999	99999999	99999999	99999999	99999999	99999999	99999999	99999999	99999999	1778	2185	3417	3622	3331	99999999	2907	3297	3085	2878	3377	3764	3746	4186	4371	3719	4144	4370	3715	4219
518	99999999	99999999	99999999	99999999	99999999	99999999	99999999	99999999	99999999	99999999	99999999	99999999	99999999	99999999	99999999	99999999	99999999	99999999	99999999	99999999	99999999	99999999	99999999	99999999	99999999	99999999	99999999	99999999	99999999	3690	99999999	3082	2973	99999999	2839	3540	3400	4143	2258	3730	3694	3747	3619	3952	3905	4227	4410	3974	4227
519	99999999	99999999	99999999	99999999	99999999	99999999	99999999	99999999	99999999	99999999	99999999	99999999	99999999	99999999	99999999	99999999	99999999	99999999	99999999	99999999	99999999	99999999	99999999	99999999	99999999	99999999	99999999	99999999	99999999	99999999	1261	3352	3210	3059	3628	3098	3511	3333	3609	4078	3515	3504	3909	4176	3845	4149	4206	4154	4179
520	99999999	99999999	99999999	99999999	99999999	99999999	99999999	99999999	99999999	99999999	99999999	99999999	99999999	99999999	99999999	99999999	99999999	99999999	99999999	99999999	99999999	99999999	1935	99999999	99999999	99999999	99999999	99999999	99999999	3491	3133	99999999	3151	3002	3133	3213	3870	3294	3207	3900	3860	3760	3798	4243	3884	4031	3638	4007	4190
521	99999999	99999999	99999999	99999999	99999999	99999999	99999999	99999999	99999999	99999999	99999999	99999999	99999999	99999999	99999999	99999999	99999999	99999999	99999999	99999999	99999999	99999999	1163	99999999	99999999	99999999	99999999	99999999	99999999	99999999	99999999	3342	99999999	99999999	3239	3518	3417	4914	3521	99999999	3795	4100	3839	4191	4129	4172	4214	4408	4524
522	99999999	99999999	99999999	99999999	99999999	99999999	99999999	99999999	99999999	99999999	99999999	99999999	99999999	99999999	99999999	99999999	99999999	99999999	99999999	99999999	99999999	99999999	99999999	99999999	99999999	99999999	99999999	99999999	99999999	99999999	3575	3346	663	3669	99999999	3487	3806	3531	3862	99999999	3714	3458	4095	3606	4213	3863	3800	4220	3983
523	99999999	99999999	99999999	99999999	99999999	99999999	99999999	99999999	99999999	99999999	99999999	99999999	99999999	99999999	99999999	99999999	99999999	99999999	99999999	99999999	99999999	99999999	99999999	99999999	99999999	99999999	99999999	99999999	99999999	99999999	1943	99999999	2389	99999999	3094	3482	3472	3133	3515	3679	4062	4019	3845	4045	3945	4379	4180	4087	4305
524	99999999	99999999	99999999	99999999	99999999	99999999	99999999	99999999	99999999	99999999	99999999	99999999	99999999	99999999	99999999	99999999	99999999	99999999	99999999	99999999	99999999	99999999	99999999	99999999	99999999	99999999	99999999	2557	99999999	99999999	4734	2677	3305	4139	3221	99999999	3585	3919	3755	2917	3874	3887	3802	3939	4023	4494	3812	4240	4120
525	99999999	99999999	99999999	99999999	99999999	99999999	99999999	99999999	99999999	99999999	99999999	99999999	99999999	99999999	99999999	99999999	99999999	99999999	99999999	99999999	99999999	99999999	99999999	99999999	99999999	99999999	99999999	99999999	99999999	753	99999999	2403	3502	3925	3308	99999999	3070	3401	99999999	3642	3426	3609	3753	4101	3885	4253	4200	4321	4484
526	99999999	99999999	99999999	99999999	99999999	99999999	99999999	99999999	99999999	99999999	99999999	99999999	99999999	99999999	99999999	99999999	99999999	99999999	99999999	99999999	99999999	99999999	99999999	99999999	99999999	99999999	99999999	99999999	99999999	99999999	99999999	99999999	3111	4181	3439	3469	2847	3462	2683	3488	3726	4080	4036	3768	3991	4022	3961	4018	4700
527	99999999	99999999	99999999	99999999	99999999	99999999	99999999	99999999	99999999	99999999	99999999	99999999	99999999	99999999	99999999	99999999	99999999	99999999	99999999	99999999	99999999	99999999	99999999	99999999	99999999	99999999	99999999	99999999	1721	99999999	2300	5653	3059	99999999	99999999	2325	3196	3364	3263	3387	2994	3450	4097	4105	3878	4285	4260	4273	4161
528	99999999	99999999	99999999	99999999	99999999	99999999	99999999	99999999	99999999	99999999	99999999	99999999	99999999	99999999	99999999	99999999	99999999	99999999	99999999	99999999	99999999	99999999	99999999	99999999	99999999	99999999	99999999	99999999	99999999	99999999	99999999	1913	3699	3842	2972	99999999	99999999	3345	3070	3566	3665	3331	3860	4044	4103	4050	4282	3937	4190
529	99999999	99999999	99999999	99999999	99999999	99999999	99999999	99999999	99999999	99999999	99999999	99999999	99999999	99999999	99999999	99999999	99999999	99999999	99999999	99999999	99999999	99999999	99999999	99999999	99999999	99999999	99999999	99999999	1297	99999999	3215	99999999	99999999	3234	3425	4258	3574	3387	2945	2649	4122	4137	3831	4221	3833	4093	4236	4239	4112
530	99999999	99999999	99999999	99999999	99999999	99999999	99999999	99999999	99999999	99999999	99999999	99999999	99999999	99999999	99999999	99999999	99999999	99999999	99999999	99999999	99999999	99999999	99999999	99999999	2155	99999999	1927	99999999	99999999	99999999	3943	99999999	99999999	99999999	3800	99999999	2878	3235	3834	3670	4171	3589	3934	3946	3958	3895	4265	4396	4404
531	99999999	99999999	99999999	99999999	99999999	99999999	99999999	99999999	99999999	99999999	99999999	99999999	99999999	99999999	99999999	99999999	99999999	99999999	99999999	99999999	99999999	99999999	99999999	99999999	99999999	99999999	99999999	2366	2161	99999999	3607	99999999	99999999	3715	2822	3066	4352	3658	3794	3445	3677	3929	4234	4416	4056	4135	3997	4323	4171
532	99999999	99999999	99999999	99999999	99999999	99999999	99999999	99999999	99999999	99999999	99999999	99999999	99999999	99999999	99999999	99999999	99999999	99999999	99999999	683	99999999	99999999	99999999	99999999	99999999	99999999	99999999	99999999	1768	99999999	2720	99999999	3459	99999999	3786	2378	2555	3447	3120	3894	3483	3381	3951	3683	3415	3583	4275	3944	4331
533	99999999	99999999	99999999	99999999	99999999	99999999	99999999	99999999	99999999	99999999	99999999	99999999	99999999	99999999	99999999	99999999	99999999	99999999	99999999	99999999	99999999	99999999	99999999	99999999	99999999	99999999	99999999	99999999	99999999	4250	99999999	3687	684	99999999	3395	3949	3407	3630	3158	2971	3687	3901	4301	3344	3758	4270	4234	4431	4637
534	99999999	99999999	99999999	99999999	99999999	99999999	99999999	99999999	99999999	99999999	99999999	99999999	99999999	99999999	99999999	99999999	99999999	99999999	99999999	99999999	99999999	99999999	99999999	781	99999999	99999999	99999999	99999999	99999999	99999999	1892	99999999	3683	99999999	3286	2571	3188	3446	3640	3416	3162	3662	4209	3979	4307	4046	3951	4099	4875
535	99999999	99999999	99999999	99999999	99999999	99999999	99999999	99999999	99999999	99999999	99999999	99999999	99999999	99999999	99999999	99999999	99999999	99999999	99999999	99999999	99999999	99999999	99999999	99999999	99999999	99999999	99999999	99999999	99999999	2075	4369	99999999	99999999	99999999	3475	3330	99999999	3573	3569	3549	2989	3201	3584	3689	3809	4001	4024	4205	4388
536	99999999	99999999	99999999	99999999	99999999	99999999	99999999	99999999	99999999	99999999	99999999	99999999	99999999	99999999	99999999	99999999	99999999	99999999	99999999	99999999	99999999	99999999	99999999	1575	99999999	99999999	1799	99999999	99999999	99999999	99999999	3198	99999999	3099	3850	99999999	2705	4636	3398	3585	2740	3636	4220	3753	3878	3904	4075	3957	4297
537	99999999	99999999	99999999	99999999	99999999	99999999	99999999	99999999	99999999	99999999	99999999	99999999	99999999	99999999	99999999	99999999	99999999	99999999	99999999	99999999	99999999	99999999	99999999	99999999	99999999	99999999	99999999	99999999	99999999	99999999	2739	3252	2336	2764	3993	3027	2916	3321	3574	3748	3660	3205	3227	3673	4088	3458	4038	4274	4836
538	99999999	99999999	99999999	99999999	99999999	99999999	99999999	99999999	99999999	99999999	99999999	99999999	99999999	99999999	99999999	99999999	99999999	99999999	99999999	99999999	99999999	99999999	99999999	99999999	99999999	99999999	99999999	99999999	99999999	2916	3200	99999999	2631	885	3658	3748	2967	3604	2636	3496	3587	3558	3183	3925	3890	4094	4353	4241	4113
539	99999999	99999999	99999999	99999999	99999999	99999999	99999999	99999999	99999999	99999999	99999999	99999999	99999999	99999999	99999999	99999999	99999999	99999999	99999999	99999999	99999999	99999999	99999999	99999999	99999999	99999999	99999999	99999999	99999999	99999999	99999999	3625	99999999	3155	2522	99999999	3566	99999999	3435	3926	3569	3761	2518	3641	3915	4249	3879	4147	4386
540	99999999	99999999	99999999	99999999	99999999	99999999	99999999	99999999	99999999	99999999	99999999	99999999	99999999	99999999	99999999	99999999	99999999	99999999	99999999	99999999	99999999	99999999	99999999	99999999	99999999	99999999	99999999	99999999	99999999	99999999	99999999	99999999	3754	99999999	3616	3546	3383	3315	3328	4110	3384	3427	3727	3750	4331	4108	4078	4176	4075
541	99999999	99999999	99999999	99999999	99999999	99999999	99999999	99999999	99999999	99999999	99999999	99999999	99999999	99999999	99999999	99999999	99999999	99999999	99999999	99999999	734	99999999	99999999	99999999	99999999	99999999	99999999	99999999	99999999	99999999	5285	4082	2660	3458	99999999	3627	3670	3944	3306	3456	3539	3901	3864	3425	4017	4274	4445	4215	4389
542	99999999	99999999	99999999	99999999	99999999	99999999	99999999	99999999	99999999	99999999	99999999	99999999	99999999	99999999	99999999	99999999	99999999	99999999	99999999	99999999	99999999	99999999	99999999	99999999	99999999	99999999	99999999	99999999	99999999	99999999	4475	99999999	3263	99999999	3230	1689	3279	4400	3449	2674	3623	3618	3755	3836	4249	3549	4265	4115	4594
543	99999999	99999999	99999999	99999999	99999999	99999999	99999999	99999999	99999999	99999999	99999999	99999999	99999999	99999999	99999999	99999999	99999999	99999999	99999999	99999999	99999999	99999999	99999999	99999999	99999999	99999999	99999999	99999999	99999999	99999999	99999999	99999999	99999999	99999999	3677	99999999	1985	3707	3681	3774	3724	3171	3632	3953	4282	4240	4094	4522	4165
544	99999999	99999999	99999999	99999999	99999999	99999999	99999999	99999999	99999999	99999999	99999999	99999999	99999999	99999999	264	99999999	99999999	99999999	99999999	99999999	99999999	99999999	99999999	99999999	99999999	99999999	99999999	99999999	99999999	99999999	4114	4223	3224	99999999	4088	3463	3130	3367	99999999	3161	3161	3128	3606	4210	3902	3923	4526	4062	4414
545	99999999	99999999	99999999	99999999	99999999	99999999	99999999	99999999	99999999	99999999	99999999	99999999	99999999	99999999	99999999	99999999	99999999	99999999	99999999	99999999	99999999	1245	99999999	99999999	99999999	99999999	99999999	99999999	99999999	588	99999999	2837	3378	3938	3162	2707	3134	2279	3445	3995	3583	3719	3388	4212	3512	3939	3914	4197	4188
546	99999999	99999999	99999999	99999999	99999999	99999999	99999999	99999999	99999999	99999999	99999999	99999999	99999999	99999999	99999999	99999999	99999999	99999999	99999999	99999999	99999999	99999999	99999999	99999999	99999999	99999999	99999999	99999999	99999999	99999999	99999999	99999999	1939	4075	5985	2870	3034	3826	99999999	2960	3829	3628	4115	3795	4136	3802	4021	4238	3871
547	99999999	99999999	99999999	99999999	99999999	99999999	99999999	99999999	99999999	99999999	99999999	99999999	99999999	99999999	99999999	99999999	99999999	99999999	99999999	99999999	99999999	99999999	99999999	99999999	99999999	99999999	99999999	99999999	99999999	99999999	99999999	3088	99999999	99999999	2922	99999999	4120	99999999	3509	3679	3737	3715	3814	4152	3571	4251	3891	4440	3989
548	99999999	99999999	99999999	99999999	99999999	99999999	99999999	99999999	186	99999999	99999999	99999999	99999999	99999999	99999999	99999999	99999999	99999999	99999999	99999999	99999999	99999999	99999999	99999999	99999999	99999999	99999999	2854	99999999	99999999	2424	2847	3784	99999999	3271	3366	2764	4098	3504	3385	3899	3651	3755	3981	3901	3913	3968	3759	4376
549	99999999	99999999	99999999	99999999	99999999	99999999	99999999	99999999	99999999	99999999	99999999	99999999	99999999	99999999	99999999	99999999	99999999	99999999	99999999	99999999	99999999	99999999	99999999	99999999	99999999	369	99999999	99999999	99999999	99999999	99999999	99999999	2726	3004	4455	3014	3760	3260	4055	3471	2860	3951	3602	3814	4205	2897	3974	4168	4214
550	99999999	99999999	99999999	99999999	99999999	99999999	99999999	99999999	99999999	99999999	99999999	99999999	99999999	99999999	99999999	99999999	99999999	99999999	99999999	99999999	99999999	99999999	99999999	99999999	99999999	99999999	99999999	99999999	99999999	99999999	3701	99999999	99999999	99999999	3990	4120	3143	3426	3587	3467	3446	3695	3554	3716	3546	3964	4081	4173	4015
551	99999999	99999999	99999999	99999999	99999999	99999999	99999999	99999999	99999999	99999999	99999999	99999999	99999999	99999999	99999999	99999999	99999999	99999999	99999999	99999999	99999999	99999999	99999999	99999999	99999999	99999999	99999999	3022	99999999	99999999	99999999	3174	3385	2414	4438	3431	3790	3551	3180	4058	2881	3895	3694	4029	4095	4500	4276	4117	4456
552	99999999	99999999	99999999	99999999	99999999	99999999	99999999	99999999	99999999	99999999	99999999	99999999	99999999	99999999	99999999	99999999	99999999	99999999	99999999	99999999	99999999	99999999	99999999	99999999	99999999	99999999	99999999	99999999	99999999	99999999	99999999	99999999	99999999	3076	2375	3358	2383	3647	3728	5249	3441	3484	3752	3691	3887	3378	3949	4009	4561
553	99999999	99999999	99999999	99999999	99999999	99999999	99999999	99999999	99999999	99999999	99999999	99999999	99999999	99999999	99999999	99999999	99999999	99999999	99999999	99999999	99999999	99999999	99999999	99999999	99999999	99999999	99999999	99999999	99999999	99999999	3063	99999999	99999999	3619	3775	2828	3979	3011	3591	3652	3583	3403	3505	3788	3539	3594	3970	4294	3851
554	99999999	99999999	99999999	99999999	99999999	99999999	99999999	99999999	99999999	99999999	99999999	99999999	99999999	99999999	99999999	99999999	99999999	99999999	99999999	99999999	99999999	99999999	99999999	99999999	99999999	99999999	99999999	99999999	99999999	99999999	99999999	99999999	99999999	3585	99999999	3333	3528	3724	3508	3766	3908	3577	4201	3964	4182	4005	4472	4224	3989
555	99999999	99999999	99999999	99999999	99999999	99999999	99999999	99999999	99999999	99999999	99999999	99999999	99999999	99999999	99999999	99999999	99999999	99999999	99999999	99999999	99999999	99999999	99999999	99999999	99999999	99999999	3606	99999999	99999999	2903	99999999	2448	99999999	99999999	99999999	1906	3580	3774	4376	3180	3390	3794	3704	4056	3869	3965	4223	3245	4555
556	99999999	99999999	99999999	99999999	99999999	99999999	99999999	99999999	99999999	99999999	99999999	99999999	99999999	99999999	99999999	99999999	99999999	99999999	99999999	99999999	99999999	99999999	171	99999999	99999999	99999999	99999999	1656	99999999	99999999	99999999	4205	3873	3849	3418	2888	3451	4308	6089	3975	3156	3649	3932	3865	3895	3850	4043	4475	4092
557	99999999	99999999	99999999	99999999	99999999	99999999	99999999	99999999	99999999	99999999	99999999	99999999	99999999	99999999	99999999	99999999	99999999	99999999	99999999	99999999	2324	99999999	99999999	99999999	792	2616	99999999	99999999	99999999	99999999	99999999	99999999	4127	3827	99999999	3434	3474	3280	3545	3953	3267	3433	3886	4065	4055	4598	3652	4189	4217
558	99999999	99999999	99999999	99999999	99999999	99999999	99999999	99999999	99999999	99999999	99999999	99999999	99999999	99999999	99999999	99999999	99999999	99999999	99999999	99999999	99999999	99999999	99999999	99999999	1701	99999999	99999999	99999999	2790	99999999	99999999	3401	3726	99999999	3254	2832	3161	3675	3537	3490	3528	3359	3796	4480	3934	4113	4113	4370	4006
559	99999999	99999999	99999999	99999999	99999999	99999999	99999999	99999999	99999999	99999999	99999999	99999999	99999999	99999999	99999999	99999999	99999999	99999999	99999999	99999999	99999999	99999999	99999999	99999999	99999999	99999999	99999999	99999999	99999999	99999999	2749	2638	3447	99999999	2698	3538	2846	2021	5304	3920	3833	3686	3656	3408	3159	3614	4295	4322	4063
560	99999999	99999999	99999999	99999999	99999999	99999999	99999999	99999999	99999999	99999999	99999999	99999999	99999999	99999999	99999999	99999999	99999999	99999999	99999999	99999999	99999999	99999999	99999999	99999999	99999999	99999999	99999999	2959	99999999	99999999	99999999	3742	2780	3896	99999999	3630	3636	3041	3490	3752	3420	3440	3668	2499	4155	4132	4424	4371	4299
561	99999999	99999999	99999999	99999999	99999999	99999999	99999999	99999999	99999999	99999999	99999999	99999999	99999999	99999999	99999999	99999999	99999999	99999999	99999999	99999999	99999999	99999999	99999999	99999999	99999999	99999999	99999999	99999999	3993	99999999	2982	2777	3156	99999999	3029	4029	2802	4293	3594	3749	3975	3681	3931	3832	3810	4079	3856	4202	4356
562	99999999	99999999	62	99999999	99999999	99999999	99999999	99999999	99999999	99999999	99999999	99999999	99999999	99999999	99999999	99999999	99999999	99999999	99999999	99999999	99999999	99999999	99999999	99999999	99999999	99999999	99999999	99999999	99999999	4261	99999999	99999999	3187	99999999	4586	3279	3364	3600	3990	3956	3685	3695	3911	3949	3802	3923	4148	4406	4075
563	99999999	99999999	99999999	99999999	99999999	99999999	99999999	99999999	99999999	99999999	99999999	99999999	99999999	99999999	99999999	99999999	99999999	99999999	99999999	99999999	99999999	99999999	99999999	99999999	797	99999999	99999999	99999999	99999999	99999999	99999999	99999999	99999999	3078	3084	3295	3286	3600	3393	99999999	3406	3764	3907	3645	4278	3855	4541	4628	4376
564	99999999	99999999	99999999	99999999	99999999	99999999	99999999	99999999	99999999	99999999	99999999	99999999	99999999	99999999	99999999	99999999	99999999	99999999	99999999	99999999	99999999	99999999	99999999	99999999	99999999	99999999	99999999	99999999	99999999	99999999	99999999	99999999	6390	99999999	3245	3130	3216	3770	3870	3180	3189	4032	2842	3884	4126	3932	3937	4241	4330
565	99999999	99999999	99999999	99999999	99999999	99999999	99999999	99999999	99999999	99999999	99999999	99999999	99999999	99999999	99999999	99999999	99999999	99999999	99999999	99999999	99999999	99999999	99999999	99999999	99999999	99999999	99999999	99999999	99999999	99999999	99999999	2359	99999999	4458	3397	3154	99999999	3265	3791	3776	3748	3890	3718	4206	4208	3798	4309	4337	4300
566	99999999	99999999	99999999	99999999	99999999	99999999	99999999	99999999	99999999	99999999	99999999	99999999	99999999	99999999	99999999	99999999	99999999	99999999	99999999	99999999	99999999	99999999	99999999	99999999	99999999	99999999	99999999	99999999	99999999	99999999	2759	99999999	3571	99999999	2523	3795	3285	3114	2967	3137	3421	3803	3609	4260	4178	3919	3745	4088	4420
567	99999999	99999999	99999999	99999999	99999999	99999999	99999999	99999999	99999999	99999999	99999999	99999999	99999999	99999999	99999999	99999999	99999999	99999999	99999999	1334	99999999	99999999	99999999	99999999	99999999	99999999	99999999	4015	99999999	2216	99999999	99999999	2818	4543	3704	2840	3336	3279	3219	3936	3274	3398	4214	3835	4107	3895	3866	3915	4680
568	99999999	99999999	99999999	99999999	99999999	99999999	99999999	99999999	99999999	99999999	99999999	99999999	99999999	99999999	230	99999999	99999999	99999999	99999999	99999999	99999999	99999999	99999999	99999999	99999999	99999999	99999999	99999999	3718	99999999	99999999	99999999	2927	3067	1529	3599	2857	3502	99999999	4268	3871	3766	3912	3834	4120	3999	3936	4166	4335
569	99999999	99999999	99999999	99999999	99999999	99999999	99999999	99999999	99999999	99999999	99999999	99999999	99999999	99999999	99999999	99999999	99999999	99999999	99999999	99999999	99999999	99999999	99999999	99999999	99999999	99999999	99999999	99999999	99999999	99999999	99999999	4310	99999999	4312	3806	99999999	3272	3933	3795	3513	2993	3839	3833	3990	3988	3769	3897	4036	4075
570	99999999	99999999	99999999	99999999	99999999	99999999	99999999	99999999	99999999	99999999	99999999	99999999	99999999	99999999	99999999	99999999	99999999	99999999	99999999	99999999	99999999	99999999	99999999	99999999	99999999	99999999	99999999	2767	99999999	2345	4107	4447	99999999	3238	99999999	3117	3626	2274	3620	3969	3240	3665	3809	3847	4052	3934	3944	4180	4175
571	99999999	99999999	99999999	99999999	99999999	99999999	99999999	99999999	99999999	99999999	99999999	99999999	99999999	99999999	99999999	99999999	99999999	99999999	99999999	99999999	99999999	99999999	99999999	99999999	99999999	99999999	99999999	99999999	99999999	99999999	2162	3235	99999999	3539	3239	2054	3317	3292	2892	3202	3134	3189	3728	3971	3879	4421	3668	3951	3936
572	99999999	99999999	99999999	99999999	99999999	99999999	99999999	99999999	99999999	99999999	99999999	99999999	99999999	99999999	99999999	99999999	99999999	99999999	99999999	99999999	99999999	99999999	99999999	99999999	99999999	99999999	99999999	99999999	99999999	2587	99999999	99999999	4033	99999999	99999999	3150	3418	3588	3556	3397	3903	3951	3732	3659	4002	4312	4266	4420	4424
573	99999999	99999999	99999999	99999999	99999999	99999999	99999999	99999999	99999999	99999999	99999999	99999999	99999999	99999999	99999999	99999999	99999999	99999999	99999999	99999999	99999999	99999999	99999999	99999999	99999999	99999999	99999999	99999999	99999999	99999999	4665	4087	3432	99999999	4882	1735	3398	3810	3864	3504	3993	3718	3568	2621	4006	3999	4067	4199	4362
574	99999999	99999999	99999999	99999999	99999999	99999999	99999999	99999999	99999999	99999999	99999999	99999999	99999999	99999999	99999999	99999999	99999999	99999999	99999999	99999999	99999999	99999999	99999999	99999999	99999999	99999999	99999999	99999999	99999999	1645	3637	99999999	3395	99999999	99999999	4142	3025	3029	3054	1976	3657	3832	4059	3594	3869	3567	4583	4070	4404
575	99999999	99999999	99999999	99999999	99999999	99999999	99999999	99999999	99999999	99999999	99999999	99999999	99999999	99999999	99999999	99999999	99999999	99999999	99999999	99999999	99999999	99999999	99999999	99999999	99999999	99999999	99999999	99999999	3526	99999999	99999999	99999999	99999999	3715	99999999	99999999	3567	3397	3650	3552	3396	4426	3864	3324	4163	3977	4058	3618	3963
576	99999999	99999999	99999999	99999999	99999999	99999999	99999999	99999999	99999999	99999999	99999999	99999999	99999999	99999999	99999999	99999999	99999999	99999999	99999999	99999999	99999999	99999999	99999999	99999999	1431	99999999	99999999	99999999	99999999	99999999	99999999	99999999	3579	3590	99999999	99999999	3974	3491	3659	3484	3911	3492	3405	3884	3638	3678	4259	4105	4602
577	99999999	99999999	99999999	99999999	99999999	99999999	99999999	99999999	99999999	99999999	99999999	99999999	99999999	99999999	99999999	99999999	99999999	99999999	99999999	99999999	99999999	294	99999999	99999999	2278	99999999	99999999	2985	99999999	99999999	99999999	99999999	99999999	2973	3255	2921	3179	99999999	3633	3618	3843	3515	3698	4056	3701	4061	4227	4268	4142
578	99999999	99999999	99999999	99999999	99999999	99999999	99999999	99999999	99999999	99999999	99999999	99999999	99999999	99999999	99999999	99999999	99999999	99999999	99999999	552	99999999	99999999	99999999	99999999	99999999	99999999	99999999	99999999	1717	2265	99999999	99999999	2745	3374	3275	99999999	3452	2673	3207	3661	2002	3324	3815	3873	4026	4182	4224	3360	4536
579	99999999	99999999	99999999	99999999	99999999	99999999	99999999	99999999	99999999	99999999	99999999	99999999	99999999	99999999	99999999	99999999	99999999	99999999	99999999	99999999	99999999	99999999	99999999	99999999	99999999	99999999	99999999	99999999	99999999	2209	2419	2156	3993	99999999	3518	99999999	3538	3455	3413	3330	3719	3712	3793	3181	3359	3732	4370	4545	4115
580	99999999	99999999	99999999	99999999	99999999	99999999	99999999	99999999	99999999	99999999	99999999	99999999	99999999	99999999	99999999	99999999	99999999	99999999	99999999	99999999	99999999	99999999	99999999	99999999	99999999	99999999	99999999	2007	99999999	99999999	3159	3341	3432	99999999	3067	99999999	3483	99999999	4076	3546	3313	3472	4006	4044	3948	4434	4216	4114	4315
581	99999999	99999999	99999999	99999999	99999999	99999999	99999999	99999999	99999999	99999999	99999999	99999999	99999999	99999999	99999999	99999999	99999999	99999999	99999999	99999999	99999999	99999999	99999999	99999999	99999999	99999999	99999999	99999999	99999999	99999999	2416	3545	2621	2956	2531	99999999	3212	3577	3418	3466	3746	3877	3857	3655	3468	4251	3785	4250	4541
582	99999999	99999999	99999999	99999999	99999999	99999999	99999999	99999999	99999999	99999999	99999999	99999999	99999999	99999999	99999999	99999999	99999999	99999999	99999999	99999999	99999999	99999999	99999999	99999999	99999999	99999999	1095	99999999	99999999	99999999	99999999	99999999	99999999	3521	3164	4483	3441	3887	3346	3754	3553	3909	3680	3535	4026	4259	4091	3832	4163
583	99999999	99999999	99999999	99999999	99999999	99999999	99999999	99999999	99999999	99999999	99999999	99999999	99999999	99999999	99999999	99999999	99999999	99999999	99999999	99999999	99999999	99999999	99999999	99999999	99999999	99999999	99999999	99999999	99999999	99999999	99999999	99999999	3718	3253	3979	3546	3056	3410	3520	3020	3179	3285	3759	3425	4055	4187	3965	4296	4111
584	99999999	99999999	99999999	99999999	99999999	99999999	99999999	99999999	99999999	99999999	99999999	99999999	99999999	99999999	99999999	99999999	99999999	99999999	99999999	99999999	99999999	99999999	99999999	99999999	99999999	99999999	99999999	99999999	99999999	99999999	3090	2911	99999999	3857	3131	3380	4245	3329	4375	3011	3443	3719	3729	3542	3226	3987	3824	4325	3945
585	99999999	99999999	99999999	99999999	99999999	99999999	99999999	99999999	99999999	99999999	99999999	99999999	99999999	99999999	99999999	99999999	99999999	99999999	99999999	99999999	99999999	99999999	99999999	99999999	99999999	2109	99999999	99999999	99999999	99999999	99999999	3935	4261	99999999	2597	2879	3281	3569	3618	3095	3785	3647	4059	3920	4250	4150	4172	4221	3993
586	99999999	99999999	99999999	99999999	99999999	99999999	99999999	99999999	99999999	99999999	99999999	99999999	99999999	99999999	99999999	99999999	99999999	99999999	99999999	99999999	99999999	99999999	99999999	99999999	99999999	99999999	3420	99999999	99999999	2508	99999999	99999999	3220	3489	3361	99999999	3906	3725	3642	3516	3754	3520	4097	3083	3798	4091	4086	4590	4391
587	99999999	99999999	99999999	99999999	99999999	99999999	99999999	99999999	99999999	99999999	99999999	99999999	99999999	99999999	99999999	99999999	99999999	99999999	99999999	99999999	99999999	99999999	99999999	99999999	1638	3694	99999999	99999999	99999999	99999999	99999999	99999999	3535	3153	3177	99999999	3409	3806	3541	3632	4338	3733	3831	3513	4207	4249	3957	4546	4199
588	99999999	99999999	99999999	99999999	99999999	99999999	99999999	99999999	99999999	99999999	99999999	99999999	99999999	99999999	99999999	99999999	99999999	99999999	99999999	99999999	99999999	99999999	99999999	99999999	99999999	3737	99999999	99999999	2422	99999999	99999999	99999999	99999999	3054	99999999	2309	3329	3719	3573	3487	3978	3237	3885	3567	3993	4131	4033	4615	4314
589	99999999	99999999	99999999	99999999	99999999	99999999	99999999	99999999	99999999	99999999	99999999	99999999	99999999	99999999	99999999	99999999	99999999	99999999	99999999	99999999	99999999	99999999	99999999	99999999	99999999	99999999	99999999	99999999	99999999	99999999	99999999	4557	3558	3247	3376	99999999	3233	3528	3664	3666	3142	3497	3673	4035	3713	4008	4322	4416	4432
590	99999999	99999999	99999999	99999999	99999999	99999999	99999999	99999999	99999999	99999999	99999999	99999999	99999999	99999999	99999999	99999999	99999999	99999999	99999999	99999999	99999999	99999999	99999999	775	99999999	99999999	99999999	99999999	99999999	3194	99999999	99999999	3594	99999999	4101	2362	3325	3678	3573	3883	3486	3224	3556	4155	3953	3389	4140	3889	4526
591	99999999	99999999	99999999	99999999	99999999	99999999	76	99999999	99999999	99999999	99999999	99999999	99999999	99999999	99999999	99999999	99999999	99999999	99999999	99999999	99999999	99999999	99999999	99999999	99999999	99999999	99999999	99999999	99999999	99999999	99999999	2756	3257	2274	3618	4511	1369	3297	3749	3297	3408	3757	3967	4054	3596	4231	3677	4147	4143
592	99999999	99999999	99999999	99999999	99999999	99999999	99999999	99999999	99999999	99999999	99999999	99999999	99999999	99999999	99999999	99999999	99999999	99999999	99999999	99999999	99999999	99999999	99999999	99999999	99999999	99999999	99999999	99999999	99999999	99999999	99999999	99999999	99999999	99999999	3779	3520	3112	3024	5276	4050	3935	3929	3921	4181	4104	4080	4108	4317	4356
593	99999999	99999999	99999999	99999999	99999999	99999999	99999999	99999999	99999999	99999999	99999999	99999999	99999999	99999999	99999999	99999999	99999999	99999999	99999999	99999999	99999999	99999999	99999999	99999999	99999999	99999999	99999999	1813	99999999	99999999	3260	99999999	99999999	3289	3445	3551	3359	3519	99999999	3441	3620	3670	3901	3642	3806	3803	4082	4136	4181
594	99999999	99999999	99999999	99999999	99999999	99999999	99999999	99999999	99999999	99999999	99999999	99999999	99999999	99999999	99999999	99999999	99999999	99999999	99999999	99999999	99999999	99999999	99999999	99999999	99999999	1585	99999999	99999999	99999999	99999999	2875	1142	3647	99999999	99999999	3643	3295	3860	3347	3314	3389	3334	3478	3897	3864	3903	4102	4274	4338
595	99999999	99999999	99999999	99999999	99999999	99999999	99999999	99999999	99999999	99999999	99999999	99999999	99999999	99999999	99999999	99999999	99999999	99999999	99999999	99999999	99999999	99999999	99999999	99999999	99999999	99999999	99999999	99999999	99999999	99999999	99999999	2967	99999999	3396	3769	3126	3339	3774	3655	3401	2205	3365	3625	3876	3657	4263	3601	3909	4357
596	99999999	99999999	99999999	99999999	99999999	99999999	99999999	99999999	99999999	99999999	99999999	99999999	99999999	99999999	99999999	99999999	99999999	99999999	99999999	99999999	99999999	99999999	99999999	99999999	99999999	99999999	99999999	99999999	99999999	99999999	99999999	4239	99999999	2544	99999999	3642	3920	3986	3110	3742	3295	3763	3794	4258	3941	4329	4097	4853	4227
597	99999999	99999999	99999999	99999999	99999999	99999999	99999999	99999999	99999999	99999999	99999999	99999999	99999999	99999999	99999999	99999999	99999999	99999999	99999999	99999999	547	99999999	99999999	99999999	99999999	99999999	99999999	99999999	99999999	99999999	5128	99999999	99999999	99999999	99999999	3882	99999999	3458	3262	3511	4197	3355	2964	3947	3786	4213	3924	4271	4343
598	99999999	99999999	99999999	99999999	99999999	99999999	99999999	99999999	99999999	99999999	99999999	99999999	99999999	99999999	99999999	99999999	99999999	99999999	99999999	99999999	99999999	99999999	1097	99999999	99999999	99999999	99999999	99999999	99999999	2836	99999999	2444	99999999	3296	3196	3240	2607	3329	3528	3614	3467	4197	3822	4200	3760	4001	3987	4180	4497
599	99999999	99999999	99999999	99999999	99999999	99999999	99999999	99999999	99999999	99999999	99999999	99999999	99999999	99999999	99999999	99999999	99999999	99999999	99999999	99999999	99999999	99999999	99999999	99999999	99999999	99999999	1900	99999999	99999999	99999999	99999999	99999999	99999999	99999999	2885	3457	3406	3410	3399	3786	3796	3795	3585	3868	4065	3933	4159	3783	4580
600	99999999	99999999	99999999	99999999	99999999	99999999	99999999	99999999	99999999	99999999	99999999	99999999	99999999	99999999	99999999	99999999	99999999	99999999	99999999	99999999	99999999	99999999	99999999	99999999	99999999	99999999	1810	99999999	99999999	99999999	99999999	1826	3541	3604	99999999	99999999	2992	2985	3781	3566	3069	3512	3816	99999999	4101	3847	4014	4532	4087
601	99999999	99999999	99999999	99999999	99999999	99999999	99999999	99999999	99999999	99999999	99999999	99999999	99999999	99999999	99999999	99999999	99999999	99999999	1250	99999999	99999999	99999999	99999999	99999999	99999999	99999999	99999999	99999999	3068	2762	3795	99999999	99999999	3414	99999999	99999999	4552	3446	3374	4419	3561	3685	3831	3584	4213	4121	4313	4148	4357
602	99999999	99999999	99999999	99999999	99999999	99999999	99999999	99999999	99999999	99999999	99999999	99999999	99999999	99999999	99999999	99999999	99999999	99999999	99999999	99999999	99999999	99999999	99999999	99999999	99999999	99999999	2799	99999999	99999999	2681	99999999	3428	5634	3409	5084	99999999	3563	3406	3498	3347	3691	3401	3405	3857	3879	4096	4341	4207	4466
603	99999999	99999999	99999999	99999999	99999999	99999999	99999999	99999999	99999999	99999999	99999999	99999999	99999999	99999999	99999999	99999999	99999999	99999999	99999999	99999999	99999999	99999999	99999999	99999999	99999999	99999999	99999999	99999999	99999999	99999999	99999999	3840	99999999	3602	4349	3891	3902	2991	4033	3637	3485	3793	3754	4042	4198	4051	4117	4158	4073
604	99999999	99999999	99999999	99999999	99999999	99999999	99999999	99999999	99999999	99999999	99999999	99999999	99999999	99999999	99999999	99999999	99999999	99999999	99999999	99999999	99999999	99999999	99999999	99999999	99999999	99999999	99999999	2069	2710	99999999	1170	1867	2603	99999999	3623	2838	2355	3199	3456	3243	3546	3707	3970	3843	3690	3709	3930	3957	4509
605	99999999	99999999	99999999	99999999	99999999	99999999	99999999	99999999	99999999	99999999	99999999	99999999	99999999	99999999	99999999	99999999	99999999	99999999	99999999	99999999	99999999	99999999	99999999	99999999	99999999	99999999	99999999	99999999	99999999	99999999	2864	2590	3405	99999999	4241	3869	2989	99999999	3130	3701	3612	3649	4483	3807	3809	4270	4090	4501	4157
606	99999999	99999999	99999999	99999999	99999999	99999999	99999999	99999999	99999999	99999999	99999999	99999999	99999999	99999999	99999999	99999999	99999999	99999999	99999999	99999999	99999999	99999999	99999999	1218	99999999	99999999	99999999	99999999	99999999	99999999	3736	99999999	99999999	3598	4818	2940	99999999	3475	3474	3703	3313	3562	3805	3727	3728	4102	4526	4029	4357
607	99999999	99999999	99999999	99999999	99999999	99999999	99999999	99999999	99999999	99999999	99999999	99999999	99999999	99999999	99999999	99999999	99999999	99999999	99999999	99999999	99999999	99999999	99999999	99999999	99999999	99999999	1476	2106	2746	2042	99999999	3747	99999999	3687	4770	3937	3364	3627	3465	3284	3512	3431	3940	3420	4458	3812	4042	4239	4638
608	99999999	99999999	99999999	99999999	99999999	99999999	99999999	99999999	99999999	99999999	99999999	99999999	99999999	99999999	99999999	99999999	99999999	99999999	99999999	99999999	99999999	99999999	99999999	99999999	99999999	99999999	99999999	99999999	99999999	3671	99999999	3130	4591	99999999	3234	2600	2876	3807	3674	3786	5125	4051	3614	3785	4189	4461	4035	4401	4231
609	99999999	99999999	99999999	99999999	99999999	99999999	99999999	99999999	99999999	99999999	99999999	99999999	99999999	99999999	99999999	99999999	99999999	99999999	99999999	99999999	99999999	99999999	99999999	99999999	99999999	99999999	720	99999999	2610	99999999	99999999	1791	2577	3964	3402	3787	99999999	3459	3689	3785	3419	3666	4003	3815	4085	3941	4117	4261	4306
610	99999999	99999999	99999999	99999999	99999999	99999999	99999999	99999999	99999999	99999999	99999999	99999999	99999999	99999999	99999999	99999999	99999999	99999999	99999999	99999999	99999999	99999999	99999999	99999999	99999999	99999999	99999999	99999999	99999999	99999999	99999999	99999999	99999999	3976	99999999	2427	3400	3585	4128	3257	2287	3862	3778	3857	3756	4162	3964	3990	3917
611	99999999	99999999	99999999	99999999	99999999	99999999	99999999	99999999	99999999	99999999	99999999	99999999	99999999	128	99999999	99999999	99999999	99999999	99999999	99999999	99999999	99999999	99999999	99999999	99999999	99999999	99999999	99999999	99999999	99999999	99999999	99999999	2738	3164	99999999	4009	3138	3281	99999999	3329	3239	3892	3735	4069	3893	4062	4048	4045	4078
612	99999999	99999999	99999999	99999999	99999999	99999999	99999999	99999999	99999999	99999999	99999999	99999999	99999999	99999999	99999999	99999999	99999999	99999999	99999999	99999999	99999999	99999999	99999999	99999999	99999999	99999999	99999999	99999999	99999999	99999999	3559	3118	4238	3247	3274	5397	2166	3186	3472	3345	3744	3690	3803	3827	99999999	4078	4267	4129	4345
613	99999999	99999999	99999999	99999999	99999999	99999999	99999999	99999999	99999999	99999999	99999999	99999999	99999999	99999999	99999999	99999999	99999999	99999999	99999999	99999999	99999999	99999999	99999999	99999999	99999999	99999999	2253	99999999	99999999	2612	99999999	99999999	2863	3734	3059	3514	3043	3621	3490	3421	3523	3792	3733	4194	4178	3450	4199	4391	4631
614	99999999	99999999	99999999	99999999	99999999	99999999	99999999	99999999	99999999	99999999	99999999	99999999	99999999	99999999	99999999	99999999	99999999	99999999	99999999	99999999	99999999	99999999	99999999	99999999	99999999	602	99999999	99999999	4057	1707	99999999	99999999	3706	4164	99999999	3732	3153	3801	1911	3892	3584	3647	3681	3729	3472	4265	4223	3706	4452
615	99999999	99999999	99999999	99999999	99999999	99999999	99999999	99999999	99999999	99999999	99999999	99999999	99999999	99999999	99999999	99999999	99999999	414	99999999	99999999	99999999	99999999	99999999	99999999	99999999	99999999	99999999	1322	99999999	3557	99999999	99999999	1965	4090	3528	3410	3145	3345	3668	3649	3972	3726	3469	3918	3959	4041	4546	4183	3951
616	99999999	99999999	99999999	99999999	99999999	99999999	99999999	99999999	99999999	99999999	99999999	99999999	99999999	99999999	99999999	99999999	99999999	99999999	99999999	99999999	99999999	99999999	99999999	99999999	99999999	99999999	99999999	99999999	99999999	99999999	4171	99999999	99999999	3778	3699	3241	3149	3790	3569	3833	3338	3525	3726	3903	3777	3927	4065	4257	4167
617	99999999	99999999	99999999	99999999	99999999	99999999	99999999	99999999	99999999	99999999	99999999	99999999	99999999	99999999	99999999	99999999	99999999	99999999	99999999	99999999	99999999	99999999	99999999	99999999	99999999	99999999	99999999	99999999	99999999	3960	99999999	3565	99999999	3425	3145	99999999	3804	3367	3493	4190	3399	3089	3790	3770	4025	3746	4059	4099	3996
618	99999999	99999999	99999999	99999999	99999999	99999999	99999999	99999999	99999999	99999999	99999999	99999999	99999999	99999999	99999999	99999999	99999999	99999999	99999999	99999999	99999999	99999999	99999999	99999999	99999999	99999999	99999999	99999999	99999999	99999999	2725	99999999	2485	4352	4234	2712	3086	4142	3318	3033	3583	4044	3576	4149	3617	4160	4298	4398	4197
619	99999999	99999999	99999999	99999999	99999999	99999999	99999999	99999999	99999999	99999999	99999999	99999999	99999999	99999999	99999999	99999999	99999999	99999999	99999999	99999999	99999999	99999999	99999999	99999999	99999999	99999999	99999999	99999999	2015	2991	2707	99999999	99999999	3670	3434	99999999	3324	3235	4360	3523	3546	3770	3692	4052	3965	3983	4048	4369	4623
620	99999999	99999999	99999999	99999999	99999999	99999999	99999999	99999999	99999999	99999999	99999999	99999999	99999999	99999999	99999999	99999999	99999999	99999999	99999999	884	99999999	99999999	99999999	99999999	99999999	99999999	99999999	870	99999999	99999999	99999999	99999999	2468	3307	3879	3237	2854	3390	4128	4178	3353	3503	3824	3720	4215	4058	4315	4214	4548
621	99999999	99999999	99999999	99999999	99999999	99999999	99999999	99999999	99999999	99999999	99999999	99999999	99999999	99999999	99999999	99999999	99999999	99999999	99999999	99999999	99999999	99999999	99999999	99999999	99999999	99999999	99999999	99999999	99999999	2847	4039	3412	4981	3151	3956	3179	3432	99999999	3015	3281	4209	2694	3889	3964	4139	3686	3967	4171	4468
622	99999999	99999999	99999999	99999999	99999999	99999999	99999999	99999999	99999999	99999999	99999999	99999999	99999999	99999999	99999999	99999999	99999999	99999999	99999999	99999999	99999999	99999999	99999999	99999999	99999999	99999999	1277	99999999	99999999	2352	99999999	99999999	3313	99999999	5706	3201	4032	2818	2995	3786	3661	3586	3832	3779	3989	4200	3808	4041	4243
623	99999999	99999999	99999999	99999999	99999999	99999999	99999999	99999999	99999999	99999999	99999999	99999999	99999999	99999999	99999999	99999999	99999999	99999999	99999999	99999999	99999999	99999999	99999999	99999999	99999999	99999999	99999999	99999999	99999999	99999999	99999999	3067	99999999	4443	99999999	4479	3567	4028	3776	3463	3350	4113	3489	3570	3561	4047	4082	3945	4229
624	99999999	99999999	99999999	99999999	99999999	99999999	99999999	99999999	99999999	99999999	99999999	99999999	99999999	99999999	99999999	99999999	99999999	99999999	99999999	536	99999999	99999999	99999999	99999999	367	99999999	99999999	99999999	99999999	99999999	2452	4230	99999999	3366	2986	3759	3632	3613	2591	3896	3550	3450	4196	3948	4394	4129	4047	4652	3914
625	99999999	99999999	99999999	99999999	99999999	99999999	99999999	99999999	99999999	99999999	99999999	99999999	99999999	99999999	99999999	99999999	99999999	99999999	99999999	99999999	99999999	99999999	99999999	99999999	99999999	99999999	99999999	99999999	2380	4168	3046	3942	2856	2562	99999999	4116	3461	3585	3932	3142	3641	3396	4146	3830	3997	4372	4318	4290	4284
626	99999999	99999999	99999999	99999999	99999999	99999999	99999999	99999999	99999999	99999999	99999999	99999999	99999999	99999999	99999999	99999999	99999999	99999999	99999999	99999999	99999999	99999999	99999999	99999999	99999999	99999999	99999999	99999999	2807	99999999	2914	4283	99999999	3827	2699	3333	3787	3496	3618	3068	3862	3657	3771	5048	3983	4338	3641	4017	4031
627	99999999	99999999	99999999	99999999	99999999	99999999	99999999	99999999	99999999	99999999	99999999	99999999	99999999	99999999	99999999	99999999	99999999	99999999	99999999	99999999	99999999	99999999	99999999	99999999	99999999	99999999	1175	99999999	99999999	4145	99999999	3435	99999999	99999999	4913	99999999	3877	2925	3580	2541	3982	3437	3885	4269	4138	3884	3847	4316	4082
628	99999999	99999999	99999999	99999999	99999999	99999999	99999999	99999999	99999999	99999999	99999999	99999999	99999999	99999999	99999999	99999999	99999999	99999999	99999999	99999999	99999999	99999999	99999999	99999999	99999999	99999999	99999999	99999999	99999999	2087	99999999	99999999	3064	99999999	99999999	3387	3296	3024	3585	3548	3243	3521	3701	3918	4111	4167	3800	4419	4054
629	99999999	99999999	99999999	99999999	99999999	99999999	99999999	99999999	99999999	99999999	99999999	99999999	99999999	99999999	99999999	99999999	99999999	99999999	99999999	99999999	99999999	99999999	99999999	99999999	99999999	99999999	99999999	99999999	99999999	99999999	4195	2511	2940	99999999	99999999	3366	99999999	3573	3797	3453	3585	3236	3792	3801	3902	4089	3853	4206	4052
630	99999999	99999999	99999999	99999999	99999999	99999999	99999999	99999999	99999999	99999999	99999999	99999999	99999999	99999999	99999999	99999999	99999999	99999999	99999999	99999999	99999999	99999999	99999999	99999999	99999999	99999999	99999999	2553	99999999	99999999	99999999	99999999	3015	3926	3089	1643	4013	3296	3706	3513	3827	3262	4002	3914	3812	4435	4105	4716	3940
631	99999999	99999999	99999999	99999999	99999999	99999999	99999999	99999999	99999999	99999999	99999999	99999999	99999999	99999999	99999999	99999999	99999999	99999999	99999999	99999999	99999999	1546	99999999	99999999	99999999	99999999	3780	99999999	99999999	3401	99999999	2766	3408	3639	3608	99999999	3311	3088	2997	3617	3613	3689	4014	4212	4280	3834	4010	3806	4430
632	99999999	99999999	99999999	99999999	99999999	99999999	99999999	99999999	99999999	99999999	99999999	99999999	99999999	99999999	99999999	99999999	99999999	99999999	99999999	99999999	99999999	99999999	99999999	99999999	99999999	99999999	99999999	99999999	99999999	99999999	99999999	99999999	99999999	2609	99999999	3279	3538	1961	3572	5264	3339	4058	3886	3492	4138	4551	4184	4000	4419
633	99999999	99999999	99999999	99999999	99999999	99999999	99999999	99999999	99999999	99999999	99999999	99999999	99999999	99999999	99999999	99999999	99999999	99999999	99999999	99999999	99999999	99999999	99999999	99999999	99999999	4753	99999999	99999999	99999999	99999999	3492	4232	2699	2192	3454	2941	3370	3281	4038	3503	3412	4090	4121	3831	3603	4268	4559	4444	4225
634	99999999	99999999	99999999	99999999	99999999	99999999	99999999	99999999	99999999	99999999	99999999	99999999	99999999	99999999	99999999	99999999	99999999	99999999	99999999	99999999	99999999	99999999	99999999	99999999	99999999	99999999	99999999	99999999	99999999	99999999	99999999	3213	99999999	2856	2933	99999999	3373	3580	3728	3538	3132	3794	4298	4003	3988	4155	4143	4250	4755
635	99999999	99999999	99999999	99999999	99999999	99999999	99999999	99999999	99999999	99999999	99999999	99999999	99999999	99999999	99999999	99999999	99999999	99999999	99999999	99999999	99999999	99999999	99999999	99999999	99999999	2133	1102	3105	99999999	99999999	2991	99999999	99999999	1494	3475	3213	2959	3282	3896	3749	3656	4025	3403	4075	3899	4049	4141	4403	4232
636	99999999	99999999	99999999	99999999	99999999	99999999	99999999	99999999	99999999	99999999	99999999	99999999	99999999	99999999	99999999	99999999	99999999	99999999	99999999	99999999	99999999	99999999	99999999	99999999	99999999	99999999	99999999	2634	1383	2614	99999999	99999999	3075	3451	3494	3600	4163	3704	3744	3446	3695	3660	3671	3723	4106	3780	3813	4506	4317
637	99999999	99999999	99999999	99999999	99999999	99999999	99999999	99999999	99999999	99999999	99999999	99999999	99999999	99999999	99999999	99999999	99999999	99999999	99999999	99999999	99999999	99999999	99999999	99999999	99999999	99999999	99999999	99999999	99999999	99999999	99999999	4675	3138	2490	3911	3082	2513	1782	3386	3324	3334	3749	3760	4112	3433	3941	3946	3963	4305
638	99999999	99999999	99999999	99999999	99999999	99999999	99999999	99999999	99999999	99999999	99999999	99999999	99999999	99999999	99999999	99999999	99999999	99999999	99999999	99999999	99999999	99999999	99999999	99999999	99999999	99999999	99999999	99999999	99999999	1552	99999999	99999999	4282	99999999	3642	2403	3419	3171	3425	2929	3596	3545	3340	3618	3977	3876	4203	4299	4275
639	99999999	99999999	99999999	99999999	99999999	99999999	99999999	99999999	99999999	99999999	99999999	99999999	99999999	99999999	99999999	99999999	99999999	99999999	99999999	99999999	99999999	99999999	99999999	99999999	99999999	99999999	99999999	1071	2678	2127	3547	99999999	99999999	3198	3051	3639	2999	4218	3815	3666	3336	2642	3761	3594	4253	4178	3973	4302	3879
640	99999999	99999999	99999999	99999999	99999999	99999999	99999999	99999999	99999999	99999999	99999999	99999999	99999999	99999999	99999999	99999999	99999999	99999999	99999999	99999999	99999999	99999999	99999999	99999999	99999999	99999999	99999999	99999999	3493	99999999	99999999	3811	99999999	99999999	3553	99999999	3106	3170	4178	3377	3632	3517	3813	3903	4360	4005	4548	4376	4230
641	99999999	99999999	99999999	99999999	99999999	99999999	99999999	99999999	99999999	99999999	99999999	99999999	99999999	99999999	99999999	99999999	99999999	99999999	99999999	99999999	99999999	99999999	99999999	99999999	99999999	99999999	99999999	99999999	99999999	99999999	2982	99999999	2846	99999999	2902	4076	99999999	4033	2731	3219	3781	3497	3944	2963	3630	3746	3882	4400	4164
642	99999999	99999999	99999999	99999999	99999999	99999999	99999999	99999999	99999999	99999999	99999999	99999999	99999999	99999999	99999999	335	99999999	99999999	99999999	99999999	99999999	99999999	99999999	99999999	1794	99999999	99999999	99999999	2548	99999999	99999999	3121	99999999	99999999	2374	99999999	3372	3665	4044	3081	3919	3645	3659	3592	3410	3869	4196	4480	4734
643	99999999	99999999	99999999	99999999	99999999	99999999	99999999	99999999	99999999	99999999	99999999	99999999	99999999	99999999	99999999	99999999	99999999	99999999	99999999	99999999	99999999	99999999	99999999	99999999	99999999	99999999	99999999	99999999	99999999	99999999	99999999	4003	99999999	99999999	3167	3292	1972	4000	4068	3016	2967	3956	3487	3960	4300	4582	4389	4411	4264
644	99999999	99999999	99999999	99999999	99999999	99999999	99999999	99999999	99999999	99999999	99999999	99999999	99999999	99999999	99999999	99999999	99999999	99999999	99999999	99999999	99999999	99999999	99999999	99999999	99999999	99999999	99999999	99999999	99999999	99999999	1880	99999999	4150	3867	1508	3546	4310	3355	3301	3513	3051	3714	3980	3801	3793	4350	3728	4144	3947
645	99999999	99999999	99999999	99999999	99999999	99999999	99999999	99999999	99999999	99999999	99999999	99999999	99999999	99999999	99999999	99999999	99999999	99999999	99999999	99999999	99999999	99999999	1041	99999999	99999999	99999999	99999999	99999999	99999999	3089	1729	99999999	3881	99999999	4138	2280	99999999	3251	4212	99999999	3797	3736	3866	4028	4026	4236	4129	4283	4381
646	99999999	99999999	99999999	99999999	99999999	99999999	99999999	99999999	99999999	99999999	99999999	99999999	99999999	99999999	99999999	99999999	99999999	99999999	99999999	99999999	99999999	99999999	99999999	99999999	99999999	99999999	99999999	99999999	99999999	99999999	2767	4362	3497	3297	3536	99999999	3699	3038	3599	4047	3781	3475	3764	3950	3867	3831	4221	4409	4427
647	99999999	99999999	99999999	99999999	99999999	99999999	99999999	99999999	99999999	99999999	99999999	99999999	99999999	99999999	99999999	99999999	99999999	99999999	99999999	99999999	99999999	99999999	99999999	99999999	99999999	99999999	99999999	99999999	99999999	99999999	5040	99999999	3129	2212	3964	4476	3312	4043	3843	3724	3611	3736	3630	3521	3913	3839	4019	4291	4568
648	99999999	99999999	99999999	99999999	99999999	99999999	99999999	99999999	99999999	99999999	99999999	99999999	99999999	99999999	99999999	99999999	99999999	99999999	99999999	99999999	99999999	99999999	99999999	99999999	99999999	99999999	1212	746	99999999	99999999	99999999	3206	3253	3731	99999999	99999999	3401	2876	3151	3686	3685	3582	3837	3941	3851	4184	3745	4069	4270
649	99999999	99999999	99999999	99999999	99999999	99999999	99999999	99999999	99999999	99999999	99999999	99999999	99999999	99999999	99999999	99999999	99999999	99999999	99999999	99999999	99999999	99999999	99999999	99999999	99999999	99999999	99999999	99999999	99999999	99999999	3281	2538	4034	99999999	3450	99999999	3163	3766	3522	3471	3631	3883	3575	4176	3814	3815	3763	3977	4628
650	99999999	99999999	99999999	99999999	99999999	99999999	99999999	99999999	99999999	99999999	99999999	99999999	99999999	444	99999999	99999999	99999999	99999999	99999999	99999999	99999999	99999999	99999999	99999999	99999999	99999999	99999999	99999999	99999999	99999999	99999999	99999999	3448	99999999	2471	3617	4977	3554	3381	4060	4073	3119	4263	4002	4051	4163	4116	4063	4475
651	99999999	99999999	99999999	99999999	99999999	99999999	99999999	99999999	99999999	99999999	99999999	99999999	99999999	99999999	99999999	99999999	99999999	99999999	99999999	99999999	99999999	99999999	99999999	99999999	99999999	99999999	99999999	99999999	99999999	99999999	3727	99999999	99999999	3891	3090	3748	3471	3833	3673	3468	3581	4158	3598	3633	3977	3866	4180	4380	4460
652	99999999	99999999	99999999	99999999	99999999	99999999	99999999	99999999	99999999	99999999	99999999	99999999	99999999	99999999	99999999	99999999	99999999	99999999	99999999	99999999	99999999	99999999	99999999	99999999	99999999	99999999	99999999	99999999	99999999	3232	3296	3050	1802	99999999	3586	3558	3755	3743	3673	3995	3642	3856	3263	3774	4052	4031	3648	4207	4313
653	99999999	99999999	99999999	99999999	99999999	99999999	99999999	99999999	99999999	99999999	99999999	99999999	99999999	99999999	99999999	99999999	99999999	99999999	99999999	99999999	99999999	99999999	99999999	99999999	742	99999999	99999999	99999999	2918	99999999	3190	2663	2749	3281	3442	3688	3701	3687	3420	4050	3747	3484	4010	3592	3815	4530	4364	4453	4232
654	99999999	99999999	99999999	99999999	99999999	99999999	99999999	99999999	99999999	99999999	99999999	99999999	99999999	99999999	99999999	99999999	99999999	99999999	99999999	99999999	99999999	99999999	99999999	99999999	99999999	99999999	99999999	99999999	99999999	99999999	99999999	2341	3589	4486	3683	3778	3262	3472	2860	3601	3767	99999999	2280	3395	4064	4311	4341	4373	4217
655	99999999	99999999	99999999	99999999	99999999	99999999	99999999	99999999	99999999	99999999	99999999	99999999	99999999	99999999	99999999	99999999	99999999	99999999	99999999	99999999	99999999	99999999	1562	99999999	99999999	99999999	2120	99999999	1888	3270	4092	2622	99999999	99999999	2172	3025	3355	2593	99999999	3645	3907	3867	3946	4042	3352	3787	4161	4590	4182
656	99999999	99999999	99999999	99999999	99999999	99999999	99999999	99999999	99999999	99999999	99999999	99999999	99999999	99999999	99999999	99999999	99999999	99999999	99999999	99999999	99999999	99999999	99999999	99999999	99999999	99999999	99999999	99999999	3331	4202	2238	3256	1739	3257	99999999	99999999	3476	99999999	2824	3378	3838	3806	4004	3524	3602	4003	4212	4411	4527
657	99999999	99999999	99999999	99999999	99999999	99999999	99999999	99999999	99999999	99999999	99999999	99999999	99999999	99999999	99999999	99999999	99999999	99999999	99999999	99999999	99999999	99999999	99999999	99999999	99999999	99999999	99999999	99999999	99999999	99999999	99999999	1058	3666	3830	3020	2742	99999999	3557	3329	3725	4242	3850	3836	4061	3965	4077	4061	3689	4122
658	99999999	99999999	99999999	99999999	99999999	99999999	99999999	99999999	99999999	99999999	99999999	99999999	99999999	99999999	99999999	99999999	99999999	99999999	99999999	99999999	99999999	99999999	99999999	99999999	99999999	99999999	99999999	99999999	99999999	99999999	99999999	5888	99999999	99999999	99999999	3240	2961	3878	2374	5480	3632	3795	3710	3534	3942	3552	4145	3947	4155
659	99999999	99999999	99999999	99999999	99999999	99999999	99999999	99999999	99999999	99999999	99999999	99999999	99999999	99999999	99999999	99999999	99999999	99999999	99999999	99999999	99999999	99999999	99999999	99999999	99999999	99999999	99999999	99999999	99999999	99999999	99999999	3272	99999999	4123	3574	99999999	3027	3958	3184	3828	3313	3762	3863	3823	4374	4379	4185	4342	4553
660	99999999	99999999	99999999	99999999	99999999	99999999	99999999	99999999	99999999	99999999	99999999	99999999	99999999	99999999	99999999	99999999	99999999	99999999	99999999	99999999	99999999	99999999	99999999	1008	99999999	99999999	99999999	99999999	2446	99999999	2642	2080	99999999	99999999	3724	3085	3582	3426	3494	3646	3497	3854	4078	4114	3946	4266	3793	4249	4250
661	99999999	99999999	99999999	99999999	99999999	99999999	99999999	99999999	99999999	99999999	99999999	99999999	99999999	99999999	99999999	99999999	99999999	99999999	99999999	99999999	99999999	99999999	99999999	99999999	99999999	99999999	99999999	99999999	99999999	99999999	99999999	5904	99999999	2301	3229	3376	3224	3810	3370	3604	4196	3183	2756	3258	3844	4433	4031	4527	4469
662	99999999	99999999	99999999	99999999	99999999	99999999	99999999	99999999	99999999	99999999	99999999	99999999	99999999	99999999	99999999	99999999	99999999	99999999	99999999	99999999	99999999	99999999	99999999	99999999	99999999	99999999	99999999	99999999	99999999	3249	99999999	99999999	3054	3351	3528	3032	1156	3726	3661	3557	3232	3538	3926	4027	3749	3708	4348	4273	4311
663	99999999	99999999	99999999	99999999	99999999	99999999	99999999	99999999	99999999	99999999	99999999	99999999	99999999	99999999	99999999	99999999	99999999	99999999	99999999	99999999	99999999	99999999	99999999	1976	99999999	99999999	99999999	99999999	99999999	99999999	3307	3987	99999999	99999999	4655	3466	2714	99999999	3722	3643	3270	4012	3645	3772	3868	3897	4334	3917	4266
664	99999999	99999999	99999999	99999999	99999999	99999999	99999999	99999999	99999999	99999999	99999999	99999999	99999999	99999999	99999999	99999999	99999999	99999999	99999999	99999999	99999999	99999999	99999999	99999999	99999999	99999999	99999999	99999999	99999999	99999999	859	3236	4531	1127	3265	99999999	3211	3229	3359	4013	3414	3523	3646	4000	3850	3981	3952	4222	4217
665	99999999	99999999	99999999	99999999	99999999	99999999	99999999	99999999	99999999	99999999	99999999	99999999	99999999	99999999	99999999	99999999	486	99999999	99999999	99999999	99999999	99999999	99999999	99999999	99999999	99999999	99999999	99999999	99999999	4251	99999999	99999999	99999999	4002	3365	99999999	3116	3835	3364	3780	3824	3682	4102	3734	3620	4163	4362	3820	4365
666	99999999	99999999	99999999	99999999	99999999	99999999	99999999	99999999	99999999	99999999	99999999	99999999	99999999	99999999	99999999	99999999	99999999	99999999	99999999	99999999	99999999	99999999	99999999	99999999	99999999	99999999	99999999	99999999	99999999	99999999	99999999	99999999	99999999	1256	3043	2575	2820	3282	3647	2970	3695	3462	3983	4033	3903	4280	3927	4348	4021
667	99999999	99999999	99999999	99999999	99999999	99999999	99999999	99999999	99999999	99999999	99999999	99999999	99999999	99999999	99999999	99999999	99999999	99999999	99999999	99999999	99999999	99999999	99999999	99999999	99999999	99999999	99999999	99999999	99999999	99999999	99999999	99999999	99999999	99999999	4213	2824	3497	3328	3291	3210	3868	3487	3043	4351	4016	3967	4478	4347	4172
668	99999999	99999999	99999999	99999999	99999999	99999999	99999999	99999999	99999999	99999999	99999999	99999999	99999999	99999999	99999999	99999999	99999999	99999999	99999999	99999999	99999999	99999999	99999999	99999999	99999999	99999999	1268	2027	2735	99999999	99999999	99999999	2315	4270	3682	3886	3251	3885	3685	3761	3449	3464	3856	3710	3737	3834	4351	4358	4621
669	99999999	99999999	99999999	99999999	99999999	99999999	99999999	99999999	99999999	99999999	99999999	99999999	99999999	99999999	99999999	99999999	99999999	99999999	99999999	99999999	99999999	99999999	99999999	99999999	99999999	99999999	99999999	99999999	99999999	99999999	99999999	3234	99999999	2288	4021	3204	4000	2899	3085	3540	3951	3802	3701	4044	3698	3941	3813	4321	4404
670	99999999	99999999	99999999	99999999	99999999	99999999	99999999	99999999	99999999	99999999	99999999	99999999	99999999	99999999	99999999	99999999	99999999	99999999	99999999	99999999	99999999	99999999	99999999	99999999	99999999	99999999	99999999	1788	99999999	99999999	99999999	3694	4001	4025	3989	3443	5745	3176	3216	2968	3964	3927	3883	3805	4178	4072	4038	4282	4154
671	99999999	99999999	99999999	99999999	99999999	99999999	99999999	99999999	99999999	99999999	99999999	99999999	99999999	99999999	99999999	99999999	99999999	99999999	99999999	99999999	99999999	99999999	99999999	99999999	99999999	99999999	99999999	99999999	99999999	99999999	99999999	4413	3470	3401	3436	2863	99999999	3520	3172	3708	3674	4031	4256	4252	3954	3980	4130	4131	4094
672	99999999	99999999	99999999	99999999	99999999	99999999	99999999	99999999	99999999	99999999	99999999	99999999	99999999	99999999	99999999	99999999	99999999	99999999	99999999	99999999	99999999	99999999	99999999	99999999	99999999	99999999	99999999	99999999	99999999	99999999	99999999	2030	3789	2813	3590	3149	3826	3394	3741	3913	3516	3800	3863	3881	3721	3804	3986	3605	4369
673	99999999	99999999	99999999	99999999	99999999	99999999	99999999	99999999	99999999	99999999	99999999	99999999	99999999	99999999	99999999	99999999	99999999	99999999	99999999	99999999	99999999	99999999	217	99999999	99999999	99999999	99999999	99999999	2153	99999999	99999999	99999999	2648	3075	2502	3714	3299	3691	3251	1533	3829	3389	3698	3855	4029	3953	4483	4380	4643
674	99999999	99999999	99999999	99999999	99999999	99999999	99999999	99999999	99999999	99999999	99999999	99999999	99999999	99999999	99999999	99999999	99999999	99999999	99999999	99999999	99999999	99999999	99999999	99999999	99999999	99999999	99999999	99999999	4212	99999999	99999999	99999999	2874	99999999	99999999	99999999	3019	3519	3465	3077	3901	3522	3514	3878	3958	3764	4332	4132	4414
675	99999999	99999999	99999999	99999999	99999999	99999999	99999999	99999999	99999999	99999999	99999999	99999999	99999999	99999999	99999999	99999999	99999999	99999999	99999999	99999999	99999999	99999999	99999999	99999999	99999999	99999999	99999999	99999999	99999999	99999999	99999999	99999999	4250	2732	2980	3910	2091	4073	3932	3291	3386	3705	4079	3871	3959	4426	4314	4007	4369
676	99999999	99999999	99999999	99999999	99999999	99999999	99999999	99999999	99999999	99999999	99999999	99999999	99999999	99999999	99999999	99999999	99999999	99999999	99999999	99999999	99999999	99999999	99999999	99999999	99999999	99999999	99999999	99999999	99999999	99999999	99999999	3307	4141	99999999	3750	3684	99999999	2530	3341	3087	3131	3776	3973	3637	4017	3938	4201	4268	4717
677	99999999	99999999	99999999	99999999	99999999	99999999	99999999	99999999	99999999	99999999	99999999	99999999	99999999	99999999	99999999	99999999	99999999	99999999	99999999	99999999	99999999	99999999	99999999	99999999	99999999	99999999	99999999	99999999	99999999	99999999	2556	3114	99999999	3481	2282	3237	99999999	3787	3883	3816	3756	3860	3601	3946	3977	4092	3989	4037	4076
678	99999999	99999999	99999999	99999999	99999999	99999999	99999999	99999999	99999999	99999999	99999999	99999999	99999999	99999999	99999999	99999999	99999999	99999999	99999999	99999999	99999999	99999999	99999999	99999999	99999999	99999999	99999999	99999999	99999999	99999999	99999999	2441	3062	99999999	3321	2848	3682	3797	3301	3122	3785	3890	3953	3801	3830	3968	4216	4042	4216
679	99999999	99999999	99999999	99999999	99999999	99999999	99999999	99999999	99999999	99999999	99999999	99999999	99999999	99999999	99999999	99999999	99999999	99999999	99999999	99999999	99999999	99999999	99999999	99999999	99999999	99999999	99999999	99999999	3783	3519	99999999	3063	99999999	3354	3778	3882	4287	3701	3309	2670	3515	3611	3636	3694	4351	3624	4181	4399	4212
680	99999999	99999999	99999999	99999999	99999999	99999999	99999999	99999999	99999999	99999999	99999999	99999999	99999999	99999999	99999999	99999999	99999999	99999999	99999999	99999999	99999999	99999999	99999999	99999999	99999999	99999999	99999999	99999999	99999999	99999999	99999999	2602	4355	3500	3919	3455	3613	3534	3944	3482	3619	3828	3828	4034	4411	3799	4009	4417	4043
681	99999999	99999999	99999999	99999999	99999999	99999999	99999999	99999999	99999999	99999999	99999999	99999999	99999999	99999999	99999999	99999999	99999999	99999999	99999999	99999999	99999999	99999999	99999999	99999999	99999999	99999999	99999999	99999999	99999999	99999999	3257	3544	99999999	3512	2078	99999999	3697	3307	4295	3523	3727	4025	4364	3714	4319	3578	4435	4211	4858
682	99999999	99999999	99999999	99999999	99999999	99999999	99999999	99999999	99999999	99999999	99999999	99999999	99999999	99999999	99999999	99999999	99999999	99999999	99999999	99999999	99999999	99999999	99999999	99999999	99999999	99999999	99999999	260	99999999	99999999	4214	99999999	3941	3070	3198	3568	3792	3214	3360	3514	1578	3561	3659	4139	3677	4035	4128	4356	4095
683	99999999	99999999	99999999	99999999	99999999	99999999	99999999	99999999	99999999	99999999	99999999	99999999	99999999	99999999	99999999	99999999	99999999	99999999	99999999	99999999	99999999	99999999	99999999	99999999	99999999	99999999	99999999	99999999	99999999	99999999	99999999	99999999	4062	99999999	3505	3489	3481	3138	3125	3544	2916	3783	3879	3809	3515	3771	4086	3921	3896
684	99999999	99999999	99999999	99999999	99999999	99999999	99999999	99999999	99999999	99999999	99999999	99999999	99999999	99999999	99999999	99999999	99999999	99999999	99999999	99999999	99999999	99999999	99999999	99999999	2463	1770	99999999	99999999	99999999	99999999	99999999	99999999	99999999	4028	3947	2604	3978	4063	3214	4082	3729	3402	3499	3819	4128	4504	4089	4556	4086
685	99999999	99999999	99999999	99999999	99999999	99999999	99999999	99999999	99999999	99999999	99999999	99999999	99999999	99999999	99999999	99999999	99999999	99999999	99999999	99999999	99999999	99999999	99999999	99999999	99999999	99999999	2546	99999999	99999999	99999999	99999999	4840	3539	3609	2890	3196	4454	3635	3584	3657	3063	3543	3642	4156	4096	3884	4009	4024	4312
686	99999999	99999999	99999999	99999999	99999999	99999999	99999999	99999999	99999999	99999999	99999999	99999999	99999999	99999999	99999999	99999999	99999999	99999999	99999999	558	99999999	99999999	99999999	99999999	99999999	99999999	99999999	99999999	99999999	99999999	3780	99999999	99999999	4436	3380	3229	3165	3787	3561	3489	3845	3654	3614	4064	3598	4370	3874	4468	4298
687	99999999	99999999	99999999	99999999	99999999	99999999	99999999	99999999	99999999	99999999	99999999	99999999	99999999	99999999	99999999	99999999	99999999	99999999	99999999	99999999	99999999	99999999	99999999	99999999	99999999	99999999	99999999	99999999	99999999	99999999	99999999	99999999	6158	4920	3629	4155	3761	3971	3910	3791	3392	4000	3337	4206	4022	3747	4011	4132	3862
688	99999999	99999999	99999999	99999999	99999999	99999999	99999999	99999999	99999999	99999999	99999999	99999999	99999999	99999999	99999999	99999999	99999999	99999999	99999999	331	99999999	99999999	99999999	99999999	99999999	99999999	99999999	99999999	99999999	99999999	99999999	99999999	99999999	3294	3356	99999999	2905	3646	4325	3304	3359	3782	4115	3865	4063	3794	4026	4653	3927
689	99999999	99999999	99999999	99999999	99999999	99999999	99999999	99999999	99999999	99999999	99999999	99999999	99999999	99999999	99999999	99999999	99999999	99999999	99999999	99999999	99999999	99999999	99999999	99999999	99999999	99999999	99999999	99999999	99999999	99999999	99999999	99999999	99999999	3960	3079	99999999	3746	2984	3291	3791	3742	3748	3461	3587	3631	4159	3984	4377	3595
690	99999999	99999999	99999999	99999999	99999999	99999999	99999999	99999999	99999999	99999999	99999999	99999999	99999999	99999999	99999999	99999999	99999999	99999999	99999999	99999999	99999999	99999999	99999999	99999999	99999999	99999999	3604	3828	1726	2501	3536	99999999	3321	3588	99999999	3761	3234	3610	3953	3252	3571	3892	3757	4325	3901	4628	4085	4217	4335
691	99999999	99999999	99999999	99999999	99999999	99999999	99999999	99999999	99999999	99999999	99999999	99999999	99999999	99999999	99999999	99999999	99999999	99999999	99999999	99999999	99999999	99999999	99999999	99999999	99999999	99999999	99999999	99999999	3289	99999999	99999999	99999999	3712	2434	2833	3434	2680	3123	4046	2817	3686	3815	3862	3795	3972	3917	4314	4300	4145
692	99999999	99999999	99999999	99999999	99999999	99999999	99999999	99999999	99999999	99999999	99999999	99999999	99999999	99999999	99999999	99999999	99999999	99999999	99999999	99999999	99999999	99999999	99999999	99999999	99999999	99999999	99999999	99999999	99999999	99999999	99999999	5691	99999999	2806	3052	3467	4761	2969	4107	3670	3541	3455	3744	3801	3915	4385	3973	4503	4415
693	99999999	99999999	99999999	99999999	99999999	99999999	99999999	99999999	99999999	99999999	99999999	99999999	99999999	99999999	99999999	99999999	99999999	99999999	99999999	99999999	99999999	99999999	99999999	99999999	99999999	99999999	99999999	99999999	99999999	2922	99999999	99999999	1835	4377	99999999	3947	2936	4019	3602	3631	3835	3640	3946	3780	4181	3637	4107	4365	4426
694	99999999	99999999	99999999	99999999	99999999	99999999	99999999	99999999	99999999	99999999	99999999	99999999	99999999	99999999	99999999	99999999	99999999	99999999	99999999	99999999	99999999	99999999	99999999	99999999	99999999	99999999	99999999	99999999	3004	99999999	99999999	99999999	3458	99999999	3189	3354	3143	3673	3433	99999999	4045	3343	3827	4041	3434	3626	3476	4243	4191
695	99999999	99999999	99999999	99999999	99999999	99999999	99999999	99999999	99999999	99999999	99999999	99999999	99999999	99999999	99999999	99999999	99999999	99999999	99999999	99999999	99999999	99999999	99999999	99999999	99999999	99999999	99999999	99999999	99999999	99999999	99999999	3463	2949	3840	3862	3163	3329	3265	4056	3628	3525	3067	3518	3919	3885	4494	3941	4319	4280
696	99999999	99999999	99999999	99999999	99999999	99999999	99999999	99999999	99999999	99999999	99999999	99999999	99999999	99999999	99999999	99999999	99999999	99999999	99999999	99999999	99999999	99999999	99999999	99999999	99999999	99999999	671	99999999	5062	99999999	99999999	99999999	99999999	1885	99999999	1406	1347	3574	3578	3511	4190	3812	3955	3799	3498	3826	4308	4037	3941
697	99999999	99999999	99999999	99999999	99999999	99999999	99999999	99999999	99999999	99999999	99999999	99999999	99999999	99999999	99999999	99999999	180	99999999	99999999	99999999	99999999	99999999	99999999	99999999	99999999	99999999	99999999	99999999	99999999	99999999	99999999	3917	2689	3478	99999999	3410	2893	3100	3254	3101	3665	3952	3111	3666	3721	4055	3705	4184	3942
698	99999999	99999999	99999999	99999999	99999999	99999999	99999999	99999999	99999999	99999999	99999999	99999999	99999999	99999999	99999999	99999999	99999999	99999999	99999999	99999999	99999999	99999999	99999999	99999999	99999999	99999999	99999999	99999999	3087	4098	4372	1802	2630	3908	4263	3951	3428	3578	3453	3699	3529	3753	3825	3296	4527	3626	3780	4575	4414
699	99999999	99999999	99999999	99999999	99999999	99999999	99999999	99999999	99999999	99999999	99999999	99999999	99999999	99999999	99999999	99999999	99999999	99999999	99999999	99999999	99999999	99999999	99999999	99999999	99999999	99999999	99999999	99999999	99999999	99999999	4512	4479	4003	4885	99999999	3814	3413	3621	3375	2136	3188	3807	3844	3807	4242	4023	3983	4060	4092
700	99999999	99999999	99999999	99999999	99999999	99999999	99999999	99999999	99999999	99999999	99999999	99999999	99999999	99999999	99999999	99999999	99999999	99999999	99999999	99999999	99999999	99999999	99999999	99999999	99999999	99999999	99999999	99999999	99999999	99999999	99999999	3307	3182	3075	99999999	3040	3506	3247	3279	3352	3816	3533	3419	4011	3933	4376	4074	4392	4211
701	99999999	99999999	99999999	99999999	99999999	99999999	99999999	99999999	99999999	99999999	99999999	99999999	99999999	99999999	99999999	99999999	99999999	99999999	99999999	99999999	99999999	99999999	99999999	99999999	99999999	99999999	99999999	99999999	99999999	99999999	2724	3764	99999999	4679	3338	3512	2871	99999999	3468	3362	3640	3882	3523	3863	4054	3923	3912	4154	4437
702	99999999	99999999	99999999	99999999	99999999	99999999	99999999	99999999	99999999	99999999	99999999	99999999	99999999	99999999	99999999	99999999	99999999	99999999	99999999	99999999	99999999	99999999	99999999	99999999	99999999	99999999	99999999	2957	99999999	99999999	99999999	99999999	2647	99999999	3763	99999999	3764	3855	99999999	3441	3549	3728	3864	3693	4488	4003	4089	3974	3889
703	99999999	99999999	99999999	99999999	99999999	99999999	99999999	99999999	99999999	99999999	99999999	99999999	99999999	99999999	99999999	99999999	99999999	99999999	99999999	99999999	99999999	99999999	99999999	99999999	99999999	99999999	99999999	99999999	99999999	99999999	99999999	3394	99999999	99999999	2475	2405	2057	2870	2918	3741	3426	3294	3929	4025	3474	4263	4195	4174	4335
704	99999999	99999999	99999999	99999999	99999999	99999999	99999999	99999999	99999999	99999999	99999999	99999999	99999999	99999999	99999999	99999999	99999999	99999999	99999999	99999999	99999999	99999999	99999999	99999999	99999999	99999999	416	99999999	99999999	2128	99999999	99999999	3470	4089	3220	2556	5376	3723	4357	3542	3517	3919	3090	3669	3640	4015	3954	4140	4413
705	99999999	99999999	99999999	99999999	99999999	99999999	99999999	99999999	99999999	99999999	99999999	99999999	99999999	99999999	99999999	99999999	99999999	99999999	99999999	252	99999999	99999999	1236	99999999	99999999	99999999	2749	99999999	99999999	2733	3128	2567	2817	1852	99999999	3209	3315	3783	3616	4272	3644	3676	3513	3915	3768	4120	3670	3951	4511
706	99999999	99999999	99999999	99999999	99999999	99999999	99999999	99999999	99999999	99999999	99999999	99999999	99999999	99999999	99999999	99999999	99999999	99999999	99999999	99999999	99999999	99999999	99999999	99999999	99999999	99999999	99999999	99999999	99999999	99999999	1501	99999999	3235	99999999	3408	2936	3693	3454	3395	3408	3947	3575	4104	3822	3915	4323	4421	4220	4241
707	99999999	99999999	99999999	99999999	99999999	99999999	99999999	99999999	99999999	99999999	99999999	99999999	99999999	99999999	99999999	99999999	99999999	99999999	99999999	99999999	99999999	99999999	99999999	99999999	99999999	99999999	99999999	99999999	99999999	714	4126	999	99999999	2810	3603	3735	3681	3966	3439	3812	2679	3666	4156	3228	3829	4101	4002	4247	4563
708	99999999	99999999	99999999	99999999	99999999	99999999	99999999	99999999	99999999	99999999	99999999	99999999	99999999	99999999	99999999	99999999	99999999	99999999	99999999	99999999	99999999	99999999	99999999	99999999	99999999	99999999	99999999	99999999	99999999	99999999	99999999	99999999	3132	99999999	3571	3408	3268	3224	3154	3746	3866	3653	3846	3884	4073	4126	4291	4295	4343
709	99999999	99999999	99999999	99999999	99999999	99999999	99999999	99999999	99999999	99999999	99999999	99999999	99999999	99999999	99999999	99999999	99999999	99999999	99999999	99999999	99999999	99999999	99999999	99999999	99999999	99999999	99999999	99999999	99999999	99999999	99999999	99999999	99999999	99999999	99999999	4196	3766	2525	3791	3468	2658	4294	3724	4113	4043	4250	4277	4079	4400
710	99999999	99999999	99999999	99999999	99999999	99999999	99999999	99999999	99999999	99999999	99999999	99999999	99999999	99999999	99999999	99999999	99999999	99999999	99999999	99999999	99999999	99999999	99999999	99999999	99999999	99999999	2710	99999999	99999999	1286	99999999	99999999	3272	3969	3218	2698	99999999	2918	3422	3426	3988	3990	2925	4021	3900	3911	4150	4306	4857
711	99999999	99999999	99999999	99999999	99999999	99999999	99999999	99999999	99999999	99999999	99999999	99999999	99999999	99999999	99999999	99999999	99999999	99999999	99999999	99999999	99999999	99999999	1365	99999999	99999999	99999999	99999999	99999999	99999999	99999999	99999999	1959	99999999	3956	3898	3673	3544	4466	3401	3532	4019	3909	3870	3117	3901	4269	3679	4507	4310
712	99999999	99999999	99999999	99999999	99999999	99999999	99999999	99999999	99999999	99999999	99999999	99999999	99999999	99999999	99999999	99999999	99999999	99999999	99999999	99999999	99999999	99999999	99999999	99999999	99999999	99999999	99999999	99999999	99999999	99999999	99999999	1973	99999999	99999999	3977	2817	3096	3100	3433	3392	3516	3540	4155	3602	3599	4050	4141	3736	4181
713	99999999	99999999	99999999	99999999	99999999	99999999	99999999	99999999	99999999	99999999	99999999	99999999	99999999	99999999	99999999	99999999	99999999	99999999	99999999	99999999	99999999	99999999	99999999	99999999	99999999	99999999	99999999	99999999	99999999	3046	2333	99999999	3643	3515	99999999	99999999	4012	3770	3645	3507	3337	3833	4486	3800	3967	3763	4241	3862	3908
714	99999999	99999999	99999999	99999999	99999999	99999999	99999999	99999999	99999999	99999999	99999999	99999999	99999999	99999999	99999999	99999999	99999999	99999999	99999999	99999999	99999999	99999999	99999999	304	99999999	99999999	99999999	2376	2030	99999999	3084	99999999	3235	99999999	99999999	99999999	99999999	3416	3395	3387	3809	3565	3661	3873	3785	3800	3878	4131	4431
715	99999999	99999999	99999999	99999999	99999999	99999999	99999999	99999999	99999999	99999999	99999999	99999999	99999999	99999999	99999999	99999999	99999999	99999999	99999999	99999999	99999999	99999999	99999999	1279	99999999	99999999	1020	99999999	99999999	99999999	3678	99999999	2365	3305	3059	3665	99999999	3602	2461	3409	4293	3575	3966	4066	3921	4285	4147	4539	4580
716	99999999	99999999	99999999	99999999	99999999	99999999	99999999	99999999	99999999	99999999	99999999	99999999	99999999	99999999	99999999	99999999	99999999	99999999	99999999	99999999	99999999	99999999	99999999	99999999	99999999	99999999	99999999	99999999	99999999	99999999	99999999	99999999	2378	3076	2617	3497	3002	3322	3699	3503	3758	3424	3809	3634	3933	4089	4408	4149	4214
717	99999999	99999999	99999999	99999999	99999999	99999999	99999999	99999999	99999999	99999999	99999999	99999999	99999999	99999999	99999999	99999999	99999999	99999999	99999999	99999999	99999999	99999999	99999999	99999999	99999999	99999999	99999999	99999999	4031	3426	99999999	99999999	2342	99999999	3319	1537	3536	3869	3672	3940	3745	3693	3743	3763	3516	3121	4075	3826	4026
718	99999999	99999999	99999999	99999999	99999999	99999999	99999999	99999999	99999999	99999999	99999999	99999999	99999999	99999999	99999999	99999999	99999999	99999999	99999999	99999999	99999999	99999999	99999999	99999999	99999999	99999999	99999999	99999999	99999999	99999999	3066	2205	99999999	1464	99999999	3736	3477	2887	3285	3933	3316	2767	3738	3705	3107	4075	4244	4224	4587
719	99999999	99999999	99999999	99999999	99999999	99999999	99999999	99999999	99999999	99999999	99999999	99999999	99999999	99999999	99999999	99999999	99999999	99999999	99999999	99999999	99999999	99999999	1081	99999999	99999999	99999999	2593	99999999	99999999	99999999	4575	2931	3010	3475	2036	99999999	3267	3115	3671	3683	3762	3804	3493	3998	3903	4240	4144	4188	4288
720	99999999	99999999	99999999	99999999	99999999	99999999	99999999	99999999	99999999	99999999	99999999	99999999	99999999	99999999	99999999	99999999	99999999	99999999	99999999	99999999	99999999	99999999	99999999	99999999	99999999	99999999	99999999	99999999	2261	99999999	3068	3061	99999999	99999999	99999999	2875	3315	3481	3604	3439	3558	3370	3780	4344	3871	4159	4404	4239	4346
721	99999999	99999999	99999999	99999999	99999999	99999999	99999999	99999999	99999999	99999999	99999999	99999999	99999999	99999999	99999999	99999999	99999999	99999999	99999999	99999999	99999999	1232	99999999	99999999	99999999	99999999	99999999	99999999	99999999	99999999	99999999	3248	4092	99999999	99999999	2609	3481	3909	3209	3314	3452	4051	3824	3941	4239	3635	4107	4316	4132
722	99999999	99999999	99999999	99999999	99999999	72	99999999	99999999	99999999	99999999	99999999	99999999	99999999	99999999	99999999	99999999	99999999	99999999	99999999	99999999	99999999	99999999	99999999	99999999	99999999	99999999	99999999	99999999	99999999	99999999	99999999	2647	3046	2795	3873	2910	3666	3417	2635	3080	3735	4214	4018	3874	4311	3702	4063	4073	4326
723	99999999	99999999	99999999	99999999	99999999	99999999	99999999	99999999	99999999	99999999	99999999	99999999	99999999	99999999	99999999	99999999	99999999	99999999	99999999	99999999	99999999	99999999	99999999	99999999	99999999	99999999	99999999	99999999	99999999	99999999	2883	2875	3674	3395	2992	99999999	99999999	3096	3563	3619	3943	3697	3486	3800	4148	3721	4313	4305	3818
724	99999999	99999999	99999999	99999999	99999999	99999999	99999999	99999999	99999999	99999999	99999999	99999999	99999999	99999999	99999999	99999999	99999999	99999999	99999999	99999999	99999999	99999999	99999999	99999999	99999999	99999999	99999999	99999999	99999999	99999999	2602	99999999	2714	3171	3086	3801	3562	4535	2196	4136	3850	4141	3857	3860	3871	4237	4397	3905	4292
725	99999999	99999999	99999999	99999999	99999999	99999999	99999999	99999999	99999999	99999999	99999999	99999999	99999999	99999999	99999999	99999999	99999999	99999999	99999999	99999999	99999999	99999999	99999999	99999999	99999999	99999999	771	99999999	99999999	99999999	99999999	3633	99999999	3004	3706	3901	3608	2748	4137	2716	3307	3636	3800	3717	4205	4073	3836	4120	4207
726	99999999	99999999	99999999	99999999	99999999	99999999	99999999	99999999	99999999	99999999	99999999	99999999	99999999	99999999	99999999	99999999	99999999	99999999	99999999	99999999	99999999	99999999	99999999	99999999	99999999	99999999	99999999	99999999	99999999	99999999	4355	4274	3147	3956	4291	3424	3052	99999999	2821	2954	3854	3486	3736	4102	3517	3933	4410	4269	4165
727	99999999	99999999	99999999	99999999	99999999	99999999	99999999	99999999	99999999	99999999	99999999	99999999	99999999	99999999	99999999	99999999	99999999	99999999	99999999	99999999	99999999	99999999	99999999	99999999	99999999	99999999	99999999	99999999	1754	2188	99999999	3616	3976	3693	2833	5146	5237	3731	4605	3433	3594	3830	3847	4292	4043	3888	3871	4124	4022
728	99999999	99999999	99999999	99999999	99999999	99999999	99999999	99999999	99999999	99999999	99999999	99999999	99999999	99999999	99999999	99999999	99999999	99999999	99999999	919	99999999	99999999	99999999	99999999	99999999	99999999	99999999	99999999	99999999	99999999	99999999	1661	3862	3320	3862	3650	3464	2949	3683	4135	3654	3709	3574	3890	3691	3969	4235	4259	4012
729	99999999	99999999	99999999	99999999	99999999	99999999	99999999	99999999	99999999	99999999	99999999	99999999	99999999	99999999	99999999	99999999	99999999	99999999	99999999	99999999	99999999	99999999	99999999	99999999	99999999	99999999	99999999	99999999	99999999	99999999	99999999	2243	3312	2915	3432	3132	3082	3356	3655	3584	3290	4008	3855	4026	3638	4144	3901	3752	3986
730	99999999	99999999	99999999	99999999	99999999	99999999	99999999	99999999	99999999	99999999	99999999	99999999	99999999	99999999	99999999	99999999	99999999	99999999	99999999	99999999	99999999	99999999	99999999	99999999	99999999	99999999	99999999	99999999	99999999	99999999	99999999	2285	99999999	3161	3545	3233	4063	3570	3694	3662	4096	4068	3617	4049	3675	4049	4041	3865	4324
731	99999999	99999999	99999999	99999999	99999999	99999999	99999999	99999999	99999999	99999999	99999999	99999999	99999999	99999999	99999999	99999999	99999999	99999999	99999999	99999999	99999999	99999999	99999999	99999999	99999999	99999999	99999999	99999999	99999999	1706	99999999	99999999	99999999	3676	3069	2905	3809	3524	3382	3070	3704	3891	3474	3552	3921	4175	3556	4091	4210
732	99999999	99999999	99999999	99999999	99999999	99999999	99999999	99999999	99999999	99999999	99999999	117	99999999	99999999	99999999	99999999	99999999	99999999	99999999	99999999	99999999	99999999	99999999	2459	99999999	99999999	99999999	99999999	99999999	99999999	2263	99999999	3504	99999999	3837	2523	3736	4105	3669	3721	3722	3943	3533	3629	3804	3932	4397	4097	4147
733	99999999	99999999	99999999	99999999	99999999	99999999	99999999	99999999	99999999	99999999	99999999	99999999	99999999	99999999	99999999	99999999	99999999	99999999	99999999	99999999	99999999	99999999	99999999	99999999	99999999	99999999	99999999	99999999	99999999	2256	2667	99999999	4572	3350	3454	3403	4870	3125	3303	3717	3611	3665	3682	3825	4331	4087	4171	4168	4242
734	99999999	99999999	99999999	99999999	99999999	99999999	99999999	99999999	99999999	99999999	99999999	99999999	99999999	99999999	99999999	99999999	99999999	99999999	99999999	99999999	99999999	99999999	99999999	99999999	99999999	99999999	99999999	99999999	99999999	99999999	99999999	3324	99999999	3409	3778	99999999	3223	99999999	3709	3600	4173	3650	3770	4340	3876	4488	3953	4569	4377
735	99999999	99999999	99999999	99999999	99999999	99999999	99999999	99999999	99999999	99999999	99999999	99999999	99999999	99999999	99999999	99999999	99999999	99999999	99999999	99999999	99999999	99999999	99999999	99999999	99999999	99999999	99999999	99999999	99999999	99999999	99999999	99999999	2835	2351	4096	3758	3301	3170	3489	3982	4057	3638	3575	3756	4022	4095	4350	4324	4406
736	99999999	99999999	99999999	99999999	99999999	99999999	99999999	99999999	99999999	99999999	99999999	99999999	99999999	99999999	99999999	99999999	99999999	99999999	99999999	300	99999999	99999999	99999999	99999999	99999999	99999999	99999999	99999999	99999999	99999999	99999999	99999999	2978	99999999	99999999	3242	3527	3594	3717	3321	3843	3615	3795	3990	3733	3872	4345	4339	4253
737	99999999	99999999	99999999	99999999	99999999	99999999	99999999	99999999	99999999	99999999	99999999	99999999	99999999	99999999	99999999	99999999	114	99999999	99999999	99999999	99999999	99999999	99999999	99999999	99999999	99999999	99999999	99999999	99999999	99999999	3724	3664	99999999	3864	4914	4221	3829	3757	3314	3446	3275	3861	3685	3876	3782	4198	4123	4505	3889
738	99999999	99999999	99999999	99999999	99999999	99999999	99999999	99999999	99999999	99999999	99999999	99999999	99999999	99999999	99999999	99999999	99999999	99999999	99999999	99999999	99999999	99999999	99999999	99999999	99999999	1168	99999999	99999999	2689	99999999	2906	99999999	3602	3233	4020	2978	3797	3458	2972	3320	3711	3557	3552	3866	4005	3688	4673	3170	4505
739	99999999	99999999	99999999	99999999	99999999	99999999	99999999	99999999	99999999	99999999	99999999	99999999	99999999	99999999	99999999	99999999	99999999	99999999	99999999	99999999	99999999	99999999	99999999	99999999	99999999	99999999	99999999	740	99999999	2033	99999999	99999999	99999999	99999999	3829	3424	3214	99999999	3442	4022	3992	3746	4351	3678	3692	4144	4054	3963	4100
740	99999999	99999999	99999999	99999999	99999999	99999999	99999999	99999999	99999999	99999999	99999999	99999999	99999999	99999999	99999999	99999999	99999999	99999999	99999999	99999999	99999999	99999999	99999999	99999999	99999999	99999999	99999999	1269	2705	2632	99999999	99999999	99999999	1833	99999999	2606	3520	3093	3624	3546	4014	3661	3958	3590	3732	4024	4389	3914	4398
741	99999999	99999999	99999999	99999999	99999999	99999999	99999999	99999999	99999999	99999999	99999999	99999999	99999999	99999999	99999999	99999999	99999999	99999999	99999999	99999999	99999999	99999999	99999999	99999999	99999999	99999999	99999999	99999999	99999999	99999999	99999999	2860	3468	3229	2461	99999999	2801	4180	4290	3111	3754	4146	3667	4203	3923	3964	4202	4192	4385
742	99999999	99999999	99999999	99999999	99999999	99999999	99999999	99999999	99999999	99999999	99999999	99999999	99999999	99999999	99999999	99999999	99999999	99999999	99999999	99999999	99999999	99999999	99999999	99999999	99999999	99999999	99999999	99999999	99999999	3714	99999999	3351	3334	2740	3400	3121	3522	3350	3711	2631	3777	3766	3965	3933	3545	3933	3720	4268	4327
743	99999999	99999999	99999999	99999999	99999999	99999999	99999999	99999999	99999999	99999999	99999999	99999999	99999999	99999999	99999999	99999999	99999999	99999999	99999999	99999999	99999999	99999999	99999999	99999999	99999999	99999999	99999999	99999999	99999999	99999999	99999999	1509	2876	3715	3176	1870	3607	3125	4505	3912	4019	3701	4054	3452	3646	4042	4074	4555	4158
744	99999999	99999999	99999999	99999999	99999999	99999999	99999999	99999999	99999999	99999999	99999999	99999999	99999999	99999999	99999999	99999999	99999999	99999999	99999999	99999999	99999999	99999999	99999999	99999999	99999999	99999999	99999999	99999999	99999999	99999999	99999999	4133	3443	3295	99999999	3174	3429	4003	3799	3202	4095	3926	4321	3911	3841	3906	3510	4309	4560
745	99999999	99999999	99999999	99999999	99999999	99999999	99999999	99999999	99999999	99999999	99999999	99999999	99999999	99999999	99999999	99999999	99999999	99999999	99999999	99999999	99999999	99999999	99999999	99999999	99999999	99999999	99999999	99999999	99999999	99999999	99999999	99999999	99999999	2741	3742	99999999	4030	3909	3286	3586	2978	3824	3906	3571	4364	4052	4315	4334	4309
746	99999999	99999999	99999999	99999999	99999999	99999999	99999999	99999999	99999999	99999999	99999999	99999999	99999999	99999999	99999999	99999999	99999999	99999999	99999999	99999999	99999999	99999999	99999999	99999999	99999999	99999999	99999999	99999999	3004	99999999	2072	99999999	3262	2217	2984	2700	3559	2946	3789	3504	3409	3032	3588	3896	4301	3441	3864	4319	3959
747	99999999	99999999	99999999	99999999	99999999	99999999	99999999	99999999	99999999	99999999	99999999	99999999	99999999	99999999	99999999	99999999	99999999	99999999	99999999	99999999	99999999	99999999	99999999	99999999	99999999	99999999	99999999	99999999	99999999	99999999	99999999	4084	99999999	2410	99999999	3453	3386	3657	3697	3956	3721	4205	3566	4279	3844	2764	4221	3796	4172
748	99999999	99999999	99999999	99999999	99999999	99999999	99999999	99999999	99999999	99999999	99999999	99999999	99999999	99999999	99999999	99999999	99999999	99999999	99999999	99999999	99999999	99999999	99999999	99999999	99999999	99999999	99999999	99999999	99999999	99999999	99999999	3970	3658	3093	2732	3556	3521	3832	99999999	3657	3498	3970	3902	3604	3436	4258	4131	4396	4061
749	99999999	99999999	99999999	99999999	99999999	99999999	99999999	99999999	99999999	99999999	99999999	99999999	99999999	99999999	99999999	99999999	99999999	99999999	99999999	568	99999999	99999999	99999999	99999999	99999999	99999999	99999999	99999999	99999999	2416	2941	99999999	3194	3262	3878	3273	2925	3393	3324	3858	3220	3574	3812	3905	3738	4255	4346	4338	3891
750	99999999	99999999	99999999	99999999	99999999	99999999	99999999	99999999	99999999	99999999	99999999	99999999	99999999	99999999	99999999	99999999	99999999	99999999	99999999	99999999	99999999	99999999	99999999	99999999	99999999	2436	99999999	99999999	4519	99999999	3223	3103	1601	99999999	3744	3857	2908	3276	3777	3480	3659	3643	3882	3967	4064	3945	4106	4192	3869
751	99999999	99999999	99999999	99999999	99999999	99999999	99999999	99999999	99999999	99999999	99999999	99999999	99999999	99999999	99999999	99999999	99999999	99999999	99999999	99999999	99999999	99999999	99999999	99999999	99999999	99999999	99999999	99999999	99999999	99999999	3500	99999999	2911	99999999	2630	2343	4078	3378	3539	3374	3621	3625	4076	3608	3822	3958	4427	4088	4435
752	99999999	99999999	99999999	99999999	99999999	99999999	99999999	99999999	99999999	99999999	99999999	99999999	99999999	99999999	99999999	99999999	99999999	99999999	99999999	99999999	99999999	99999999	99999999	99999999	99999999	99999999	99999999	99999999	99999999	2836	99999999	3951	99999999	3552	99999999	3868	3991	99999999	3962	3580	3478	3719	3798	3957	4647	3747	4385	4032	4402
753	99999999	99999999	99999999	99999999	99999999	99999999	99999999	99999999	99999999	99999999	99999999	99999999	99999999	99999999	99999999	99999999	99999999	99999999	99999999	99999999	99999999	99999999	99999999	99999999	99999999	99999999	99999999	99999999	2312	99999999	99999999	3594	3228	3160	2589	99999999	3432	3368	3038	3811	3509	4068	4159	3050	4489	4199	4413	4753	3949
754	99999999	99999999	99999999	99999999	99999999	99999999	99999999	99999999	99999999	99999999	99999999	99999999	99999999	99999999	99999999	99999999	99999999	99999999	99999999	99999999	99999999	1855	99999999	99999999	99999999	99999999	3121	99999999	99999999	99999999	3371	99999999	3440	3568	3995	3910	3510	3770	3855	3484	3475	4135	3593	3347	3973	4098	4069	3760	4043
755	99999999	99999999	99999999	99999999	99999999	99999999	99999999	99999999	99999999	99999999	99999999	99999999	99999999	99999999	99999999	99999999	99999999	99999999	99999999	99999999	99999999	99999999	99999999	99999999	99999999	99999999	99999999	2105	99999999	99999999	99999999	99999999	3039	2870	3941	3666	3502	3732	3342	3462	3117	3477	3769	3844	3819	4276	4118	4503	4357
756	99999999	99999999	99999999	99999999	99999999	99999999	99999999	99999999	99999999	99999999	99999999	99999999	99999999	99999999	99999999	99999999	99999999	99999999	99999999	99999999	99999999	99999999	99999999	99999999	99999999	99999999	99999999	99999999	99999999	99999999	99999999	2446	3545	2897	3660	3432	3645	99999999	3389	3409	3536	3525	3446	4020	3732	3705	4338	4367	4540
757	99999999	99999999	99999999	99999999	99999999	99999999	99999999	99999999	99999999	99999999	99999999	99999999	99999999	99999999	99999999	99999999	99999999	99999999	99999999	99999999	99999999	99999999	99999999	99999999	99999999	99999999	99999999	99999999	99999999	4214	99999999	99999999	99999999	3604	3165	99999999	3897	3697	2695	3368	3557	3590	3563	3861	3982	3892	4475	4230	4166
758	99999999	99999999	99999999	99999999	99999999	99999999	99999999	99999999	99999999	99999999	99999999	99999999	99999999	99999999	99999999	99999999	99999999	99999999	99999999	99999999	99999999	99999999	99999999	99999999	99999999	99999999	99999999	635	99999999	99999999	99999999	1464	3044	2380	5870	2836	3965	3124	3311	3544	3465	4107	3641	3641	4351	3751	4606	4325	4514
759	99999999	99999999	99999999	99999999	99999999	99999999	99999999	99999999	99999999	99999999	99999999	99999999	99999999	99999999	99999999	99999999	99999999	99999999	99999999	99999999	99999999	99999999	99999999	99999999	99999999	99999999	99999999	99999999	99999999	3063	99999999	3120	1207	4338	3464	5879	4184	3745	3784	2948	4020	3735	4001	3804	4307	3957	4223	3663	3984
760	99999999	99999999	99999999	99999999	99999999	99999999	99999999	99999999	99999999	99999999	99999999	99999999	99999999	99999999	99999999	99999999	99999999	99999999	99999999	99999999	99999999	99999999	99999999	99999999	99999999	99999999	99999999	1960	99999999	99999999	99999999	99999999	4184	2863	3340	2931	2285	4116	3955	3535	2933	2914	3860	3605	4486	4171	4104	4697	4279
761	99999999	99999999	99999999	99999999	99999999	99999999	99999999	99999999	99999999	99999999	99999999	99999999	99999999	99999999	99999999	99999999	99999999	99999999	99999999	99999999	99999999	99999999	99999999	99999999	99999999	2487	99999999	99999999	3902	99999999	3332	99999999	3641	3378	99999999	3431	2950	3470	3541	3900	3627	3767	4090	4073	3961	3989	4173	4162	4617
762	99999999	99999999	99999999	99999999	99999999	99999999	99999999	99999999	99999999	99999999	99999999	99999999	99999999	99999999	99999999	99999999	99999999	99999999	99999999	99999999	99999999	99999999	99999999	99999999	99999999	99999999	99999999	99999999	1995	99999999	99999999	99999999	3390	3757	3499	3567	3657	3324	3606	3722	3690	3619	3407	3600	4247	3870	4156	4248	4223
763	99999999	99999999	99999999	99999999	99999999	99999999	99999999	99999999	99999999	99999999	99999999	99999999	99999999	99999999	99999999	99999999	99999999	99999999	99999999	99999999	99999999	99999999	99999999	99999999	99999999	99999999	3702	99999999	99999999	3021	4002	1395	99999999	4363	3338	3257	1883	3430	3077	1942	4702	3660	3711	3616	4184	4063	4138	4422	4240
764	99999999	99999999	99999999	99999999	99999999	99999999	99999999	99999999	99999999	99999999	99999999	99999999	99999999	99999999	99999999	99999999	99999999	99999999	99999999	99999999	99999999	99999999	99999999	99999999	99999999	99999999	99999999	99999999	99999999	99999999	99999999	4355	99999999	3303	2331	3684	3993	3670	3334	2342	3003	4080	3701	3877	3844	3602	3718	4370	4161
765	99999999	99999999	99999999	99999999	99999999	99999999	99999999	99999999	99999999	99999999	99999999	99999999	99999999	99999999	99999999	99999999	99999999	99999999	99999999	99999999	99999999	99999999	99999999	99999999	99999999	99999999	99999999	3075	99999999	3515	2998	99999999	99999999	3594	99999999	3694	99999999	7075	3459	3581	3597	3706	3627	3957	3869	4310	3999	4264	3945
766	99999999	99999999	99999999	99999999	99999999	99999999	99999999	108	99999999	99999999	99999999	99999999	99999999	99999999	99999999	99999999	99999999	99999999	99999999	99999999	365	99999999	99999999	99999999	99999999	99999999	2730	1975	99999999	99999999	2463	99999999	3140	3382	3928	3010	3382	3273	99999999	3418	3802	4062	3704	4293	3952	4270	4181	4458	4145
767	99999999	99999999	99999999	99999999	99999999	99999999	99999999	99999999	99999999	99999999	99999999	99999999	99999999	99999999	99999999	99999999	99999999	99999999	99999999	99999999	99999999	99999999	99999999	99999999	99999999	99999999	99999999	99999999	99999999	99999999	99999999	2735	3592	99999999	3772	3750	3704	3636	3731	4116	3220	4185	3325	4201	4243	3934	4138	4252	4371
768	99999999	99999999	99999999	99999999	99999999	99999999	99999999	99999999	99999999	99999999	99999999	99999999	99999999	99999999	99999999	99999999	319	99999999	99999999	99999999	99999999	99999999	99999999	99999999	99999999	99999999	3483	99999999	1459	99999999	99999999	3578	3396	99999999	2629	3287	99999999	3470	3419	3839	3791	4134	3881	3254	4078	4220	4139	4420	4151
769	99999999	99999999	99999999	99999999	99999999	99999999	99999999	99999999	99999999	99999999	99999999	99999999	99999999	99999999	99999999	99999999	99999999	99999999	99999999	99999999	99999999	99999999	99999999	99999999	99999999	1072	99999999	749	99999999	99999999	3624	3105	3907	99999999	4487	3339	3367	4169	99999999	3171	3682	3367	3722	3667	3667	3896	3771	4539	4329
770	99999999	99999999	99999999	99999999	99999999	99999999	99999999	99999999	99999999	99999999	99999999	99999999	99999999	99999999	99999999	99999999	99999999	99999999	99999999	99999999	99999999	99999999	99999999	99999999	99999999	99999999	99999999	99999999	2250	99999999	4424	3226	3850	2550	99999999	3297	2724	4015	3753	3448	3663	3935	3759	3963	3579	4096	4288	4164	4306
771	99999999	99999999	99999999	99999999	99999999	99999999	99999999	99999999	99999999	99999999	99999999	99999999	99999999	99999999	99999999	99999999	99999999	99999999	99999999	99999999	434	99999999	99999999	99999999	99999999	99999999	99999999	322	99999999	99999999	99999999	99999999	2960	4016	3418	3806	3192	3626	3790	3553	3699	3639	3969	4089	3629	4175	3892	4355	4582
772	99999999	99999999	99999999	99999999	99999999	99999999	99999999	99999999	99999999	99999999	99999999	99999999	99999999	99999999	99999999	99999999	680	99999999	99999999	99999999	99999999	99999999	99999999	99999999	99999999	99999999	99999999	99999999	99999999	99999999	99999999	99999999	99999999	3804	3998	3359	3425	3446	3583	3581	3496	3824	3473	3881	4438	4008	4202	4109	3885
773	99999999	99999999	99999999	99999999	99999999	99999999	99999999	99999999	99999999	99999999	99999999	99999999	99999999	99999999	99999999	99999999	99999999	99999999	99999999	99999999	99999999	99999999	99999999	99999999	99999999	99999999	99999999	99999999	99999999	99999999	99999999	4517	3769	4213	99999999	3198	4549	3298	2075	3527	3727	3579	4321	3856	4090	3983	4158	4620	4149
774	99999999	99999999	99999999	99999999	99999999	99999999	99999999	99999999	99999999	99999999	99999999	99999999	99999999	99999999	99999999	99999999	99999999	99999999	99999999	99999999	99999999	99999999	99999999	99999999	99999999	99999999	2168	2642	99999999	99999999	99999999	3575	99999999	99999999	3954	2376	3673	99999999	3874	3436	4002	3900	3869	3610	3677	3725	3992	4141	4069
775	99999999	99999999	99999999	99999999	99999999	99999999	99999999	99999999	99999999	99999999	99999999	99999999	99999999	99999999	99999999	99999999	99999999	99999999	99999999	99999999	99999999	99999999	804	99999999	99999999	99999999	99999999	99999999	99999999	2465	99999999	5200	99999999	99999999	99999999	3089	3905	4033	3358	3255	3946	3711	3771	2585	3424	4064	3905	3993	4364
776	99999999	99999999	99999999	99999999	99999999	99999999	99999999	99999999	99999999	99999999	99999999	99999999	99999999	99999999	99999999	99999999	99999999	99999999	99999999	99999999	99999999	99999999	99999999	99999999	99999999	99999999	99999999	99999999	99999999	1288	99999999	99999999	2730	2941	3109	3552	4060	3909	99999999	3544	3620	3607	3800	3917	3844	4403	3991	4342	3964
777	99999999	99999999	99999999	99999999	99999999	99999999	99999999	99999999	99999999	99999999	99999999	99999999	99999999	99999999	99999999	99999999	99999999	99999999	99999999	99999999	99999999	99999999	99999999	99999999	99999999	99999999	99999999	99999999	99999999	4013	99999999	2632	2911	3121	2899	99999999	99999999	3666	3353	3851	3370	3695	3640	99999999	4222	4124	3900	4227	4218
778	99999999	99999999	99999999	99999999	99999999	99999999	99999999	99999999	99999999	99999999	99999999	99999999	99999999	99999999	99999999	99999999	99999999	99999999	99999999	99999999	99999999	99999999	99999999	99999999	99999999	99999999	99999999	3152	99999999	4208	99999999	3339	99999999	3452	99999999	4297	3538	3573	99999999	3624	3610	3560	4131	3792	3836	4080	4264	4233	4253
779	99999999	99999999	99999999	99999999	99999999	99999999	99999999	99999999	99999999	99999999	99999999	99999999	99999999	99999999	99999999	99999999	99999999	99999999	99999999	99999999	99999999	99999999	99999999	99999999	99999999	99999999	99999999	99999999	99999999	99999999	99999999	604	99999999	99999999	2987	3411	3977	99999999	3372	3841	3827	3635	3986	4180	3936	3634	4390	4332	4250
780	99999999	99999999	99999999	99999999	99999999	99999999	99999999	99999999	99999999	99999999	99999999	99999999	99999999	99999999	99999999	99999999	99999999	99999999	99999999	99999999	99999999	99999999	99999999	99999999	99999999	99999999	99999999	99999999	99999999	2131	99999999	2688	99999999	2996	3057	3982	3631	2895	3569	2719	3380	3491	4162	3960	3958	4102	3964	4451	4068
781	99999999	99999999	99999999	99999999	99999999	99999999	99999999	99999999	99999999	99999999	99999999	99999999	99999999	99999999	99999999	99999999	99999999	99999999	99999999	99999999	99999999	99999999	99999999	99999999	2047	99999999	99999999	99999999	99999999	99999999	99999999	1340	99999999	3275	99999999	4652	3254	3798	3580	3196	3498	4224	3844	4336	4208	3924	4122	4288	4595
782	99999999	99999999	99999999	99999999	99999999	99999999	99999999	99999999	99999999	99999999	99999999	99999999	99999999	99999999	99999999	99999999	99999999	99999999	99999999	99999999	99999999	99999999	99999999	99999999	99999999	99999999	99999999	99999999	99999999	99999999	3651	2580	3926	4965	2571	4642	4582	3944	3108	3821	3565	3717	3789	3735	4025	3687	4130	3992	4038
783	99999999	99999999	99999999	99999999	99999999	99999999	99999999	99999999	99999999	99999999	99999999	99999999	99999999	99999999	99999999	99999999	99999999	99999999	99999999	99999999	99999999	99999999	99999999	99999999	99999999	99999999	99999999	99999999	99999999	99999999	99999999	4912	99999999	3476	99999999	2912	3465	3066	3081	3813	3653	4075	3912	4001	4117	4338	3458	3922	4127
784	99999999	99999999	99999999	99999999	99999999	99999999	99999999	99999999	99999999	99999999	99999999	99999999	99999999	99999999	99999999	99999999	99999999	99999999	99999999	99999999	99999999	99999999	99999999	99999999	99999999	99999999	99999999	99999999	2277	99999999	2374	99999999	99999999	2838	3458	99999999	3229	3389	3670	3471	3415	3719	4050	3635	4221	3935	3995	4698	4387
785	99999999	99999999	99999999	99999999	99999999	99999999	99999999	99999999	99999999	99999999	99999999	99999999	99999999	99999999	99999999	99999999	99999999	99999999	99999999	99999999	99999999	99999999	99999999	99999999	99999999	99999999	99999999	99999999	99999999	99999999	2865	99999999	2016	99999999	3600	3274	3742	3633	3412	3488	4101	4061	3957	4118	4046	3692	4302	4081	4215
786	99999999	99999999	99999999	99999999	99999999	99999999	99999999	99999999	99999999	99999999	99999999	99999999	99999999	99999999	99999999	99999999	99999999	99999999	99999999	99999999	99999999	99999999	99999999	99999999	99999999	99999999	99999999	99999999	2844	4504	2520	99999999	3667	3473	4472	99999999	3522	3036	3914	3678	3486	3578	3818	3943	4053	3717	4423	3823	4270
787	99999999	99999999	99999999	99999999	99999999	99999999	99999999	99999999	99999999	99999999	99999999	99999999	99999999	99999999	99999999	99999999	99999999	99999999	99999999	99999999	99999999	99999999	99999999	99999999	99999999	1663	99999999	99999999	3830	99999999	99999999	2819	99999999	99999999	3378	3857	3392	3684	3619	3731	3895	3625	3782	3986	4014	3654	4101	3937	4436
788	99999999	99999999	99999999	99999999	99999999	99999999	99999999	99999999	99999999	99999999	99999999	99999999	99999999	99999999	99999999	99999999	99999999	99999999	99999999	99999999	99999999	99999999	99999999	99999999	99999999	99999999	99999999	99999999	99999999	3838	99999999	4591	1734	2399	2147	2903	3107	4630	3482	3639	3585	3834	3548	3996	3821	3877	3892	4494	4521
789	99999999	99999999	99999999	99999999	99999999	99999999	99999999	99999999	99999999	99999999	99999999	99999999	99999999	99999999	99999999	99999999	99999999	566	99999999	99999999	99999999	99999999	99999999	99999999	99999999	99999999	99999999	99999999	99999999	2892	99999999	99999999	99999999	99999999	3883	3599	4473	99999999	3610	2945	3377	3870	4151	3803	3961	4003	4002	4201	3697
790	99999999	99999999	99999999	99999999	99999999	99999999	99999999	99999999	99999999	99999999	99999999	99999999	99999999	99999999	99999999	99999999	99999999	99999999	823	99999999	99999999	99999999	99999999	99999999	99999999	99999999	99999999	99999999	99999999	99999999	2883	99999999	99999999	3577	2172	3445	4073	3698	3234	3459	4356	3398	3717	4202	3832	4230	4265	4225	4052
791	99999999	99999999	99999999	99999999	99999999	99999999	99999999	99999999	99999999	99999999	99999999	99999999	99999999	99999999	99999999	99999999	99999999	99999999	99999999	99999999	99999999	99999999	99999999	99999999	99999999	99999999	99999999	99999999	1069	2651	99999999	99999999	99999999	4714	2361	4032	1846	3223	3276	3683	4275	3676	4351	3942	4310	4224	4048	4328	4026
792	99999999	99999999	99999999	99999999	99999999	99999999	99999999	99999999	99999999	99999999	99999999	99999999	99999999	99999999	99999999	99999999	99999999	99999999	99999999	99999999	99999999	99999999	99999999	99999999	99999999	99999999	99999999	99999999	99999999	99999999	3054	3176	4215	3110	3988	3196	3712	3649	3314	3642	3724	4098	3610	3868	3968	4466	4004	3748	4490
793	99999999	99999999	99999999	99999999	99999999	99999999	99999999	99999999	99999999	99999999	99999999	99999999	99999999	99999999	99999999	99999999	99999999	99999999	99999999	99999999	99999999	99999999	99999999	99999999	99999999	99999999	99999999	99999999	99999999	99999999	99999999	99999999	99999999	99999999	3215	2931	3270	3358	3465	3591	3469	4181	3883	3944	4014	3741	4149	4129	4091
794	99999999	99999999	99999999	99999999	99999999	99999999	99999999	99999999	99999999	99999999	99999999	99999999	99999999	99999999	99999999	99999999	99999999	99999999	99999999	99999999	99999999	99999999	99999999	99999999	99999999	99999999	99999999	99999999	99999999	99999999	99999999	2783	2885	3001	2867	2823	4107	2945	3392	4132	3582	3562	3645	3905	4028	3551	4332	4294	4322
795	99999999	99999999	99999999	99999999	99999999	99999999	99999999	99999999	99999999	99999999	99999999	99999999	99999999	99999999	99999999	99999999	99999999	99999999	99999999	99999999	99999999	99999999	99999999	99999999	99999999	1062	4375	99999999	99999999	99999999	3868	2538	99999999	2777	99999999	3967	3152	3843	3756	3592	3159	3664	3941	3935	3690	3773	3926	4355	4371
796	99999999	99999999	99999999	99999999	99999999	99999999	99999999	99999999	99999999	99999999	99999999	99999999	99999999	99999999	99999999	99999999	99999999	99999999	99999999	99999999	99999999	99999999	99999999	99999999	99999999	99999999	99999999	99999999	99999999	1090	99999999	2649	3842	3147	3083	4068	3778	3644	3775	3605	3603	3308	3587	3904	4199	4294	4253	4316	4826
797	99999999	99999999	99999999	99999999	99999999	99999999	99999999	99999999	99999999	99999999	99999999	99999999	99999999	99999999	99999999	99999999	99999999	99999999	99999999	99999999	99999999	99999999	99999999	99999999	99999999	99999999	99999999	99999999	99999999	99999999	99999999	1645	99999999	2420	3389	3617	3331	99999999	3723	4086	3862	3474	3617	3729	4240	3878	4171	4501	3969
798	99999999	99999999	99999999	99999999	99999999	99999999	99999999	99999999	99999999	99999999	99999999	99999999	99999999	99999999	99999999	99999999	99999999	99999999	99999999	99999999	99999999	99999999	99999999	99999999	99999999	99999999	99999999	99999999	99999999	99999999	99999999	99999999	99999999	3377	99999999	2945	2852	3599	3726	3539	3326	3927	3876	3746	4099	3945	4367	4117	4427
799	99999999	99999999	99999999	99999999	99999999	99999999	99999999	99999999	99999999	99999999	99999999	99999999	99999999	99999999	99999999	99999999	99999999	99999999	99999999	99999999	99999999	99999999	99999999	99999999	99999999	99999999	99999999	99999999	3005	989	99999999	99999999	3187	3396	4428	3501	3665	3051	4069	3966	3739	3484	3463	3986	3642	3674	4487	4562	3910
800	99999999	99999999	99999999	99999999	99999999	99999999	99999999	99999999	99999999	99999999	99999999	99999999	99999999	99999999	99999999	99999999	99999999	99999999	99999999	99999999	99999999	99999999	99999999	1195	99999999	99999999	99999999	99999999	99999999	99999999	3578	99999999	3405	99999999	3547	99999999	3395	3673	99999999	3407	3413	3537	3683	4257	3824	3861	4179	4338	4137
801	99999999	99999999	99999999	99999999	99999999	99999999	99999999	99999999	99999999	99999999	99999999	99999999	99999999	99999999	99999999	99999999	99999999	99999999	99999999	99999999	99999999	99999999	99999999	99999999	99999999	99999999	99999999	99999999	99999999	99999999	99999999	99999999	99999999	99999999	99999999	4895	4000	3480	3393	3584	3509	3769	3984	3602	3798	3325	4251	4032	3961
802	99999999	99999999	99999999	99999999	99999999	99999999	99999999	99999999	99999999	99999999	99999999	99999999	99999999	99999999	99999999	99999999	99999999	99999999	99999999	99999999	99999999	99999999	99999999	99999999	99999999	99999999	99999999	99999999	99999999	99999999	99999999	99999999	99999999	4276	3991	3112	3612	2656	3679	3454	3149	3804	3817	3847	3856	3648	4268	4534	4304
803	99999999	99999999	99999999	99999999	99999999	99999999	99999999	99999999	99999999	99999999	99999999	99999999	99999999	99999999	99999999	99999999	99999999	99999999	99999999	99999999	99999999	99999999	99999999	99999999	99999999	99999999	99999999	99999999	99999999	99999999	99999999	99999999	3449	4209	3534	3105	3702	2960	3179	3613	3392	3371	3913	3693	4105	4132	4359	4611	4338
804	99999999	99999999	99999999	99999999	99999999	99999999	99999999	99999999	99999999	99999999	99999999	99999999	99999999	99999999	99999999	99999999	99999999	99999999	99999999	99999999	99999999	99999999	99999999	99999999	99999999	99999999	99999999	99999999	99999999	3680	99999999	2866	99999999	3527	2917	2937	3561	2593	4169	3193	3520	3194	3790	3877	3699	3986	3778	4364	4347
805	99999999	99999999	99999999	99999999	99999999	99999999	99999999	99999999	99999999	99999999	99999999	99999999	99999999	99999999	395	99999999	99999999	99999999	99999999	99999999	99999999	99999999	99999999	99999999	99999999	99999999	99999999	99999999	99999999	99999999	99999999	1986	99999999	3204	3991	2959	3001	3668	3177	4797	3568	3786	4179	3921	3940	4003	4220	4192	4294
806	99999999	99999999	99999999	99999999	99999999	99999999	99999999	99999999	99999999	99999999	99999999	99999999	99999999	99999999	99999999	99999999	99999999	99999999	99999999	99999999	697	99999999	99999999	99999999	99999999	99999999	99999999	99999999	99999999	99999999	99999999	3347	99999999	3292	3437	3427	99999999	2965	3609	3415	3454	3875	3692	3639	4041	4211	3928	4175	4310
807	99999999	99999999	99999999	99999999	99999999	99999999	99999999	99999999	99999999	99999999	99999999	99999999	99999999	99999999	99999999	99999999	99999999	99999999	99999999	99999999	99999999	99999999	99999999	99999999	99999999	99999999	99999999	99999999	3596	99999999	99999999	99999999	2795	3470	3249	3462	3600	3740	2026	3292	3488	3683	3882	3984	3858	3428	4029	4315	4108
808	99999999	99999999	99999999	99999999	99999999	99999999	99999999	99999999	99999999	99999999	99999999	99999999	99999999	99999999	99999999	99999999	99999999	99999999	99999999	99999999	99999999	99999999	99999999	99999999	99999999	99999999	99999999	99999999	99999999	99999999	99999999	99999999	99999999	2738	99999999	2990	3560	3322	3339	3736	3992	3948	3656	4055	3685	4371	4151	3884	4173
809	99999999	99999999	99999999	99999999	99999999	99999999	99999999	99999999	99999999	99999999	99999999	99999999	99999999	99999999	99999999	99999999	99999999	99999999	99999999	99999999	99999999	99999999	99999999	99999999	1715	99999999	502	99999999	99999999	99999999	3417	3600	99999999	99999999	2700	2894	3440	4430	3542	3882	3758	4109	3977	3705	4004	3511	3797	3912	4261
810	99999999	99999999	99999999	99999999	99999999	99999999	99999999	99999999	99999999	99999999	99999999	99999999	99999999	99999999	99999999	99999999	99999999	99999999	99999999	99999999	99999999	99999999	99999999	99999999	99999999	99999999	99999999	99999999	2456	99999999	1895	1667	99999999	3362	99999999	3021	99999999	3833	3362	3502	4154	3716	3654	4117	3865	3906	4007	3867	4235
811	99999999	99999999	99999999	99999999	99999999	99999999	99999999	99999999	99999999	99999999	99999999	99999999	99999999	99999999	99999999	99999999	99999999	99999999	99999999	99999999	99999999	99999999	99999999	99999999	99999999	99999999	99999999	99999999	99999999	99999999	99999999	99999999	3941	99999999	3715	99999999	3253	1077	2873	3745	4232	3578	3927	4560	3615	4054	4091	4312	4195
812	99999999	99999999	99999999	99999999	99999999	99999999	99999999	99999999	99999999	99999999	99999999	99999999	99999999	99999999	99999999	99999999	99999999	99999999	99999999	99999999	99999999	99999999	99999999	99999999	99999999	99999999	828	2765	99999999	99999999	3352	99999999	3691	99999999	2319	99999999	3051	3224	3378	3555	3503	3463	3626	3069	4013	3977	4570	4199	4344
813	99999999	99999999	99999999	99999999	99999999	99999999	99999999	99999999	99999999	99999999	99999999	99999999	99999999	99999999	99999999	99999999	99999999	99999999	99999999	99999999	99999999	99999999	99999999	99999999	99999999	99999999	99999999	99999999	99999999	4005	99999999	99999999	99999999	2666	3363	3058	3492	3896	4400	4127	3771	3593	3853	4018	3884	3937	3985	4081	4261
814	99999999	99999999	99999999	99999999	99999999	99999999	99999999	99999999	99999999	99999999	99999999	99999999	99999999	99999999	99999999	99999999	99999999	99999999	99999999	99999999	99999999	99999999	99999999	390	99999999	99999999	99999999	99999999	99999999	99999999	99999999	3106	2724	2730	2868	3695	3672	3438	3246	3738	3604	3554	3891	3757	3826	4136	4644	4133	4095
815	99999999	99999999	99999999	99999999	99999999	99999999	99999999	99999999	99999999	99999999	99999999	90	99999999	99999999	99999999	99999999	99999999	99999999	99999999	99999999	99999999	99999999	99999999	99999999	99999999	99999999	99999999	99999999	99999999	99999999	99999999	3329	99999999	99999999	3517	3606	3698	3081	4321	3662	3279	3850	99999999	4069	3675	4024	4362	4417	4270
816	99999999	99999999	99999999	99999999	99999999	99999999	99999999	99999999	99999999	99999999	99999999	99999999	99999999	99999999	99999999	99999999	99999999	99999999	99999999	99999999	99999999	99999999	99999999	99999999	99999999	99999999	99999999	99999999	99999999	99999999	99999999	4600	99999999	2961	99999999	2181	3018	2097	2738	3751	3958	3959	3730	4019	3878	4156	4148	4202	3691
817	99999999	99999999	99999999	99999999	99999999	99999999	99999999	99999999	99999999	99999999	99999999	99999999	99999999	99999999	99999999	99999999	99999999	99999999	99999999	99999999	99999999	99999999	99999999	99999999	99999999	99999999	1919	2355	2759	99999999	99999999	99999999	3527	2493	3256	3701	4595	99999999	3476	3662	3658	3542	4108	3314	3712	4022	4033	4030	4179
818	99999999	99999999	99999999	99999999	99999999	99999999	99999999	99999999	99999999	99999999	99999999	99999999	99999999	99999999	99999999	99999999	99999999	99999999	99999999	99999999	99999999	99999999	99999999	99999999	99999999	99999999	99999999	99999999	99999999	99999999	2946	99999999	2904	3349	3391	99999999	3579	2921	3437	3690	99999999	3618	3437	3929	3844	3761	3897	4241	4148
819	99999999	99999999	99999999	99999999	99999999	99999999	99999999	99999999	99999999	99999999	99999999	99999999	99999999	99999999	99999999	99999999	99999999	99999999	99999999	99999999	99999999	99999999	99999999	99999999	99999999	99999999	99999999	99999999	1735	3939	99999999	3937	99999999	99999999	3398	2772	3825	3540	3281	3940	3669	3681	3419	3711	3710	4394	4192	4067	4168
820	99999999	77	99999999	99999999	99999999	99999999	99999999	99999999	99999999	99999999	99999999	99999999	99999999	99999999	99999999	99999999	99999999	99999999	99999999	99999999	99999999	99999999	99999999	99999999	99999999	99999999	99999999	99999999	99999999	99999999	99999999	99999999	99999999	99999999	3207	2320	4188	3694	2730	3836	3517	3951	3242	3914	4209	4351	4233	3995	4158
821	99999999	99999999	99999999	99999999	99999999	99999999	99999999	99999999	99999999	99999999	99999999	99999999	99999999	99999999	99999999	99999999	99999999	99999999	99999999	99999999	99999999	99999999	99999999	99999999	99999999	99999999	99999999	99999999	3401	2873	99999999	99999999	3605	99999999	2142	3459	2672	2806	3895	4197	3502	3621	3532	3725	3661	3957	4074	4264	4341
822	99999999	99999999	99999999	99999999	99999999	99999999	99999999	99999999	99999999	99999999	99999999	99999999	99999999	99999999	99999999	99999999	99999999	99999999	99999999	99999999	99999999	99999999	99999999	972	99999999	99999999	99999999	99999999	2696	3462	2781	3620	2649	919	3902	3972	3992	2667	99999999	3620	3975	3482	3212	4180	4151	3883	3573	4341	4388
823	99999999	99999999	99999999	99999999	99999999	99999999	99999999	99999999	99999999	99999999	99999999	99999999	99999999	99999999	99999999	99999999	99999999	99999999	99999999	99999999	99999999	99999999	99999999	99999999	99999999	99999999	2725	99999999	99999999	2842	99999999	4198	99999999	3075	4902	99999999	4093	3605	3214	3503	3920	3828	3552	2940	3992	3733	4245	4172	4396
824	99999999	99999999	99999999	99999999	99999999	99999999	99999999	99999999	99999999	99999999	99999999	99999999	99999999	99999999	99999999	99999999	99999999	99999999	99999999	99999999	99999999	99999999	99999999	99999999	99999999	99999999	99999999	3354	99999999	99999999	2490	3524	3062	3902	2311	3340	3974	3613	3595	3636	3388	3782	3689	3879	3959	3914	4518	3967	4254
825	99999999	99999999	99999999	99999999	99999999	99999999	99999999	99999999	99999999	99999999	99999999	99999999	99999999	99999999	99999999	99999999	99999999	99999999	99999999	99999999	99999999	99999999	99999999	99999999	99999999	99999999	99999999	99999999	99999999	99999999	2034	1936	2593	3655	3191	2666	4091	3442	3685	3404	4183	3609	3042	3983	4014	4109	4001	4098	4480
826	99999999	99999999	99999999	99999999	99999999	99999999	99999999	99999999	99999999	99999999	99999999	99999999	99999999	99999999	99999999	99999999	99999999	99999999	99999999	99999999	99999999	99999999	99999999	99999999	99999999	99999999	99999999	99999999	99999999	99999999	2680	2853	2061	3073	2930	4069	3529	99999999	4062	3248	3631	3538	3856	3985	3578	3735	4336	4175	4506
827	99999999	99999999	99999999	99999999	99999999	99999999	99999999	99999999	99999999	99999999	99999999	99999999	99999999	99999999	99999999	99999999	99999999	99999999	99999999	99999999	99999999	99999999	99999999	99999999	99999999	99999999	99999999	99999999	99999999	2289	99999999	4296	99999999	3230	99999999	99999999	2416	3386	3757	3298	3284	2632	3771	3984	4103	3719	3766	3978	4234
828	99999999	99999999	99999999	99999999	99999999	99999999	99999999	99999999	99999999	99999999	99999999	99999999	99999999	99999999	99999999	99999999	99999999	99999999	99999999	99999999	99999999	99999999	99999999	99999999	99999999	99999999	99999999	99999999	99999999	1684	99999999	2677	4283	3683	3408	3095	99999999	3907	3465	3010	4112	3863	4230	4167	3525	4118	3860	4157	4520
829	99999999	99999999	99999999	99999999	99999999	99999999	99999999	99999999	99999999	99999999	99999999	99999999	99999999	99999999	99999999	99999999	99999999	99999999	99999999	99999999	99999999	99999999	99999999	99999999	1369	99999999	2337	3518	4642	99999999	99999999	4225	4177	99999999	2826	3549	99999999	3692	3194	3357	3096	3874	3933	3500	3825	4278	4174	4345	4232
830	99999999	99999999	99999999	99999999	99999999	99999999	99999999	99999999	99999999	99999999	99999999	99999999	99999999	99999999	99999999	99999999	99999999	99999999	99999999	99999999	99999999	99999999	99999999	99999999	99999999	99999999	603	1339	99999999	99999999	99999999	2931	3222	3392	3972	3352	3251	2838	3303	3923	3567	3907	3875	4220	3135	4253	3906	4377	4069
831	99999999	99999999	99999999	99999999	99999999	99999999	99999999	99999999	99999999	99999999	99999999	99999999	99999999	99999999	99999999	99999999	99999999	99999999	99999999	99999999	99999999	99999999	99999999	99999999	99999999	99999999	99999999	99999999	99999999	4193	1110	4075	99999999	2835	4095	3168	3549	3342	3232	3630	4256	3543	3513	3685	4034	4051	3981	4100	4387
832	99999999	99999999	99999999	99999999	99999999	99999999	99999999	99999999	99999999	99999999	99999999	99999999	99999999	99999999	99999999	99999999	99999999	99999999	99999999	99999999	99999999	99999999	1048	99999999	99999999	99999999	1418	99999999	2335	99999999	2739	2911	99999999	3092	2364	99999999	2995	2962	3531	3608	3513	3579	3471	4392	4207	4124	3991	3919	4244
833	99999999	99999999	99999999	99999999	99999999	99999999	99999999	99999999	99999999	99999999	99999999	99999999	99999999	99999999	99999999	99999999	99999999	99999999	99999999	99999999	99999999	99999999	99999999	1587	99999999	99999999	99999999	99999999	99999999	99999999	99999999	99999999	3051	2234	3246	99999999	3447	3483	3705	3797	3723	3976	3919	3913	2872	4034	4086	4356	4572
834	99999999	99999999	99999999	99999999	99999999	99999999	99999999	99999999	99999999	99999999	99999999	99999999	99999999	99999999	99999999	99999999	99999999	99999999	99999999	99999999	99999999	99999999	99999999	99999999	99999999	99999999	99999999	99999999	99999999	2000	99999999	2841	5085	99999999	3633	3431	99999999	2632	3438	3800	3819	4065	3605	3720	4010	4047	3514	4117	4529
835	99999999	99999999	99999999	99999999	99999999	99999999	99999999	99999999	99999999	99999999	99999999	99999999	99999999	99999999	99999999	99999999	99999999	99999999	99999999	99999999	99999999	99999999	99999999	99999999	99999999	99999999	99999999	99999999	1573	99999999	99999999	2077	99999999	3350	3098	3562	2296	3597	3891	3658	3722	4125	3810	4107	4049	4067	4201	3976	4287
836	99999999	99999999	99999999	99999999	99999999	99999999	99999999	99999999	99999999	99999999	99999999	99999999	99999999	99999999	99999999	99999999	99999999	99999999	99999999	99999999	99999999	99999999	99999999	99999999	99999999	99999999	99999999	99999999	1815	3846	99999999	99999999	99999999	99999999	99999999	3198	99999999	3068	3729	3325	4025	3567	3739	3735	3990	4200	4064	3876	4044
837	99999999	99999999	99999999	99999999	99999999	99999999	99999999	99999999	99999999	99999999	99999999	99999999	99999999	99999999	99999999	99999999	99999999	99999999	99999999	99999999	99999999	99999999	99999999	99999999	99999999	99999999	99999999	99999999	99999999	99999999	3410	99999999	99999999	3085	3586	3367	3704	3674	3176	3330	3032	3807	3955	3984	4155	3778	4184	4020	4549
838	99999999	99999999	99999999	99999999	99999999	99999999	99999999	99999999	99999999	99999999	99999999	99999999	99999999	99999999	99999999	99999999	99999999	99999999	99999999	99999999	99999999	99999999	99999999	99999999	99999999	99999999	1123	555	99999999	99999999	5986	4279	3576	3845	3976	2453	3379	3281	3760	3648	3888	3694	3988	3717	4264	3946	3905	4500	4056
839	99999999	99999999	99999999	99999999	99999999	99999999	99999999	99999999	99999999	99999999	99999999	99999999	99999999	99999999	99999999	99999999	99999999	99999999	99999999	99999999	99999999	99999999	99999999	1255	99999999	99999999	99999999	99999999	1371	99999999	2130	99999999	4624	3336	3406	99999999	2802	3276	3484	3826	3466	3975	3849	3804	3890	4126	3957	4358	3945
840	99999999	99999999	99999999	99999999	99999999	99999999	99999999	99999999	99999999	99999999	99999999	99999999	99999999	99999999	99999999	99999999	99999999	99999999	204	99999999	99999999	99999999	99999999	99999999	99999999	99999999	99999999	99999999	99999999	99999999	2767	3121	3108	3054	3610	4418	2806	2957	3767	3510	3425	3829	3996	3706	3808	4355	4192	4007	4248
841	99999999	99999999	99999999	99999999	99999999	99999999	99999999	99999999	99999999	99999999	99999999	99999999	99999999	99999999	99999999	99999999	99999999	99999999	99999999	99999999	99999999	99999999	99999999	99999999	99999999	99999999	99999999	2735	99999999	3629	99999999	3715	99999999	99999999	3424	3421	3331	4097	2904	3608	3136	3334	3729	4144	4203	4103	4178	4040	4246
842	99999999	99999999	99999999	99999999	99999999	99999999	99999999	99999999	99999999	99999999	99999999	99999999	99999999	99999999	99999999	99999999	99999999	814	99999999	99999999	99999999	99999999	99999999	99999999	99999999	99999999	99999999	2354	99999999	99999999	99999999	3347	2576	3883	2612	3552	3280	4020	3912	3798	3478	3459	4027	3757	3713	4296	4396	4110	3920
843	99999999	99999999	99999999	99999999	99999999	99999999	99999999	99999999	99999999	99999999	99999999	99999999	99999999	99999999	99999999	99999999	99999999	99999999	99999999	99999999	99999999	99999999	99999999	99999999	99999999	99999999	99999999	99999999	2456	99999999	99999999	3083	3213	3336	2080	2996	3230	3716	3631	3431	3392	4028	3725	4027	3911	3954	3621	4271	4054
844	99999999	99999999	99999999	99999999	99999999	99999999	99999999	99999999	99999999	99999999	99999999	99999999	99999999	324	99999999	99999999	99999999	99999999	99999999	99999999	99999999	99999999	99999999	99999999	99999999	99999999	99999999	99999999	99999999	99999999	4045	99999999	2718	3130	3621	2489	3553	3279	4113	4090	3917	3465	3863	3840	4161	4093	4159	3708	3927
845	99999999	99999999	99999999	99999999	99999999	99999999	99999999	99999999	99999999	99999999	99999999	99999999	99999999	99999999	99999999	99999999	99999999	99999999	99999999	99999999	99999999	99999999	99999999	99999999	2482	99999999	99999999	99999999	99999999	99999999	2604	2998	99999999	99999999	932	3317	3435	3256	3159	3773	3662	3922	4124	3850	4082	3785	4020	3756	4079
846	99999999	99999999	99999999	99999999	99999999	99999999	99999999	99999999	99999999	99999999	99999999	99999999	99999999	99999999	99999999	99999999	99999999	99999999	99999999	99999999	99999999	99999999	99999999	99999999	99999999	99999999	99999999	99999999	99999999	99999999	4102	99999999	1510	2779	3995	3823	3387	3809	1301	2919	3496	3677	3617	3888	4005	3874	4235	3831	4446
847	99999999	99999999	99999999	99999999	99999999	99999999	99999999	99999999	99999999	99999999	99999999	99999999	99999999	99999999	99999999	99999999	99999999	99999999	99999999	99999999	99999999	99999999	99999999	99999999	99999999	99999999	99999999	99999999	99999999	99999999	99999999	2303	3391	4010	3982	3003	2751	2604	3730	3493	3468	3971	3419	3887	3747	4038	4152	4243	4136
848	99999999	99999999	99999999	99999999	99999999	99999999	99999999	99999999	99999999	99999999	99999999	99999999	99999999	99999999	99999999	99999999	99999999	99999999	99999999	99999999	99999999	99999999	99999999	99999999	99999999	99999999	99999999	99999999	99999999	99999999	1755	4105	99999999	99999999	3934	3289	3581	3456	3930	3349	3345	3680	3411	3658	3834	3866	4330	4087	4046
849	99999999	99999999	99999999	99999999	99999999	99999999	99999999	99999999	99999999	99999999	99999999	99999999	99999999	99999999	99999999	99999999	99999999	99999999	99999999	99999999	99999999	99999999	99999999	1443	99999999	99999999	99999999	99999999	99999999	99999999	99999999	99999999	3987	2367	3752	3245	3862	3171	3204	3595	3550	3390	4233	4080	4040	4072	4504	3477	4232
850	99999999	99999999	99999999	99999999	99999999	99999999	99999999	99999999	99999999	99999999	99999999	99999999	99999999	99999999	99999999	99999999	99999999	99999999	99999999	99999999	99999999	99999999	99999999	99999999	99999999	99999999	99999999	1584	99999999	1939	1708	3043	99999999	2456	3052	2651	2932	3712	3474	3063	3283	3618	3782	3979	3838	3893	4189	4495	4440
851	99999999	99999999	99999999	99999999	99999999	99999999	99999999	99999999	99999999	99999999	99999999	99999999	99999999	99999999	99999999	99999999	99999999	99999999	99999999	99999999	99999999	99999999	99999999	99999999	2723	99999999	99999999	99999999	99999999	99999999	99999999	2736	99999999	3328	3016	3050	3151	2110	4040	3054	3463	3776	3557	4038	3802	3956	4121	4121	4100
852	99999999	99999999	99999999	99999999	99999999	99999999	99999999	99999999	99999999	99999999	99999999	99999999	99999999	99999999	99999999	99999999	99999999	99999999	99999999	99999999	99999999	99999999	99999999	99999999	99999999	99999999	694	99999999	99999999	3549	99999999	99999999	99999999	2483	3136	3845	2910	3409	3332	2274	2144	3882	3388	3759	3804	4307	4314	4222	4266
853	99999999	99999999	99999999	99999999	99999999	99999999	99999999	99999999	99999999	99999999	99999999	99999999	99999999	99999999	99999999	99999999	99999999	99999999	99999999	99999999	99999999	99999999	99999999	99999999	99999999	99999999	99999999	99999999	99999999	99999999	99999999	99999999	2781	3509	4608	99999999	2515	3204	3278	4043	3212	3627	3455	3975	3600	3925	4064	4487	4363
854	99999999	99999999	99999999	99999999	99999999	99999999	99999999	99999999	99999999	99999999	99999999	99999999	99999999	99999999	99999999	99999999	99999999	99999999	99999999	99999999	99999999	99999999	99999999	99999999	99999999	99999999	501	99999999	99999999	2105	99999999	3012	99999999	1739	3183	3408	99999999	3187	3804	3798	3665	3716	3762	3923	4027	3747	4113	4244	4431
855	99999999	99999999	99999999	99999999	99999999	99999999	99999999	99999999	99999999	99999999	99999999	99999999	99999999	99999999	99999999	99999999	99999999	99999999	99999999	99999999	99999999	99999999	99999999	99999999	99999999	99999999	2807	1891	99999999	99999999	99999999	3552	99999999	3245	2548	3226	3000	3082	99999999	3709	3241	4052	4131	4252	4020	3596	4373	4232	4562
856	99999999	99999999	99999999	99999999	99999999	99999999	99999999	99999999	99999999	99999999	99999999	99999999	99999999	99999999	99999999	99999999	99999999	99999999	99999999	99999999	99999999	99999999	99999999	99999999	99999999	99999999	99999999	1662	99999999	99999999	99999999	813	2880	99999999	3384	3447	99999999	3869	2986	3644	4336	3686	3843	3804	3858	4656	4113	4090	4258
857	99999999	99999999	99999999	99999999	99999999	99999999	99999999	99999999	99999999	99999999	99999999	99999999	99999999	99999999	99999999	99999999	99999999	99999999	99999999	99999999	99999999	99999999	99999999	99999999	99999999	99999999	99999999	99999999	99999999	3734	99999999	2380	3001	99999999	3771	2942	3586	3563	3316	3401	3573	3688	4117	3932	3915	4160	4258	4209	4064
858	99999999	99999999	99999999	99999999	99999999	99999999	99999999	99999999	99999999	99999999	99999999	99999999	99999999	99999999	99999999	99999999	99999999	99999999	99999999	99999999	99999999	99999999	99999999	99999999	1510	99999999	99999999	99999999	2315	99999999	99999999	3537	3574	99999999	3371	3475	3254	3251	3399	4549	3629	3541	4064	3279	3441	4322	3954	4162	4145
859	99999999	99999999	99999999	99999999	99999999	99999999	99999999	99999999	99999999	99999999	99999999	99999999	99999999	99999999	99999999	99999999	99999999	99999999	99999999	99999999	99999999	99999999	99999999	99999999	876	99999999	99999999	99999999	99999999	3233	99999999	99999999	3465	99999999	99999999	3296	3468	3324	3298	3622	3702	3780	3685	3491	4216	4081	4228	4398	4101
860	99999999	99999999	99999999	99999999	99999999	99999999	99999999	99999999	99999999	99999999	99999999	99999999	99999999	99999999	99999999	99999999	99999999	1665	99999999	99999999	99999999	99999999	99999999	99999999	99999999	3692	99999999	99999999	99999999	99999999	99999999	3723	99999999	99999999	3526	3418	3386	3618	3320	3466	3256	3444	3747	3791	4085	3579	4079	3815	4165
861	99999999	99999999	99999999	99999999	99999999	99999999	99999999	99999999	99999999	99999999	99999999	99999999	99999999	99999999	99999999	99999999	99999999	99999999	99999999	99999999	99999999	99999999	99999999	99999999	99999999	2281	3134	99999999	2563	99999999	99999999	99999999	3501	99999999	2073	4357	99999999	99999999	2592	3356	3181	4073	3862	3551	3872	3694	4257	4047	4851
862	99999999	99999999	99999999	99999999	99999999	99999999	99999999	99999999	99999999	99999999	99999999	99999999	99999999	99999999	99999999	99999999	99999999	99999999	99999999	99999999	99999999	99999999	99999999	99999999	99999999	99999999	99999999	99999999	99999999	99999999	5616	2578	2430	99999999	99999999	99999999	3342	3556	3585	3238	3292	3928	5180	3913	3856	4053	4185	4203	4161
863	99999999	99999999	99999999	99999999	99999999	99999999	99999999	99999999	99999999	99999999	99999999	99999999	99999999	99999999	99999999	99999999	99999999	99999999	99999999	99999999	99999999	99999999	99999999	99999999	99999999	99999999	99999999	99999999	99999999	99999999	99999999	3534	5410	2945	3824	99999999	2859	2920	3724	3677	3520	3386	3647	4156	4092	4179	4100	4238	4231
864	99999999	99999999	99999999	99999999	99999999	99999999	99999999	99999999	99999999	99999999	99999999	99999999	99999999	99999999	99999999	99999999	99999999	99999999	99999999	99999999	99999999	99999999	99999999	99999999	99999999	99999999	99999999	99999999	99999999	99999999	99999999	99999999	4171	3012	4225	3891	3258	99999999	3681	3712	3818	2793	3703	4139	3686	4321	4511	4369	4591
865	99999999	99999999	99999999	99999999	99999999	99999999	99999999	99999999	99999999	99999999	99999999	99999999	99999999	99999999	99999999	99999999	99999999	99999999	99999999	99999999	99999999	99999999	99999999	99999999	99999999	99999999	99999999	99999999	99999999	99999999	99999999	99999999	99999999	3145	99999999	99999999	3580	3150	3386	3620	3592	3994	3515	3218	4183	4393	4259	4002	3865
866	99999999	99999999	99999999	99999999	99999999	99999999	99999999	99999999	99999999	99999999	99999999	99999999	99999999	99999999	99999999	99999999	99999999	99999999	99999999	99999999	99999999	99999999	99999999	99999999	99999999	1813	99999999	99999999	99999999	99999999	2510	1593	99999999	3809	3902	3331	3415	2734	3606	3840	3623	3285	3445	3727	3120	3885	4478	3671	4120
867	99999999	99999999	99999999	99999999	99999999	99999999	99999999	99999999	99999999	99999999	99999999	99999999	99999999	99999999	99999999	99999999	99999999	99999999	99999999	99999999	99999999	99999999	99999999	99999999	99999999	99999999	99999999	99999999	99999999	99999999	99999999	2889	3142	4361	4112	4360	3615	3520	3493	3386	3877	4083	3710	3581	4207	4067	4188	4490	3714
868	99999999	99999999	99999999	99999999	99999999	99999999	99999999	99999999	99999999	99999999	99999999	99999999	99999999	99999999	99999999	99999999	99999999	99999999	99999999	99999999	99999999	1195	99999999	99999999	99999999	1130	99999999	99999999	99999999	99999999	99999999	2980	4489	99999999	3284	3387	4476	3713	3779	3548	3289	3202	3669	3808	2861	3948	4128	4103	4311
869	99999999	99999999	99999999	99999999	99999999	99999999	99999999	99999999	99999999	99999999	99999999	99999999	99999999	99999999	99999999	99999999	99999999	99999999	99999999	99999999	99999999	99999999	99999999	99999999	99999999	99999999	2326	99999999	99999999	99999999	99999999	99999999	3391	99999999	4814	3108	3627	4290	3101	3537	3696	3595	4111	3686	4080	4323	3909	4386	4468
870	99999999	99999999	99999999	99999999	99999999	99999999	99999999	99999999	99999999	99999999	99999999	99999999	99999999	99999999	99999999	99999999	99999999	99999999	99999999	99999999	99999999	99999999	99999999	99999999	99999999	99999999	99999999	99999999	99999999	99999999	99999999	99999999	99999999	3345	99999999	2046	3597	4181	3537	3503	3666	3916	3770	3945	3913	3932	4063	4142	4259
871	99999999	99999999	99999999	99999999	99999999	99999999	99999999	99999999	99999999	99999999	99999999	99999999	99999999	99999999	99999999	99999999	99999999	99999999	99999999	99999999	99999999	99999999	99999999	99999999	99999999	99999999	99999999	99999999	99999999	3413	99999999	99999999	99999999	99999999	3503	3459	99999999	3946	3210	3475	3884	3567	3770	3926	4072	3981	4523	3954	4292
872	99999999	99999999	99999999	99999999	99999999	99999999	99999999	99999999	99999999	99999999	99999999	99999999	99999999	99999999	99999999	99999999	99999999	99999999	99999999	99999999	99999999	99999999	730	99999999	99999999	3224	99999999	99999999	99999999	99999999	4049	1517	99999999	3309	3516	3577	2742	2405	3033	2808	3903	4025	2892	3937	4016	4163	3923	4576	4810
873	99999999	99999999	99999999	99999999	99999999	99999999	99999999	99999999	99999999	99999999	99999999	99999999	99999999	99999999	99999999	99999999	99999999	99999999	99999999	99999999	99999999	99999999	99999999	99999999	99999999	99999999	99999999	633	1444	99999999	99999999	1657	3517	4179	99999999	3449	3128	99999999	3696	2835	3392	3290	3543	3894	3577	3976	4408	4091	4127
874	99999999	99999999	99999999	99999999	99999999	99999999	99999999	99999999	99999999	99999999	99999999	99999999	99999999	99999999	99999999	99999999	99999999	99999999	99999999	99999999	99999999	99999999	99999999	99999999	99999999	99999999	99999999	99999999	99999999	99999999	99999999	99999999	99999999	3650	4421	3465	3462	3317	3208	4023	3746	3612	3656	4225	3369	3773	4110	4373	4508
875	99999999	99999999	99999999	99999999	99999999	99999999	99999999	99999999	99999999	99999999	99999999	99999999	99999999	99999999	99999999	99999999	99999999	99999999	99999999	99999999	99999999	99999999	99999999	99999999	99999999	99999999	99999999	99999999	99999999	99999999	99999999	2449	99999999	3355	2304	4267	3564	3401	3369	3451	3130	3265	4197	3658	4242	3753	3982	4109	4248
876	99999999	99999999	99999999	99999999	99999999	99999999	99999999	99999999	99999999	99999999	99999999	99999999	99999999	99999999	99999999	99999999	99999999	99999999	99999999	99999999	99999999	99999999	99999999	99999999	99999999	99999999	99999999	1051	3372	2546	99999999	99999999	99999999	99999999	2777	1511	3899	2366	3448	3572	3660	2855	4434	1877	4343	3922	4239	4386	4204
877	99999999	99999999	99999999	99999999	99999999	99999999	99999999	99999999	99999999	99999999	99999999	99999999	99999999	99999999	99999999	99999999	99999999	99999999	99999999	99999999	99999999	99999999	99999999	99999999	99999999	99999999	99999999	99999999	99999999	99999999	99999999	99999999	3532	3037	99999999	3199	4541	3715	3512	3764	3673	3960	4000	4551	2949	3782	4251	4157	3807
878	99999999	99999999	99999999	99999999	99999999	99999999	99999999	99999999	99999999	99999999	99999999	99999999	99999999	99999999	99999999	99999999	99999999	99999999	99999999	99999999	99999999	99999999	99999999	99999999	99999999	99999999	3655	99999999	99999999	99999999	99999999	99999999	3182	3423	99999999	3363	3406	3448	3539	3533	3868	4024	3581	2913	4012	4063	4079	4033	3956
879	99999999	99999999	99999999	99999999	99999999	99999999	99999999	99999999	99999999	99999999	99999999	99999999	99999999	99999999	99999999	99999999	99999999	453	99999999	99999999	99999999	99999999	99999999	99999999	99999999	99999999	99999999	2080	99999999	99999999	99999999	2627	3517	3697	2693	2910	2632	3211	3015	3665	3484	3432	3992	3640	4142	4159	4407	4044	4370
880	99999999	99999999	99999999	99999999	99999999	99999999	99999999	78	99999999	99999999	99999999	99999999	99999999	99999999	99999999	99999999	99999999	99999999	99999999	99999999	99999999	99999999	99999999	99999999	969	99999999	99999999	99999999	99999999	99999999	99999999	4127	99999999	3699	99999999	99999999	3273	99999999	3400	2541	3514	3495	3593	3426	3969	4563	4231	3942	4332
881	99999999	99999999	99999999	99999999	99999999	99999999	99999999	99999999	99999999	99999999	99999999	99999999	99999999	99999999	99999999	99999999	99999999	99999999	99999999	99999999	99999999	99999999	99999999	99999999	99999999	99999999	99999999	99999999	99999999	3819	2852	1881	99999999	99999999	99999999	3116	3757	3314	4414	3876	3237	3911	4193	3942	3723	3860	3881	4147	4260
882	99999999	99999999	99999999	99999999	99999999	108	99999999	99999999	99999999	99999999	99999999	99999999	99999999	99999999	99999999	99999999	99999999	99999999	99999999	99999999	99999999	99999999	99999999	99999999	534	99999999	99999999	99999999	99999999	2747	99999999	99999999	4063	2904	3543	3888	3389	2839	3605	3534	3254	3064	3634	3625	4252	4084	4388	3953	4268
883	99999999	99999999	99999999	99999999	99999999	99999999	99999999	99999999	99999999	99999999	99999999	99999999	99999999	99999999	99999999	99999999	99999999	99999999	99999999	99999999	99999999	99999999	99999999	99999999	99999999	99999999	99999999	99999999	2564	99999999	99999999	5551	2771	2251	4401	3650	2643	3520	3551	3495	3518	3951	3478	3846	4012	3918	4018	4090	4142
884	99999999	99999999	99999999	99999999	99999999	99999999	99999999	99999999	99999999	99999999	99999999	99999999	99999999	99999999	99999999	99999999	99999999	99999999	99999999	99999999	99999999	99999999	99999999	99999999	99999999	99999999	99999999	99999999	99999999	99999999	99999999	2480	3742	99999999	99999999	2603	3717	3259	5469	3236	4296	3575	3692	3905	4092	3823	3778	4109	3876
885	99999999	99999999	99999999	99999999	99999999	99999999	99999999	99999999	99999999	99999999	99999999	99999999	99999999	99999999	99999999	99999999	99999999	99999999	99999999	99999999	99999999	99999999	99999999	99999999	99999999	929	99999999	2922	599	4431	99999999	99999999	2578	3659	2796	4006	3228	2822	3478	3516	3653	3498	3631	3799	3858	3961	4021	4112	4004
886	99999999	99999999	99999999	99999999	99999999	99999999	99999999	99999999	87	99999999	99999999	99999999	99999999	99999999	99999999	99999999	99999999	99999999	99999999	99999999	99999999	99999999	99999999	99999999	99999999	99999999	99999999	99999999	99999999	99999999	4740	99999999	99999999	99999999	3377	3851	99999999	3649	3521	3659	3915	3330	3669	3677	4029	4205	4040	4221	4573
887	99999999	99999999	99999999	99999999	99999999	99999999	99999999	99999999	99999999	99999999	99999999	99999999	99999999	99999999	99999999	99999999	99999999	99999999	99999999	99999999	99999999	99999999	99999999	99999999	99999999	99999999	99999999	99999999	3247	99999999	99999999	99999999	3154	3175	3225	3744	3535	3471	4505	3135	3735	3273	4356	4035	3679	3673	4262	3999	4189
888	99999999	99999999	99999999	99999999	99999999	99999999	99999999	99999999	99999999	99999999	99999999	99999999	99999999	99999999	375	99999999	99999999	99999999	99999999	99999999	99999999	99999999	99999999	99999999	99999999	99999999	99999999	99999999	99999999	99999999	3283	2090	4227	3855	3153	99999999	3151	3123	3458	3302	3745	3443	3655	3942	3935	3918	4174	4472	4211
889	99999999	99999999	99999999	99999999	99999999	99999999	99999999	99999999	99999999	99999999	99999999	99999999	99999999	99999999	99999999	99999999	99999999	99999999	99999999	99999999	99999999	708	99999999	99999999	99999999	99999999	99999999	99999999	99999999	99999999	99999999	99999999	4801	2780	3276	3522	3335	3704	99999999	99999999	3848	3416	4085	3805	4018	3803	3883	4190	4373
890	99999999	99999999	99999999	99999999	99999999	99999999	99999999	99999999	99999999	99999999	99999999	99999999	99999999	99999999	99999999	99999999	952	99999999	99999999	99999999	99999999	99999999	99999999	99999999	1039	99999999	99999999	99999999	3344	99999999	99999999	99999999	2376	99999999	3132	3317	3357	4395	3221	3553	3857	3995	3693	3573	4644	4126	4041	3880	4784
891	99999999	99999999	99999999	99999999	99999999	99999999	99999999	99999999	99999999	99999999	99999999	99999999	99999999	99999999	99999999	99999999	99999999	99999999	99999999	99999999	99999999	99999999	99999999	99999999	99999999	99999999	99999999	99999999	2560	3366	99999999	3549	99999999	3419	4341	2727	3484	3511	3466	3167	3701	4023	3629	3709	3890	4192	4129	4068	4213
892	99999999	99999999	99999999	99999999	99999999	99999999	99999999	99999999	99999999	99999999	99999999	99999999	99999999	99999999	99999999	99999999	99999999	99999999	99999999	99999999	99999999	99999999	99999999	99999999	99999999	99999999	1446	2103	99999999	3073	3629	99999999	2956	2805	3199	3633	2809	1840	3475	3424	4211	4047	4260	3767	4058	3951	4099	4296	4269
893	99999999	99999999	99999999	99999999	99999999	99999999	99999999	99999999	99999999	99999999	99999999	99999999	99999999	99999999	99999999	99999999	99999999	99999999	99999999	99999999	99999999	99999999	99999999	99999999	99999999	99999999	99999999	99999999	99999999	99999999	99999999	2938	99999999	3271	4138	3309	3184	3110	3517	3804	3464	3959	3659	3819	3695	3566	4502	4542	4227
894	99999999	99999999	99999999	99999999	99999999	99999999	99999999	99999999	99999999	99999999	99999999	99999999	99999999	99999999	99999999	99999999	99999999	99999999	99999999	99999999	99999999	99999999	99999999	99999999	99999999	99999999	99999999	99999999	2969	1264	4187	1775	2246	99999999	99999999	3738	3302	99999999	3852	3088	3335	3772	3953	3876	3829	3959	4061	4288	4378
895	99999999	99999999	99999999	99999999	99999999	99999999	99999999	99999999	99999999	99999999	99999999	99999999	99999999	99999999	99999999	99999999	99999999	99999999	99999999	99999999	99999999	99999999	99999999	99999999	99999999	99999999	99999999	99999999	4440	99999999	3196	99999999	3609	2998	3402	3469	3774	3335	3059	3749	3225	3468	4197	3837	3502	3690	4116	4305	4064
896	99999999	99999999	99999999	99999999	99999999	99999999	99999999	99999999	99999999	99999999	99999999	99999999	99999999	99999999	99999999	99999999	99999999	99999999	99999999	99999999	99999999	99999999	99999999	99999999	99999999	99999999	99999999	966	99999999	99999999	99999999	3373	2656	2757	2984	2342	3112	3670	99999999	3975	3719	3397	3647	4249	3954	4289	3957	4656	4662
897	99999999	99999999	99999999	99999999	99999999	99999999	99999999	99999999	99999999	99999999	99999999	99999999	99999999	99999999	99999999	99999999	99999999	99999999	99999999	99999999	99999999	99999999	99999999	99999999	99999999	99999999	99999999	99999999	1308	99999999	2318	3872	1960	99999999	2834	4771	3708	2976	3378	5372	3878	3884	3318	3167	3855	4161	4084	3940	4647
898	99999999	99999999	99999999	99999999	99999999	99999999	99999999	99999999	99999999	99999999	99999999	99999999	99999999	99999999	99999999	99999999	99999999	99999999	99999999	99999999	99999999	99999999	99999999	99999999	99999999	99999999	99999999	99999999	99999999	99999999	99999999	99999999	3564	3798	3470	3309	3250	3645	3520	3764	3607	3624	3796	3851	3808	4087	4284	4161	3943
899	99999999	99999999	99999999	99999999	99999999	99999999	99999999	99999999	99999999	99999999	99999999	99999999	99999999	99999999	99999999	99999999	99999999	99999999	99999999	99999999	99999999	99999999	99999999	99999999	99999999	271	99999999	99999999	99999999	99999999	99999999	99999999	99999999	3939	4728	2889	3245	3498	3499	3831	3627	3923	4051	3896	3906	3858	3828	4191	4351
900	99999999	99999999	99999999	99999999	99999999	99999999	99999999	99999999	99999999	99999999	99999999	99999999	99999999	99999999	99999999	99999999	99999999	99999999	99999999	99999999	99999999	99999999	99999999	99999999	99999999	99999999	99999999	99999999	2934	99999999	99999999	99999999	3249	99999999	99999999	2982	3490	3432	3861	3258	3533	3663	4003	3796	4278	4115	4159	4384	4409
901	99999999	99999999	99999999	99999999	99999999	99999999	99999999	99999999	99999999	99999999	99999999	99999999	99999999	99999999	99999999	99999999	99999999	99999999	99999999	99999999	99999999	99999999	99999999	99999999	99999999	99999999	99999999	99999999	99999999	99999999	3766	99999999	99999999	99999999	4056	3675	99999999	2816	2239	3384	3788	3732	3522	3848	4169	3727	4024	4456	4364
902	99999999	99999999	99999999	99999999	99999999	99999999	99999999	99999999	99999999	99999999	99999999	99999999	99999999	99999999	99999999	99999999	99999999	99999999	99999999	99999999	99999999	99999999	99999999	99999999	99999999	99999999	99999999	99999999	99999999	2015	2058	99999999	4365	2989	3753	99999999	3354	3896	3359	4271	3523	99999999	3796	3947	4125	4137	4036	3786	4834
903	99999999	99999999	99999999	99999999	99999999	99999999	99999999	99999999	99999999	99999999	99999999	99999999	99999999	99999999	99999999	99999999	99999999	99999999	99999999	99999999	99999999	1808	99999999	99999999	99999999	99999999	99999999	99999999	99999999	99999999	99999999	3385	3380	99999999	3052	3731	4009	3616	1555	3754	3669	4166	4029	3856	4314	3883	4095	4070	4602
904	99999999	99999999	99999999	99999999	99999999	99999999	99999999	99999999	99999999	99999999	99999999	99999999	99999999	99999999	99999999	99999999	99999999	99999999	99999999	99999999	99999999	99999999	99999999	99999999	99999999	99999999	99999999	99999999	99999999	99999999	3876	3600	99999999	3991	99999999	3405	4030	3829	3608	3935	3219	3963	3618	3839	3889	3746	4416	4154	4169
905	99999999	99999999	99999999	99999999	99999999	99999999	99999999	99999999	99999999	99999999	99999999	99999999	124	99999999	99999999	99999999	99999999	99999999	99999999	99999999	99999999	99999999	99999999	99999999	99999999	99999999	99999999	1713	99999999	99999999	2507	99999999	3134	3707	99999999	2533	5230	3383	3700	3871	3616	4058	4000	3843	3897	4004	4168	3666	4115
906	99999999	99999999	99999999	99999999	99999999	99999999	99999999	99999999	99999999	99999999	99999999	99999999	99999999	99999999	99999999	99999999	99999999	99999999	99999999	99999999	99999999	99999999	99999999	99999999	2527	99999999	99999999	99999999	99999999	99999999	99999999	3178	99999999	4389	3422	3326	99999999	3486	3993	3621	4219	3532	3767	3864	4182	3832	3915	4143	4111
907	99999999	99999999	99999999	99999999	99999999	99999999	99999999	99999999	99999999	99999999	99999999	99999999	99999999	99999999	99999999	99999999	99999999	99999999	99999999	99999999	99999999	99999999	99999999	99999999	99999999	99999999	99999999	2468	99999999	99999999	99999999	2990	99999999	3304	3626	3475	3700	3219	3184	4336	3774	2628	3373	3613	3906	3898	4076	3939	3866
908	99999999	99999999	99999999	99999999	99999999	99999999	99999999	99999999	99999999	99999999	99999999	99999999	99999999	99999999	99999999	99999999	99999999	99999999	99999999	99999999	99999999	99999999	99999999	99999999	99999999	99999999	99999999	99999999	99999999	3991	99999999	3630	3809	2899	3969	99999999	3246	2604	2936	4026	3578	3545	3503	4208	3923	4166	3767	4148	4297
909	99999999	99999999	99999999	99999999	99999999	99999999	99999999	99999999	99999999	99999999	99999999	99999999	99999999	99999999	99999999	99999999	99999999	99999999	99999999	99999999	99999999	99999999	99999999	99999999	99999999	99999999	99999999	99999999	99999999	99999999	99999999	3167	2483	5451	3295	3914	2939	3570	3286	3924	3689	3888	4152	3601	3953	3633	4184	4222	4220
910	99999999	99999999	99999999	99999999	99999999	99999999	99999999	99999999	99999999	99999999	99999999	99999999	99999999	99999999	99999999	99999999	99999999	99999999	99999999	99999999	99999999	99999999	99999999	99999999	99999999	99999999	99999999	1541	99999999	3950	99999999	1244	3414	99999999	3339	3249	3795	2957	3092	3115	3742	4031	3859	3577	3772	4118	4560	2647	4035
911	99999999	99999999	99999999	99999999	99999999	99999999	99999999	99999999	99999999	99999999	99999999	99999999	99999999	99999999	99999999	99999999	99999999	99999999	99999999	99999999	99999999	99999999	99999999	99999999	99999999	99999999	99999999	2283	3383	99999999	99999999	4135	3900	99999999	99999999	2619	99999999	3120	3634	3327	3352	3772	3505	1862	3832	4421	4144	4572	4325
912	99999999	99999999	99999999	99999999	99999999	99999999	99999999	99999999	99999999	99999999	99999999	99999999	99999999	99999999	99999999	99999999	99999999	99999999	99999999	99999999	99999999	99999999	99999999	99999999	99999999	99999999	99999999	99999999	99999999	99999999	99999999	3775	99999999	99999999	3235	1589	99999999	3389	3586	4121	3562	3739	3703	3281	3789	2564	4103	4136	4276
913	99999999	99999999	99999999	99999999	99999999	99999999	99999999	99999999	99999999	99999999	99999999	99999999	99999999	99999999	99999999	99999999	99999999	735	99999999	99999999	99999999	99999999	99999999	99999999	99999999	99999999	99999999	99999999	99999999	99999999	3483	99999999	99999999	99999999	3788	3256	3406	3391	3437	3347	3979	3832	3928	3639	3888	3699	4145	4212	4385
914	99999999	99999999	99999999	99999999	99999999	99999999	99999999	99999999	99999999	99999999	99999999	99999999	99999999	99999999	99999999	99999999	99999999	99999999	99999999	99999999	99999999	99999999	99999999	99999999	99999999	99999999	99999999	99999999	99999999	2406	99999999	2150	2376	2884	99999999	2639	3770	3296	3859	3577	3938	3795	4229	3972	4168	3943	4348	4418	4209
915	99999999	99999999	99999999	99999999	99999999	99999999	99999999	99999999	99999999	99999999	99999999	99999999	99999999	99999999	99999999	99999999	99999999	99999999	99999999	99999999	410	99999999	99999999	99999999	99999999	99999999	99999999	99999999	99999999	99999999	5050	99999999	3684	3550	3164	2697	2046	3239	3637	3530	3405	3778	3838	3868	4189	4148	4002	4118	4374
916	99999999	99999999	99999999	99999999	99999999	99999999	99999999	99999999	99999999	99999999	99999999	99999999	99999999	99999999	99999999	99999999	99999999	99999999	99999999	99999999	99999999	99999999	99999999	99999999	99999999	99999999	99999999	99999999	99999999	99999999	99999999	6278	1970	4439	3531	3583	3057	2765	3141	3679	3708	3537	4105	3559	4195	4267	3813	4691	4344
917	99999999	99999999	99999999	99999999	99999999	99999999	99999999	99999999	99999999	99999999	99999999	99999999	99999999	99999999	99999999	99999999	99999999	99999999	99999999	99999999	99999999	99999999	99999999	99999999	99999999	99999999	99999999	1429	99999999	2491	2874	3313	99999999	2787	5556	99999999	3809	3148	3934	3598	3727	3974	4288	3862	4002	4239	4131	4067	4750
918	99999999	99999999	99999999	99999999	99999999	99999999	99999999	99999999	99999999	99999999	99999999	99999999	99999999	99999999	99999999	99999999	99999999	99999999	99999999	455	99999999	99999999	99999999	99999999	99999999	99999999	1967	99999999	99999999	99999999	99999999	3873	3018	3107	2864	3204	3270	3764	2065	3552	3414	3687	3402	4372	4021	4390	4482	4044	4090
919	99999999	99999999	99999999	99999999	99999999	99999999	99999999	99999999	99999999	99999999	99999999	99999999	99999999	99999999	99999999	99999999	99999999	99999999	99999999	99999999	99999999	99999999	99999999	99999999	99999999	99999999	99999999	99999999	99999999	99999999	99999999	4446	99999999	2716	3120	3376	3246	99999999	3998	4055	3668	3604	4481	4126	3509	3847	4387	4341	4438
920	99999999	99999999	99999999	99999999	99999999	99999999	99999999	99999999	99999999	99999999	99999999	99999999	99999999	99999999	99999999	99999999	99999999	99999999	99999999	99999999	99999999	99999999	99999999	99999999	99999999	99999999	99999999	3091	99999999	99999999	99999999	99999999	99999999	3769	3278	3678	1295	1373	3930	3561	4192	3583	4074	3845	3977	4045	4356	4398	4474
921	99999999	99999999	99999999	99999999	99999999	99999999	99999999	99999999	99999999	99999999	99999999	99999999	99999999	99999999	99999999	99999999	99999999	99999999	945	99999999	99999999	99999999	99999999	99999999	99999999	99999999	2172	99999999	3089	99999999	99999999	99999999	99999999	4425	99999999	4034	3264	3367	3918	3161	3498	3978	3695	3732	4156	3807	4302	4685	4281
922	99999999	99999999	99999999	99999999	99999999	99999999	99999999	99999999	99999999	99999999	99999999	99999999	99999999	99999999	99999999	99999999	99999999	99999999	99999999	99999999	99999999	99999999	99999999	99999999	99999999	99999999	99999999	99999999	1079	99999999	99999999	99999999	99999999	3174	3566	2736	99999999	3196	2998	3523	3856	3719	3714	4121	3851	3959	3867	3993	4097
923	99999999	99999999	99999999	99999999	99999999	99999999	99999999	99999999	99999999	99999999	99999999	99999999	99999999	99999999	99999999	99999999	99999999	99999999	99999999	99999999	99999999	99999999	99999999	99999999	99999999	99999999	99999999	99999999	99999999	99999999	99999999	99999999	3021	99999999	99999999	3711	4061	3755	3602	3758	3792	3522	3678	4208	3906	4060	4348	4263	4538
924	99999999	99999999	99999999	99999999	99999999	99999999	99999999	99999999	99999999	99999999	99999999	99999999	99999999	99999999	99999999	99999999	99999999	99999999	99999999	99999999	99999999	99999999	99999999	99999999	99999999	99999999	1013	99999999	99999999	99999999	99999999	99999999	3133	2713	3741	3013	3597	99999999	3770	3660	3525	3639	4101	3503	3494	4024	4403	4006	4485
925	99999999	99999999	99999999	99999999	99999999	99999999	99999999	99999999	99999999	99999999	99999999	99999999	99999999	99999999	99999999	99999999	99999999	99999999	99999999	99999999	99999999	99999999	99999999	99999999	1074	99999999	99999999	99999999	99999999	99999999	99999999	3909	99999999	2879	99999999	3468	3640	3568	4371	3403	3181	3549	3928	4007	4113	4173	4435	4616	4266
926	99999999	99999999	99999999	99999999	99999999	99999999	99999999	99999999	99999999	99999999	99999999	99999999	99999999	99999999	99999999	99999999	99999999	99999999	99999999	99999999	99999999	99999999	99999999	99999999	99999999	99999999	99999999	1840	99999999	99999999	1906	4218	2428	99999999	3483	3414	3380	5053	3950	3171	3869	3788	3804	3645	3749	4283	4015	4115	4179
927	99999999	99999999	99999999	99999999	99999999	99999999	99999999	99999999	99999999	99999999	99999999	99999999	99999999	99999999	99999999	99999999	99999999	99999999	99999999	99999999	99999999	99999999	99999999	99999999	99999999	99999999	99999999	99999999	99999999	99999999	99999999	3756	2618	2726	4179	99999999	99999999	3916	3692	3432	3894	3792	3670	3680	4000	3973	4282	4620	4378
928	99999999	99999999	99999999	99999999	99999999	99999999	99999999	99999999	99999999	99999999	99999999	99999999	99999999	99999999	99999999	99999999	99999999	99999999	99999999	99999999	99999999	99999999	99999999	99999999	99999999	99999999	99999999	99999999	99999999	99999999	99999999	2846	99999999	99999999	99999999	3734	3480	99999999	3032	3761	3595	4397	3761	4192	4221	4090	3967	4009	4139
929	99999999	99999999	99999999	99999999	99999999	99999999	99999999	99999999	99999999	99999999	99999999	99999999	99999999	99999999	99999999	99999999	99999999	99999999	99999999	99999999	99999999	99999999	99999999	99999999	99999999	99999999	952	99999999	99999999	99999999	99999999	99999999	3184	1791	3277	3477	3305	3824	3383	3372	3853	3589	3775	3893	4310	3996	4257	4179	3960
930	99999999	99999999	99999999	99999999	99999999	99999999	99999999	99999999	99999999	99999999	99999999	99999999	99999999	99999999	99999999	99999999	99999999	99999999	99999999	99999999	99999999	99999999	99999999	99999999	99999999	99999999	99999999	99999999	99999999	1663	1291	874	99999999	3016	3495	4301	3671	3450	3714	3194	3582	3792	3933	3785	3808	3373	4464	4089	4059
931	99999999	99999999	99999999	99999999	99999999	99999999	99999999	99999999	99999999	99999999	99999999	99999999	99999999	99999999	99999999	99999999	99999999	99999999	99999999	99999999	99999999	99999999	99999999	99999999	99999999	99999999	99999999	3641	99999999	5136	99999999	2594	99999999	3126	3539	2990	3732	3585	99999999	3517	3404	3331	3864	3866	3184	4062	4148	4570	4280
932	99999999	99999999	99999999	99999999	99999999	99999999	99999999	99999999	99999999	99999999	99999999	99999999	99999999	99999999	99999999	99999999	99999999	99999999	99999999	99999999	99999999	99999999	99999999	99999999	99999999	99999999	99999999	2616	99999999	99999999	99999999	99999999	3550	2910	1415	3498	3234	4277	3316	3473	3700	3731	3661	4047	3808	3985	4077	3851	4337
933	99999999	99999999	99999999	99999999	99999999	99999999	99999999	99999999	99999999	99999999	99999999	99999999	99999999	99999999	99999999	99999999	99999999	99999999	99999999	99999999	99999999	99999999	99999999	99999999	99999999	99999999	99999999	99999999	2088	4014	99999999	2629	2905	2996	3393	3699	4060	99999999	3141	3493	4034	3709	4371	4125	4192	3972	3770	4282	4211
934	99999999	99999999	99999999	99999999	99999999	99999999	99999999	99999999	99999999	99999999	99999999	99999999	99999999	99999999	99999999	99999999	99999999	99999999	99999999	99999999	99999999	99999999	99999999	99999999	99999999	99999999	99999999	99999999	99999999	99999999	99999999	3995	99999999	99999999	99999999	2934	3334	3117	3416	3670	3164	3732	3318	4107	3830	4150	3881	3823	4017
935	99999999	99999999	99999999	99999999	99999999	99999999	99999999	99999999	99999999	99999999	99999999	99999999	99999999	99999999	99999999	99999999	99999999	99999999	99999999	99999999	99999999	99999999	1516	99999999	99999999	99999999	99999999	99999999	99999999	99999999	2065	3672	3574	99999999	3017	5317	3785	3819	3418	3454	4027	3768	3538	4309	4199	4167	3950	4113	3906
936	99999999	99999999	99999999	99999999	99999999	99999999	99999999	99999999	99999999	99999999	99999999	99999999	99999999	99999999	99999999	99999999	99999999	99999999	99999999	99999999	99999999	99999999	99999999	99999999	99999999	99999999	99999999	99999999	1486	99999999	99999999	99999999	4256	3153	3013	3562	3850	3570	3705	3864	3709	3811	3885	3885	3902	4002	4422	4361	4354
937	99999999	99999999	99999999	99999999	99999999	99999999	99999999	99999999	99999999	99999999	99999999	99999999	99999999	99999999	99999999	99999999	99999999	99999999	99999999	99999999	99999999	99999999	99999999	99999999	99999999	99999999	99999999	99999999	99999999	99999999	3356	2634	3181	3408	99999999	3785	2977	3295	4126	3426	3453	3724	4235	4033	3862	4417	3813	3656	4064
938	99999999	99999999	99999999	99999999	99999999	99999999	99999999	99999999	99999999	99999999	99999999	99999999	99999999	99999999	99999999	99999999	99999999	99999999	99999999	99999999	99999999	99999999	99999999	99999999	99999999	99999999	99999999	99999999	2907	99999999	99999999	2492	99999999	3710	99999999	99999999	3797	3596	3727	3444	3522	3836	3698	3881	3727	3979	3760	4439	4369
939	99999999	99999999	99999999	99999999	99999999	99999999	99999999	99999999	99999999	99999999	99999999	99999999	99999999	99999999	99999999	99999999	99999999	99999999	99999999	99999999	99999999	99999999	99999999	99999999	99999999	99999999	99999999	1446	3683	99999999	3384	99999999	3371	3806	3198	99999999	3283	3402	3523	3794	3565	4134	4027	4202	4144	3968	4134	4385	4595
940	99999999	99999999	99999999	99999999	99999999	99999999	99999999	99999999	99999999	99999999	99999999	99999999	99999999	99999999	99999999	99999999	99999999	99999999	99999999	99999999	99999999	99999999	99999999	99999999	99999999	99999999	99999999	99999999	99999999	99999999	2673	99999999	99999999	3062	3744	3954	3634	3679	2921	99999999	3556	3749	3938	3842	4235	4185	3997	4027	4081
941	99999999	99999999	99999999	99999999	99999999	99999999	99999999	99999999	99999999	99999999	99999999	99999999	99999999	99999999	99999999	99999999	99999999	99999999	99999999	99999999	99999999	99999999	99999999	99999999	99999999	99999999	1916	99999999	99999999	99999999	99999999	99999999	4257	2357	4387	3979	2788	3677	3777	3324	3484	3342	3486	4060	4251	4024	4373	4518	4197
942	99999999	99999999	99999999	99999999	99999999	99999999	99999999	99999999	99999999	99999999	99999999	99999999	99999999	99999999	99999999	99999999	99999999	99999999	99999999	99999999	99999999	99999999	99999999	99999999	99999999	99999999	99999999	99999999	99999999	99999999	2995	2514	3923	2927	2645	2487	3564	3656	3485	2276	3491	3778	4009	3770	4139	3926	4006	4306	4440
943	99999999	99999999	99999999	99999999	99999999	99999999	99999999	99999999	99999999	99999999	99999999	99999999	99999999	99999999	99999999	99999999	99999999	99999999	99999999	99999999	99999999	99999999	99999999	99999999	99999999	99999999	99999999	99999999	2713	99999999	99999999	2225	4316	3371	3715	3158	4441	3744	3262	3947	3550	3449	4177	4187	3798	4323	4108	4304	4401
944	99999999	99999999	99999999	99999999	99999999	99999999	99999999	99999999	99999999	99999999	99999999	99999999	99999999	99999999	99999999	99999999	99999999	99999999	99999999	99999999	99999999	99999999	99999999	99999999	99999999	99999999	99999999	99999999	99999999	99999999	99999999	4650	99999999	3964	99999999	3607	2069	3895	2034	3398	2961	4014	3797	4081	4183	4431	4329	4294	4376
945	99999999	99999999	99999999	99999999	99999999	99999999	99999999	99999999	99999999	99999999	99999999	99999999	99999999	99999999	99999999	99999999	99999999	99999999	99999999	99999999	99999999	99999999	99999999	99999999	99999999	99999999	99999999	99999999	99999999	5278	99999999	3715	99999999	4407	5740	3618	3347	3906	4030	3545	3415	3676	3920	3589	3917	3908	3945	4187	3827
946	99999999	99999999	99999999	99999999	99999999	99999999	99999999	99999999	99999999	99999999	140	99999999	99999999	99999999	99999999	99999999	99999999	99999999	99999999	99999999	99999999	99999999	99999999	99999999	99999999	99999999	99999999	99999999	3805	99999999	99999999	3608	1945	4015	3719	3907	3038	3651	3668	99999999	3152	4191	3699	3925	4084	3616	4124	3938	4359
947	99999999	99999999	99999999	99999999	99999999	99999999	99999999	99999999	99999999	99999999	99999999	99999999	99999999	99999999	99999999	99999999	99999999	99999999	99999999	99999999	99999999	99999999	99999999	99999999	99999999	1982	99999999	99999999	99999999	99999999	99999999	4661	2873	99999999	3779	4393	99999999	3169	3035	4057	3663	3710	3841	3790	4151	4227	3846	4194	4090
948	99999999	99999999	99999999	99999999	99999999	99999999	99999999	99999999	99999999	99999999	99999999	99999999	99999999	99999999	99999999	99999999	99999999	99999999	99999999	99999999	99999999	99999999	99999999	99999999	99999999	99999999	99999999	99999999	99999999	99999999	3769	99999999	2731	99999999	3143	3403	3292	3639	3948	3448	3173	3238	3620	4263	3853	3952	4025	4021	4748
949	99999999	99999999	99999999	99999999	99999999	99999999	99999999	99999999	99999999	99999999	99999999	99999999	99999999	99999999	99999999	99999999	99999999	99999999	99999999	99999999	99999999	99999999	99999999	99999999	99999999	99999999	99999999	99999999	99999999	99999999	2261	3485	3009	4354	4541	3329	3711	3279	3407	3325	3620	4265	3677	3814	4199	4280	4151	4073	3988
950	99999999	99999999	99999999	99999999	99999999	99999999	99999999	99999999	99999999	99999999	99999999	99999999	99999999	99999999	99999999	99999999	99999999	99999999	99999999	99999999	99999999	99999999	99999999	99999999	99999999	99999999	99999999	99999999	3491	99999999	2619	99999999	2978	3182	3284	3719	3895	3432	4196	3193	3347	3481	3745	3908	3965	4504	3749	4201	4404
951	99999999	99999999	99999999	99999999	99999999	99999999	99999999	99999999	99999999	99999999	99999999	99999999	99999999	99999999	99999999	99999999	99999999	99999999	99999999	99999999	99999999	99999999	99999999	99999999	99999999	99999999	99999999	99999999	3562	99999999	99999999	99999999	3252	3874	99999999	3571	99999999	2857	3510	3626	3775	3973	3464	3837	4113	4310	4279	4419	4535
952	99999999	99999999	99999999	99999999	99999999	99999999	99999999	99999999	99999999	99999999	99999999	99999999	99999999	99999999	99999999	99999999	99999999	99999999	99999999	99999999	99999999	99999999	99999999	99999999	99999999	99999999	99999999	99999999	99999999	99999999	2467	893	2487	2522	2568	2726	3730	99999999	3753	2867	3196	3483	3941	3743	3762	4068	4183	3829	4396
953	99999999	99999999	99999999	99999999	99999999	99999999	99999999	99999999	99999999	99999999	99999999	99999999	99999999	99999999	99999999	99999999	99999999	99999999	99999999	99999999	99999999	99999999	99999999	99999999	99999999	99999999	99999999	99999999	99999999	99999999	2805	3182	2841	99999999	3423	2712	3364	3359	3772	3763	3310	4284	3197	3831	4160	4122	4058	4101	4514
954	99999999	99999999	99999999	99999999	99999999	99999999	99999999	99999999	99999999	99999999	99999999	99999999	99999999	99999999	99999999	99999999	99999999	99999999	99999999	99999999	628	99999999	99999999	99999999	99999999	99999999	99999999	99999999	99999999	99999999	3359	2166	3071	3893	99999999	3014	3756	3402	3440	3981	3167	3564	3544	4093	3735	4387	4337	4143	3964
955	99999999	99999999	99999999	99999999	99999999	99999999	99999999	99999999	99999999	99999999	99999999	99999999	99999999	99999999	99999999	99999999	99999999	99999999	99999999	99999999	99999999	99999999	99999999	99999999	99999999	99999999	99999999	99999999	99999999	99999999	99999999	99999999	99999999	3564	3807	3154	4125	2780	3094	3523	4383	3747	3450	3837	4255	3905	4095	4195	4134
956	99999999	99999999	99999999	99999999	99999999	99999999	99999999	99999999	99999999	99999999	99999999	99999999	99999999	99999999	99999999	99999999	99999999	99999999	99999999	99999999	99999999	99999999	1711	99999999	99999999	99999999	99999999	99999999	99999999	99999999	99999999	99999999	726	2481	2811	3808	2892	3710	3342	3545	3937	3506	3884	3722	3605	3692	4356	4192	4129
957	99999999	99999999	99999999	99999999	99999999	99999999	99999999	99999999	99999999	99999999	99999999	99999999	99999999	99999999	99999999	99999999	99999999	99999999	99999999	99999999	99999999	99999999	99999999	99999999	99999999	99999999	99999999	99999999	99999999	99999999	3224	99999999	99999999	99999999	3502	99999999	3592	3672	3126	3802	3511	3507	3598	3484	3881	3632	4322	4293	4380
958	99999999	99999999	99999999	99999999	99999999	99999999	99999999	99999999	99999999	99999999	99999999	99999999	99999999	99999999	99999999	99999999	99999999	99999999	99999999	99999999	99999999	99999999	99999999	99999999	99999999	99999999	99999999	99999999	99999999	99999999	99999999	99999999	99999999	2574	4096	1329	3247	3002	3574	3077	4022	3854	4105	3584	4128	3937	4317	4386	4494
959	99999999	99999999	99999999	99999999	99999999	99999999	99999999	99999999	99999999	99999999	99999999	99999999	99999999	99999999	99999999	99999999	99999999	99999999	99999999	99999999	99999999	99999999	99999999	99999999	99999999	99999999	99999999	99999999	3360	3969	99999999	3718	2960	4430	3402	2486	99999999	3177	2562	3704	4004	4172	3156	3654	4425	4087	3962	4038	4559
960	99999999	99999999	99999999	99999999	99999999	99999999	99999999	99999999	64	99999999	99999999	99999999	99999999	99999999	99999999	99999999	99999999	99999999	99999999	99999999	99999999	99999999	99999999	99999999	99999999	99999999	99999999	99999999	99999999	3686	1821	3049	3255	3415	3336	3726	2905	3213	3523	3940	3604	3297	3792	3986	3881	4248	3972	4041	4314
961	99999999	99999999	99999999	99999999	99999999	99999999	99999999	99999999	99999999	99999999	99999999	99999999	99999999	99999999	99999999	99999999	99999999	99999999	99999999	99999999	99999999	99999999	99999999	99999999	99999999	99999999	99999999	99999999	99999999	2757	99999999	3515	2768	99999999	2939	4216	3565	3776	3052	4143	3226	3501	3669	3983	3952	3520	3833	4315	4269
962	99999999	99999999	99999999	99999999	99999999	99999999	99999999	99999999	99999999	99999999	99999999	99999999	99999999	99999999	99999999	99999999	99999999	99999999	99999999	99999999	99999999	99999999	99999999	99999999	99999999	99999999	99999999	99999999	99999999	1349	2482	2788	2865	3949	2822	3042	3819	3490	4050	3727	4161	4225	3967	3773	3782	4241	4141	3917	3877
963	99999999	99999999	99999999	99999999	99999999	99999999	99999999	99999999	99999999	99999999	99999999	99999999	99999999	99999999	99999999	99999999	99999999	99999999	99999999	99999999	99999999	99999999	99999999	99999999	99999999	99999999	99999999	99999999	99999999	99999999	3047	99999999	3657	3745	2971	2924	4367	2967	1579	3526	3763	4068	3931	3813	4176	4008	4109	4330	3936
964	99999999	99999999	99999999	99999999	99999999	99999999	99999999	99999999	99999999	99999999	99999999	99999999	99999999	99999999	99999999	99999999	99999999	99999999	99999999	99999999	1187	99999999	99999999	99999999	825	99999999	2740	99999999	99999999	99999999	99999999	99999999	3200	3877	3717	3489	3408	3102	3268	3592	3852	3317	3559	3736	4009	3607	4393	4228	4517
965	99999999	99999999	99999999	99999999	99999999	99999999	99999999	99999999	99999999	99999999	99999999	99999999	99999999	99999999	99999999	99999999	99999999	99999999	99999999	99999999	99999999	99999999	99999999	99999999	99999999	99999999	99999999	99999999	99999999	99999999	3198	99999999	99999999	3269	3599	99999999	3712	3732	3431	3619	3801	3622	3930	3874	3784	4407	4100	4091	4440
966	99999999	99999999	99999999	99999999	99999999	99999999	99999999	99999999	99999999	99999999	99999999	99999999	99999999	99999999	99999999	99999999	99999999	99999999	99999999	99999999	99999999	99999999	99999999	99999999	99999999	99999999	99999999	99999999	99999999	99999999	99999999	2406	3215	99999999	3891	3410	4037	3341	3495	4037	3820	3527	3763	3472	3518	4131	4371	4306	4713
967	99999999	99999999	99999999	99999999	99999999	99999999	99999999	99999999	99999999	99999999	99999999	99999999	99999999	99999999	99999999	99999999	99999999	99999999	99999999	99999999	99999999	99999999	99999999	99999999	99999999	3312	99999999	99999999	99999999	99999999	99999999	99999999	3710	99999999	99999999	3754	4207	3181	3481	3640	3638	3840	3839	3638	3857	4147	4748	4211	4259
968	99999999	99999999	99999999	99999999	99999999	99999999	99999999	99999999	99999999	99999999	99999999	99999999	99999999	99999999	99999999	99999999	99999999	99999999	99999999	99999999	99999999	1320	99999999	99999999	99999999	99999999	99999999	99999999	99999999	99999999	99999999	2793	99999999	3343	3282	2810	3197	3376	4106	3638	3735	3318	3817	3822	3713	4120	4583	4321	4154
969	99999999	99999999	99999999	99999999	99999999	99999999	99999999	99999999	99999999	99999999	99999999	99999999	99999999	99999999	99999999	99999999	99999999	99999999	99999999	99999999	99999999	99999999	99999999	99999999	99999999	99999999	99999999	99999999	99999999	3461	99999999	99999999	2852	99999999	3307	2571	99999999	3178	3544	3734	3217	3947	3799	4062	3816	4246	4221	4228	4182
970	99999999	99999999	99999999	99999999	99999999	99999999	99999999	99999999	99999999	99999999	99999999	99999999	99999999	99999999	99999999	99999999	99999999	99999999	99999999	99999999	99999999	99999999	99999999	99999999	99999999	1577	99999999	99999999	2169	2220	3733	99999999	4188	3413	2289	3954	3812	2597	3697	3687	3692	3661	3642	3385	4110	4141	4142	4151	4499
971	99999999	99999999	99999999	99999999	99999999	99999999	99999999	99999999	99999999	99999999	99999999	99999999	99999999	99999999	99999999	99999999	99999999	99999999	99999999	99999999	99999999	99999999	99999999	99999999	99999999	99999999	99999999	99999999	1972	99999999	99999999	99999999	2052	3635	4358	99999999	3530	3544	2817	3903	4147	3639	3745	3585	3981	3640	4201	4575	4300
972	99999999	99999999	99999999	99999999	99999999	99999999	99999999	99999999	99999999	99999999	99999999	99999999	99999999	99999999	99999999	99999999	99999999	99999999	99999999	99999999	99999999	99999999	99999999	99999999	99999999	99999999	99999999	99999999	99999999	4192	99999999	99999999	99999999	3669	2797	3479	99999999	3556	99999999	3606	3598	3659	3766	3418	3750	3923	3992	4228	4315
973	99999999	99999999	99999999	99999999	99999999	99999999	99999999	99999999	99999999	99999999	99999999	99999999	99999999	99999999	99999999	99999999	99999999	99999999	99999999	99999999	99999999	99999999	99999999	99999999	99999999	99999999	99999999	1877	99999999	99999999	4261	99999999	99999999	2929	2074	3838	3475	3514	3919	3466	3556	3667	4408	3761	3985	4108	4399	4081	4188
974	99999999	99999999	99999999	99999999	99999999	99999999	99999999	99999999	99999999	99999999	99999999	99999999	99999999	99999999	99999999	99999999	99999999	99999999	99999999	99999999	99999999	99999999	99999999	99999999	99999999	99999999	99999999	99999999	2708	4795	99999999	99999999	3328	99999999	2957	2583	3242	3357	3777	3589	2914	3878	3893	3944	3612	4103	3979	4360	3892
975	99999999	99999999	99999999	99999999	99999999	99999999	99999999	105	99999999	99999999	99999999	99999999	99999999	99999999	99999999	99999999	99999999	99999999	99999999	99999999	99999999	99999999	99999999	99999999	99999999	99999999	99999999	99999999	99999999	99999999	99999999	2955	3640	3496	3972	99999999	3552	3553	2560	3462	3622	3921	3435	3062	3921	3740	4265	4196	4915
976	99999999	99999999	99999999	99999999	99999999	99999999	99999999	99999999	99999999	99999999	99999999	99999999	99999999	99999999	99999999	99999999	99999999	99999999	99999999	99999999	99999999	99999999	99999999	99999999	99999999	99999999	99999999	99999999	99999999	99999999	99999999	2620	99999999	99999999	99999999	99999999	2962	4073	3982	3131	3753	3853	3889	3666	3589	4339	4370	4422	4721
977	99999999	99999999	99999999	99999999	99999999	99999999	99999999	99999999	99999999	99999999	99999999	99999999	99999999	99999999	99999999	99999999	99999999	99999999	99999999	99999999	99999999	99999999	99999999	99999999	99999999	99999999	99999999	2426	99999999	99999999	99999999	3378	2767	3490	3636	4040	3324	3803	3529	3672	3754	3361	3627	4082	4014	4007	4181	3818	4131
978	99999999	99999999	99999999	99999999	99999999	99999999	99999999	99999999	99999999	99999999	99999999	99999999	99999999	99999999	99999999	99999999	99999999	99999999	99999999	99999999	99999999	99999999	99999999	99999999	99999999	99999999	99999999	99999999	99999999	4705	99999999	4027	3164	2115	3013	3210	3283	3585	3788	3241	4062	3866	2599	3600	3784	4116	4086	4135	4313
979	99999999	99999999	99999999	99999999	99999999	99999999	99999999	99999999	99999999	99999999	54	99999999	99999999	99999999	99999999	99999999	99999999	99999999	99999999	99999999	99999999	99999999	99999999	99999999	99999999	99999999	99999999	780	99999999	1054	99999999	99999999	99999999	99999999	4164	3030	3480	3830	3856	3883	3717	3965	3578	4009	4445	3964	4392	4162	4248
980	99999999	99999999	99999999	99999999	99999999	99999999	99999999	99999999	99999999	99999999	99999999	70	99999999	99999999	99999999	99999999	99999999	99999999	99999999	99999999	99999999	99999999	99999999	99999999	99999999	99999999	99999999	99999999	99999999	99999999	99999999	99999999	3844	99999999	3570	3382	3388	3035	4116	3300	3374	3894	3577	3785	3649	3753	3904	4514	4052
981	99999999	99999999	99999999	99999999	99999999	99999999	99999999	99999999	99999999	99999999	99999999	99999999	99999999	99999999	99999999	99999999	99999999	99999999	99999999	99999999	99999999	99999999	788	99999999	99999999	99999999	99999999	99999999	99999999	5815	99999999	3555	3509	3403	2301	3304	3233	3192	3993	3917	4104	3611	3547	3349	3487	4465	4288	3990	4199
982	99999999	99999999	99999999	99999999	99999999	99999999	99999999	99999999	99999999	99999999	99999999	99999999	99999999	99999999	99999999	99999999	99999999	99999999	99999999	99999999	99999999	99999999	99999999	99999999	99999999	99999999	99999999	99999999	99999999	99999999	99999999	2851	3991	99999999	3354	3259	4040	3198	3230	3509	3845	3793	3907	3608	4192	3859	4387	4039	4147
983	99999999	99999999	99999999	99999999	99999999	99999999	99999999	99999999	99999999	99999999	99999999	99999999	99999999	99999999	99999999	99999999	99999999	99999999	99999999	99999999	99999999	99999999	99999999	99999999	99999999	99999999	99999999	1426	745	99999999	3419	99999999	99999999	1943	3222	3423	99999999	99999999	4387	3651	3871	3735	4374	3992	4133	4000	4275	4157	4137
984	99999999	99999999	99999999	99999999	99999999	99999999	99999999	99999999	99999999	99999999	99999999	99999999	99999999	99999999	99999999	99999999	99999999	99999999	99999999	99999999	99999999	99999999	99999999	99999999	99999999	99999999	99999999	1191	99999999	2529	99999999	99999999	99999999	3722	3081	3169	3571	4278	3020	3601	3336	4366	3539	3772	3901	3786	4445	4131	4240
985	99999999	99999999	99999999	99999999	99999999	99999999	99999999	99999999	99999999	99999999	99999999	99999999	99999999	226	99999999	99999999	99999999	99999999	99999999	99999999	99999999	1243	99999999	99999999	99999999	99999999	99999999	99999999	99999999	2304	3731	4383	2939	5284	3261	3030	3981	2953	3318	3879	3504	3616	3656	4010	3962	3875	4312	4256	4470
986	99999999	99999999	99999999	99999999	99999999	99999999	99999999	99999999	99999999	99999999	99999999	99999999	99999999	99999999	99999999	99999999	99999999	99999999	99999999	99999999	99999999	99999999	99999999	99999999	99999999	99999999	99999999	2698	99999999	99999999	99999999	99999999	3000	99999999	2710	99999999	3083	3708	3180	3758	3904	3762	3709	3910	3869	3769	4493	4148	4305
987	99999999	99999999	99999999	99999999	99999999	99999999	99999999	99999999	99999999	99999999	99999999	99999999	99999999	99999999	99999999	99999999	99999999	99999999	99999999	99999999	99999999	99999999	99999999	99999999	99999999	99999999	99999999	99999999	99999999	99999999	99999999	3805	99999999	99999999	3520	3112	3443	99999999	3938	3649	3303	3616	4093	3683	4054	3941	3665	4324	4470
988	99999999	99999999	99999999	99999999	99999999	99999999	99999999	99999999	99999999	99999999	99999999	150	99999999	99999999	99999999	99999999	99999999	99999999	99999999	99999999	99999999	99999999	99999999	99999999	99999999	99999999	99999999	99999999	99999999	3616	99999999	3189	3954	3467	3306	3577	3930	3793	3448	3901	3548	3566	3438	3995	3740	4193	4159	4447	4275
989	99999999	99999999	99999999	99999999	99999999	99999999	99999999	99999999	99999999	99999999	99999999	99999999	99999999	99999999	99999999	99999999	99999999	99999999	99999999	99999999	99999999	99999999	99999999	99999999	99999999	99999999	99999999	3402	99999999	99999999	2532	3670	2338	4072	3440	3589	3351	3216	3812	3414	3784	3678	3249	3671	3377	4152	4391	4284	4446
990	99999999	99999999	99999999	99999999	99999999	99999999	99999999	99999999	99999999	99999999	99999999	99999999	99999999	99999999	99999999	99999999	99999999	99999999	99999999	99999999	99999999	99999999	99999999	1253	2507	99999999	99999999	99999999	99999999	2334	99999999	99999999	99999999	2913	3389	3356	3633	3326	3409	3584	3805	3726	4023	3666	4040	3957	4455	4298	4063
991	99999999	99999999	99999999	99999999	99999999	99999999	99999999	99999999	99999999	99999999	546	99999999	99999999	99999999	99999999	99999999	99999999	99999999	99999999	99999999	99999999	99999999	99999999	99999999	99999999	99999999	99999999	99999999	99999999	99999999	99999999	99999999	99999999	819	3511	3405	3281	3275	3597	3204	3650	3354	2535	3904	3704	4230	4056	4306	3682
992	99999999	99999999	99999999	99999999	99999999	99999999	99999999	99999999	99999999	99999999	99999999	99999999	99999999	99999999	99999999	99999999	99999999	99999999	99999999	99999999	99999999	99999999	99999999	99999999	99999999	99999999	99999999	99999999	99999999	99999999	99999999	99999999	3307	99999999	2938	3436	2177	3689	3149	3516	3603	3692	2001	3566	4097	3915	4114	4045	4358
993	99999999	99999999	99999999	99999999	99999999	99999999	99999999	99999999	99999999	99999999	99999999	99999999	99999999	99999999	99999999	99999999	99999999	99999999	99999999	99999999	99999999	99999999	99999999	99999999	99999999	99999999	99999999	99999999	99999999	99999999	2519	99999999	2688	99999999	3316	3615	3035	3593	2867	2316	3068	3802	3879	3597	4396	4479	4027	4335	4738
994	99999999	99999999	99999999	99999999	99999999	99999999	99999999	99999999	99999999	99999999	99999999	99999999	99999999	99999999	99999999	99999999	99999999	99999999	99999999	99999999	99999999	99999999	99999999	99999999	99999999	99999999	99999999	99999999	99999999	2081	99999999	3017	2757	3368	3820	3994	3586	3314	3484	2507	3944	4030	3816	4170	4118	3716	3890	4270	4216
995	99999999	99999999	99999999	99999999	99999999	99999999	99999999	99999999	99999999	99999999	99999999	99999999	99999999	99999999	99999999	99999999	99999999	99999999	99999999	99999999	99999999	99999999	99999999	99999999	99999999	99999999	99999999	99999999	99999999	2824	3265	2666	5525	1787	3729	99999999	2816	3735	2385	3356	3075	3935	3630	4005	3406	4130	4245	4220	5064
996	99999999	99999999	99999999	99999999	99999999	99999999	99999999	99999999	99999999	99999999	99999999	99999999	99999999	99999999	99999999	99999999	99999999	99999999	99999999	99999999	99999999	99999999	99999999	99999999	99999999	99999999	99999999	1485	2613	99999999	99999999	1142	99999999	4129	3845	99999999	3463	3327	99999999	3363	3786	4033	3581	3945	4075	4044	4104	4199	3997
997	99999999	99999999	99999999	99999999	99999999	99999999	99999999	99999999	99999999	99999999	99999999	99999999	99999999	99999999	99999999	99999999	99999999	99999999	99999999	99999999	99999999	99999999	99999999	99999999	99999999	99999999	99999999	3341	2422	99999999	2901	99999999	3718	99999999	4433	3689	3446	3798	99999999	3571	3734	3833	3737	3187	3201	4046	4344	3723	4866
998	99999999	99999999	99999999	99999999	99999999	99999999	99999999	99999999	99999999	99999999	99999999	99999999	99999999	99999999	99999999	99999999	99999999	99999999	99999999	99999999	99999999	1695	99999999	99999999	99999999	99999999	99999999	99999999	99999999	1636	1813	99999999	3821	1859	2965	3274	2372	3854	3446	3276	2451	3882	4105	3956	4313	4053	4504	4318	4303
999	99999999	99999999	99999999	99999999	99999999	99999999	99999999	99999999	99999999	99999999	99999999	99999999	99999999	99999999	99999999	99999999	99999999	99999999	99999999	99999999	99999999	99999999	99999999	99999999	99999999	99999999	99999999	99999999	99999999	99999999	99999999	99999999	99999999	3424	3622	4149	3319	3241	2682	3007	3716	3990	3904	3735	3905	3986	4394	4331	4434
1000	99999999	99999999	99999999	99999999	99999999	99999999	99999999	99999999	99999999	99999999	99999999	99999999	99999999	99999999	99999999	99999999	99999999	99999999	99999999	99999999	99999999	99999999	99999999	99999999	99999999	99999999	99999999	99999999	2609	99999999	99999999	4071	4121	99999999	3700	2999	3552	3033	3540	3582	3701	3476	3710	3791	3674	4016	3945	4447	3665
1001	99999999	99999999	99999999	99999999	99999999	99999999	99999999	99999999	99999999	99999999	99999999	99999999	99999999	99999999	99999999	99999999	99999999	99999999	99999999	99999999	99999999	99999999	99999999	99999999	99999999	99999999	99999999	99999999	3490	99999999	99999999	99999999	2721	99999999	2651	3500	5001	3241	3631	3233	3383	3652	3996	4011	3712	4161	3876	3992	4352
1002	99999999	99999999	99999999	99999999	99999999	99999999	99999999	99999999	99999999	99999999	99999999	99999999	99999999	99999999	99999999	99999999	99999999	99999999	99999999	99999999	99999999	99999999	99999999	99999999	99999999	99999999	99999999	99999999	99999999	99999999	99999999	99999999	3852	99999999	3785	3138	3292	2967	3866	3556	3865	4262	3477	3875	4260	4051	4149	4194	3959
1003	99999999	99999999	99999999	99999999	99999999	99999999	99999999	99999999	99999999	99999999	99999999	99999999	99999999	99999999	99999999	99999999	99999999	99999999	99999999	99999999	99999999	99999999	99999999	99999999	1119	99999999	99999999	99999999	99999999	99999999	99999999	99999999	2075	3230	2763	2953	2560	3316	3561	3710	3892	3868	3880	4272	4183	3352	3602	3977	4105
1004	99999999	99999999	99999999	99999999	99999999	99999999	99999999	99999999	99999999	99999999	99999999	99999999	99999999	99999999	99999999	99999999	99999999	99999999	99999999	99999999	99999999	99999999	99999999	99999999	99999999	99999999	99999999	99999999	99999999	849	99999999	3684	99999999	3212	2730	3676	3046	3296	3199	3465	3543	2949	3788	4062	3711	4276	4027	4328	4485
1005	99999999	99999999	99999999	99999999	99999999	99999999	99999999	99999999	99999999	99999999	99999999	99999999	99999999	99999999	99999999	99999999	99999999	99999999	99999999	99999999	99999999	99999999	99999999	99999999	1673	1709	99999999	99999999	3569	99999999	2450	99999999	99999999	3894	3344	3060	2813	3486	4405	4012	3854	3148	3870	3721	4042	4036	4098	3866	4138
1006	99999999	99999999	99999999	99999999	99999999	99999999	99999999	99999999	99999999	99999999	99999999	99999999	99999999	99999999	99999999	99999999	99999999	99999999	99999999	99999999	99999999	99999999	99999999	99999999	99999999	99999999	99999999	99999999	99999999	3212	2097	3369	99999999	99999999	3418	3946	3672	3695	3436	3551	3473	3585	4048	4005	4098	4052	3695	4182	4176
1007	99999999	99999999	99999999	99999999	99999999	99999999	99999999	99999999	99999999	99999999	99999999	99999999	99999999	99999999	99999999	99999999	99999999	99999999	99999999	99999999	99999999	99999999	99999999	99999999	99999999	99999999	1852	99999999	2679	1745	99999999	3969	3433	2352	3143	2595	3364	3236	3078	3267	3515	3679	3631	4112	3901	3876	4352	4288	4436
1008	99999999	99999999	99999999	99999999	99999999	99999999	99999999	99999999	99999999	99999999	99999999	99999999	99999999	99999999	99999999	99999999	99999999	99999999	99999999	99999999	99999999	99999999	99999999	99999999	99999999	99999999	99999999	99999999	3174	2785	99999999	99999999	3017	2878	3389	2844	4126	3076	3171	2343	3608	4331	3768	4152	3507	4013	4206	3948	3937
1009	99999999	99999999	99999999	99999999	99999999	99999999	99999999	99999999	99999999	99999999	99999999	99999999	99999999	99999999	99999999	99999999	99999999	99999999	99999999	99999999	99999999	99999999	99999999	99999999	99999999	99999999	99999999	99999999	99999999	3044	99999999	2075	99999999	99999999	2965	3607	99999999	3732	3922	3114	3418	4061	3817	4103	3760	3981	3987	4303	4146
1010	99999999	99999999	99999999	99999999	99999999	99999999	99999999	99999999	99999999	99999999	99999999	99999999	99999999	99999999	99999999	99999999	99999999	99999999	99999999	99999999	99999999	99999999	99999999	99999999	99999999	99999999	99999999	99999999	99999999	99999999	99999999	3423	2334	99999999	99999999	3589	4262	99999999	3866	3486	3912	3852	4256	3925	4307	4231	4389	4592	3947
1011	99999999	99999999	99999999	99999999	99999999	99999999	99999999	99999999	99999999	99999999	99999999	99999999	99999999	99999999	99999999	99999999	99999999	99999999	99999999	99999999	99999999	99999999	99999999	99999999	99999999	2244	99999999	99999999	99999999	99999999	4456	2372	2662	3808	3592	2999	3631	3541	6191	3331	3500	3727	3527	4294	3788	4117	4340	4414	4516
1012	99999999	99999999	99999999	99999999	99999999	99999999	99999999	99999999	99999999	99999999	99999999	99999999	99999999	99999999	99999999	99999999	99999999	99999999	99999999	99999999	99999999	99999999	99999999	99999999	99999999	99999999	99999999	99999999	99999999	1531	99999999	3742	99999999	99999999	99999999	3989	3909	3442	3597	3637	3793	3584	3743	3933	3613	4306	4130	4065	4764
1013	99999999	99999999	99999999	99999999	99999999	99999999	99999999	99999999	99999999	99999999	99999999	203	99999999	99999999	99999999	99999999	99999999	99999999	99999999	193	99999999	99999999	99999999	99999999	99999999	99999999	99999999	99999999	99999999	99999999	99999999	99999999	2741	4218	3525	99999999	3817	99999999	99999999	3396	3040	3570	3606	4253	4184	3868	4142	4065	4444
1014	99999999	99999999	99999999	99999999	99999999	99999999	99999999	99999999	99999999	99999999	99999999	99999999	102	99999999	99999999	99999999	99999999	99999999	99999999	99999999	99999999	99999999	99999999	99999999	99999999	99999999	99999999	99999999	99999999	99999999	99999999	4261	4587	3321	3486	3210	3459	3655	3728	3418	3641	3272	3340	4011	4094	3693	3719	4509	4362
1015	99999999	99999999	99999999	99999999	99999999	99999999	99999999	99999999	99999999	99999999	99999999	99999999	99999999	99999999	99999999	99999999	99999999	99999999	99999999	99999999	99999999	99999999	99999999	99999999	99999999	99999999	99999999	99999999	99999999	3875	99999999	99999999	2626	3162	99999999	3315	3418	3243	3571	3700	3852	3584	3861	3989	3620	4031	3795	4173	4032
1016	99999999	99999999	99999999	99999999	99999999	99999999	99999999	99999999	99999999	99999999	99999999	99999999	99999999	99999999	99999999	99999999	99999999	99999999	99999999	99999999	99999999	99999999	99999999	99999999	99999999	99999999	99999999	99999999	99999999	99999999	99999999	99999999	3783	99999999	5901	3521	4171	2993	3539	3615	3853	3830	3712	3777	3749	4104	4201	4079	4056
1017	99999999	99999999	99999999	99999999	99999999	99999999	99999999	99999999	99999999	99999999	99999999	99999999	99999999	99999999	99999999	99999999	99999999	99999999	99999999	99999999	99999999	99999999	99999999	99999999	99999999	99999999	99999999	99999999	99999999	99999999	99999999	2775	1992	3135	3922	3039	2628	99999999	3527	3501	3752	3850	3801	3601	3289	4129	4121	4489	4412
1018	99999999	99999999	99999999	99999999	99999999	99999999	99999999	99999999	99999999	99999999	99999999	99999999	99999999	99999999	99999999	99999999	99999999	99999999	99999999	99999999	99999999	99999999	99999999	99999999	99999999	99999999	99999999	99999999	99999999	99999999	99999999	99999999	99999999	2935	2381	3966	2466	3483	3594	3427	3773	3904	3508	3710	3757	4205	3970	4269	4303
1019	99999999	99999999	99999999	99999999	99999999	99999999	99999999	99999999	99999999	99999999	99999999	99999999	99999999	99999999	99999999	99999999	99999999	99999999	99999999	99999999	99999999	99999999	99999999	99999999	99999999	99999999	99999999	99999999	99999999	99999999	99999999	3867	99999999	99999999	4463	3555	2590	3394	3934	3614	3158	3570	3808	3979	4179	4066	4277	3705	4392
1020	99999999	99999999	99999999	99999999	99999999	99999999	99999999	99999999	99999999	99999999	99999999	99999999	99999999	99999999	99999999	99999999	99999999	99999999	99999999	99999999	99999999	99999999	99999999	99999999	99999999	99999999	99999999	99999999	99999999	2517	99999999	99999999	4924	3105	3059	3468	4181	3541	3347	3762	4569	3237	4121	3680	4102	4036	3557	4388	3739
1021	99999999	99999999	99999999	99999999	99999999	99999999	99999999	114	99999999	99999999	99999999	99999999	99999999	99999999	99999999	99999999	99999999	99999999	99999999	99999999	99999999	99999999	99999999	1807	99999999	99999999	99999999	99999999	99999999	99999999	3665	3090	2992	3372	3378	3565	3433	3413	3532	3587	3933	3797	4044	3754	3775	3961	4176	4122	4085
1022	99999999	99999999	99999999	99999999	99999999	99999999	99999999	99999999	99999999	99999999	99999999	99999999	99999999	99999999	99999999	99999999	99999999	99999999	99999999	99999999	99999999	99999999	99999999	99999999	99999999	99999999	99999999	99999999	99999999	99999999	99999999	99999999	99999999	3394	3088	4827	3576	3711	3178	3340	3186	3149	3650	4101	3575	3996	4368	4052	4325
1023	99999999	99999999	99999999	99999999	99999999	99999999	99999999	99999999	99999999	99999999	99999999	99999999	99999999	99999999	99999999	99999999	99999999	99999999	99999999	99999999	99999999	99999999	99999999	99999999	99999999	99999999	99999999	99999999	99999999	99999999	3693	2487	2908	99999999	3058	3541	2435	3308	3477	3569	3559	3913	3783	3565	3598	3751	3804	3994	4146
1024	99999999	99999999	99999999	99999999	99999999	99999999	99999999	99999999	99999999	99999999	99999999	99999999	99999999	99999999	99999999	99999999	99999999	99999999	99999999	99999999	99999999	99999999	99999999	1924	99999999	99999999	99999999	99999999	99999999	4508	99999999	99999999	99999999	99999999	1137	3713	3593	3468	3426	3367	3614	3551	3669	3638	4061	3391	4239	3942	4063
1025	99999999	99999999	99999999	99999999	99999999	99999999	99999999	99999999	99999999	99999999	99999999	99999999	99999999	99999999	99999999	99999999	99999999	99999999	99999999	99999999	99999999	99999999	99999999	99999999	99999999	99999999	99999999	99999999	99999999	99999999	3001	3689	99999999	4435	3051	3122	3818	3826	3619	3417	3461	3423	3819	3947	3941	4344	4136	4165	4496
1026	99999999	99999999	99999999	99999999	99999999	99999999	99999999	99999999	99999999	99999999	99999999	99999999	99999999	99999999	99999999	99999999	99999999	99999999	99999999	99999999	99999999	99999999	99999999	99999999	1912	99999999	99999999	99999999	99999999	99999999	2873	99999999	3970	99999999	3530	4003	3009	3221	3408	3648	99999999	3108	3864	3955	4105	4219	4175	4380	4474
1027	99999999	99999999	99999999	99999999	99999999	99999999	99999999	99999999	99999999	99999999	99999999	99999999	99999999	99999999	99999999	99999999	99999999	99999999	99999999	99999999	99999999	99999999	99999999	636	99999999	99999999	99999999	99999999	99999999	99999999	99999999	3969	3377	1657	3235	3642	2157	3396	3488	3461	3557	3317	3511	3976	3617	4414	4123	4382	4359
1028	99999999	99999999	99999999	99999999	99999999	99999999	99999999	99999999	99999999	99999999	99999999	99999999	99999999	99999999	99999999	99999999	99999999	99999999	99999999	99999999	99999999	99999999	99999999	2347	99999999	99999999	99999999	99999999	99999999	99999999	4116	5442	99999999	2549	99999999	2597	99999999	3257	4462	3401	3236	3692	3404	3898	4242	4000	3828	4268	4303
1029	99999999	99999999	99999999	99999999	99999999	99999999	99999999	99999999	99999999	99999999	99999999	99999999	99999999	99999999	99999999	99999999	99999999	99999999	99999999	99999999	99999999	99999999	99999999	99999999	99999999	99999999	99999999	99999999	99999999	99999999	99999999	99999999	2292	4107	3736	4300	2762	3068	3650	4160	3689	3577	3507	3654	3922	4443	4440	4425	4421
1030	99999999	99999999	99999999	99999999	99999999	99999999	99999999	99999999	99999999	99999999	99999999	99999999	99999999	99999999	99999999	99999999	99999999	99999999	99999999	99999999	99999999	99999999	99999999	99999999	99999999	99999999	99999999	99999999	99999999	99999999	99999999	99999999	3589	99999999	4432	3462	3855	2977	3652	4253	3740	3820	3876	3744	3888	3853	4326	4385	4366
1031	99999999	99999999	99999999	99999999	99999999	99999999	99999999	99999999	99999999	99999999	99999999	99999999	99999999	99999999	99999999	99999999	99999999	99999999	99999999	99999999	828	99999999	99999999	99999999	99999999	99999999	99999999	99999999	99999999	99999999	99999999	3439	99999999	3455	99999999	3656	2149	3901	3473	3722	3539	3409	4155	3556	4243	3670	4030	4198	4473
1032	99999999	99999999	99999999	99999999	99999999	99999999	99999999	99999999	99999999	99999999	99999999	99999999	99999999	99999999	99999999	99999999	99999999	99999999	99999999	99999999	99999999	99999999	99999999	99999999	99999999	99999999	99999999	99999999	99999999	99999999	99999999	99999999	3542	3661	2799	4175	3521	3328	3881	3729	3232	4002	4114	3968	4295	4057	4283	4454	3987
1033	99999999	99999999	99999999	99999999	99999999	99999999	99999999	99999999	99999999	99999999	99999999	99999999	99999999	99999999	99999999	99999999	99999999	99999999	99999999	99999999	99999999	99999999	99999999	99999999	99999999	99999999	99999999	99999999	99999999	99999999	99999999	99999999	3481	3148	3066	3503	99999999	3769	3740	3672	3911	3627	3696	4098	4087	4277	3968	4335	4301
1034	99999999	99999999	99999999	99999999	99999999	99999999	99999999	99999999	99999999	99999999	99999999	99999999	99999999	99999999	99999999	99999999	99999999	99999999	99999999	99999999	99999999	99999999	99999999	99999999	99999999	99999999	99999999	2145	99999999	99999999	99999999	2473	3094	99999999	3645	3138	3788	4264	3368	3547	3667	4127	3483	3744	3750	3957	4199	4397	4332
1035	99999999	99999999	99999999	99999999	99999999	99999999	99999999	99999999	99999999	99999999	99999999	99999999	99999999	99999999	99999999	99999999	99999999	99999999	99999999	99999999	99999999	99999999	99999999	99999999	99999999	99999999	1817	3223	99999999	99999999	99999999	99999999	4095	4369	4101	3785	3780	3476	3761	3508	3534	3758	3328	3566	4107	4038	4116	4236	4287
1036	99999999	99999999	99999999	99999999	99999999	99999999	99999999	99999999	99999999	99999999	99999999	99999999	99999999	99999999	99999999	99999999	99999999	99999999	99999999	99999999	99999999	99999999	99999999	99999999	99999999	1465	2483	99999999	99999999	99999999	99999999	99999999	2881	3689	3433	2549	3790	99999999	3574	3944	3644	3797	3805	4147	3865	4067	3877	4529	3766
1037	99999999	99999999	99999999	99999999	99999999	99999999	99999999	99999999	99999999	99999999	99999999	99999999	99999999	99999999	99999999	99999999	99999999	99999999	99999999	99999999	99999999	99999999	99999999	99999999	99999999	99999999	2311	99999999	99999999	99999999	5630	541	4074	3578	99999999	3810	3535	2843	3915	3821	4032	3686	3579	3761	4127	4048	3859	4074	4342
1038	99999999	99999999	99999999	99999999	99999999	99999999	99999999	99999999	99999999	99999999	99999999	99999999	99999999	99999999	99999999	99999999	99999999	99999999	99999999	99999999	99999999	99999999	99999999	99999999	1572	1515	99999999	99999999	99999999	2258	2989	99999999	3278	3358	3195	3032	2679	3523	3542	3565	3861	3546	3957	3626	3778	4204	4344	4015	4168
1039	99999999	99999999	99999999	99999999	99999999	99999999	99999999	99999999	99999999	99999999	99999999	99999999	99999999	99999999	99999999	99999999	99999999	99999999	99999999	99999999	99999999	99999999	99999999	99999999	99999999	99999999	1560	99999999	99999999	2194	3380	99999999	3265	3645	2709	2931	3891	3390	3393	3603	3953	3949	3617	3844	4197	4073	4188	4394	4354
1040	99999999	99999999	99999999	99999999	99999999	99999999	99999999	99999999	99999999	99999999	99999999	99999999	99999999	99999999	99999999	99999999	99999999	99999999	99999999	99999999	99999999	99999999	99999999	99999999	99999999	99999999	99999999	99999999	99999999	99999999	3414	3710	1548	5710	3706	99999999	1722	3443	3627	3686	4521	3395	4507	3823	4123	3771	4325	4136	4301
1041	99999999	99999999	99999999	99999999	99999999	99999999	99999999	99999999	99999999	99999999	99999999	99999999	99999999	99999999	99999999	99999999	99999999	99999999	1140	99999999	99999999	99999999	99999999	99999999	99999999	99999999	2431	99999999	2717	99999999	5844	4701	99999999	2550	2940	99999999	3993	3526	3575	3169	3506	3661	3661	3902	4082	3900	4084	3755	4324
1042	99999999	99999999	99999999	99999999	99999999	99999999	99999999	99999999	99999999	99999999	99999999	99999999	99999999	99999999	99999999	99999999	99999999	99999999	99999999	99999999	99999999	99999999	99999999	99999999	99999999	99999999	99999999	99999999	99999999	99999999	99999999	1012	4548	3022	3205	2142	3472	4285	3563	3720	3354	3664	3530	3810	4027	3671	4165	3929	4249
1043	99999999	99999999	99999999	99999999	99999999	99999999	99999999	99999999	99999999	99999999	99999999	99999999	99999999	99999999	99999999	99999999	99999999	99999999	99999999	99999999	99999999	99999999	99999999	99999999	99999999	99999999	99999999	99999999	99999999	99999999	99999999	99999999	3317	99999999	3163	3209	3285	3031	2588	3363	3683	3441	3446	3953	4194	4438	4112	4124	4537
1044	99999999	99999999	99999999	99999999	99999999	99999999	99999999	99999999	99999999	99999999	99999999	99999999	99999999	99999999	99999999	99999999	99999999	99999999	99999999	99999999	99999999	99999999	99999999	99999999	99999999	99999999	99999999	1359	99999999	99999999	99999999	3071	99999999	2777	3592	99999999	3385	3157	3811	3576	3769	3405	3968	3644	3977	4148	4086	4003	4347
1045	99999999	99999999	99999999	99999999	99999999	99999999	99999999	99999999	99999999	99999999	99999999	99999999	99999999	99999999	99999999	99999999	99999999	99999999	99999999	99999999	99999999	99999999	99999999	99999999	99999999	99999999	99999999	99999999	99999999	99999999	2256	99999999	1767	99999999	99999999	3212	3119	3873	3653	2855	3735	3145	3925	4056	3942	3734	4230	4169	4475
1046	99999999	99999999	99999999	99999999	99999999	99999999	99999999	99999999	99999999	99999999	99999999	99999999	99999999	99999999	99999999	99999999	99999999	99999999	99999999	99999999	99999999	99999999	99999999	99999999	99999999	99999999	99999999	99999999	99999999	3352	99999999	99999999	99999999	3646	3598	3226	2734	3777	3741	3121	3406	3969	3836	3952	3752	3860	4248	4405	4590
1047	99999999	99999999	99999999	99999999	99999999	99999999	99999999	99999999	99999999	99999999	99999999	99999999	99999999	99999999	99999999	99999999	99999999	99999999	99999999	99999999	99999999	99999999	99999999	99999999	99999999	99999999	99999999	99999999	99999999	99999999	581	99999999	2042	4150	908	4274	3049	99999999	99999999	3915	3658	3581	3656	3566	3885	4222	4555	3939	4132
1048	99999999	99999999	99999999	99999999	99999999	99999999	99999999	99999999	99999999	99999999	99999999	99999999	99999999	99999999	99999999	99999999	99999999	99999999	99999999	99999999	99999999	99999999	99999999	99999999	99999999	99999999	99999999	99999999	99999999	2519	99999999	99999999	3105	3818	3903	99999999	3390	3073	3598	4037	3748	3105	3833	3722	4005	3829	4372	4300	4504
1049	99999999	99999999	99999999	99999999	99999999	99999999	99999999	99999999	99999999	99999999	99999999	99999999	99999999	99999999	99999999	99999999	99999999	99999999	99999999	99999999	99999999	99999999	99999999	99999999	99999999	99999999	99999999	99999999	1471	99999999	99999999	99999999	99999999	3596	3956	3689	3527	3445	3298	3707	3883	3456	3475	3824	3917	4369	3948	4304	3885
1050	99999999	99999999	99999999	99999999	99999999	99999999	99999999	99999999	99999999	99999999	99999999	99999999	99999999	99999999	99999999	99999999	99999999	99999999	99999999	672	99999999	99999999	99999999	99999999	99999999	99999999	99999999	1072	2443	99999999	3110	99999999	99999999	99999999	2608	99999999	99999999	3491	3417	3721	3483	3695	3773	4133	3838	3914	4104	3734	4152
1051	99999999	99999999	99999999	99999999	99999999	99999999	99999999	99999999	99999999	99999999	99999999	99999999	99999999	99999999	99999999	99999999	99999999	99999999	99999999	99999999	99999999	99999999	99999999	99999999	99999999	99999999	99999999	99999999	99999999	99999999	99999999	99999999	3215	2765	99999999	1805	3272	2264	1895	3340	3720	3253	3552	4147	4021	4174	4360	4226	4449
1052	99999999	99999999	99999999	99999999	99999999	99999999	99999999	99999999	99999999	99999999	99999999	99999999	99999999	99999999	99999999	99999999	99999999	99999999	99999999	99999999	99999999	99999999	99999999	99999999	99999999	99999999	99999999	99999999	99999999	99999999	3893	99999999	3145	3556	3929	2550	2908	3661	2627	3937	3245	3634	3715	3685	3930	3952	4202	3929	4407
1053	99999999	99999999	99999999	99999999	99999999	99999999	99999999	99999999	99999999	99999999	99999999	99999999	99999999	99999999	99999999	99999999	99999999	99999999	99999999	99999999	99999999	99999999	99999999	99999999	99999999	99999999	99999999	99999999	99999999	4528	3836	3053	99999999	99999999	3145	4968	3657	2979	3304	4108	3770	3516	3773	3696	3993	4268	4055	4176	4235
[truncated: 8,947 more rows]
[truncated: 12 more columns]

## Sheet: TTF(N=50,l=2,k=20)
N=50
l=2
k=20
99999999 stands for infinity
[truncated: 10,001 more rows]
[truncated: 12 more columns]

## Sheet: NCTF(N=100,l=2,k=20)
N=100
l=2
k=20
99999999 stands for infinity
[truncated: 10,001 more rows]
[truncated: 12 more columns]

## Sheet: TTF(N=100,l=2,k=20)
n=100
l=2
k=20
99999999 stands for infinity
[truncated: 10,001 more rows]
[truncated: 12 more columns]

## Sheet: NCTF(N=150,l=2,k=20)
N=150
l=2
k=20
99999999 stands for infinity
[truncated: 10,001 more rows]
[truncated: 12 more columns]

## Sheet: TTF(N=150,l=2,k=20)
N=150
l=2
k=20
99999999 stands for infinity
[truncated: 10,001 more rows]
[truncated: 12 more columns]

## Sheet: NCTF(N=200,l=2,k=20)
N=200
l=2
k=20
99999999 stands for infinity
[truncated: 10,001 more rows]
[truncated: 12 more columns]

## Sheet: TTF(N=200,l=2,k=20)
N=200
l=2
k=20
[truncated: 10,002 more rows]
[truncated: 12 more columns]

[truncated: 8 more sheets: NCTF(N=50,l=20,k=1), TTF(N=50,l=20,k=1), NCTF(N=100,l=20,k=1), TTF(N=100,l=20,k=1), NCTF(N=150,l=20,k=1), TTF(N=150,l=20,k=1), NCTF(N=200,l=20,k=1), TTF(N=200,l=20,k=1)]
