# Supplementary material for: Impact of network density on the efficiency of innovation networks: An agent-based simulation study
Source: PLoS One. 2022 Jun 17;17(6):e0270087. doi: 10.1371/journal.pone.0270087 (PMC9205519; doi:10.1371/journal.pone.0270087)
Supplement: S3 File — NCTF with N = 100, l = 2 and k = 10; TTF with N = 100, l = 2 and k = 10; NCTF with N = 100, l = 2 and k = 20; TTF with N = 100, l = 2 and k = 20; NCTF with N = 100, l = 2 and k = 40; TTF with N = 100, l = 2 and k = 40; NCTF with N = 100, l = 2 and k = 80; TTF with N = 100, l = 2 and k = 80; NCTF with N = 100, l = 10 and k = 1; TTF with N = 100, l = 10 and k = 1; NCTF with N = 100, l = 20 and k = 1; TTF with N = 100, l = 20 and k = 1; NCTF with N = 100, l = 40 and k = 1; TTF with N = 100, l = 40 and k = 1; NCTF with N = 100, l = 80 and k = 1; TTF with N = 100, l = 80 and k = 1. (XLSX) [file pone.0270087.s003.xlsx]

## Sheet: NCTF(N=100,l=2,k=10)
N=100
l=2
k=10
99999999 stands for infinity
run-time	NCTF-at-p*100=0.1	NCTF-at-p*100=0.1122018454301963	NCTF-at-p*100=0.12589254117941676	NCTF-at-p*100=0.1412537544622754	NCTF-at-p*100=0.1584893192461114	NCTF-at-p*100=0.17782794100389226	NCTF-at-p*100=0.1995262314968879	NCTF-at-p*100=0.22387211385683398	NCTF-at-p*100=0.25118864315095796	NCTF-at-p*100=0.2818382931264455	NCTF-at-p*100=0.31622776601683794	NCTF-at-p*100=0.3548133892335753	NCTF-at-p*100=0.3981071705534973	NCTF-at-p*100=0.44668359215096304	NCTF-at-p*100=0.5011872336272725	NCTF-at-p*100=0.5623413251903491	NCTF-at-p*100=0.630957344480193	NCTF-at-p*100=0.707945784384138	NCTF-at-p*100=0.7943282347242814	NCTF-at-p*100=0.8912509381337459	NCTF-at-p*100=1	NCTF-at-p*100=1.1220184543019636	NCTF-at-p*100=1.2589254117941675	NCTF-at-p*100=1.4125375446227546	NCTF-at-p*100=1.584893192461114	NCTF-at-p*100=1.778279410038923	NCTF-at-p*100=1.99526231496888	NCTF-at-p*100=2.23872113856834	NCTF-at-p*100=2.511886431509581	NCTF-at-p*100=2.818382931264455	NCTF-at-p*100=3.162277660168379	NCTF-at-p*100=3.548133892335755	NCTF-at-p*100=3.9810717055349736	NCTF-at-p*100=4.466835921509633	NCTF-at-p*100=5.011872336272725	NCTF-at-p*100=5.62341325190349	NCTF-at-p*100=6.309573444801933	NCTF-at-p*100=7.07945784384138	NCTF-at-p*100=7.943282347242818	NCTF-at-p*100=8.91250938133746	NCTF-at-p*100=10	NCTF-at-p*100=11.220184543019641	NCTF-at-p*100=12.589254117941676	NCTF-at-p*100=14.12537544622754	NCTF-at-p*100=15.848931924611144	NCTF-at-p*100=17.782794100389225	NCTF-at-p*100=19.952623149688808	NCTF-at-p*100=22.3872113856834	NCTF-at-p*100=25.118864315095824
1	99999999	99999999	99999999	99999999	99999999	432	99999999	99999999	99999999	99999999	99999999	99999999	99999999	99999999	99999999	99999999	99999999	99999999	99999999	99999999	2368	99999999	2393	4899	4367	99999999	99999999	3606	99999999	4119	99999999	4161	4328	3674	4725	4716	4344	4711	4457	4358	5003	4416	4954	4798	5433	5607	5767	5009	4781
2	99999999	99999999	99999999	99999999	99999999	99999999	99999999	99999999	99999999	99999999	99999999	99999999	99999999	99999999	1108	99999999	99999999	99999999	2766	99999999	99999999	99999999	2922	99999999	99999999	6466	99999999	3493	2762	3358	4148	4351	3127	3975	4943	3983	3735	4675	4557	4073	4716	4839	4733	4898	4764	4810	5154	5157	5106
3	99999999	99999999	99999999	99999999	99999999	99999999	99999999	99999999	99999999	99999999	99999999	99999999	99999999	99999999	99999999	99999999	99999999	99999999	99999999	99999999	99999999	99999999	3948	99999999	99999999	5135	2918	4494	3775	4134	4197	4195	3978	3592	4415	4532	4539	4389	4185	5040	4549	4577	4994	4887	4639	4991	4813	5179	5436
4	99999999	99999999	99999999	99999999	99999999	99999999	99999999	99999999	99999999	99999999	99999999	99999999	99999999	99999999	99999999	99999999	99999999	99999999	99999999	99999999	99999999	99999999	99999999	99999999	99999999	99999999	2730	4277	99999999	2876	3406	4696	3687	4209	4442	3924	3887	4622	4448	4304	4264	5057	4619	3939	4868	4396	4505	5181	5268
5	99999999	99999999	99999999	99999999	99999999	99999999	99999999	99999999	99999999	99999999	99999999	99999999	99999999	99999999	99999999	99999999	99999999	99999999	99999999	99999999	99999999	99999999	5990	99999999	99999999	99999999	4216	4878	2298	4937	4109	99999999	3995	3387	4063	4576	3735	4772	4712	4572	4514	4772	4932	5251	5055	5150	4533	4920	5290
6	99999999	99999999	99999999	99999999	99999999	99999999	99999999	99999999	99999999	99999999	99999999	99999999	99999999	99999999	99999999	99999999	99999999	99999999	99999999	99999999	99999999	99999999	2392	99999999	99999999	5140	2783	99999999	3692	3731	3993	4913	3930	99999999	4270	3725	4838	4268	4250	4759	4913	4663	4839	4989	4581	5474	4862	5072	5207
7	99999999	99999999	99999999	99999999	99999999	99999999	99999999	99999999	99999999	99999999	99999999	99999999	99999999	99999999	99999999	99999999	99999999	99999999	99999999	99999999	99999999	3199	99999999	99999999	99999999	99999999	99999999	4974	3862	4770	4429	4899	3347	4540	4702	4027	4339	4568	4300	4236	4852	5140	4422	4800	4932	4887	5004	5403	4837
8	99999999	99999999	99999999	99999999	99999999	99999999	99999999	99999999	99999999	99999999	99999999	99999999	99999999	99999999	99999999	99999999	99999999	1791	99999999	99999999	99999999	99999999	99999999	99999999	99999999	5695	99999999	3670	99999999	99999999	3845	4607	2328	4275	4154	99999999	4492	4566	4183	4327	4599	4241	4837	4691	5352	5524	4609	4649	5173
9	99999999	99999999	99999999	99999999	99999999	99999999	99999999	99999999	99999999	99999999	99999999	99999999	99999999	99999999	99999999	99999999	99999999	99999999	99999999	99999999	99999999	99999999	99999999	5623	2533	99999999	99999999	4635	2769	3884	99999999	4174	4157	2074	4319	4939	4989	4597	4486	4505	4604	5044	4727	4848	4422	4829	5386	5225	4842
10	99999999	99999999	99999999	99999999	99999999	99999999	99999999	99999999	99999999	99999999	99999999	99999999	99999999	99999999	99999999	99999999	99999999	99999999	99999999	99999999	99999999	99999999	99999999	99999999	5569	99999999	3797	3914	4567	4291	99999999	3796	4622	4424	4366	4572	4681	4217	4484	4597	4382	4803	4327	4354	5016	5497	5329	5220	5627
11	99999999	99999999	99999999	99999999	99999999	99999999	99999999	99999999	99999999	99999999	99999999	99999999	99999999	99999999	99999999	99999999	99999999	99999999	99999999	99999999	99999999	99999999	99999999	99999999	99999999	3149	4397	3516	3726	1730	99999999	3127	4453	4299	3876	4445	4763	5023	4586	4394	4482	3853	4270	4964	5155	4637	4931	5454	5109
12	99999999	99999999	99999999	99999999	99999999	99999999	99999999	99999999	99999999	99999999	99999999	99999999	99999999	99999999	99999999	99999999	99999999	99999999	99999999	99999999	99999999	99999999	99999999	99999999	99999999	3259	4591	99999999	4822	3710	4329	4433	4727	4081	4230	4819	4140	4612	4584	4678	4980	4716	4564	4710	4890	4915	5432	4962	4920
13	99999999	99999999	99999999	99999999	99999999	99999999	99999999	99999999	99999999	99999999	99999999	99999999	99999999	99999999	99999999	99999999	99999999	99999999	99999999	99999999	99999999	99999999	99999999	3031	4056	4743	99999999	99999999	3837	5851	99999999	4224	4388	4216	4312	4256	4194	2913	4275	5213	4588	4746	4870	4412	4698	5437	4786	5376	4524
14	99999999	99999999	99999999	99999999	99999999	99999999	99999999	99999999	99999999	99999999	99999999	99999999	99999999	99999999	99999999	99999999	99999999	99999999	99999999	99999999	99999999	99999999	99999999	99999999	99999999	4169	2881	4723	99999999	4194	3893	3749	3693	4428	4294	4159	4242	4179	4915	4629	4355	4386	4617	4914	4825	5242	5058	4937	4874
15	99999999	99999999	99999999	99999999	99999999	99999999	99999999	99999999	99999999	99999999	99999999	99999999	99999999	99999999	99999999	99999999	99999999	99999999	99999999	99999999	99999999	99999999	99999999	99999999	99999999	99999999	4111	99999999	4632	5093	5567	4468	4334	3694	4368	4648	4276	4475	4751	4762	4296	4597	5260	4419	4990	4734	4955	5092	5354
16	99999999	99999999	99999999	99999999	99999999	99999999	99999999	99999999	99999999	99999999	99999999	99999999	99999999	99999999	99999999	99999999	99999999	99999999	99999999	99999999	99999999	99999999	99999999	4153	99999999	3621	4670	4152	3810	3789	99999999	3936	3707	4272	4663	4631	4370	4681	4979	4304	4776	5014	5087	4686	4988	5260	5067	4837	5500
17	99999999	99999999	99999999	99999999	99999999	99999999	99999999	99999999	99999999	99999999	99999999	99999999	99999999	99999999	99999999	99999999	99999999	99999999	99999999	99999999	99999999	99999999	99999999	99999999	99999999	99999999	99999999	5474	4146	99999999	3948	3947	4818	3400	4290	4735	3755	5116	4477	4386	4431	4660	5290	4676	4626	4453	5270	5054	5060
18	99999999	99999999	99999999	99999999	99999999	99999999	99999999	99999999	99999999	99999999	99999999	99999999	99999999	99999999	99999999	99999999	99999999	99999999	99999999	99999999	99999999	99999999	99999999	2822	99999999	99999999	2692	4238	3884	4835	4193	3876	99999999	3685	4553	4561	4386	4347	4534	4645	4530	4686	4430	4658	4964	4834	4886	4952	5235
19	99999999	99999999	99999999	99999999	99999999	99999999	99999999	99999999	99999999	99999999	99999999	99999999	99999999	99999999	99999999	99999999	99999999	99999999	99999999	99999999	99999999	99999999	2218	99999999	99999999	4085	4084	5002	4289	3642	4216	4411	4852	3988	3698	3803	4390	3688	4550	4610	4809	4887	5225	4589	5011	5237	5206	4841	5757
20	99999999	99999999	99999999	99999999	99999999	99999999	99999999	99999999	99999999	99999999	99999999	565	99999999	99999999	99999999	99999999	99999999	99999999	99999999	99999999	99999999	2853	99999999	99999999	99999999	2355	99999999	99999999	4163	4590	4528	4700	4340	4577	4345	4412	4831	4325	4671	5050	4699	5027	5049	5039	5114	4945	5412	5201	5068
21	99999999	99999999	99999999	99999999	99999999	99999999	99999999	99999999	99999999	99999999	99999999	99999999	99999999	99999999	99999999	99999999	99999999	99999999	99999999	99999999	99999999	99999999	99999999	3526	99999999	99999999	3395	99999999	3269	3438	4037	4325	4151	4028	5074	4624	4274	3942	4849	4183	4814	4504	4644	4861	5193	4792	5357	4994	5753
22	99999999	99999999	99999999	99999999	99999999	99999999	99999999	99999999	99999999	99999999	99999999	99999999	99999999	99999999	99999999	99999999	99999999	99999999	99999999	99999999	99999999	99999999	99999999	99999999	3641	3454	99999999	3482	4635	99999999	2744	3398	4246	4490	4046	4363	4510	4825	4836	4567	4792	5099	4894	4343	4684	4982	5033	5012	5263
23	99999999	99999999	99999999	99999999	99999999	99999999	99999999	99999999	99999999	99999999	99999999	99999999	99999999	99999999	99999999	99999999	99999999	99999999	99999999	99999999	99999999	99999999	99999999	99999999	99999999	4146	3115	4126	2844	99999999	3180	2131	4372	4321	4112	2409	3867	4851	4657	4926	4405	4163	4909	4766	4753	5032	5115	5139	5045
24	99999999	99999999	99999999	99999999	99999999	119	99999999	99999999	99999999	99999999	99999999	99999999	99999999	99999999	99999999	99999999	99999999	99999999	99999999	99999999	99999999	99999999	99999999	99999999	6246	5186	5029	3714	4383	99999999	4057	4042	4724	3779	4292	3479	4588	4563	4660	4962	5003	4531	5117	5040	4821	5142	4933	5291	5490
25	99999999	99999999	99999999	99999999	99999999	99999999	99999999	99999999	99999999	99999999	99999999	99999999	99999999	99999999	99999999	99999999	99999999	99999999	99999999	99999999	99999999	99999999	3933	99999999	5975	5077	5095	4574	4061	4420	3885	99999999	4698	1808	3884	4630	3860	4707	4264	4075	4468	4877	4744	4612	4767	5688	4704	4930	5523
26	99999999	99999999	99999999	99999999	99999999	99999999	99999999	99999999	99999999	99999999	99999999	99999999	99999999	99999999	99999999	99999999	99999999	803	99999999	99999999	99999999	99999999	99999999	99999999	99999999	99999999	5456	99999999	4259	3894	4249	2921	4093	4583	4282	4221	4475	4590	4785	4421	4684	4779	4638	5002	4998	5005	4849	4561	5019
27	99999999	99999999	99999999	99999999	99999999	99999999	99999999	99999999	99999999	99999999	99999999	99999999	99999999	99999999	99999999	99999999	99999999	99999999	99999999	99999999	99999999	885	99999999	2684	99999999	3589	99999999	5028	3019	3349	3006	4127	4808	2081	3974	3968	4206	4444	4498	2317	4988	4718	4749	4985	5062	4976	4910	5033	4681
28	99999999	99999999	99999999	99999999	99999999	99999999	99999999	99999999	99999999	99999999	99999999	99999999	99999999	99999999	99999999	99999999	99999999	99999999	99999999	99999999	99999999	99999999	3383	3224	99999999	99999999	99999999	4173	4053	1178	4224	3950	3849	3434	3537	4051	4154	4366	4072	4533	5142	4553	4533	4396	4765	5327	4762	4980	5059
29	99999999	99999999	99999999	99999999	99999999	99999999	99999999	99999999	99999999	99999999	99999999	99999999	99999999	99999999	99999999	99999999	99999999	99999999	99999999	99999999	99999999	99999999	99999999	99999999	99999999	99999999	3238	99999999	4748	3538	3668	4364	4563	99999999	4060	4465	4054	4526	3533	4492	4244	4338	4796	4958	5302	5179	4739	5277	4972
30	99999999	99999999	99999999	99999999	99999999	99999999	99999999	99999999	99999999	99999999	99999999	99999999	99999999	99999999	99999999	99999999	99999999	99999999	99999999	99999999	99999999	99999999	99999999	99999999	3732	4654	2868	3915	4712	4946	4037	3333	4409	4253	4155	4125	3460	3794	4591	4215	4683	5004	5099	4887	4048	5137	5243	4815	5063
31	99999999	99999999	99999999	99999999	99999999	99999999	99999999	99999999	99999999	99999999	99999999	99999999	99999999	99999999	99999999	99999999	99999999	99999999	99999999	99999999	99999999	5851	2475	99999999	99999999	3579	4827	4812	3917	2816	4043	4356	99999999	4341	4303	3472	4513	4607	4243	4366	4534	4558	4293	4787	5050	4888	4810	5193	5442
32	99999999	99999999	99999999	99999999	99999999	99999999	99999999	99999999	99999999	99999999	99999999	99999999	99999999	99999999	99999999	99999999	99999999	99999999	99999999	99999999	99999999	99999999	99999999	99999999	6749	4231	99999999	4865	99999999	4390	4673	3262	4502	4277	3964	4399	4010	4589	4472	4567	4807	4260	4611	4614	4913	4977	5343	4284	4772
33	99999999	99999999	99999999	99999999	99999999	99999999	99999999	99999999	99999999	99999999	99999999	99999999	99999999	99999999	99999999	99999999	99999999	99999999	99999999	99999999	99999999	99999999	99999999	99999999	6079	4928	99999999	3570	4773	4333	3718	4069	3896	4251	4038	4082	4826	4334	4487	4839	4975	3866	4620	4942	4158	4534	5007	5143	5796
34	99999999	99999999	99999999	99999999	99999999	99999999	99999999	99999999	99999999	99999999	99999999	99999999	99999999	99999999	99999999	99999999	99999999	99999999	99999999	5323	99999999	99999999	99999999	99999999	99999999	4363	3519	3939	1884	4096	3838	4605	4389	3528	4010	4362	4511	4698	4608	5336	4107	4787	4468	5239	5051	5240	4835	4357	5647
35	99999999	99999999	99999999	99999999	99999999	99999999	99999999	99999999	99999999	99999999	99999999	99999999	99999999	99999999	99999999	99999999	99999999	99999999	99999999	99999999	99999999	99999999	2586	99999999	4109	9220	99999999	4266	3652	3944	3597	3821	1868	4254	4072	4287	4545	4314	4085	3804	4817	3632	4645	4821	2678	4723	5030	5373	5018
36	99999999	99999999	99999999	99999999	99999999	99999999	99999999	99999999	99999999	99999999	99999999	99999999	99999999	99999999	99999999	99999999	99999999	99999999	99999999	99999999	99999999	99999999	99999999	99999999	99999999	4560	4187	4230	4052	1837	4496	3603	4393	3835	4370	4678	4485	4750	4628	4534	4759	4687	5331	5048	5117	4772	5303	4771	5214
37	99999999	99999999	99999999	99999999	99999999	99999999	99999999	99999999	99999999	99999999	99999999	99999999	99999999	99999999	99999999	99999999	99999999	99999999	99999999	99999999	99999999	99999999	1946	4348	4801	5004	3335	3399	99999999	4538	3894	3567	4225	4136	4654	4051	4182	3984	4359	4125	5224	4529	4771	4815	4578	5057	5927	5252	4778
38	99999999	99999999	99999999	99999999	99999999	99999999	99999999	99999999	99999999	99999999	99999999	99999999	99999999	99999999	99999999	99999999	99999999	99999999	99999999	99999999	3510	99999999	99999999	3870	4705	3678	4461	4530	4579	4421	99999999	3819	3826	4158	4044	4517	3766	4356	4300	4319	4879	4973	5422	4864	4916	5595	4826	4825	5646
39	99999999	99999999	99999999	99999999	99999999	99999999	99999999	99999999	99999999	99999999	99999999	99999999	99999999	99999999	99999999	99999999	99999999	99999999	99999999	99999999	99999999	99999999	3707	3325	99999999	4915	4479	4424	5243	4664	4701	4444	4256	5020	4413	4669	4015	4355	4342	4453	5558	4704	4991	4674	4997	5001	5451	5505	5414
40	99999999	99999999	99999999	99999999	99999999	99999999	99999999	99999999	99999999	99999999	99999999	99999999	99999999	99999999	99999999	99999999	99999999	99999999	99999999	99999999	99999999	99999999	99999999	4212	99999999	4679	1157	4427	2583	4134	3521	3653	4539	4519	3829	3254	5116	4075	4897	4979	4413	4968	4941	5092	4739	4792	4785	5297	5400
41	99999999	99999999	99999999	99999999	99999999	99999999	99999999	99999999	99999999	99999999	99999999	99999999	99999999	99999999	99999999	99999999	99999999	99999999	99999999	99999999	99999999	99999999	99999999	99999999	99999999	99999999	99999999	7398	5592	3903	99999999	4092	3604	4140	4721	4500	4275	4975	3581	4173	4340	4374	4573	4636	4461	4748	5690	5476	5415
42	99999999	99999999	99999999	99999999	99999999	99999999	99999999	99999999	99999999	99999999	99999999	99999999	99999999	99999999	99999999	99999999	99999999	99999999	99999999	99999999	99999999	99999999	99999999	99999999	3350	99999999	99999999	3863	99999999	3882	4373	5929	3846	4368	4320	4732	4155	4660	4412	4464	4814	4330	3804	4176	5020	4468	5253	5191	4582
43	99999999	99999999	99999999	99999999	99999999	99999999	99999999	99999999	99999999	99999999	99999999	99999999	99999999	99999999	99999999	99999999	99999999	99999999	99999999	99999999	99999999	99999999	99999999	99999999	99999999	5632	2759	99999999	3676	99999999	4639	3845	99999999	4139	4232	4515	4117	5235	4107	4521	4256	4737	5242	4775	5006	5140	4993	4997	5018
44	99999999	99999999	99999999	99999999	99999999	99999999	99999999	99999999	99999999	99999999	99999999	99999999	99999999	99999999	99999999	99999999	99999999	99999999	2208	99999999	99999999	99999999	99999999	6771	3939	99999999	6556	99999999	4112	4204	3291	4765	4625	4821	4125	4264	4098	4173	4582	5033	4512	4623	4696	5208	5284	4984	5070	5705	5054
45	99999999	99999999	99999999	99999999	99999999	99999999	99999999	99999999	99999999	99999999	99999999	99999999	99999999	99999999	99999999	99999999	99999999	99999999	99999999	99999999	99999999	99999999	99999999	99999999	99999999	99999999	3177	99999999	4354	4118	4201	4510	4431	4522	3723	4536	4018	4330	4442	4960	4542	4900	4429	4764	4963	4813	5549	5208	5597
46	99999999	99999999	99999999	99999999	99999999	99999999	99999999	99999999	99999999	99999999	99999999	99999999	99999999	99999999	99999999	99999999	99999999	99999999	99999999	99999999	99999999	99999999	99999999	3364	99999999	99999999	2995	4353	3423	99999999	4919	3279	3899	3215	4255	4749	4549	4327	4130	4212	4536	4594	4313	5060	4318	5097	5144	4853	4877
47	99999999	99999999	99999999	99999999	99999999	99999999	99999999	99999999	99999999	99999999	99999999	99999999	99999999	99999999	99999999	99999999	99999999	99999999	99999999	99999999	99999999	99999999	99999999	99999999	4848	4250	2426	99999999	3861	3508	3114	99999999	4356	3767	4665	4457	4856	4139	4715	4546	4183	4628	5071	4778	4896	4897	5234	5300	5190
48	99999999	99999999	99999999	99999999	99999999	99999999	99999999	99999999	99999999	99999999	99999999	99999999	99999999	99999999	517	99999999	99999999	99999999	99999999	99999999	99999999	99999999	99999999	4627	99999999	4114	2864	2790	4453	99999999	2408	4122	4198	3557	3941	4437	3427	4166	5170	4401	4714	4604	4783	5040	4375	5162	5284	5435	5078
49	99999999	99999999	99999999	99999999	99999999	99999999	99999999	99999999	99999999	99999999	99999999	99999999	99999999	99999999	99999999	99999999	3818	99999999	99999999	99999999	99999999	99999999	99999999	99999999	99999999	99999999	99999999	4324	99999999	99999999	3679	2799	4323	3550	3311	4479	2726	4432	4129	4617	5508	4870	4791	4923	5471	4825	5425	5727	5122
50	99999999	99999999	99999999	99999999	99999999	99999999	99999999	99999999	99999999	99999999	99999999	99999999	99999999	99999999	99999999	99999999	99999999	99999999	99999999	99999999	99999999	99999999	99999999	5467	6524	99999999	99999999	3916	99999999	3284	4586	4073	4270	4085	4414	4481	4051	4208	5540	4312	4967	4747	4948	4783	5101	5166	4861	5083	5197
51	99999999	99999999	99999999	99999999	99999999	99999999	99999999	99999999	99999999	99999999	99999999	99999999	99999999	99999999	99999999	99999999	99999999	99999999	99999999	99999999	99999999	99999999	99999999	3319	99999999	99999999	3866	2605	3974	3742	5214	3743	4830	4138	3903	3443	4681	3692	4280	4404	4351	5020	5238	4940	4567	4776	4998	5243	5217
52	99999999	99999999	99999999	99999999	99999999	99999999	99999999	99999999	99999999	99999999	99999999	99999999	99999999	99999999	99999999	99999999	99999999	99999999	99999999	99999999	1634	99999999	3472	3620	99999999	99999999	1787	4660	4065	4133	4182	3816	3965	4859	4628	2928	4338	3797	4181	4525	4599	4784	5000	5478	5102	4869	5306	5519	5403
53	99999999	99999999	99999999	99999999	99999999	99999999	99999999	99999999	99999999	99999999	99999999	99999999	99999999	99999999	99999999	99999999	99999999	99999999	99999999	99999999	99999999	99999999	99999999	99999999	99999999	99999999	4692	2998	3532	4643	4183	3626	2866	4494	4840	4301	4006	4149	4683	4372	4695	4310	3327	4863	5091	5011	4942	5376	5380
54	99999999	99999999	99999999	99999999	99999999	99999999	99999999	99999999	99999999	99999999	99999999	99999999	99999999	99999999	99999999	99999999	99999999	99999999	99999999	473	99999999	99999999	99999999	99999999	99999999	99999999	4303	4756	5334	4000	3836	3724	3747	4002	4142	4671	4413	3974	4224	4493	4850	5002	4675	4105	4343	4682	5263	5302	5014
55	99999999	99999999	99999999	99999999	99999999	99999999	99999999	99999999	99999999	99999999	99999999	99999999	99999999	99999999	99999999	99999999	99999999	99999999	99999999	99999999	99999999	99999999	99999999	4278	99999999	5883	4096	99999999	3510	4777	3989	4170	3711	4250	4190	4394	4311	3510	4162	4492	4785	5260	4550	5163	4952	5551	4866	5072	4991
56	99999999	99999999	99999999	99999999	99999999	99999999	99999999	99999999	99999999	99999999	99999999	99999999	99999999	99999999	99999999	99999999	99999999	99999999	99999999	99999999	99999999	99999999	3249	3604	3488	2175	4452	4520	4874	4736	4027	3950	4675	3986	3668	5021	4778	4551	4277	4752	4732	4310	4816	5284	4810	4820	4718	5287	5161
57	99999999	99999999	99999999	99999999	99999999	99999999	99999999	99999999	99999999	99999999	99999999	99999999	99999999	99999999	99999999	99999999	99999999	99999999	99999999	99999999	99999999	99999999	99999999	99999999	99999999	99999999	3860	3079	3718	4369	4001	4663	4338	4436	3907	3987	4460	4804	4116	4568	4797	5187	5290	5024	4786	4899	4860	5569	4848
58	99999999	99999999	99999999	99999999	99999999	99999999	99999999	99999999	99999999	99999999	99999999	99999999	99999999	99999999	99999999	99999999	99999999	99999999	99999999	99999999	99999999	99999999	99999999	3609	3767	99999999	4643	5813	5304	99999999	3891	3533	4372	4945	3316	4241	4409	4858	4478	4095	4760	4982	5300	5127	4651	4821	4302	4975	4781
59	99999999	99999999	99999999	99999999	99999999	99999999	99999999	99999999	99999999	99999999	99999999	99999999	1204	99999999	99999999	99999999	99999999	99999999	99999999	99999999	99999999	99999999	4095	99999999	99999999	4280	2039	4510	2820	3923	4117	4054	4240	3939	4311	4241	3969	3793	4038	4493	4928	4789	5112	5293	5180	5144	5099	5261	4876
60	99999999	99999999	99999999	99999999	99999999	99999999	99999999	99999999	99999999	99999999	99999999	99999999	99999999	99999999	99999999	99999999	99999999	99999999	99999999	99999999	99999999	99999999	99999999	99999999	99999999	99999999	4542	3640	3324	4017	1843	5130	5101	2825	3900	4519	4228	4092	4598	4202	4551	4846	4560	5038	5303	4739	5337	5132	4837
61	99999999	99999999	99999999	99999999	99999999	99999999	99999999	99999999	99999999	99999999	99999999	99999999	99999999	99999999	99999999	99999999	99999999	99999999	99999999	99999999	99999999	723	2737	99999999	99999999	99999999	4431	4832	5069	3362	5065	4105	4144	4101	5047	4354	4491	4389	4193	4274	4117	4585	5035	5310	5165	5150	4752	5222	5645
62	99999999	99999999	99999999	99999999	99999999	99999999	99999999	99999999	210	99999999	99999999	99999999	99999999	99999999	99999999	99999999	99999999	99999999	99999999	99999999	99999999	99999999	99999999	99999999	99999999	99999999	4120	99999999	3487	3999	3758	4313	4688	3783	4363	4297	4023	4408	4357	4496	4267	4535	4347	4844	4866	4629	5305	5251	4911
63	99999999	99999999	99999999	99999999	99999999	99999999	99999999	99999999	99999999	99999999	99999999	99999999	99999999	99999999	99999999	99999999	99999999	99999999	99999999	99999999	99999999	99999999	99999999	99999999	1975	99999999	3532	4418	3792	3442	3791	4247	4777	4125	4540	5118	4333	4748	4061	4747	4824	5003	4420	5010	4830	4596	5309	5350	4919
64	99999999	99999999	99999999	99999999	99999999	99999999	99999999	99999999	99999999	99999999	99999999	99999999	99999999	99999999	99999999	99999999	99999999	99999999	99999999	99999999	99999999	99999999	99999999	99999999	99999999	3946	4156	1191	99999999	3874	3058	3729	4426	4022	4254	3999	4465	4302	4325	5317	4795	4625	4876	5209	4952	5127	4936	5100	4868
65	99999999	99999999	99999999	99999999	99999999	99999999	99999999	99999999	99999999	99999999	99999999	99999999	99999999	99999999	99999999	99999999	99999999	99999999	99999999	99999999	99999999	99999999	99999999	99999999	99999999	99999999	5046	4375	4308	4458	4527	3933	4278	3788	4177	3958	4382	4630	4332	4448	5160	4932	4503	5034	4696	5106	5311	5404	5346
66	99999999	99999999	99999999	99999999	99999999	99999999	99999999	99999999	99999999	99999999	99999999	99999999	99999999	99999999	99999999	99999999	99999999	99999999	99999999	99999999	99999999	99999999	99999999	99999999	4136	99999999	3468	99999999	4444	2994	3874	3859	4033	4744	4284	4508	4449	4052	4261	4748	5287	4730	4874	4217	4954	5243	4914	5048	5558
67	99999999	99999999	99999999	99999999	99999999	99999999	99999999	99999999	99999999	99999999	99999999	99999999	99999999	99999999	99999999	99999999	99999999	99999999	99999999	99999999	99999999	99999999	99999999	99999999	99999999	99999999	4480	3663	3550	3734	3609	3991	4415	3761	3790	4094	4917	4552	4199	4362	5114	4610	5031	5183	5385	4934	5048	5569	5297
68	99999999	99999999	99999999	99999999	99999999	99999999	99999999	99999999	99999999	99999999	99999999	99999999	99999999	99999999	99999999	99999999	99999999	99999999	99999999	99999999	99999999	99999999	99999999	6953	4540	2770	99999999	3513	5716	4036	5000	3402	4075	4198	4177	4583	3667	4382	4616	4448	4802	4822	5035	4755	4936	4601	4527	4520	4683
69	99999999	99999999	99999999	99999999	99999999	99999999	99999999	99999999	99999999	99999999	99999999	99999999	99999999	99999999	99999999	99999999	99999999	99999999	99999999	99999999	99999999	2113	99999999	99999999	4771	99999999	4504	5278	3349	4213	99999999	4074	3354	4219	4545	4527	4712	4297	4280	4241	4602	4724	4966	4671	4893	5113	5103	5059	5222
70	99999999	99999999	99999999	99999999	99999999	99999999	99999999	99999999	99999999	99999999	99999999	99999999	99999999	99999999	99999999	99999999	99999999	99999999	99999999	99999999	99999999	99999999	99999999	6073	99999999	99999999	99999999	2900	6059	3418	5122	3718	4803	3711	4847	4433	4623	4381	4372	3721	4526	4708	4781	4516	5219	5219	5065	5191	5315
71	99999999	99999999	99999999	99999999	99999999	99999999	99999999	99999999	99999999	99999999	99999999	394	99999999	99999999	99999999	99999999	99999999	99999999	99999999	2254	99999999	99999999	99999999	99999999	598	4583	99999999	5865	99999999	3482	3944	1709	4025	4780	4222	4371	4183	4403	4166	4425	5050	5303	4559	4849	4851	4434	5003	4908	4766
72	99999999	99999999	99999999	99999999	99999999	99999999	99999999	99999999	99999999	99999999	99999999	99999999	99999999	99999999	99999999	99999999	99999999	99999999	99999999	99999999	99999999	99999999	99999999	3275	99999999	6538	4736	2314	4221	3509	6209	3758	4785	4194	4291	2976	3857	4460	4434	4663	4447	4917	4551	5049	4839	4724	5054	5382	4815
73	99999999	99999999	99999999	99999999	99999999	99999999	99999999	99999999	99999999	99999999	99999999	99999999	99999999	99999999	99999999	99999999	99999999	99999999	99999999	99999999	99999999	99999999	99999999	99999999	4228	99999999	4433	4886	2412	3671	4922	3533	4668	4689	3832	4048	4018	4442	4150	4370	3970	4328	5103	4975	4904	4691	4742	5107	5485
74	99999999	99999999	99999999	99999999	99999999	99999999	99999999	99999999	99999999	99999999	99999999	99999999	99999999	99999999	99999999	99999999	99999999	99999999	99999999	99999999	99999999	2759	99999999	99999999	2765	99999999	3500	4064	3500	4427	4033	4580	5084	5574	3480	3682	4648	3751	4620	4817	4816	4584	4867	4320	5541	4976	4770	5011	5457
75	99999999	99999999	99999999	99999999	99999999	99999999	99999999	99999999	99999999	99999999	99999999	99999999	99999999	99999999	99999999	99999999	99999999	99999999	2704	99999999	99999999	99999999	99999999	99999999	99999999	99999999	99999999	3119	99999999	4681	4650	2807	4236	4226	3700	4619	4375	4459	4271	4761	4568	4652	4319	4899	4794	4791	5874	4939	5309
76	99999999	99999999	99999999	99999999	99999999	99999999	99999999	99999999	99999999	99999999	99999999	99999999	99999999	99999999	99999999	99999999	99999999	99999999	99999999	99999999	99999999	99999999	99999999	99999999	3957	99999999	3978	3475	99999999	99999999	4533	5139	3914	4072	4263	4066	4244	4823	4235	4906	4486	4238	4807	4936	5017	4820	5151	5444	5257
77	99999999	99999999	99999999	99999999	99999999	99999999	99999999	99999999	99999999	99999999	99999999	99999999	99999999	99999999	99999999	99999999	99999999	99999999	99999999	99999999	99999999	99999999	99999999	4037	4920	3286	5382	4765	99999999	4506	4767	4588	4214	4651	4519	4039	3799	3638	4207	4662	5074	4888	4757	4683	4766	5190	5057	5422	5464
78	99999999	99999999	99999999	99999999	99999999	99999999	99999999	99999999	99999999	99999999	99999999	99999999	99999999	99999999	99999999	99999999	99999999	99999999	99999999	99999999	99999999	4256	99999999	4578	99999999	99999999	99999999	4379	99999999	4045	3993	3415	4053	3835	4177	4169	4835	4842	4314	4523	4661	5008	4834	4407	5237	4650	5517	4969	5215
79	99999999	99999999	99999999	99999999	99999999	99999999	99999999	99999999	99999999	99999999	99999999	99999999	99999999	99999999	99999999	99999999	99999999	99999999	99999999	99999999	99999999	99999999	99999999	99999999	2610	99999999	6276	99999999	4020	4187	99999999	3925	4260	4712	4301	3949	4628	4965	4371	4346	4826	4892	4585	4998	5165	4978	5427	4834	5304
80	99999999	99999999	99999999	99999999	99999999	99999999	99999999	99999999	99999999	99999999	99999999	99999999	99999999	99999999	99999999	99999999	99999999	99999999	99999999	99999999	99999999	99999999	2967	99999999	4298	4387	99999999	5441	3025	99999999	3618	4509	4650	4288	3639	3648	4125	4093	5025	4382	4462	4676	5123	4787	5654	4606	4882	5529	4858
81	99999999	99999999	99999999	99999999	99999999	99999999	99999999	99999999	99999999	99999999	99999999	99999999	99999999	99999999	99999999	99999999	99999999	99999999	99999999	99999999	99999999	99999999	99999999	99999999	99999999	4694	3588	3740	5870	4360	5489	4632	4583	4294	4505	4737	4457	4531	3564	3963	4846	4744	4464	5174	4521	5116	4970	5101	5637
82	99999999	99999999	99999999	99999999	99999999	99999999	99999999	99999999	99999999	99999999	99999999	99999999	99999999	99999999	99999999	99999999	99999999	99999999	99999999	99999999	99999999	99999999	99999999	99999999	3365	5257	4763	99999999	99999999	2235	2317	4532	4393	3940	4371	4311	4421	4928	4449	4695	4556	4878	5197	4796	4755	4940	4959	5103	5163
83	99999999	99999999	99999999	99999999	99999999	99999999	99999999	99999999	99999999	99999999	99999999	99999999	99999999	99999999	99999999	99999999	99999999	99999999	99999999	99999999	99999999	99999999	99999999	99999999	99999999	99999999	4366	5074	4373	3288	3810	5079	4837	4159	4314	5300	4345	5043	4707	4344	4640	5017	4541	4654	4670	5319	4881	5352	4581
84	99999999	99999999	99999999	99999999	99999999	99999999	99999999	99999999	99999999	99999999	99999999	99999999	99999999	99999999	99999999	99999999	99999999	99999999	2367	99999999	99999999	99999999	99999999	4977	99999999	99999999	4072	3806	4045	4507	4369	3611	3874	3789	3372	4309	4373	4476	4284	4762	3697	4791	5081	4874	4858	5388	5066	5259	4822
85	99999999	99999999	99999999	99999999	99999999	99999999	99999999	99999999	99999999	99999999	99999999	99999999	99999999	99999999	99999999	99999999	99999999	99999999	99999999	99999999	99999999	99999999	99999999	99999999	99999999	4041	99999999	4523	3780	3780	4143	99999999	5000	2563	4475	4015	4555	4414	4078	5037	4033	4955	4945	4999	5138	4878	4630	5529	5220
86	99999999	99999999	99999999	99999999	99999999	99999999	99999999	99999999	99999999	99999999	99999999	99999999	99999999	99999999	99999999	99999999	99999999	99999999	99999999	99999999	99999999	4885	99999999	2682	99999999	2901	99999999	99999999	4617	3873	99999999	4487	4421	3879	3223	3564	4488	4512	3587	4841	4319	4757	4190	4582	4757	4765	4983	5219	5215
87	99999999	99999999	99999999	99999999	99999999	99999999	99999999	99999999	99999999	99999999	99999999	99999999	99999999	99999999	99999999	99999999	99999999	99999999	99999999	99999999	99999999	99999999	5580	3613	99999999	99999999	4270	6021	2678	99999999	99999999	3618	4340	4368	4303	4974	4074	4281	4968	4598	5028	4629	5247	5016	5166	5033	5106	4975	4487
88	99999999	99999999	99999999	99999999	99999999	99999999	99999999	99999999	99999999	99999999	99999999	99999999	99999999	99999999	99999999	99999999	99999999	99999999	99999999	99999999	99999999	99999999	99999999	99999999	99999999	5508	99999999	4654	99999999	99999999	4623	4372	5089	3359	4459	4682	4059	4789	4674	4308	4507	4455	5067	4892	4848	5051	4936	5278	5417
89	99999999	99999999	99999999	99999999	99999999	99999999	99999999	99999999	99999999	99999999	99999999	99999999	99999999	99999999	99999999	99999999	99999999	99999999	99999999	99999999	99999999	99999999	2529	99999999	99999999	3705	99999999	5025	4432	4786	4313	3982	4002	3784	3987	4171	4057	4204	4756	4477	4819	4585	4615	5368	5052	4555	4778	4334	5340
90	99999999	99999999	99999999	99999999	99999999	99999999	99999999	99999999	99999999	99999999	99999999	99999999	99999999	99999999	99999999	99999999	99999999	99999999	99999999	99999999	99999999	99999999	99999999	99999999	99999999	3251	99999999	3037	99999999	3958	99999999	4038	4710	4878	4119	4643	4335	3898	4548	3976	5185	5022	4667	4385	4905	5485	5042	4882	5440
91	99999999	99999999	99999999	99999999	99999999	99999999	99999999	99999999	99999999	99999999	99999999	99999999	99999999	99999999	99999999	99999999	99999999	99999999	99999999	99999999	99999999	99999999	99999999	99999999	99999999	99999999	99999999	3073	4089	3987	3411	4450	4004	3607	2927	4785	4324	4392	5352	4514	4705	5094	4616	5222	4694	5687	5458	4616	4781
92	99999999	99999999	99999999	99999999	99999999	99999999	99999999	99999999	99999999	99999999	99999999	99999999	99999999	99999999	99999999	99999999	99999999	99999999	99999999	99999999	99999999	99999999	99999999	99999999	99999999	99999999	3104	3414	3411	2573	4397	5295	3631	3843	3785	3911	4228	4621	4296	4474	4749	4923	4849	4869	4805	5522	4864	5580	5511
93	99999999	99999999	99999999	99999999	99999999	99999999	99999999	99999999	99999999	99999999	99999999	99999999	99999999	99999999	99999999	99999999	99999999	99999999	575	3225	99999999	2276	99999999	4361	99999999	3994	4347	4442	3064	3975	4131	4852	2859	4695	4055	4229	4352	4378	4395	4709	5480	4750	4958	4729	4987	5218	5307	4845	5158
94	99999999	99999999	99999999	99999999	99999999	99999999	99999999	99999999	99999999	99999999	99999999	99999999	99999999	99999999	99999999	99999999	99999999	99999999	99999999	99999999	99999999	99999999	3309	99999999	99999999	3928	4424	5630	4211	3197	4265	3987	3998	3790	4855	4567	4473	4495	4265	3831	4251	4890	4803	4780	5236	4884	4673	5336	5175
95	99999999	99999999	99999999	99999999	99999999	99999999	99999999	99999999	99999999	99999999	99999999	99999999	99999999	99999999	99999999	99999999	99999999	99999999	99999999	99999999	99999999	99999999	99999999	99999999	99999999	99999999	3271	99999999	3706	4233	3259	4187	99999999	3718	4386	4188	4950	4632	4698	4478	4736	4690	4810	5016	4505	4836	4635	5377	5057
96	99999999	99999999	99999999	99999999	99999999	99999999	99999999	99999999	99999999	99999999	99999999	99999999	99999999	99999999	99999999	99999999	99999999	99999999	99999999	99999999	99999999	99999999	99999999	5813	99999999	99999999	99999999	99999999	99999999	99999999	3507	4000	4804	3972	4674	4078	4626	4962	4332	5224	4814	5036	4546	5212	5191	4712	4880	5224	5546
97	99999999	99999999	99999999	99999999	99999999	99999999	99999999	99999999	99999999	99999999	99999999	99999999	99999999	99999999	99999999	99999999	99999999	99999999	99999999	99999999	6091	99999999	99999999	99999999	99999999	3458	2912	4036	3459	99999999	4853	4227	4007	2787	3697	3767	4742	4907	4964	4447	4484	5164	5251	4833	5209	4868	5244	4995	5352
98	99999999	99999999	99999999	99999999	99999999	99999999	99999999	99999999	99999999	99999999	99999999	99999999	99999999	99999999	99999999	99999999	99999999	99999999	99999999	99999999	99999999	99999999	99999999	99999999	99999999	4250	4558	5029	3220	99999999	3945	5021	4015	3564	4046	4283	4257	4443	4270	4386	4417	4999	4995	4701	4292	5144	5511	5764	5508
99	99999999	99999999	99999999	99999999	99999999	99999999	99999999	99999999	99999999	99999999	99999999	99999999	99999999	99999999	99999999	99999999	99999999	99999999	99999999	99999999	99999999	99999999	99999999	99999999	2673	99999999	99999999	4366	99999999	3813	4047	4356	4365	99999999	4144	4920	3989	4812	4227	4156	4843	5119	4780	4927	4684	5369	5313	4915	5159
100	99999999	99999999	99999999	99999999	99999999	99999999	99999999	99999999	99999999	99999999	99999999	99999999	99999999	99999999	99999999	99999999	99999999	99999999	99999999	99999999	911	99999999	99999999	99999999	99999999	99999999	2388	2987	3424	2999	3914	3620	3585	3550	4223	3780	4471	4454	4345	4295	4759	4548	4495	4756	4879	5226	5049	5286	5401
101	99999999	99999999	99999999	99999999	99999999	99999999	99999999	99999999	99999999	99999999	99999999	99999999	99999999	99999999	99999999	99999999	99999999	99999999	99999999	99999999	99999999	99999999	99999999	99999999	3669	4049	1859	2303	99999999	99999999	4751	4532	4096	99999999	2932	4583	4397	4096	4190	4711	4426	4937	5366	4891	5102	5047	5002	5391	5018
102	99999999	99999999	99999999	99999999	99999999	99999999	99999999	99999999	99999999	99999999	99999999	99999999	99999999	99999999	99999999	99999999	99999999	99999999	99999999	99999999	99999999	99999999	4026	99999999	99999999	99999999	6032	3685	3724	4372	4766	4140	2591	5402	3982	4429	4182	4251	4670	4804	4181	4851	4974	4959	5176	5430	5151	4083	5017
103	99999999	99999999	99999999	99999999	99999999	99999999	99999999	99999999	99999999	99999999	99999999	99999999	99999999	99999999	99999999	99999999	99999999	99999999	99999999	99999999	99999999	99999999	5057	99999999	99999999	99999999	3953	99999999	4954	3390	4263	4164	4041	4279	4033	3972	4529	4332	4489	4523	4195	5013	4403	4533	5150	5140	4908	5424	4865
104	99999999	99999999	99999999	99999999	99999999	99999999	99999999	99999999	99999999	99999999	99999999	99999999	99999999	99999999	99999999	99999999	99999999	99999999	99999999	99999999	99999999	99999999	99999999	99999999	99999999	4025	1679	3783	3016	4213	3452	4002	3627	3402	4555	4068	4460	4172	4509	5137	4745	4923	4831	5049	4857	4811	4877	4906	4956
105	99999999	99999999	99999999	99999999	99999999	99999999	99999999	99999999	99999999	99999999	99999999	99999999	99999999	99999999	99999999	99999999	99999999	99999999	99999999	99999999	99999999	99999999	99999999	2447	99999999	1755	99999999	99999999	6130	4442	3730	4064	2179	3412	4435	4057	4189	4176	4622	5120	4819	5334	4510	5033	4755	4877	5121	4941	5653
106	99999999	99999999	99999999	99999999	99999999	99999999	99999999	99999999	99999999	99999999	99999999	99999999	99999999	99999999	99999999	99999999	99999999	99999999	99999999	99999999	99999999	99999999	2188	3998	99999999	99999999	99999999	4220	4050	4071	3524	3917	4784	4403	3662	3812	4563	4071	4354	4421	4319	4405	4807	4776	4435	5031	5079	5333	4855
107	99999999	99999999	99999999	99999999	99999999	99999999	99999999	99999999	99999999	99999999	99999999	99999999	99999999	99999999	99999999	99999999	99999999	99999999	99999999	99999999	99999999	3785	99999999	99999999	3532	3427	4357	2944	4627	4101	4105	4126	3916	4516	4770	4166	3833	4111	4181	4263	4958	5280	4911	5022	4898	5045	4747	5363	5217
108	99999999	99999999	99999999	99999999	99999999	99999999	99999999	99999999	99999999	99999999	99999999	99999999	99999999	99999999	99999999	99999999	99999999	99999999	99999999	99999999	99999999	99999999	99999999	99999999	4090	99999999	99999999	99999999	3879	4616	3464	4494	4589	3733	3901	4487	5031	4308	2868	4471	4052	4895	4233	4758	5041	4605	4751	4848	4733
109	99999999	99999999	99999999	99999999	99999999	99999999	99999999	99999999	99999999	99999999	99999999	99999999	99999999	99999999	99999999	99999999	99999999	99999999	99999999	5052	99999999	99999999	99999999	4443	99999999	2590	99999999	2513	99999999	3387	2906	3750	4205	4270	4225	4565	4541	4541	4376	4726	4624	4793	4671	4838	4688	5013	5400	5270	5320
110	99999999	99999999	99999999	99999999	99999999	99999999	99999999	99999999	99999999	99999999	99999999	99999999	99999999	99999999	99999999	99999999	99999999	99999999	99999999	99999999	99999999	99999999	99999999	4299	99999999	4593	99999999	1641	5381	99999999	3072	3650	4308	4283	4362	4365	4485	4440	4366	4541	4449	4421	4548	4982	4755	4769	5227	4270	5322
111	99999999	99999999	99999999	99999999	99999999	99999999	99999999	99999999	99999999	99999999	99999999	99999999	99999999	99999999	99999999	99999999	99999999	99999999	99999999	99999999	99999999	1470	99999999	3609	99999999	3119	3312	5414	3531	6293	4041	2869	4409	3327	4162	4615	4300	3598	4791	4876	4757	4399	4671	4468	4773	4806	5318	5131	5328
112	99999999	99999999	99999999	99999999	99999999	99999999	99999999	99999999	99999999	99999999	99999999	99999999	99999999	99999999	99999999	99999999	99999999	99999999	99999999	99999999	99999999	99999999	99999999	99999999	99999999	2725	99999999	4233	3809	3622	3551	3928	3929	3826	4310	4066	3674	3510	4829	4900	4760	4499	5213	4799	4905	4946	4777	4846	4774
113	99999999	99999999	99999999	99999999	99999999	99999999	99999999	99999999	99999999	99999999	99999999	99999999	99999999	99999999	99999999	99999999	99999999	99999999	99999999	99999999	99999999	99999999	99999999	99999999	99999999	1996	3058	99999999	4095	4144	99999999	3795	4465	4264	4346	4181	4189	5040	4552	4200	3508	5066	4680	4603	4797	4911	5112	4866	5215
114	99999999	99999999	99999999	99999999	99999999	99999999	171	99999999	99999999	99999999	99999999	99999999	99999999	99999999	99999999	99999999	99999999	99999999	99999999	99999999	99999999	99999999	99999999	99999999	99999999	99999999	99999999	4592	4605	3456	3638	99999999	4039	3817	4366	3700	4276	4352	4472	4393	4479	5113	4589	4504	4849	4895	4287	5411	5124
115	99999999	99999999	99999999	99999999	99999999	99999999	99999999	99999999	99999999	99999999	99999999	99999999	99999999	99999999	99999999	99999999	99999999	99999999	99999999	99999999	99999999	99999999	99999999	99999999	99999999	4027	3849	99999999	99999999	3990	3966	4339	99999999	3888	3676	4146	4711	4997	4670	4957	4834	4461	4588	4816	4681	5276	4482	5392	5239
116	99999999	99999999	99999999	99999999	99999999	99999999	99999999	99999999	99999999	99999999	99999999	99999999	99999999	99999999	99999999	99999999	99999999	99999999	99999999	99999999	99999999	99999999	6732	2866	2983	99999999	99999999	4274	4316	4426	4585	2368	3698	4692	3528	3862	99999999	2937	4583	4571	4399	4697	5090	4950	4917	5183	5091	4986	4983
117	99999999	99999999	99999999	99999999	99999999	99999999	99999999	99999999	99999999	99999999	99999999	99999999	99999999	99999999	99999999	99999999	99999999	99999999	99999999	99999999	99999999	99999999	99999999	4873	6411	2787	99999999	99999999	99999999	4099	4723	4414	2468	3840	4452	4498	4445	4147	4708	4301	4745	5093	4868	4909	5069	5160	5084	5234	5291
118	99999999	99999999	99999999	99999999	99999999	99999999	99999999	99999999	99999999	99999999	99999999	99999999	99999999	99999999	99999999	99999999	99999999	99999999	99999999	99999999	99999999	99999999	99999999	99999999	99999999	99999999	99999999	4390	3616	4862	5020	3304	3364	4016	4158	3976	4334	4670	4283	4449	4267	5025	4946	4993	5193	4735	5018	4887	5306
119	99999999	99999999	99999999	99999999	99999999	99999999	99999999	99999999	99999999	99999999	99999999	99999999	99999999	99999999	99999999	99999999	99999999	99999999	99999999	99999999	99999999	99999999	99999999	2270	2992	99999999	4291	3370	4674	3858	3779	3706	4055	3826	4156	3873	4012	4266	4851	4083	4821	4738	4781	5183	5216	4876	5036	5535	5106
120	99999999	99999999	99999999	99999999	99999999	99999999	99999999	99999999	99999999	99999999	99999999	99999999	99999999	99999999	99999999	99999999	99999999	99999999	99999999	99999999	99999999	99999999	99999999	99999999	99999999	5836	4208	99999999	4124	4339	99999999	3628	3913	4273	3987	99999999	4598	4131	4221	4657	4795	4451	4965	5072	5002	5509	4882	5138	5254
121	99999999	99999999	99999999	99999999	99999999	99999999	99999999	99999999	99999999	99999999	99999999	99999999	99999999	99999999	99999999	99999999	99999999	99999999	99999999	99999999	99999999	99999999	99999999	99999999	99999999	6309	3218	99999999	4835	4162	4055	3775	4061	4152	3678	4296	4516	4253	3986	4738	4816	4176	4565	5149	5052	5119	5350	5352	4477
122	99999999	99999999	99999999	99999999	99999999	99999999	99999999	99999999	99999999	99999999	99999999	99999999	99999999	99999999	99999999	99999999	99999999	99999999	99999999	99999999	99999999	99999999	99999999	99999999	99999999	99999999	4830	2602	4340	3372	99999999	4371	5111	4050	3328	3627	4637	4102	4502	4776	4344	4613	4643	4810	4998	4784	5115	5560	4872
123	99999999	99999999	99999999	99999999	99999999	99999999	99999999	99999999	99999999	99999999	99999999	99999999	99999999	99999999	99999999	99999999	99999999	99999999	99999999	99999999	99999999	99999999	99999999	99999999	99999999	99999999	3204	4226	3273	4708	2624	3812	3625	4237	4426	4276	4239	4247	4696	4493	4472	4669	4534	4768	4885	4684	5077	5004	5367
124	99999999	99999999	99999999	99999999	99999999	99999999	99999999	99999999	99999999	99999999	99999999	99999999	99999999	99999999	99999999	99999999	99999999	99999999	99999999	99999999	99999999	99999999	99999999	99999999	4891	99999999	99999999	3624	3814	2450	3886	99999999	4884	3217	3901	4901	4926	3644	4741	4309	4353	4761	4992	4974	4708	4828	5487	5474	4834
125	99999999	99999999	99999999	99999999	99999999	99999999	99999999	99999999	99999999	99999999	99999999	99999999	99999999	99999999	99999999	99999999	99999999	99999999	99999999	99999999	99999999	4827	99999999	99999999	99999999	99999999	99999999	3333	2442	4097	4679	4635	4082	3743	3656	4637	4210	4272	4511	4717	4760	4308	4475	4890	4923	4609	5172	5146	4869
126	99999999	99999999	99999999	99999999	99999999	99999999	99999999	99999999	99999999	99999999	99999999	99999999	99999999	99999999	99999999	99999999	99999999	99999999	99999999	99999999	99999999	99999999	99999999	99999999	4484	3429	99999999	3355	4329	99999999	4193	4709	4597	3854	4337	4490	4073	4498	4953	4589	4376	4558	4975	4864	5018	5315	5155	4832	5365
127	99999999	99999999	99999999	99999999	99999999	99999999	99999999	99999999	99999999	99999999	99999999	99999999	99999999	99999999	99999999	99999999	99999999	99999999	99999999	99999999	1885	99999999	99999999	8073	5006	99999999	4583	99999999	3921	4658	2905	4729	4301	4455	3678	4734	4116	4436	5375	4972	5076	5315	5001	4557	4859	4730	4219	5477	5219
128	99999999	99999999	99999999	99999999	99999999	99999999	99999999	99999999	99999999	99999999	99999999	99999999	99999999	99999999	99999999	99999999	99999999	99999999	99999999	99999999	99999999	99999999	99999999	99999999	5750	99999999	4970	99999999	3361	99999999	4581	3907	3612	4564	4193	3460	3834	4562	4563	4805	4591	4536	4797	5280	5151	5227	5184	5283	5456
129	99999999	99999999	99999999	99999999	99999999	99999999	99999999	99999999	99999999	99999999	99999999	99999999	99999999	99999999	99999999	99999999	99999999	99999999	99999999	99999999	99999999	99999999	99999999	99999999	99999999	99999999	3939	3405	3931	4352	4017	3599	4581	7600	3747	3658	3968	3918	4929	3819	4514	4909	5063	4796	5435	5219	5598	5472	5316
130	99999999	99999999	99999999	99999999	99999999	99999999	99999999	99999999	99999999	99999999	99999999	99999999	99999999	99999999	99999999	99999999	99999999	99999999	99999999	99999999	99999999	99999999	99999999	6391	5002	99999999	3279	4373	3566	3798	3659	3477	3798	5084	4276	3387	5016	4327	3983	4779	4913	4909	4965	5042	4728	4987	4932	5103	4829
131	99999999	99999999	99999999	99999999	99999999	99999999	99999999	99999999	99999999	99999999	99999999	99999999	99999999	99999999	99999999	99999999	99999999	99999999	99999999	99999999	99999999	99999999	99999999	99999999	99999999	99999999	99999999	99999999	3678	3687	4381	4750	5221	3919	4570	4597	4100	4384	4327	4615	4683	4935	4911	5487	4828	4554	5073	4944	5163
132	99999999	99999999	99999999	99999999	99999999	99999999	99999999	99999999	99999999	99999999	99999999	99999999	99999999	99999999	99999999	99999999	99999999	99999999	99999999	99999999	99999999	99999999	99999999	4325	99999999	4213	99999999	3999	99999999	3895	3714	5628	3215	4028	4271	4190	4598	4004	4413	4887	4923	4911	5000	5073	4067	4926	4673	5070	5159
133	99999999	99999999	99999999	99999999	99999999	99999999	99999999	99999999	99999999	99999999	99999999	99999999	99999999	99999999	99999999	99999999	99999999	99999999	99999999	99999999	99999999	99999999	99999999	99999999	4452	99999999	2379	99999999	99999999	4734	4185	3706	4183	3060	3864	4092	3432	4368	4078	4499	5128	5057	4047	5008	5103	5268	4917	5226	5273
134	99999999	99999999	99999999	99999999	99999999	99999999	99999999	99999999	99999999	99999999	99999999	99999999	99999999	99999999	99999999	99999999	99999999	99999999	99999999	99999999	99999999	99999999	3175	3186	99999999	2080	3344	4143	4546	3893	3412	99999999	3580	4662	4621	4306	4363	4470	4107	4214	4433	4869	4131	4504	5302	4925	5066	5049	5215
135	99999999	99999999	99999999	99999999	99999999	99999999	99999999	99999999	99999999	99999999	99999999	99999999	99999999	99999999	99999999	99999999	99999999	99999999	99999999	99999999	99999999	99999999	99999999	6708	2980	1390	3973	3549	3523	99999999	3087	4027	3973	4622	2201	4697	4576	3969	4652	4487	5151	4804	4569	5132	4299	4681	5303	4907	5290
136	99999999	99999999	99999999	99999999	99999999	99999999	99999999	99999999	99999999	99999999	99999999	99999999	99999999	99999999	99999999	99999999	99999999	99999999	2138	99999999	99999999	99999999	99999999	99999999	99999999	3399	4147	4158	3466	3236	3898	4138	4543	3928	5046	4343	4313	3740	4308	5180	4633	4527	4713	5330	4977	5162	5340	5327	4667
137	99999999	99999999	99999999	99999999	99999999	99999999	99999999	99999999	99999999	99999999	99999999	99999999	99999999	99999999	99999999	99999999	99999999	99999999	99999999	1973	99999999	99999999	99999999	99999999	4326	2424	5147	99999999	4016	3689	3938	4374	4719	2721	4202	4322	3788	4750	4082	4684	4048	4788	4775	4736	4579	5438	5314	5278	5026
138	99999999	99999999	99999999	99999999	99999999	99999999	99999999	99999999	99999999	99999999	99999999	99999999	99999999	99999999	99999999	99999999	99999999	99999999	99999999	99999999	1764	99999999	99999999	99999999	99999999	5726	99999999	4314	4043	3194	3208	3091	3301	4716	4025	3841	4700	4496	4209	4317	4414	4551	4344	4685	4856	4786	4115	5145	5262
139	99999999	99999999	99999999	99999999	99999999	99999999	99999999	99999999	99999999	99999999	99999999	99999999	99999999	99999999	99999999	99999999	99999999	99999999	99999999	99999999	99999999	99999999	99999999	99999999	99999999	4832	3919	99999999	4146	4101	3889	3983	4387	4233	4279	3995	4219	4226	4400	4487	4689	4409	4879	4703	4955	4796	4889	5194	5542
140	99999999	99999999	99999999	99999999	99999999	99999999	99999999	99999999	99999999	99999999	99999999	99999999	99999999	99999999	99999999	99999999	99999999	99999999	99999999	99999999	99999999	99999999	99999999	99999999	99999999	3044	99999999	99999999	4190	2088	4433	3901	4448	4077	4313	5153	4215	4352	4462	4478	4877	4816	4871	4508	4549	4851	4200	5110	5171
141	99999999	99999999	99999999	99999999	99999999	99999999	99999999	99999999	99999999	99999999	99999999	99999999	99999999	99999999	99999999	99999999	99999999	99999999	99999999	99999999	99999999	99999999	99999999	99999999	99999999	2749	99999999	99999999	99999999	3422	2957	5545	3431	3449	4689	4517	3825	5078	4757	4024	4946	4812	4877	4824	4813	4797	4799	4798	4842
142	99999999	99999999	99999999	99999999	99999999	99999999	99999999	99999999	99999999	99999999	99999999	99999999	99999999	99999999	99999999	99999999	99999999	99999999	99999999	99999999	99999999	99999999	99999999	3823	3127	99999999	99999999	99999999	99999999	3871	3862	4473	3623	4201	4934	4541	4499	4085	3920	3536	4379	4732	4631	4709	4737	5144	5398	5267	5215
143	99999999	99999999	99999999	99999999	99999999	117	99999999	99999999	99999999	99999999	99999999	99999999	99999999	99999999	99999999	99999999	99999999	99999999	99999999	99999999	99999999	99999999	99999999	99999999	99999999	2441	4917	4733	6127	5262	4096	4465	3947	4114	4360	4509	4405	2927	4503	4833	4681	4767	5150	4734	4778	4841	4788	4939	4871
144	99999999	99999999	99999999	99999999	99999999	99999999	99999999	99999999	99999999	99999999	99999999	99999999	99999999	99999999	99999999	99999999	99999999	99999999	99999999	99999999	99999999	99999999	99999999	3655	3714	4206	99999999	3482	4499	4232	3525	4655	3733	4079	3693	4407	4338	4624	4375	4688	4941	4934	4489	4829	4860	4936	5106	4937	5600
145	99999999	99999999	99999999	99999999	99999999	99999999	99999999	99999999	99999999	99999999	99999999	99999999	99999999	99999999	99999999	99999999	99999999	99999999	99999999	99999999	99999999	99999999	99999999	99999999	99999999	99999999	4984	3522	4893	2349	5337	4076	4687	3577	4271	4345	4655	2995	4151	3312	4776	4733	4970	4715	4963	5755	5204	4806	4959
146	99999999	99999999	99999999	99999999	99999999	99999999	99999999	99999999	99999999	99999999	99999999	99999999	99999999	99999999	99999999	99999999	99999999	99999999	99999999	99999999	99999999	99999999	3919	99999999	99999999	4315	3509	4216	3893	3985	4158	99999999	4250	4269	4799	4463	4395	4605	4390	4698	4858	4639	4787	4870	5285	4536	4972	5139	5305
147	99999999	99999999	99999999	99999999	99999999	99999999	99999999	99999999	99999999	99999999	99999999	99999999	99999999	99999999	99999999	99999999	99999999	99999999	99999999	99999999	99999999	99999999	99999999	99999999	5611	99999999	4158	5377	4806	4363	4574	5213	3348	4456	3569	4276	4232	4215	4689	4520	5144	4444	4398	4942	4963	5332	4497	4989	5275
148	99999999	99999999	99999999	99999999	99999999	99999999	99999999	99999999	99999999	99999999	99999999	99999999	99999999	99999999	99999999	99999999	99999999	99999999	99999999	99999999	99999999	99999999	99999999	3786	99999999	99999999	4149	4009	4279	99999999	3367	3974	1919	4339	3675	4615	4644	4480	4481	4828	4564	4509	4926	5222	4694	5106	5022	5556	5240
149	99999999	99999999	99999999	99999999	99999999	99999999	99999999	99999999	99999999	99999999	99999999	99999999	99999999	99999999	99999999	99999999	99999999	99999999	99999999	1576	99999999	99999999	99999999	2084	99999999	3678	99999999	6003	2934	3813	2711	3157	4378	4206	3945	4513	4010	4460	4353	4226	4341	4542	5057	4939	4670	4175	5119	5190	5489
150	99999999	99999999	99999999	99999999	99999999	99999999	99999999	99999999	99999999	99999999	99999999	99999999	99999999	99999999	99999999	99999999	99999999	99999999	99999999	99999999	99999999	99999999	99999999	99999999	99999999	99999999	5780	4610	99999999	99999999	4374	3865	3690	3994	4099	4147	3826	4664	5026	5144	4022	4093	4620	4796	4168	4854	5013	5058	5562
151	99999999	99999999	99999999	99999999	99999999	99999999	99999999	99999999	99999999	99999999	99999999	99999999	99999999	99999999	99999999	99999999	99999999	99999999	99999999	99999999	99999999	99999999	99999999	99999999	99999999	6160	99999999	4916	3872	3946	4238	3982	4382	4278	4234	3500	4456	4797	4526	4505	4534	4724	5063	4297	4955	4936	5218	5136	4582
152	99999999	99999999	99999999	99999999	99999999	99999999	99999999	99999999	99999999	99999999	99999999	99999999	99999999	99999999	99999999	99999999	99999999	99999999	99999999	99999999	99999999	99999999	99999999	99999999	99999999	99999999	99999999	99999999	4048	99999999	4151	3924	3664	3213	4150	3821	3121	4036	4590	4728	4927	4842	4778	4002	4996	4059	5261	5132	5072
153	99999999	99999999	99999999	99999999	99999999	99999999	99999999	99999999	99999999	99999999	99999999	99999999	99999999	99999999	99999999	99999999	99999999	99999999	99999999	99999999	99999999	99999999	99999999	3041	3730	99999999	5994	3897	99999999	2561	3969	4958	4439	3698	4723	4700	4028	4627	4731	4754	4731	4916	5197	4754	4865	4686	4970	5386	4987
154	99999999	99999999	99999999	99999999	99999999	99999999	99999999	99999999	99999999	99999999	99999999	99999999	99999999	99999999	99999999	99999999	99999999	99999999	99999999	99999999	99999999	99999999	1787	99999999	99999999	3443	99999999	99999999	99999999	3729	3254	4349	4631	3873	4674	4248	3882	4772	4766	4380	4567	4992	4424	5274	4373	5012	4883	5046	5607
155	99999999	99999999	99999999	99999999	99999999	99999999	99999999	99999999	99999999	99999999	99999999	99999999	99999999	99999999	99999999	99999999	99999999	99999999	99999999	99999999	99999999	99999999	99999999	99999999	99999999	5547	3495	99999999	3155	99999999	4183	5693	99999999	4508	4136	3964	4727	4642	3997	4724	4584	5027	5150	4775	4398	5258	4858	4858	5263
156	99999999	99999999	99999999	99999999	99999999	99999999	99999999	99999999	99999999	99999999	99999999	99999999	99999999	99999999	99999999	99999999	99999999	99999999	99999999	99999999	99999999	99999999	99999999	99999999	2314	99999999	3999	99999999	4416	5761	4262	4434	5179	5077	4501	4636	5400	4197	4020	4501	4298	4572	4451	5109	4814	4720	4770	5339	4931
157	99999999	99999999	99999999	99999999	99999999	99999999	99999999	99999999	99999999	99999999	99999999	99999999	99999999	99999999	99999999	99999999	99999999	99999999	99999999	99999999	99999999	99999999	99999999	99999999	4085	3395	4828	4047	3739	4838	4956	3534	4148	3309	4253	4130	4070	4855	4077	4251	4237	4649	5257	5071	5148	4874	5210	5240	4916
158	99999999	99999999	99999999	99999999	99999999	99999999	99999999	99999999	99999999	99999999	99999999	99999999	99999999	99999999	99999999	99999999	99999999	99999999	99999999	99999999	99999999	99999999	2353	99999999	99999999	99999999	99999999	99999999	4239	3372	99999999	4444	4287	4152	4304	4346	4217	4279	4721	4626	4671	4909	4970	4567	4850	4754	5127	5284	4736
159	99999999	99999999	99999999	99999999	99999999	99999999	99999999	99999999	99999999	99999999	99999999	99999999	99999999	99999999	99999999	99999999	99999999	99999999	99999999	99999999	99999999	99999999	99999999	99999999	99999999	5624	3620	3568	2529	3543	4716	4983	4160	3314	3576	4445	4317	4838	4413	4810	4590	5424	4694	4638	4627	4723	4637	5147	4658
160	99999999	99999999	99999999	99999999	99999999	99999999	99999999	99999999	99999999	99999999	99999999	99999999	99999999	99999999	99999999	99999999	99999999	99999999	99999999	99999999	99999999	1732	99999999	1580	99999999	99999999	4500	4932	3577	3707	3891	4124	1577	4054	4049	3821	4730	4531	4956	4108	4839	4862	4509	4619	5254	5442	5226	5278	5006
161	99999999	99999999	99999999	99999999	99999999	99999999	99999999	99999999	99999999	99999999	99999999	99999999	99999999	99999999	99999999	99999999	99999999	99999999	99999999	99999999	1147	99999999	4924	99999999	4582	3363	3869	3684	3573	99999999	4380	5063	4050	3886	4703	4092	4143	4402	4664	4207	5168	4762	4949	4647	5118	4770	5016	5241	4725
162	99999999	99999999	99999999	99999999	99999999	99999999	99999999	99999999	99999999	99999999	99999999	99999999	99999999	99999999	99999999	99999999	99999999	99999999	99999999	99999999	99999999	99999999	99999999	99999999	3951	99999999	99999999	4688	99999999	3610	99999999	3799	4330	4173	4930	4786	4121	4577	4813	4350	4634	4473	4221	4652	5076	5016	5298	5526	4872
163	99999999	99999999	99999999	99999999	99999999	99999999	99999999	99999999	99999999	99999999	99999999	99999999	99999999	99999999	99999999	99999999	99999999	99999999	99999999	99999999	99999999	99999999	3887	99999999	3376	3780	99999999	4191	99999999	3204	4309	3955	4563	4528	3157	5024	4657	4765	4658	4584	4815	4421	4613	4636	5003	5105	4448	5266	5196
164	99999999	99999999	99999999	99999999	99999999	99999999	99999999	99999999	99999999	99999999	99999999	99999999	99999999	99999999	99999999	99999999	99999999	99999999	99999999	99999999	99999999	99999999	3125	99999999	2222	4272	5964	4757	4514	4304	4786	3389	4017	4467	99999999	4075	4206	4792	4836	5037	4553	4838	4829	5111	5009	5358	5044	5245	5198
165	99999999	99999999	99999999	99999999	99999999	99999999	99999999	99999999	99999999	99999999	99999999	99999999	99999999	99999999	99999999	99999999	99999999	99999999	99999999	99999999	1193	3867	99999999	99999999	3068	2962	3519	5701	4187	4360	4472	4861	4182	4227	4773	4129	4301	4105	4637	4765	4399	5042	4949	5382	4777	5271	4820	5006	5212
166	99999999	99999999	99999999	99999999	99999999	99999999	99999999	99999999	99999999	99999999	99999999	99999999	99999999	99999999	99999999	99999999	99999999	99999999	99999999	99999999	99999999	99999999	99999999	99999999	2250	99999999	99999999	99999999	4343	4366	4004	4320	3798	4301	4464	4433	5056	4403	3906	4765	4171	4589	4515	4402	4690	4554	5206	5387	5375
167	99999999	99999999	99999999	99999999	99999999	99999999	99999999	99999999	99999999	99999999	99999999	99999999	99999999	99999999	99999999	99999999	99999999	1182	99999999	99999999	99999999	99999999	99999999	99999999	3876	3721	4759	4309	3372	1547	4224	4185	4557	4396	4023	3583	99999999	4573	4532	4312	4559	4759	4630	4494	5073	5415	4673	5096	5168
168	99999999	99999999	99999999	99999999	99999999	99999999	99999999	99999999	99999999	99999999	99999999	99999999	99999999	99999999	99999999	99999999	99999999	99999999	99999999	99999999	99999999	2652	99999999	99999999	99999999	99999999	99999999	3294	3743	3801	5605	3527	4467	1352	3558	4508	5133	3962	4647	4827	4750	4741	4758	4830	4683	4857	4944	5086	5263
169	99999999	99999999	99999999	99999999	99999999	99999999	99999999	99999999	99999999	99999999	99999999	99999999	99999999	99999999	99999999	99999999	99999999	99999999	99999999	99999999	99999999	99999999	6952	2277	99999999	99999999	99999999	99999999	99999999	4268	4789	3247	4266	3563	4053	4380	4121	4112	4357	4622	4742	4464	4946	4687	5003	4074	4821	5090	4869
170	99999999	99999999	99999999	99999999	99999999	99999999	99999999	99999999	99999999	99999999	99999999	99999999	99999999	99999999	99999999	99999999	99999999	99999999	99999999	972	1355	99999999	99999999	99999999	99999999	3054	2833	99999999	4609	99999999	4236	4994	4599	4528	4070	4324	4467	4205	4754	4376	5170	4423	4502	4882	4648	5998	4996	5005	4829
171	99999999	99999999	99999999	99999999	99999999	99999999	99999999	99999999	99999999	99999999	99999999	99999999	99999999	99999999	99999999	99999999	99999999	99999999	99999999	99999999	99999999	99999999	99999999	99999999	99999999	99999999	4880	4029	4667	3874	4383	4012	3980	3695	4746	3561	4473	3953	4960	4453	4491	4684	4887	4799	4880	4872	5111	5270	5732
172	99999999	99999999	99999999	99999999	99999999	99999999	99999999	99999999	99999999	99999999	99999999	99999999	99999999	99999999	99999999	99999999	99999999	99999999	99999999	99999999	99999999	99999999	99999999	99999999	1763	99999999	4064	2873	4859	916	3192	3589	3094	3913	4654	4859	4302	4459	4800	4147	4595	4399	4281	5045	5204	5001	5346	5347	4974
173	99999999	99999999	99999999	99999999	99999999	99999999	99999999	99999999	99999999	99999999	99999999	99999999	99999999	99999999	99999999	99999999	99999999	99999999	99999999	99999999	1294	99999999	99999999	99999999	99999999	1858	4720	4774	4436	99999999	4960	4532	4260	4104	4459	4111	4640	4208	4406	4727	4657	4540	4738	4887	4357	4845	4899	5153	5461
174	99999999	99999999	99999999	99999999	99999999	99999999	99999999	99999999	99999999	99999999	99999999	99999999	99999999	99999999	99999999	99999999	99999999	99999999	99999999	99999999	99999999	99999999	99999999	99999999	4156	99999999	4135	3666	99999999	3628	99999999	4414	3975	4168	4460	4029	5084	4467	4262	4477	4349	4896	4838	5283	4855	5427	4850	5250	4848
175	99999999	99999999	99999999	99999999	99999999	99999999	99999999	99999999	99999999	99999999	99999999	99999999	99999999	99999999	99999999	99999999	99999999	99999999	99999999	99999999	99999999	99999999	99999999	99999999	5012	3130	2742	3622	3040	5202	99999999	4561	4601	4284	4490	4658	3781	4736	4312	4949	4731	5006	4234	4780	4802	4551	5129	5462	5023
176	99999999	99999999	99999999	99999999	99999999	99999999	99999999	99999999	99999999	99999999	99999999	99999999	99999999	99999999	99999999	99999999	99999999	99999999	99999999	99999999	99999999	99999999	99999999	99999999	99999999	4995	4463	2899	99999999	3896	3636	4432	4084	3997	4459	3971	4523	4691	4740	4403	4351	4946	4858	4832	4867	5271	5557	5189	4641
177	99999999	99999999	99999999	99999999	99999999	99999999	99999999	99999999	99999999	99999999	99999999	99999999	99999999	99999999	99999999	99999999	99999999	99999999	99999999	99999999	99999999	99999999	99999999	99999999	4968	99999999	4288	3736	4711	3668	4188	3838	4085	3503	3960	4300	4652	4421	4599	4511	5132	5058	4668	5253	4966	5577	4956	5274	5032
178	99999999	99999999	99999999	99999999	99999999	99999999	99999999	99999999	99999999	99999999	99999999	851	99999999	99999999	99999999	99999999	99999999	99999999	99999999	99999999	99999999	99999999	1640	4792	3380	99999999	3581	6669	2937	3888	3883	4769	4420	4173	4657	4610	4641	4033	4509	4353	4770	5235	4502	4979	4999	5274	5152	4845	5163
179	99999999	99999999	99999999	99999999	99999999	99999999	99999999	99999999	99999999	99999999	99999999	99999999	99999999	99999999	99999999	99999999	99999999	99999999	99999999	99999999	99999999	829	99999999	4403	4992	2631	4121	3871	3372	3727	1268	3864	3893	4262	4070	4092	4162	4706	4821	4069	4887	4748	4868	4715	4167	5184	4530	4953	5164
180	99999999	99999999	99999999	99999999	99999999	99999999	99999999	99999999	99999999	99999999	99999999	99999999	99999999	99999999	99999999	99999999	99999999	99999999	99999999	99999999	99999999	99999999	99999999	99999999	99999999	99999999	3262	99999999	4958	3397	4356	4411	3636	4141	4330	4075	4781	4645	4659	4402	4499	4812	4764	5274	4433	5372	4683	5035	5391
181	99999999	99999999	99999999	99999999	99999999	99999999	99999999	99999999	99999999	99999999	99999999	99999999	99999999	99999999	598	99999999	99999999	99999999	99999999	99999999	99999999	3203	99999999	99999999	3555	99999999	99999999	4670	99999999	3331	99999999	99999999	4477	3513	3575	4299	4162	4320	4637	4732	4576	4690	4423	4557	5082	5051	4873	4948	4925
182	99999999	99999999	99999999	99999999	99999999	99999999	99999999	99999999	99999999	99999999	99999999	99999999	99999999	99999999	99999999	99999999	99999999	99999999	99999999	99999999	99999999	99999999	99999999	99999999	99999999	4759	99999999	4504	4562	3375	3242	4120	3688	4276	4132	4727	4001	3885	4269	4786	4761	4629	5080	5096	4993	4906	4963	4929	4979
183	99999999	99999999	99999999	99999999	99999999	99999999	99999999	99999999	99999999	99999999	99999999	99999999	99999999	99999999	99999999	99999999	99999999	99999999	99999999	99999999	99999999	99999999	99999999	99999999	4930	5782	99999999	99999999	4714	4151	5048	3887	3934	4566	4021	3865	3991	4424	4560	4438	4889	5141	4290	5367	5182	4940	4599	5417	5413
184	99999999	99999999	99999999	99999999	99999999	99999999	99999999	99999999	99999999	99999999	99999999	99999999	99999999	99999999	99999999	99999999	99999999	99999999	99999999	99999999	99999999	99999999	99999999	99999999	3738	4695	2245	4045	99999999	3787	3860	4045	4556	3667	4277	4265	4424	4495	4369	3967	5359	4775	4486	4797	5280	5083	5320	4939	5208
185	99999999	99999999	99999999	99999999	99999999	99999999	99999999	99999999	99999999	99999999	99999999	99999999	99999999	99999999	99999999	99999999	99999999	99999999	99999999	99999999	99999999	99999999	3373	99999999	99999999	99999999	99999999	3271	3734	3833	4588	5624	4137	3955	4218	4369	4121	4536	4954	4342	5256	4729	4777	4251	5044	5178	5395	5489	5553
186	99999999	99999999	99999999	99999999	99999999	99999999	99999999	99999999	99999999	99999999	99999999	99999999	99999999	99999999	99999999	99999999	99999999	99999999	99999999	99999999	99999999	99999999	99999999	99999999	99999999	99999999	99999999	4438	3210	6180	4730	3866	99999999	3657	4279	4360	4246	4665	4347	4199	5231	4285	4905	4861	4875	4835	5260	5170	4869
187	99999999	99999999	99999999	99999999	99999999	99999999	99999999	99999999	99999999	99999999	99999999	99999999	99999999	99999999	99999999	1019	99999999	99999999	99999999	99999999	99999999	99999999	99999999	99999999	2207	3818	4152	4388	3735	99999999	3874	5021	3975	3786	2581	4143	3935	4361	3955	3967	4995	4440	4776	5527	5256	5122	5087	4665	4784
188	85	99999999	99999999	99999999	99999999	99999999	99999999	99999999	99999999	99999999	99999999	99999999	99999999	99999999	99999999	99999999	99999999	99999999	99999999	99999999	4232	99999999	99999999	1532	5342	5427	4028	3013	3969	4406	99999999	3524	4368	3715	4637	4316	4936	4577	4620	4787	4524	4766	5011	5153	4861	4977	5154	5037	4850
189	99999999	99999999	99999999	99999999	99999999	99999999	99999999	99999999	99999999	99999999	99999999	99999999	99999999	99999999	99999999	99999999	99999999	99999999	99999999	99999999	99999999	99999999	99999999	99999999	99999999	99999999	4593	3115	3362	99999999	3518	4631	4302	4494	4451	4155	4171	3785	4113	4097	4355	4757	4787	5265	4636	5308	4995	5025	5005
190	99999999	99999999	99999999	99999999	99999999	99999999	99999999	99999999	99999999	99999999	99999999	99999999	99999999	99999999	99999999	99999999	99999999	99999999	99999999	99999999	99999999	99999999	3469	99999999	99999999	99999999	4176	3127	99999999	3496	3930	3712	4165	3529	4099	4219	4318	4288	4764	4518	4944	4926	4957	4771	5103	4318	4934	4750	4630
191	99999999	99999999	99999999	99999999	99999999	99999999	99999999	99999999	99999999	99999999	99999999	99999999	99999999	99999999	99999999	99999999	99999999	99999999	99999999	99999999	99999999	99999999	99999999	99999999	99999999	99999999	1803	3822	99999999	4850	3776	4298	3821	3277	4110	99999999	4838	4266	4333	4401	3842	5025	4424	4840	4970	5082	4695	5104	5062
192	99999999	99999999	99999999	99999999	99999999	99999999	99999999	99999999	99999999	99999999	99999999	99999999	99999999	99999999	99999999	99999999	99999999	99999999	99999999	99999999	99999999	99999999	99999999	99999999	99999999	99999999	3908	99999999	3256	4503	3330	4033	4478	4476	3893	3575	4510	4583	4993	4359	4376	4780	4840	4815	4749	5096	5442	5082	4964
193	99999999	99999999	99999999	99999999	99999999	99999999	99999999	99999999	99999999	99999999	99999999	99999999	99999999	99999999	99999999	99999999	99999999	99999999	99999999	99999999	99999999	99999999	99999999	99999999	99999999	99999999	5711	4221	3972	4333	99999999	4544	3474	99999999	99999999	3678	4318	4338	4356	4662	4775	5039	5164	4647	4963	5180	4983	5137	5122
194	99999999	99999999	99999999	99999999	99999999	99999999	99999999	99999999	99999999	99999999	99999999	99999999	99999999	99999999	99999999	99999999	99999999	99999999	99999999	99999999	99999999	99999999	99999999	99999999	4051	99999999	99999999	2974	99999999	99999999	4336	99999999	4590	3781	3278	4412	4346	4139	4625	4199	5228	4920	4716	5263	4676	5012	5431	5280	5790
195	99999999	99999999	99999999	99999999	99999999	99999999	99999999	99999999	99999999	99999999	99999999	99999999	99999999	99999999	99999999	99999999	99999999	99999999	99999999	99999999	99999999	99999999	4354	99999999	99999999	2684	3230	4414	99999999	99999999	4453	4390	4670	4000	4430	4245	4593	4497	3862	4321	4913	4882	5188	4851	4892	4820	4515	4417	4969
196	99999999	99999999	99999999	99999999	99999999	99999999	99999999	99999999	99999999	99999999	99999999	99999999	99999999	99999999	99999999	99999999	99999999	99999999	99999999	99999999	99999999	99999999	99999999	99999999	99999999	5409	99999999	4532	6508	4959	4770	3515	4466	3982	3764	4278	4611	4533	4389	4818	4446	4229	5587	5002	5169	4990	4968	4908	5554
197	99999999	99999999	99999999	99999999	99999999	99999999	99999999	99999999	99999999	99999999	99999999	99999999	99999999	99999999	99999999	99999999	99999999	99999999	99999999	99999999	99999999	99999999	99999999	99999999	3663	4508	3926	2710	99999999	2707	3662	4288	4282	99999999	4658	4342	4465	3917	4490	4741	4401	3712	4080	5093	5148	5009	4589	4416	4726
198	99999999	99999999	99999999	99999999	99999999	99999999	99999999	99999999	99999999	99999999	99999999	99999999	99999999	99999999	99999999	99999999	99999999	99999999	99999999	99999999	99999999	99999999	99999999	2847	99999999	99999999	99999999	99999999	6161	3685	3837	4400	3949	3621	4263	99999999	4530	3917	4625	4843	4404	4737	4774	4996	4536	4568	5340	5384	4696
199	99999999	99999999	99999999	99999999	99999999	99999999	99999999	99999999	99999999	99999999	99999999	99999999	99999999	99999999	99999999	99999999	99999999	99999999	99999999	99999999	99999999	99999999	99999999	99999999	99999999	99999999	99999999	99999999	4079	99999999	4267	4078	3301	4352	4426	4685	4085	4204	5122	4362	4841	4860	4395	4763	4770	5303	5501	5001	5477
200	99999999	99999999	99999999	99999999	99999999	99999999	99999999	99999999	99999999	99999999	99999999	99999999	99999999	99999999	99999999	99999999	99999999	99999999	99999999	99999999	99999999	99999999	2272	4374	99999999	5153	4051	99999999	99999999	4643	4632	3532	4181	4147	3524	5042	4032	4441	4860	4584	4306	4770	5165	4912	4869	5034	5460	5258	5236
201	99999999	99999999	99999999	99999999	99999999	99999999	99999999	99999999	99999999	99999999	99999999	99999999	99999999	99999999	99999999	99999999	99999999	99999999	99999999	99999999	99999999	99999999	99999999	99999999	1992	1803	4494	3270	3548	99999999	3956	3760	4432	4078	3955	4411	4211	4026	5127	4751	4555	4778	4555	4902	4913	4712	4786	5392	5211
202	99999999	99999999	99999999	99999999	99999999	99999999	99999999	99999999	165	99999999	99999999	99999999	99999999	99999999	99999999	99999999	99999999	99999999	99999999	99999999	99999999	99999999	2976	99999999	99999999	6036	3380	4118	3691	4067	4876	4322	99999999	4065	4270	4085	4510	4199	4529	4815	3679	5403	4574	5303	4955	5341	4744	5449	5477
203	99999999	99999999	99999999	99999999	99999999	99999999	99999999	99999999	99999999	99999999	99999999	99999999	99999999	99999999	99999999	99999999	99999999	99999999	99999999	99999999	99999999	99999999	99999999	99999999	99999999	1182	99999999	99999999	3730	4935	4263	3578	3999	3298	2573	4524	3980	4763	4227	4561	5148	4881	5237	4434	5138	4796	4580	5160	5334
204	99999999	99999999	99999999	99999999	99999999	99999999	99999999	99999999	99999999	99999999	99999999	99999999	99999999	99999999	99999999	99999999	99999999	99999999	99999999	99999999	99999999	99999999	99999999	3138	99999999	3845	4672	4399	4286	4103	5401	2489	4140	4521	4034	4342	3898	4350	4302	4753	4837	4685	4621	5106	5263	4655	4941	4701	5546
205	99999999	99999999	99999999	99999999	99999999	99999999	99999999	99999999	99999999	99999999	99999999	99999999	99999999	99999999	99999999	99999999	99999999	99999999	99999999	99999999	99999999	99999999	99999999	99999999	3385	99999999	99999999	99999999	2007	4763	99999999	5092	5596	4566	1776	3982	4518	4778	4413	4471	4783	4940	4800	5052	4687	4863	5274	5025	4840
206	99999999	99999999	99999999	99999999	99999999	99999999	99999999	99999999	99999999	99999999	99999999	99999999	99999999	99999999	99999999	99999999	99999999	99999999	99999999	99999999	99999999	99999999	99999999	99999999	4641	99999999	99999999	99999999	3771	4972	4112	5012	4353	4471	3800	4255	4047	4382	4583	3992	4473	5219	4657	4624	4460	5329	4788	4613	4734
207	99999999	99999999	99999999	99999999	99999999	99999999	99999999	99999999	99999999	99999999	99999999	99999999	99999999	99999999	99999999	99999999	99999999	99999999	99999999	99999999	99999999	99999999	99999999	99999999	2355	99999999	4383	3570	5024	3836	99999999	4571	4658	3927	3989	4271	4164	4211	4299	4692	4935	4669	4923	4781	5050	4605	4816	4653	5217
208	99999999	99999999	99999999	99999999	99999999	99999999	99999999	99999999	99999999	99999999	99999999	99999999	99999999	99999999	99999999	99999999	99999999	99999999	99999999	99999999	99999999	99999999	99999999	99999999	4329	3250	99999999	4128	4506	3773	4341	3806	3793	4079	4660	4245	4558	4864	4420	4844	5174	5040	4975	5399	4870	4906	4634	4936	5366
209	99999999	99999999	99999999	99999999	99999999	99999999	99999999	99999999	99999999	99999999	99999999	99999999	99999999	99999999	99999999	99999999	99999999	99999999	99999999	99999999	99999999	99999999	99999999	1215	99999999	3913	99999999	4084	99999999	4154	4880	1658	3805	3926	3609	5005	4384	3408	3872	4446	5037	4443	4554	4378	4959	4677	5340	5260	5029
210	99999999	99999999	99999999	99999999	99999999	99999999	99999999	99999999	99999999	99999999	99999999	99999999	99999999	99999999	99999999	99999999	99999999	99999999	99999999	99999999	99999999	99999999	99999999	99999999	99999999	3835	4497	3853	4065	4275	4978	2805	4981	4013	3850	4218	5023	4752	4140	4505	4238	4610	5111	4425	4786	5161	5162	5130	5295
211	99999999	99999999	99999999	99999999	99999999	99999999	99999999	99999999	99999999	99999999	99999999	99999999	99999999	99999999	99999999	99999999	99999999	99999999	99999999	99999999	99999999	99999999	99999999	3606	3627	5932	99999999	99999999	3650	4042	3773	4510	3569	3895	4266	4775	4341	4678	4742	4597	4741	4622	4449	5099	4635	4969	5018	5144	5311
212	99999999	99999999	99999999	99999999	99999999	99999999	99999999	99999999	99999999	99999999	99999999	99999999	99999999	99999999	99999999	99999999	99999999	99999999	99999999	99999999	99999999	99999999	4618	99999999	4012	99999999	99999999	2947	99999999	4125	4137	3804	4247	4307	4319	4638	4641	4458	4095	4081	4891	4925	4903	5264	4662	4876	5291	5096	5212
213	99999999	99999999	99999999	99999999	99999999	99999999	99999999	99999999	99999999	99999999	99999999	99999999	99999999	99999999	99999999	99999999	99999999	99999999	99999999	99999999	99999999	99999999	99999999	99999999	99999999	3540	2023	3345	3645	4272	4450	4138	3650	3584	3628	4339	4407	4367	4020	4334	4462	5018	4734	5359	4972	4791	4832	5222	5739
214	99999999	99999999	99999999	99999999	99999999	99999999	99999999	99999999	99999999	99999999	99999999	99999999	99999999	99999999	99999999	99999999	99999999	99999999	99999999	99999999	99999999	99999999	99999999	559	99999999	99999999	6822	3784	99999999	8726	3586	4528	4653	4017	3835	4299	4205	4578	4877	4561	4550	5097	4586	5129	5179	5504	5305	4390	5267
215	99999999	99999999	99999999	99999999	99999999	99999999	99999999	99999999	99999999	99999999	99999999	99999999	99999999	99999999	99999999	99999999	99999999	99999999	99999999	99999999	99999999	99999999	99999999	1241	99999999	6065	4948	4237	4050	2761	4722	4370	4319	4211	4109	4882	3850	4507	4568	4382	4610	4622	5382	4572	5010	4760	5077	4709	5206
216	99999999	99999999	99999999	99999999	99999999	99999999	99999999	99999999	99999999	99999999	99999999	99999999	99999999	99999999	99999999	99999999	99999999	99999999	99999999	99999999	99999999	99999999	99999999	99999999	99999999	99999999	3948	3710	3644	4467	4282	3311	4082	4315	4706	3788	4893	4371	4619	4430	4206	4754	4960	4868	5191	4915	4628	5234	5206
217	99999999	99999999	99999999	99999999	99999999	99999999	99999999	99999999	99999999	99999999	99999999	99999999	99999999	99999999	99999999	99999999	99999999	99999999	99999999	99999999	99999999	4389	99999999	99999999	99999999	5480	4456	4724	2448	3123	1785	4139	3632	4156	4152	3917	4083	4627	4346	4732	4491	4684	4490	3692	4871	5207	5245	5527	5164
218	99999999	99999999	99999999	99999999	99999999	99999999	99999999	99999999	99999999	99999999	99999999	99999999	99999999	99999999	99999999	99999999	99999999	99999999	99999999	2148	99999999	99999999	99999999	99999999	3429	4767	4052	4694	5066	3056	4285	3689	99999999	4066	3284	4123	4462	4215	4246	4732	4215	4241	4189	4909	4663	5004	4963	5318	5368
219	99999999	99999999	99999999	99999999	99999999	99999999	99999999	99999999	99999999	99999999	99999999	99999999	99999999	99999999	99999999	99999999	99999999	99999999	99999999	99999999	99999999	99999999	99999999	99999999	99999999	2215	2762	99999999	4522	3323	4300	4100	4506	4288	4505	4544	4141	3782	4520	4423	5175	4474	4623	4723	4774	5088	5249	4824	5113
220	99999999	99999999	99999999	99999999	99999999	99999999	99999999	99999999	99999999	99999999	99999999	99999999	99999999	1161	99999999	99999999	1303	99999999	99999999	99999999	99999999	1394	99999999	4496	99999999	99999999	99999999	4768	3908	3547	1479	3704	99999999	3698	3966	4156	4368	3894	4254	4667	4393	4552	4930	4880	4964	4879	4786	4953	5646
221	99999999	99999999	99999999	99999999	99999999	99999999	99999999	99999999	99999999	99999999	99999999	99999999	99999999	99999999	99999999	99999999	99999999	99999999	99999999	99999999	99999999	99999999	99999999	99999999	99999999	99999999	4400	3418	4781	4617	4096	4231	4510	4433	4515	4295	4054	4223	4632	4842	4094	4785	5014	4718	4913	5410	5634	5131	5295
222	99999999	99999999	99999999	99999999	99999999	99999999	99999999	99999999	99999999	99999999	99999999	99999999	99999999	99999999	99999999	99999999	99999999	99999999	99999999	99999999	99999999	99999999	99999999	99999999	99999999	99999999	3358	4490	99999999	3881	3789	3512	3979	3983	4165	3812	4639	3617	4522	5056	4724	4689	5378	5184	5275	4925	4849	5681	4719
223	99999999	99999999	99999999	99999999	99999999	99999999	99999999	99999999	99999999	99999999	99999999	99999999	99999999	99999999	99999999	99999999	99999999	99999999	99999999	99999999	99999999	4774	99999999	99999999	99999999	99999999	4023	99999999	2902	3760	4215	3548	3728	3734	4132	4836	3064	4034	5240	4894	4457	4947	4304	5210	4722	4527	5252	5483	5055
224	99999999	99999999	99999999	99999999	99999999	99999999	99999999	99999999	99999999	99999999	99999999	99999999	99999999	99999999	99999999	99999999	99999999	99999999	99999999	99999999	99999999	721	99999999	99999999	3063	4437	4182	1717	4166	4401	4871	4620	4419	4165	3818	3949	3527	4389	4534	4463	4458	4627	4788	4368	4904	5204	4911	5268	5167
225	99999999	99999999	99999999	99999999	99999999	99999999	99999999	99999999	99999999	99999999	99999999	99999999	99999999	99999999	99999999	99999999	99999999	99999999	99999999	99999999	99999999	99999999	99999999	99999999	99999999	4339	3944	4566	5108	4145	4440	3965	3566	4471	4461	3877	3474	4839	4789	4649	4284	4985	4836	4984	4776	4796	4729	4784	5013
226	99999999	99999999	99999999	99999999	99999999	99999999	99999999	99999999	99999999	99999999	99999999	99999999	99999999	99999999	99999999	99999999	99999999	99999999	99999999	99999999	3487	99999999	99999999	99999999	99999999	3593	4473	3329	3785	4152	3971	4316	2680	3427	3920	4280	4743	4292	5013	4116	4030	4600	4975	4672	4900	5108	5260	5028	5149
227	99999999	99999999	99999999	99999999	99999999	99999999	99999999	99999999	99999999	99999999	99999999	99999999	99999999	99999999	99999999	99999999	99999999	99999999	99999999	99999999	99999999	99999999	99999999	99999999	99999999	99999999	3848	4392	99999999	99999999	3356	4270	3943	4349	4295	4357	4499	4259	3819	4561	4622	3984	4841	4806	4301	4996	4731	5659	4916
228	99999999	99999999	99999999	99999999	99999999	99999999	99999999	99999999	99999999	99999999	99999999	99999999	99999999	99999999	99999999	99999999	99999999	99999999	99999999	99999999	99999999	99999999	99999999	99999999	99999999	2034	99999999	3028	3281	3193	3505	99999999	4021	4236	4224	4312	4596	4319	4656	4464	4915	4487	5066	5121	5247	4899	4817	5201	5121
229	99999999	99999999	99999999	99999999	99999999	99999999	99999999	99999999	99999999	99999999	99999999	99999999	99999999	99999999	99999999	99999999	99999999	99999999	99999999	99999999	99999999	99999999	99999999	99999999	99999999	99999999	4755	4638	4306	4361	4749	4212	4457	4214	3990	3919	4325	4587	4162	4251	4204	4762	4596	5105	5217	4657	4745	4908	4878
230	99999999	99999999	99999999	99999999	99999999	99999999	99999999	99999999	99999999	99999999	99999999	99999999	99999999	99999999	99999999	99999999	99999999	99999999	99999999	99999999	99999999	99999999	99999999	99999999	3952	3631	99999999	3800	5665	4610	3911	4729	4511	4586	3566	4177	4384	2830	4769	4795	4909	4791	4601	4788	4569	5294	5071	4793	5258
231	99999999	99999999	99999999	99999999	99999999	99999999	99999999	99999999	99999999	99999999	99999999	99999999	99999999	99999999	99999999	99999999	99999999	99999999	99999999	99999999	99999999	99999999	99999999	99999999	1755	99999999	99999999	4090	2967	4333	4237	4362	3556	4077	3921	4415	4329	4175	4381	4633	4531	5054	4967	5028	5099	5118	4789	5249	5037
232	99999999	99999999	99999999	99999999	99999999	99999999	99999999	99999999	99999999	99999999	99999999	99999999	99999999	99999999	99999999	99999999	99999999	99999999	99999999	99999999	1182	99999999	3764	99999999	99999999	99999999	5998	3301	4263	4819	4842	4248	4174	3722	4402	4051	3907	4635	4054	4265	4403	4817	4662	4293	4711	5202	5109	4320	5173
233	99999999	99999999	99999999	99999999	99999999	99999999	99999999	99999999	99999999	99999999	99999999	99999999	99999999	99999999	99999999	99999999	99999999	99999999	99999999	99999999	99999999	99999999	99999999	4736	3433	3027	99999999	99999999	4974	4330	3633	4383	4050	4092	3656	4208	4502	4582	4821	4920	5051	4802	4836	4659	4603	5377	4873	4856	4917
234	99999999	99999999	99999999	99999999	99999999	99999999	99999999	99999999	99999999	99999999	99999999	99999999	99999999	99999999	99999999	99999999	99999999	99999999	99999999	99999999	99999999	99999999	99999999	99999999	3864	99999999	5283	5443	3938	4548	3771	4066	4406	4528	4051	3980	4671	4281	5174	4325	4163	4373	4381	5045	5097	4923	4928	5084	5588
235	99999999	99999999	99999999	99999999	99999999	99999999	99999999	99999999	99999999	99999999	99999999	99999999	99999999	99999999	99999999	99999999	99999999	99999999	99999999	99999999	99999999	99999999	99999999	99999999	99999999	4616	4626	99999999	99999999	2827	99999999	4425	4444	2463	4395	3812	4145	4707	3631	4188	4727	5142	4789	4816	5188	4802	5114	5322	5067
236	99999999	99999999	99999999	99999999	99999999	99999999	99999999	99999999	99999999	99999999	99999999	99999999	99999999	99999999	99999999	99999999	99999999	99999999	99999999	99999999	1774	99999999	99999999	5303	99999999	635	3274	4301	4317	3775	4776	4315	99999999	3856	3944	1130	4395	4356	4235	4260	4634	4790	4540	4224	4627	4829	5272	4797	5302
237	99999999	99999999	99999999	99999999	99999999	99999999	99999999	99999999	99999999	99999999	99999999	99999999	99999999	99999999	99999999	99999999	99999999	99999999	99999999	99999999	99999999	2427	5002	2207	4513	3250	4749	3116	3710	3842	3359	3753	99999999	3968	3743	4284	4286	4676	4795	5021	4843	4650	4704	4832	5099	5087	4982	4519	5360
238	99999999	99999999	99999999	99999999	99999999	99999999	99999999	99999999	99999999	99999999	99999999	99999999	99999999	99999999	99999999	99999999	99999999	99999999	99999999	99999999	3637	99999999	99999999	99999999	99999999	99999999	4162	99999999	99999999	99999999	3479	3745	99999999	99999999	3944	4482	4145	4588	4799	4709	4419	4879	5111	4516	5012	5097	5165	5340	5117
239	99999999	99999999	99999999	99999999	99999999	99999999	99999999	99999999	99999999	99999999	99999999	99999999	99999999	99999999	99999999	99999999	99999999	99999999	99999999	99999999	99999999	99999999	99999999	3734	99999999	2818	4639	4829	4002	3727	4389	4813	3018	3277	3697	5389	4274	4205	4498	4048	4419	4937	4543	5384	4930	5046	5477	4893	4878
240	99999999	99999999	99999999	99999999	99999999	99999999	99999999	99999999	99999999	99999999	99999999	99999999	99999999	99999999	99999999	99999999	99999999	99999999	99999999	99999999	99999999	99999999	99999999	4122	3983	99999999	5245	1722	5544	4070	4639	4007	4398	4344	4111	3345	4263	4790	4896	3919	5094	4389	4492	4810	4435	4966	5326	5237	5513
241	99999999	99999999	99999999	99999999	99999999	99999999	99999999	99999999	99999999	99999999	99999999	99999999	99999999	99999999	99999999	99999999	99999999	99999999	99999999	635	99999999	99999999	99999999	99999999	3710	99999999	99999999	99999999	3049	99999999	4445	99999999	3746	4058	4206	3721	3791	4381	4776	4253	4376	4803	4503	5061	4876	5146	5099	4937	4922
242	99999999	99999999	99999999	99999999	99999999	99999999	99999999	99999999	99999999	99999999	99999999	99999999	99999999	99999999	99999999	99999999	99999999	99999999	99999999	99999999	99999999	99999999	99999999	99999999	99999999	5177	99999999	3112	3761	99999999	3139	3742	3869	3876	4134	3452	4744	4598	4680	4392	4787	4964	4873	5230	5079	4682	4550	5005	5375
243	99999999	99999999	99999999	99999999	99999999	99999999	99999999	99999999	99999999	99999999	99999999	99999999	99999999	99999999	99999999	99999999	99999999	99999999	99999999	99999999	99999999	99999999	99999999	99999999	99999999	2336	2711	3102	99999999	3703	4482	3840	4121	4256	4633	4524	5041	4100	4237	4662	4544	4377	5220	4610	4764	4723	5149	4768	5258
244	99999999	99999999	99999999	99999999	99999999	99999999	99999999	99999999	99999999	99999999	99999999	99999999	99999999	99999999	99999999	99999999	99999999	99999999	99999999	99999999	99999999	99999999	2249	99999999	99999999	99999999	2650	4497	2290	99999999	3290	4177	4150	4091	4318	4079	3834	4421	4503	4510	5048	4830	4244	4542	5180	4998	5820	5139	5504
245	99999999	99999999	99999999	99999999	99999999	99999999	99999999	99999999	99999999	99999999	99999999	99999999	99999999	99999999	99999999	99999999	99999999	99999999	99999999	2355	99999999	99999999	99999999	99999999	3138	99999999	99999999	4063	4438	5290	4497	5116	4335	4789	4273	4324	4284	4489	4320	4017	4599	4826	4869	5073	4870	4897	5032	4742	5875
246	99999999	99999999	99999999	99999999	99999999	99999999	99999999	99999999	99999999	99999999	99999999	99999999	99999999	99999999	99999999	99999999	99999999	99999999	99999999	99999999	99999999	99999999	99999999	99999999	3549	3475	99999999	3502	99999999	3470	3728	3836	4705	4648	4897	4405	3312	4568	5005	5206	4738	4537	4431	5161	4959	5069	4992	4964	5789
247	99999999	99999999	99999999	99999999	99999999	99999999	99999999	99999999	99999999	99999999	99999999	99999999	99999999	99999999	99999999	99999999	99999999	99999999	99999999	99999999	99999999	99999999	99999999	99999999	4869	3340	99999999	5487	99999999	3384	4281	4417	3948	4551	3574	4076	4158	3822	4242	4253	4773	4633	5247	5015	4549	4826	4892	4834	5467
248	99999999	99999999	99999999	99999999	99999999	99999999	99999999	99999999	99999999	99999999	99999999	99999999	99999999	99999999	99999999	99999999	99999999	99999999	99999999	99999999	99999999	99999999	99999999	99999999	5114	99999999	3503	3159	3471	3780	4178	4257	3982	4340	3844	3793	4245	4630	3821	4199	4020	4682	4735	4943	4879	4760	5381	4762	5256
249	99999999	99999999	99999999	99999999	99999999	99999999	99999999	99999999	99999999	99999999	99999999	99999999	99999999	99999999	99999999	99999999	99999999	99999999	99999999	99999999	99999999	99999999	99999999	99999999	5051	4135	3586	4372	4375	4930	4052	4291	4258	99999999	4749	4370	3750	4297	4450	4469	4888	4961	4587	4359	4504	5035	5223	5222	4681
250	99999999	99999999	99999999	99999999	99999999	99999999	99999999	99999999	99999999	99999999	99999999	99999999	99999999	99999999	99999999	99999999	99999999	99999999	3526	99999999	99999999	99999999	99999999	99999999	3173	3216	4434	3149	99999999	5218	3767	3309	3848	4203	2906	4091	4821	4204	4356	5451	4720	5451	4743	4831	4701	4385	5114	5609	5173
251	99999999	99999999	99999999	99999999	99999999	99999999	99999999	99999999	99999999	99999999	99999999	99999999	99999999	99999999	99999999	99999999	99999999	99999999	99999999	99999999	99999999	99999999	2515	99999999	3822	3819	3950	99999999	4860	99999999	3609	4297	4541	4285	4398	3866	4919	3781	4575	4496	5112	4602	4951	4817	5186	4864	4800	5047	5460
252	99999999	99999999	99999999	99999999	99999999	99999999	99999999	99999999	99999999	99999999	99999999	99999999	99999999	99999999	99999999	99999999	99999999	99999999	99999999	99999999	99999999	99999999	99999999	99999999	99999999	4212	3737	4166	4212	2597	4097	4217	4416	3962	4585	4042	4034	3714	4159	4324	4773	4553	4661	4995	5303	4651	5018	5415	5551
253	99999999	99999999	99999999	99999999	99999999	99999999	99999999	99999999	99999999	99999999	99999999	99999999	99999999	99999999	99999999	99999999	99999999	99999999	99999999	99999999	2885	99999999	99999999	99999999	99999999	4636	4619	3349	3786	4489	4080	3961	4075	99999999	99999999	4381	2938	4177	4311	4082	4857	4385	4611	4479	4960	5016	5210	5384	4955
254	99999999	99999999	99999999	99999999	99999999	99999999	99999999	99999999	99999999	99999999	99999999	99999999	99999999	99999999	99999999	99999999	99999999	99999999	99999999	99999999	99999999	99999999	99999999	4911	99999999	99999999	99999999	4965	3153	3971	4164	4061	4680	3864	3915	4447	4115	4518	4601	4532	4675	4403	4917	4907	4738	4803	5475	5479	4721
255	99999999	99999999	99999999	99999999	99999999	99999999	99999999	99999999	99999999	99999999	99999999	99999999	99999999	99999999	99999999	99999999	1093	99999999	99999999	99999999	2421	99999999	99999999	99999999	3533	99999999	99999999	4228	3256	99999999	3671	99999999	4709	4165	5037	4620	3832	4482	4121	4350	4099	4661	5210	5375	4784	5054	4887	5331	5193
256	99999999	99999999	99999999	99999999	99999999	99999999	99999999	99999999	99999999	99999999	99999999	99999999	99999999	99999999	99999999	99999999	99999999	99999999	99999999	99999999	99999999	99999999	99999999	3244	4426	3330	4185	99999999	4612	4124	3921	4049	4278	4122	3879	4424	4170	4618	4512	4308	5142	4938	4865	4747	4239	4942	4812	5272	5215
257	99999999	99999999	99999999	99999999	99999999	99999999	99999999	99999999	99999999	99999999	99999999	99999999	99999999	99999999	99999999	99999999	99999999	99999999	99999999	99999999	99999999	99999999	99999999	99999999	2783	99999999	99999999	3849	3551	4300	3837	3890	3757	4215	4279	4712	3598	4252	4504	4566	4959	4521	4611	5131	5079	4844	5360	5529	4839
258	99999999	99999999	99999999	99999999	99999999	99999999	99999999	99999999	99999999	99999999	99999999	99999999	99999999	99999999	99999999	99999999	99999999	99999999	99999999	99999999	2753	99999999	99999999	3482	99999999	4432	99999999	5920	3077	4531	4146	4443	3927	4486	4031	4663	4474	4796	3321	4592	4580	4764	5110	4776	4949	5293	5245	4891	5123
259	99999999	99999999	99999999	99999999	99999999	99999999	99999999	99999999	99999999	99999999	99999999	99999999	99999999	99999999	99999999	99999999	99999999	99999999	99999999	99999999	99999999	3372	3899	99999999	99999999	99999999	99999999	99999999	3765	2935	3791	3765	4184	4164	4370	4305	4158	4528	4223	3732	4565	4761	5309	4627	4804	5455	4531	5161	5250
260	99999999	99999999	99999999	99999999	99999999	99999999	99999999	99999999	99999999	99999999	99999999	99999999	99999999	99999999	99999999	99999999	99999999	99999999	99999999	99999999	99999999	99999999	99999999	99999999	4002	3780	3011	4323	99999999	3887	99999999	3992	4199	4102	4045	4116	4697	4321	4360	5126	4623	4461	5141	5246	4960	5056	5689	5149	5016
261	99999999	99999999	99999999	99999999	99999999	99999999	99999999	99999999	99999999	99999999	99999999	99999999	99999999	99999999	99999999	99999999	99999999	99999999	99999999	99999999	99999999	3702	99999999	99999999	1780	3306	4113	4486	5726	4668	4350	4496	3967	4177	4543	4066	4163	3944	4478	4342	4759	4758	4812	5162	4928	5040	4815	4908	5061
262	99999999	99999999	99999999	99999999	99999999	99999999	99999999	99999999	99999999	99999999	99999999	99999999	99999999	99999999	99999999	99999999	99999999	99999999	99999999	99999999	99999999	99999999	99999999	99999999	5216	99999999	5095	4366	4389	4472	4431	4610	4390	4586	4499	4195	4923	4472	4387	4806	4877	4680	4820	5111	5041	4812	5191	4716	5059
263	99999999	99999999	99999999	99999999	99999999	99999999	99999999	99999999	99999999	99999999	99999999	99999999	99999999	99999999	99999999	99999999	99999999	99999999	99999999	660	99999999	99999999	99999999	99999999	99999999	99999999	99999999	4872	4609	3960	4652	4043	3728	4066	4123	4766	4146	3906	4251	4076	4304	4696	5160	4651	5090	5281	5057	4940	5119
264	99999999	99999999	99999999	99999999	99999999	99999999	99999999	99999999	99999999	99999999	99999999	99999999	99999999	99999999	99999999	99999999	99999999	99999999	99999999	99999999	99999999	99999999	99999999	99999999	99999999	3517	4534	99999999	4626	3743	4579	4479	3775	4716	4175	2738	4292	4561	4276	4546	5070	4661	4043	4877	4742	4736	4949	5053	5199
265	99999999	99999999	99999999	99999999	99999999	99999999	99999999	99999999	99999999	99999999	99999999	99999999	99999999	99999999	99999999	99999999	99999999	99999999	99999999	99999999	99999999	99999999	99999999	99999999	99999999	99999999	99999999	5313	4213	4667	3999	4488	3966	3898	3887	4194	4163	4368	4136	4381	4743	4870	4555	4781	4847	4963	4597	4766	4735
266	99999999	99999999	99999999	99999999	99999999	99999999	99999999	99999999	99999999	99999999	99999999	99999999	99999999	99999999	99999999	99999999	99999999	99999999	99999999	99999999	99999999	99999999	99999999	99999999	99999999	99999999	99999999	6477	1263	3552	5056	3847	4487	4335	4288	4303	4384	4922	4526	4088	4253	4958	4774	4638	4775	4799	4837	5375	5026
267	99999999	99999999	99999999	99999999	99999999	99999999	99999999	99999999	99999999	99999999	99999999	99999999	99999999	99999999	99999999	99999999	99999999	99999999	99999999	99999999	99999999	99999999	99999999	99999999	99999999	3343	99999999	99999999	4286	4461	99999999	3748	4147	4055	4513	3731	5052	3734	4137	4531	4393	4786	5043	4419	5079	5203	5008	5500	5171
268	99999999	99999999	99999999	99999999	99999999	99999999	99999999	99999999	99999999	99999999	99999999	99999999	99999999	99999999	99999999	99999999	99999999	99999999	99999999	99999999	99999999	99999999	4598	99999999	99999999	4315	4070	3940	4082	4381	4567	4528	5156	4298	4342	4209	4322	4599	5069	4442	4530	4238	4085	5009	4913	4875	5402	5092	5032
269	99999999	99999999	99999999	99999999	99999999	99999999	99999999	99999999	99999999	99999999	99999999	99999999	99999999	99999999	99999999	99999999	99999999	99999999	99999999	99999999	99999999	99999999	99999999	99999999	99999999	4360	2411	4203	5194	3000	3194	99999999	4161	4320	3860	4322	4709	4232	4616	5138	4308	4701	5097	5604	4596	4259	5457	4792	5717
270	99999999	99999999	99999999	99999999	99999999	99999999	99999999	99999999	99999999	99999999	99999999	99999999	99999999	99999999	99999999	99999999	99999999	99999999	99999999	99999999	99999999	99999999	99999999	99999999	4768	4547	3547	4027	4162	4258	3400	4364	4488	4141	4571	4501	4732	4570	4090	4395	4401	4541	4376	4760	4688	5221	4790	5250	5599
271	99999999	99999999	99999999	99999999	99999999	99999999	99999999	99999999	99999999	99999999	99999999	99999999	99999999	99999999	99999999	99999999	99999999	99999999	99999999	99999999	99999999	99999999	99999999	3207	99999999	99999999	3239	3885	4247	99999999	4028	4647	99999999	4252	3773	3854	4399	4459	4443	3752	3995	4183	5076	4613	4920	4558	5025	4855	5222
272	99999999	99999999	99999999	99999999	99999999	99999999	99999999	99999999	99999999	99999999	99999999	99999999	99999999	99999999	99999999	99999999	99999999	99999999	99999999	99999999	99999999	99999999	99999999	99999999	2560	99999999	99999999	4764	5528	3987	3407	2663	4100	4417	4460	4557	4404	4853	4313	4136	4542	4891	4795	4630	4864	5107	4625	5259	5079
273	99999999	99999999	99999999	99999999	99999999	99999999	99999999	99999999	99999999	99999999	99999999	99999999	99999999	99999999	99999999	99999999	99999999	99999999	99999999	99999999	99999999	3195	99999999	99999999	99999999	99999999	99999999	3564	4373	4021	816	99999999	3787	3932	4191	4134	4793	4164	4562	4106	4626	4460	5019	5049	5081	5225	5119	4941	5256
274	99999999	99999999	99999999	99999999	99999999	99999999	99999999	99999999	99999999	99999999	99999999	99999999	99999999	99999999	99999999	99999999	99999999	99999999	99999999	99999999	99999999	99999999	3995	99999999	99999999	99999999	99999999	3039	4110	4508	4717	3784	4556	4570	3743	2441	3865	4385	4383	4626	4616	4829	4914	4598	4503	5285	5492	4896	5370
275	99999999	99999999	99999999	99999999	99999999	99999999	99999999	99999999	99999999	99999999	99999999	99999999	99999999	99999999	99999999	99999999	99999999	99999999	99999999	99999999	99999999	99999999	99999999	99999999	99999999	4805	4868	3455	4921	4652	4717	5375	4913	4837	3895	3860	4506	4328	4949	4806	4407	4624	4957	3612	4856	5026	4593	5087	5347
276	99999999	99999999	99999999	99999999	99999999	99999999	99999999	99999999	99999999	99999999	99999999	99999999	99999999	99999999	99999999	99999999	99999999	99999999	99999999	99999999	99999999	99999999	530	99999999	3562	99999999	4091	99999999	2186	3075	3122	3846	5324	3776	4291	4058	3650	3909	4090	4108	4604	4848	4541	5193	5623	4860	4958	5673	5421
277	99999999	99999999	99999999	99999999	99999999	99999999	99999999	99999999	99999999	99999999	99999999	99999999	99999999	99999999	99999999	99999999	99999999	99999999	99999999	99999999	99999999	99999999	99999999	99999999	99999999	2640	3901	3895	1143	3045	4588	3031	3896	3935	4593	2395	4315	4311	5004	4715	4490	4694	4542	4817	5059	4427	5393	4795	5787
278	99999999	99999999	99999999	99999999	99999999	99999999	99999999	99999999	99999999	99999999	99999999	99999999	99999999	99999999	99999999	99999999	99999999	99999999	99999999	99999999	99999999	99999999	99999999	99999999	99999999	4413	99999999	2914	4170	3602	4329	4159	2482	4752	3757	4832	4379	2987	3989	4748	4886	4779	4800	5367	5338	4736	4850	4753	5223
279	99999999	99999999	99999999	99999999	99999999	99999999	99999999	99999999	99999999	99999999	99999999	99999999	99999999	99999999	99999999	99999999	99999999	99999999	99999999	99999999	99999999	2391	99999999	99999999	3049	4060	3137	3708	99999999	4088	5623	4813	4355	4096	4004	6346	4139	3789	4796	4429	4575	4540	4704	5310	4931	5228	5166	4753	5107
280	99999999	99999999	99999999	99999999	99999999	99999999	99999999	99999999	99999999	99999999	99999999	99999999	99999999	99999999	99999999	99999999	99999999	99999999	99999999	99999999	99999999	99999999	99999999	99999999	3783	3895	3924	3574	4251	99999999	5734	3578	4351	3875	4717	3967	4368	4384	4324	4411	4449	4756	5111	5223	4938	4830	4962	5228	5294
281	99999999	99999999	99999999	99999999	99999999	99999999	99999999	99999999	99999999	99999999	99999999	99999999	99999999	99999999	99999999	99999999	99999999	99999999	99999999	99999999	99999999	99999999	99999999	99999999	3575	99999999	3773	4354	99999999	5333	3746	4673	4446	4301	4311	3685	3976	4304	4340	4546	4072	4915	4714	5287	5328	5179	5108	5254	4831
282	99999999	99999999	99999999	99999999	99999999	99999999	99999999	99999999	99999999	99999999	99999999	99999999	99999999	99999999	99999999	99999999	99999999	99999999	99999999	99999999	99999999	99999999	99999999	99999999	99999999	3820	99999999	4804	3826	4668	4367	4146	4888	4822	4262	3889	4468	4518	4480	4722	4689	5082	4975	5082	5482	4693	5077	5022	4657
283	99999999	99999999	99999999	99999999	99999999	99999999	99999999	99999999	99999999	99999999	99999999	99999999	99999999	99999999	99999999	99999999	99999999	99999999	678	1828	2328	99999999	99999999	1626	99999999	99999999	99999999	4497	5345	3853	3007	4881	4150	4465	4196	4390	4179	4601	4861	4482	4738	5102	5441	4293	5000	5177	4795	4896	5260
284	99999999	99999999	99999999	99999999	99999999	99999999	99999999	99999999	99999999	99999999	99999999	99999999	99999999	99999999	99999999	99999999	99999999	99999999	99999999	99999999	99999999	99999999	99999999	99999999	99999999	2296	99999999	99999999	3550	3910	4331	3822	3788	4493	4832	3767	3913	4802	4313	4440	4596	5119	4802	5019	4833	5190	5334	5096	4609
285	99999999	99999999	99999999	99999999	99999999	99999999	99999999	99999999	99999999	99999999	99999999	99999999	99999999	99999999	99999999	99999999	99999999	99999999	99999999	99999999	99999999	2970	99999999	99999999	6796	3920	2164	4174	3926	4180	4259	3769	3547	3736	4415	4292	4243	4210	4080	4701	4412	4280	4812	4685	5130	4751	5246	5428	5409
286	99999999	99999999	99999999	99999999	99999999	99999999	99999999	99999999	99999999	99999999	99999999	99999999	99999999	99999999	99999999	99999999	99999999	99999999	99999999	99999999	99999999	99999999	99999999	99999999	99999999	3746	3265	4596	2264	4730	4254	3902	4408	4121	4354	4539	4395	4076	4411	4760	4995	4787	4981	5209	5348	4866	5069	5142	5305
287	99999999	99999999	99999999	99999999	99999999	99999999	99999999	99999999	99999999	99999999	99999999	99999999	99999999	99999999	99999999	99999999	99999999	99999999	99999999	99999999	99999999	99999999	99999999	99999999	3580	3007	3795	99999999	4039	4984	2771	99999999	4753	4281	4440	3352	4240	4210	4741	5162	4563	4724	4245	4920	4644	5145	5167	4743	5113
288	99999999	99999999	99999999	99999999	99999999	99999999	99999999	99999999	99999999	99999999	99999999	99999999	99999999	99999999	99999999	99999999	99999999	99999999	99999999	99999999	2447	99999999	99999999	99999999	3862	5429	99999999	99999999	4038	3652	4406	5435	3823	4846	3870	4046	4176	4147	4624	4585	4815	5038	5080	4963	4531	5032	4816	5077	5010
289	99999999	99999999	99999999	99999999	99999999	99999999	99999999	99999999	99999999	99999999	99999999	99999999	99999999	99999999	99999999	99999999	99999999	99999999	99999999	99999999	99999999	99999999	99999999	99999999	99999999	4210	2920	4827	4295	3427	3835	3474	4380	4025	4514	4121	4608	4808	4869	4404	4044	4650	4882	4958	4735	4654	4877	5071	5139
290	99999999	99999999	99999999	99999999	99999999	99999999	99999999	99999999	99999999	99999999	99999999	99999999	99999999	99999999	99999999	99999999	99999999	99999999	99999999	99999999	99999999	99999999	99999999	99999999	99999999	5111	99999999	2363	5338	4064	4062	4399	3895	3027	4541	4357	4249	2798	4705	4465	4276	3879	4809	5399	5158	4932	5246	4982	4769
291	99999999	99999999	99999999	99999999	99999999	99999999	99999999	99999999	99999999	99999999	99999999	99999999	99999999	99999999	99999999	99999999	99999999	99999999	99999999	99999999	99999999	99999999	99999999	1278	99999999	99999999	3534	4583	5338	3998	4160	4166	4578	4285	3905	4401	4178	4393	3843	4180	4627	5002	4587	4848	4707	5260	5175	4792	5458
292	99999999	99999999	99999999	99999999	99999999	99999999	99999999	99999999	99999999	99999999	99999999	99999999	99999999	99999999	99999999	99999999	99999999	99999999	99999999	99999999	2473	99999999	99999999	99999999	99999999	99999999	3142	3899	3674	4106	3782	4052	4055	4189	4285	4348	4070	4587	4415	4920	4973	4576	4726	4849	5103	5017	5066	5418	5582
293	99999999	99999999	99999999	99999999	99999999	99999999	99999999	99999999	99999999	99999999	99999999	99999999	99999999	99999999	99999999	99999999	99999999	99999999	99999999	99999999	99999999	99999999	99999999	99999999	99999999	614	1718	5064	5142	4670	5286	4123	4454	4418	4586	4059	4900	3786	4443	4772	4640	5010	4800	5109	4736	5058	4963	5295	4870
294	99999999	99999999	99999999	99999999	99999999	99999999	99999999	99999999	99999999	99999999	99999999	99999999	99999999	99999999	99999999	99999999	99999999	99999999	99999999	99999999	99999999	99999999	4960	99999999	99999999	1696	99999999	3708	3810	5137	3574	3873	4107	4374	3387	4341	4511	4528	4404	4776	4815	4368	4388	4996	4678	5188	4894	5278	5027
295	99999999	99999999	99999999	99999999	99999999	99999999	99999999	99999999	99999999	99999999	99999999	99999999	99999999	99999999	99999999	99999999	99999999	99999999	99999999	99999999	99999999	99999999	99999999	99999999	6257	99999999	4376	99999999	3848	4609	3476	4695	4348	4507	4030	4172	3883	4885	4573	4347	4880	4379	4699	4797	4870	5302	4635	5719	5403
296	99999999	99999999	99999999	99999999	99999999	99999999	99999999	99999999	99999999	99999999	99999999	99999999	99999999	99999999	99999999	99999999	99999999	99999999	99999999	99999999	99999999	99999999	99999999	99999999	99999999	99999999	2421	2964	2753	1698	3396	3353	3716	3710	6372	4764	4622	4060	5220	4384	4592	5034	4814	4795	5145	4972	5211	4846	5394
297	99999999	99999999	99999999	99999999	99999999	99999999	99999999	99999999	99999999	99999999	99999999	99999999	99999999	99999999	99999999	99999999	99999999	99999999	99999999	99999999	99999999	99999999	99999999	99999999	99999999	99999999	99999999	2902	3003	3458	99999999	4294	3933	3437	3759	4249	4439	4874	4724	3632	4276	4588	4858	5027	4450	5103	5392	5523	5220
298	99999999	99999999	99999999	99999999	99999999	99999999	99999999	99999999	99999999	99999999	99999999	99999999	99999999	99999999	99999999	99999999	99999999	99999999	99999999	99999999	99999999	99999999	99999999	2165	99999999	4061	99999999	5832	4171	4346	4476	3794	3619	4307	4864	4462	5101	3735	4776	4263	4571	4842	4934	4768	4922	4706	5240	4839	4967
299	99999999	99999999	99999999	99999999	99999999	99999999	99999999	99999999	99999999	99999999	99999999	99999999	99999999	99999999	99999999	99999999	99999999	99999999	99999999	99999999	99999999	99999999	99999999	99999999	99999999	99999999	4046	99999999	3819	4744	4322	3729	3999	4564	4427	4045	3755	4821	3942	4756	4530	4235	4840	4989	4676	5221	4964	5040	4429
300	99999999	99999999	99999999	99999999	99999999	99999999	99999999	99999999	99999999	99999999	99999999	99999999	99999999	99999999	99999999	99999999	99999999	99999999	99999999	99999999	99999999	713	99999999	4549	99999999	99999999	99999999	6068	5147	2947	4777	4006	4914	4329	4123	4324	4763	4516	4570	4009	4970	5273	4874	5352	4930	4932	5153	5356	5065
301	99999999	99999999	99999999	99999999	99999999	99999999	99999999	99999999	99999999	99999999	99999999	99999999	99999999	99999999	99999999	99999999	99999999	99999999	99999999	99999999	99999999	99999999	99999999	99999999	6094	99999999	99999999	4904	3987	4218	4097	4177	3643	4585	4563	4393	4379	3969	4146	3885	4642	4344	4795	4631	5185	4864	4717	5144	4835
302	99999999	99999999	99999999	99999999	99999999	99999999	99999999	99999999	99999999	99999999	99999999	99999999	99999999	99999999	99999999	99999999	99999999	99999999	99999999	2279	99999999	99999999	99999999	99999999	99999999	2983	99999999	4614	4305	5159	5010	4435	4072	3970	4864	4419	4691	4041	4661	4150	5028	4646	5241	5264	4468	5177	5689	4910	4687
303	99999999	99999999	99999999	99999999	99999999	99999999	99999999	99999999	99999999	99999999	99999999	99999999	99999999	99999999	99999999	99999999	99999999	99999999	99999999	99999999	99999999	99999999	3006	99999999	99999999	99999999	3935	4036	4073	4391	3076	3249	4409	4400	3853	4328	3915	4601	4222	4691	4522	4725	4915	4795	4618	5311	5004	5677	5268
304	99999999	99999999	99999999	99999999	99999999	99999999	99999999	99999999	99999999	99999999	99999999	99999999	99999999	99999999	99999999	99999999	99999999	99999999	99999999	99999999	99999999	99999999	99999999	3507	99999999	4080	3043	3709	2757	3627	99999999	4371	2687	4229	4468	4439	4710	4307	4950	4260	4809	4706	4749	5165	5109	5034	5122	5286	5169
305	99999999	99999999	99999999	99999999	99999999	99999999	99999999	99999999	99999999	99999999	99999999	99999999	99999999	99999999	99999999	99999999	99999999	99999999	99999999	99999999	99999999	2395	99999999	3182	99999999	99999999	3321	99999999	99999999	4601	4098	4285	3752	3733	4169	4493	3806	4004	4417	4787	4689	4826	4470	4589	5211	5265	4968	5264	4880
306	99999999	99999999	99999999	99999999	99999999	99999999	99999999	99999999	99999999	99999999	99999999	99999999	99999999	99999999	99999999	99999999	99999999	99999999	99999999	99999999	99999999	99999999	99999999	3172	2897	99999999	99999999	4953	4300	3582	2997	6137	4881	4719	3650	4538	4700	4466	4727	4589	4477	5431	4702	4924	4588	5018	5139	4129	5361
307	99999999	99999999	99999999	99999999	99999999	99999999	99999999	99999999	99999999	99999999	99999999	99999999	99999999	99999999	99999999	99999999	99999999	99999999	99999999	99999999	99999999	99999999	99999999	99999999	99999999	99999999	99999999	3164	99999999	4457	5428	4126	4482	4062	4221	4159	4513	3790	4600	3779	4487	4482	4590	4417	4728	4935	4912	5305	4961
308	99999999	99999999	99999999	99999999	99999999	99999999	99999999	99999999	99999999	99999999	99999999	99999999	99999999	99999999	99999999	99999999	99999999	99999999	99999999	99999999	99999999	3890	99999999	99999999	99999999	5239	4161	99999999	3615	3741	2898	4417	4095	4252	4333	3501	4212	3910	4497	4028	4425	4700	4847	4859	4814	5428	5308	4904	5443
309	99999999	99999999	99999999	99999999	99999999	99999999	99999999	99999999	99999999	99999999	99999999	99999999	99999999	99999999	99999999	99999999	99999999	99999999	99999999	99999999	99999999	99999999	99999999	99999999	99999999	3152	3544	99999999	3861	2082	3334	4583	4756	4071	4309	4515	3915	4403	4110	4331	4766	5323	4491	4822	5255	4510	4732	4792	5302
310	99999999	99999999	99999999	99999999	99999999	99999999	99999999	99999999	99999999	99999999	99999999	99999999	99999999	99999999	99999999	99999999	99999999	99999999	99999999	99999999	99999999	99999999	99999999	4963	99999999	99999999	4038	4718	5930	3772	4299	3938	4284	3843	4068	4394	3824	4480	4286	4281	4794	4441	4337	4732	4868	5360	5143	5138	4864
311	99999999	99999999	99999999	99999999	99999999	99999999	99999999	99999999	99999999	99999999	99999999	99999999	99999999	99999999	99999999	99999999	99999999	99999999	99999999	99999999	99999999	99999999	99999999	99999999	99999999	3983	4245	99999999	4764	4634	2449	4133	2385	4369	4143	4212	4144	4831	4746	4550	4465	4973	3903	4803	5234	4575	5100	5032	5353
312	99999999	99999999	99999999	99999999	99999999	99999999	99999999	99999999	99999999	99999999	99999999	99999999	1369	99999999	99999999	99999999	99999999	99999999	99999999	99999999	3011	99999999	99999999	99999999	6268	99999999	99999999	99999999	4065	4693	3683	4247	3440	4573	3837	4585	4386	3920	4407	4717	4235	4654	4786	5304	4829	4890	5007	5557	5450
313	99999999	99999999	99999999	99999999	99999999	99999999	99999999	99999999	99999999	99999999	99999999	99999999	99999999	99999999	99999999	99999999	99999999	99999999	99999999	99999999	99999999	99999999	99999999	99999999	99999999	5948	99999999	3856	4869	4645	4064	4418	4477	4627	3586	4291	4108	4741	4526	4433	4572	4922	5272	4495	5235	5113	5262	5339	5323
314	99999999	99999999	99999999	99999999	99999999	99999999	99999999	99999999	99999999	99999999	99999999	99999999	99999999	99999999	99999999	99999999	99999999	99999999	99999999	99999999	99999999	99999999	99999999	99999999	3812	5474	5072	3966	4255	3739	4547	3858	2498	3771	4531	4749	4607	4416	4536	4701	4406	5141	4768	4819	4950	4998	5210	4924	4771
315	99999999	99999999	99999999	99999999	99999999	99999999	99999999	99999999	99999999	99999999	99999999	99999999	99999999	99999999	99999999	99999999	99999999	99999999	99999999	99999999	99999999	99999999	99999999	3659	3866	99999999	3538	99999999	3412	3947	5404	4199	4348	4502	4645	3987	4712	4364	4424	4860	4266	4132	4657	4787	5123	5294	4937	5148	5597
316	99999999	99999999	99999999	99999999	99999999	99999999	99999999	99999999	99999999	99999999	99999999	99999999	99999999	99999999	99999999	99999999	99999999	99999999	99999999	99999999	99999999	3866	99999999	99999999	99999999	99999999	3042	2659	4149	4406	4472	4404	99999999	3835	4462	4139	4453	4432	4402	5083	4708	4722	4790	4862	4925	5449	5293	4807	5067
317	99999999	99999999	99999999	99999999	99999999	99999999	99999999	99999999	99999999	99999999	99999999	99999999	99999999	99999999	99999999	99999999	99999999	99999999	99999999	99999999	99999999	1244	99999999	99999999	5977	99999999	99999999	4500	3868	4201	4019	4235	4253	4876	4406	4130	3113	4158	4552	4434	4685	4901	4857	4875	5365	4705	4911	4863	5455
318	99999999	99999999	99999999	99999999	99999999	99999999	99999999	99999999	99999999	99999999	99999999	99999999	99999999	99999999	99999999	99999999	99999999	99999999	99999999	99999999	99999999	99999999	99999999	99999999	99999999	4617	99999999	99999999	99999999	99999999	1861	3615	4087	4065	4038	5145	4273	4945	4999	3375	4286	4657	4811	5566	4923	5394	4986	5269	4910
319	99999999	99999999	99999999	99999999	99999999	99999999	99999999	99999999	99999999	99999999	99999999	99999999	99999999	99999999	99999999	99999999	99999999	99999999	99999999	99999999	99999999	99999999	99999999	99999999	99999999	99999999	2538	99999999	4499	3669	2354	4241	4241	4230	4074	4283	4237	4105	4526	3649	4626	5089	4767	5313	4349	5180	4974	5037	4986
320	99999999	99999999	99999999	99999999	99999999	99999999	99999999	99999999	99999999	99999999	99999999	99999999	99999999	99999999	99999999	99999999	99999999	99999999	99999999	99999999	99999999	99999999	2760	99999999	99999999	99999999	99999999	4766	3402	4757	4389	3686	2912	3842	4318	5133	4332	3608	4380	4658	4850	4732	4993	4646	4924	4710	4882	5090	5933
321	99999999	99999999	99999999	99999999	99999999	99999999	99999999	99999999	99999999	99999999	99999999	99999999	99999999	99999999	99999999	99999999	99999999	99999999	99999999	99999999	99999999	99999999	99999999	5414	99999999	99999999	5170	4239	3875	3851	3331	4714	3900	4588	4082	4201	4252	4359	4952	5045	4641	5466	4666	5160	5714	4706	4597	4993	5053
322	99999999	99999999	99999999	99999999	99999999	99999999	99999999	99999999	99999999	99999999	99999999	99999999	99999999	99999999	99999999	99999999	99999999	99999999	99999999	99999999	99999999	99999999	99999999	2966	99999999	99999999	99999999	4852	4294	3616	4058	99999999	3663	4900	2841	4833	5185	3719	4929	4729	4400	4820	4460	4940	4865	4946	5077	5330	5259
323	99999999	99999999	99999999	99999999	99999999	99999999	99999999	99999999	99999999	99999999	99999999	99999999	99999999	99999999	99999999	99999999	99999999	99999999	99999999	99999999	99999999	99999999	99999999	4465	99999999	3938	99999999	4234	99999999	4387	5056	4380	4258	4675	3857	3427	4242	4259	5264	4628	4445	4344	4353	4922	5061	4874	4968	5201	5272
324	99999999	99999999	99999999	99999999	99999999	99999999	99999999	99999999	99999999	99999999	99999999	99999999	99999999	99999999	99999999	99999999	99999999	99999999	99999999	99999999	99999999	99999999	99999999	99999999	2914	2742	99999999	4467	5003	3563	3489	4000	4258	4253	4217	3340	4468	4374	4221	4317	4310	4191	4599	4832	5053	4327	5272	5072	4991
325	99999999	99999999	99999999	99999999	99999999	99999999	99999999	99999999	99999999	99999999	99999999	99999999	99999999	99999999	99999999	99999999	99999999	99999999	99999999	99999999	99999999	99999999	3666	99999999	99999999	99999999	99999999	4561	99999999	2784	99999999	99999999	99999999	4179	4585	4424	4550	4043	4648	4169	4474	4633	4682	4919	5017	4888	5066	4805	5570
326	99999999	99999999	99999999	99999999	99999999	99999999	99999999	99999999	99999999	99999999	99999999	99999999	99999999	99999999	99999999	99999999	99999999	99999999	99999999	99999999	99999999	99999999	99999999	99999999	99999999	99999999	99999999	3092	4301	4320	3963	5013	3819	3824	4619	4263	4160	4433	4560	4655	4558	4846	4771	5221	5108	5323	4886	5220	5260
327	99999999	99999999	99999999	99999999	99999999	99999999	99999999	99999999	99999999	99999999	99999999	99999999	99999999	99999999	99999999	99999999	99999999	99999999	99999999	99999999	99999999	99999999	99999999	99999999	4107	3858	99999999	3253	2657	4911	99999999	3970	4186	4011	4323	4266	4370	4512	4768	4804	4441	5065	4797	5720	4251	5016	5389	5194	5171
328	99999999	99999999	99999999	99999999	99999999	99999999	99999999	99999999	99999999	99999999	99999999	99999999	99999999	99999999	99999999	99999999	99999999	99999999	99999999	99999999	99999999	99999999	99999999	99999999	4026	99999999	99999999	99999999	5087	4666	3763	99999999	4172	99999999	4439	4639	3817	4513	4917	4734	4336	5137	4850	4978	4772	4685	5353	5146	4822
329	99999999	99999999	99999999	99999999	99999999	99999999	99999999	99999999	99999999	99999999	99999999	99999999	99999999	99999999	99999999	99999999	99999999	99999999	99999999	99999999	99999999	99999999	99999999	99999999	99999999	99999999	4829	4535	3884	3861	4921	4345	99999999	4154	4172	4325	4632	4437	4928	4129	4850	4670	5305	4678	4986	5221	5275	4948	4925
330	99999999	99999999	99999999	99999999	99999999	99999999	99999999	99999999	99999999	99999999	99999999	99999999	99999999	99999999	99999999	99999999	99999999	99999999	99999999	99999999	1608	99999999	99999999	99999999	99999999	99999999	4824	99999999	4029	3475	4138	3844	3923	4714	3414	4113	4546	4664	3116	4020	5087	5073	4577	4668	5149	5158	4439	5394	5303
331	99999999	99999999	99999999	99999999	99999999	99999999	99999999	99999999	99999999	99999999	99999999	99999999	99999999	99999999	99999999	99999999	99999999	99999999	99999999	99999999	99999999	99999999	99999999	99999999	99999999	99999999	99999999	4064	2607	3241	4269	4427	4526	99999999	3355	3790	4057	4160	3970	4612	4458	4671	4621	5066	5104	5327	4854	5016	5067
332	99999999	99999999	99999999	99999999	99999999	99999999	99999999	99999999	99999999	99999999	99999999	99999999	99999999	99999999	99999999	99999999	99999999	99999999	99999999	99999999	99999999	99999999	99999999	99999999	4855	99999999	4788	99999999	3971	3951	4055	2149	4094	3997	4481	4382	3989	4609	4705	4682	4472	4817	4904	5104	5195	4768	5375	5383	5199
333	99999999	99999999	99999999	99999999	99999999	99999999	99999999	99999999	99999999	99999999	99999999	99999999	99999999	99999999	99999999	99999999	99999999	99999999	99999999	99999999	99999999	99999999	99999999	99999999	99999999	3850	4670	2681	4643	4125	4016	3114	3692	3295	4256	4378	3366	4213	4602	4644	4348	4892	4453	4869	4628	4901	4607	4690	5119
334	99999999	99999999	99999999	99999999	99999999	99999999	99999999	99999999	99999999	99999999	99999999	99999999	99999999	99999999	99999999	99999999	99999999	99999999	99999999	99999999	99999999	99999999	3271	99999999	99999999	99999999	99999999	4159	99999999	3014	3913	4084	4137	4832	4557	3998	4749	3874	4458	4265	4819	4171	4759	3971	5425	5109	5020	5047	5348
335	99999999	99999999	99999999	99999999	99999999	99999999	99999999	99999999	99999999	99999999	99999999	99999999	99999999	99999999	99999999	99999999	99999999	99999999	99999999	99999999	99999999	2619	99999999	99999999	3098	3191	99999999	4182	99999999	5935	4693	4321	4212	4560	3346	4215	3782	4597	4634	4601	5041	4727	4679	4827	4684	4777	4938	5369	5218
336	99999999	99999999	99999999	99999999	99999999	99999999	99999999	99999999	99999999	99999999	99999999	99999999	99999999	99999999	99999999	99999999	99999999	99999999	99999999	99999999	99999999	99999999	99999999	99999999	1091	99999999	99999999	4988	3841	3932	5018	4429	4336	4029	3836	4529	4342	4720	4734	4542	3898	4349	4559	5129	4782	5061	5078	5338	5026
337	99999999	99999999	99999999	99999999	99999999	99999999	99999999	99999999	99999999	99999999	99999999	99999999	99999999	99999999	99999999	99999999	99999999	99999999	99999999	99999999	99999999	99999999	99999999	99999999	99999999	5904	2540	3031	3899	4322	3784	3975	4097	3998	4584	4371	4141	4261	4800	4761	4700	5029	4486	4773	5006	4923	5128	4608	5260
338	99999999	99999999	99999999	99999999	99999999	99999999	99999999	99999999	99999999	99999999	99999999	99999999	99999999	99999999	99999999	99999999	99999999	99999999	99999999	99999999	99999999	99999999	99999999	99999999	5374	4560	3292	3021	2189	4253	4308	4555	4419	3004	4575	3870	4210	5268	4575	4770	4695	4749	4642	4733	4671	4887	5393	5195	4879
339	99999999	99999999	99999999	99999999	99999999	99999999	99999999	99999999	99999999	99999999	99999999	99999999	99999999	99999999	99999999	99999999	99999999	99999999	99999999	99999999	99999999	99999999	99999999	99999999	99999999	1073	4424	99999999	3743	3701	2922	3899	4149	4032	3969	3651	4682	4261	4236	4416	4346	4926	4580	4792	4899	5327	5055	5533	5237
340	99999999	99999999	99999999	99999999	99999999	99999999	99999999	99999999	99999999	99999999	99999999	99999999	99999999	99999999	99999999	99999999	99999999	99999999	99999999	99999999	99999999	99999999	99999999	99999999	4538	99999999	99999999	3418	4318	4020	3896	4740	4567	4074	3700	4106	4890	4266	4632	4841	5037	4658	5244	5038	4946	4506	5402	4842	4874
341	99999999	99999999	99999999	99999999	99999999	99999999	99999999	99999999	99999999	99999999	99999999	99999999	99999999	99999999	99999999	99999999	99999999	99999999	99999999	99999999	99999999	99999999	99999999	4005	3798	4353	4037	2456	4187	4232	4367	4420	4138	5155	3799	4084	6485	4509	4141	4480	4843	4437	4792	4698	4862	5324	4932	4756	4915
342	99999999	99999999	99999999	99999999	99999999	99999999	99999999	99999999	99999999	99999999	99999999	99999999	99999999	99999999	99999999	99999999	99999999	99999999	99999999	99999999	99999999	99999999	99999999	99999999	3509	6536	99999999	2993	3353	4486	4121	3026	4099	4469	4640	3954	4711	4350	3957	4523	4717	4037	4978	4652	4759	5449	5068	5582	5200
343	99999999	99999999	99999999	99999999	99999999	99999999	99999999	99999999	99999999	99999999	99999999	99999999	99999999	99999999	99999999	99999999	99999999	99999999	99999999	99999999	99999999	99999999	99999999	99999999	2293	99999999	4143	2358	4238	3720	4142	99999999	4046	3330	4515	4361	4408	4399	4853	4807	4602	4721	4327	4788	5324	4906	5223	5085	5535
344	99999999	99999999	99999999	99999999	99999999	99999999	99999999	99999999	99999999	99999999	99999999	99999999	99999999	99999999	99999999	99999999	99999999	99999999	99999999	99999999	99999999	99999999	99999999	99999999	2954	99999999	3161	4780	4660	4958	3997	3605	3702	4538	4404	4349	3813	4349	4375	4176	4474	5138	4920	4914	4825	5271	5399	5557	4782
345	99999999	99999999	99999999	99999999	99999999	99999999	99999999	99999999	99999999	99999999	99999999	99999999	99999999	99999999	99999999	99999999	99999999	99999999	99999999	99999999	99999999	99999999	99999999	99999999	99999999	3799	99999999	4809	4855	3802	4346	2971	4254	4975	4510	4409	4305	4222	4428	4271	4377	4783	4191	4924	4822	4927	4897	5342	4924
346	99999999	99999999	99999999	99999999	99999999	99999999	99999999	99999999	99999999	99999999	99999999	99999999	99999999	99999999	99999999	99999999	99999999	99999999	99999999	2874	99999999	99999999	99999999	99999999	99999999	99999999	5021	3077	3744	3095	99999999	2605	2662	3987	4412	99999999	4366	4614	4216	4402	4096	4739	4324	4550	5065	5246	4967	5345	5121
347	99999999	99999999	99999999	99999999	99999999	99999999	99999999	99999999	99999999	99999999	99999999	99999999	99999999	99999999	99999999	99999999	99999999	99999999	99999999	99999999	99999999	99999999	7000	99999999	99999999	4053	3970	99999999	4728	1958	4498	3891	3790	3942	4404	4383	4182	4212	4673	4608	4409	4128	4800	4451	4716	4808	5236	4616	5101
348	99999999	99999999	99999999	99999999	99999999	99999999	99999999	99999999	99999999	99999999	99999999	99999999	99999999	99999999	99999999	99999999	99999999	99999999	99999999	99999999	99999999	99999999	99999999	2179	99999999	99999999	3956	3622	4484	4191	4429	3432	4047	4198	3840	4258	4132	4249	4403	4671	4709	4386	4646	4130	5154	5207	5232	4912	5322
349	99999999	99999999	99999999	99999999	99999999	99999999	99999999	99999999	99999999	99999999	99999999	99999999	99999999	99999999	99999999	99999999	99999999	99999999	99999999	99999999	99999999	99999999	99999999	99999999	99999999	2139	3912	4641	4620	3318	3998	4351	3866	3602	4235	4464	4204	4067	4749	4482	4666	4464	4665	4609	5056	4930	4725	5390	5364
350	99999999	99999999	99999999	99999999	99999999	99999999	99999999	99999999	99999999	99999999	99999999	99999999	99999999	99999999	99999999	99999999	99999999	99999999	99999999	99999999	99999999	99999999	99999999	99999999	99999999	99999999	99999999	99999999	4441	3781	4128	4824	3625	4248	3983	4368	4337	4373	4579	4754	4605	4746	4796	4523	4946	4605	5486	5089	4713
351	99999999	99999999	162	99999999	99999999	99999999	99999999	99999999	99999999	99999999	99999999	99999999	99999999	99999999	99999999	99999999	99999999	99999999	99999999	99999999	99999999	99999999	4465	99999999	99999999	99999999	5190	3795	3526	99999999	4668	4520	4196	4285	4006	4682	4425	3710	4548	4286	4442	4689	4428	5326	5053	4849	5020	4364	5199
352	99999999	99999999	99999999	99999999	99999999	99999999	99999999	99999999	99999999	99999999	99999999	99999999	99999999	99999999	99999999	99999999	99999999	99999999	99999999	99999999	2923	3168	99999999	99999999	4442	99999999	4998	4257	99999999	4523	99999999	4414	3998	4249	4791	4598	4606	4207	4829	4715	4870	4852	5449	4676	5102	5145	4716	4763	5252
353	99999999	99999999	99999999	99999999	99999999	99999999	99999999	99999999	99999999	99999999	99999999	99999999	99999999	99999999	99999999	99999999	99999999	99999999	99999999	99999999	99999999	99999999	99999999	99999999	99999999	2672	3931	99999999	5956	4504	6195	4322	3214	4579	4478	3754	4392	4534	4595	4816	4468	4517	4602	4496	5149	5079	5205	5139	5122
354	99999999	99999999	99999999	99999999	99999999	99999999	99999999	99999999	99999999	99999999	99999999	99999999	99999999	99999999	99999999	99999999	99999999	99999999	99999999	99999999	99999999	99999999	99999999	1758	99999999	99999999	3768	4286	4324	4181	4545	4527	4692	3472	4205	4212	4802	5006	4441	4470	4552	5179	4823	4699	5051	5228	5369	5435	5151
355	99999999	99999999	99999999	99999999	99999999	99999999	99999999	99999999	99999999	99999999	99999999	99999999	99999999	99999999	99999999	99999999	99999999	99999999	99999999	99999999	99999999	99999999	99999999	99999999	2666	4539	99999999	5584	1818	3629	3901	4143	4539	3975	4524	4373	4112	4278	4567	4930	4983	4683	4608	4711	4535	5071	5042	5088	5358
356	99999999	99999999	99999999	99999999	99999999	99999999	99999999	99999999	99999999	99999999	99999999	99999999	99999999	99999999	99999999	99999999	99999999	99999999	99999999	99999999	99999999	99999999	99999999	99999999	4808	99999999	873	3064	3111	4038	99999999	99999999	4078	3861	4043	4110	4410	3831	4371	4459	4517	4596	4768	5012	5252	4650	5032	4761	5403
357	99999999	99999999	99999999	99999999	99999999	99999999	99999999	99999999	99999999	99999999	99999999	99999999	99999999	99999999	99999999	99999999	99999999	99999999	2362	99999999	634	2535	99999999	99999999	3350	7187	6449	3629	4536	3979	5622	5394	4471	4015	4960	4781	4577	4612	4653	4023	4608	4722	4825	5020	5224	4992	5410	4713	5477
358	99999999	99999999	99999999	99999999	99999999	99999999	99999999	99999999	99999999	99999999	99999999	99999999	99999999	99999999	99999999	99999999	99999999	99999999	99999999	99999999	99999999	99999999	99999999	3677	6748	99999999	99999999	5434	4190	4585	4739	4228	4611	3606	4579	3829	3503	4274	4220	4421	4666	5301	4427	4942	4582	5000	4700	5058	5348
359	99999999	99999999	99999999	99999999	99999999	99999999	99999999	99999999	99999999	99999999	99999999	99999999	99999999	99999999	99999999	99999999	1661	99999999	99999999	99999999	99999999	99999999	99999999	99999999	99999999	99999999	99999999	4562	3243	4821	4169	4082	1746	4068	5465	3751	4453	3746	4381	4770	4606	2549	5208	5026	5009	5315	5213	4939	5070
360	99999999	99999999	99999999	99999999	99999999	99999999	99999999	99999999	99999999	99999999	99999999	99999999	99999999	99999999	99999999	99999999	99999999	99999999	99999999	99999999	99999999	99999999	99999999	2882	99999999	99999999	5295	3534	4234	4308	3959	4196	4263	5104	99999999	4664	4350	4690	4944	4492	4690	4378	4780	4730	5330	5018	4715	5032	5206
361	99999999	99999999	99999999	99999999	99999999	99999999	99999999	99999999	99999999	99999999	99999999	99999999	99999999	99999999	99999999	99999999	1429	99999999	99999999	99999999	99999999	99999999	3444	99999999	99999999	99999999	4389	99999999	2763	4515	4152	3723	4387	3545	4188	3652	4730	4222	4388	4851	4384	4358	4937	5037	5066	5219	5109	5522	5215
362	99999999	99999999	99999999	99999999	99999999	99999999	99999999	99999999	99999999	99999999	99999999	99999999	99999999	99999999	99999999	99999999	99999999	99999999	99999999	99999999	99999999	99999999	99999999	99999999	99999999	99999999	3345	3704	2476	4390	3273	3042	5056	3999	4378	4361	4324	4393	4844	4892	4044	4366	4845	5389	4809	5104	5029	5014	5301
363	99999999	99999999	99999999	99999999	99999999	99999999	99999999	99999999	99999999	99999999	99999999	99999999	99999999	99999999	99999999	99999999	99999999	99999999	99999999	99999999	99999999	99999999	99999999	99999999	4254	99999999	3792	4542	2204	3280	3094	4073	5542	4499	4435	4752	4500	4714	4153	4878	4449	4732	4897	4704	4933	5255	4846	4911	4980
364	99999999	99999999	99999999	99999999	99999999	99999999	99999999	99999999	99999999	99999999	99999999	99999999	99999999	99999999	99999999	99999999	99999999	99999999	99999999	99999999	99999999	99999999	99999999	4078	99999999	5085	3654	3986	99999999	5316	4333	3753	4295	4022	3790	4995	4404	4087	4230	4535	5128	4213	4590	4873	4811	5037	5014	5182	5123
365	99999999	99999999	99999999	99999999	99999999	99999999	99999999	99999999	99999999	99999999	99999999	99999999	99999999	99999999	565	99999999	99999999	99999999	99999999	99999999	99999999	99999999	99999999	99999999	99999999	2404	99999999	99999999	4352	4388	3947	3568	3453	3716	4305	3794	4809	4398	4529	4508	5203	4488	4647	4763	4552	4885	4590	4861	4929
366	99999999	99999999	99999999	99999999	99999999	99999999	99999999	99999999	99999999	99999999	99999999	99999999	99999999	99999999	99999999	99999999	99999999	99999999	99999999	99999999	99999999	99999999	99999999	99999999	99999999	4665	3986	4075	4654	4110	99999999	99999999	3607	3938	4399	4540	4792	4480	4920	4366	4669	4552	4381	4577	4962	5444	4973	5218	5663
367	99999999	99999999	99999999	99999999	99999999	99999999	99999999	99999999	99999999	99999999	99999999	99999999	99999999	99999999	99999999	99999999	99999999	99999999	99999999	99999999	99999999	99999999	4057	99999999	99999999	4244	99999999	99999999	4829	1483	4542	3789	4419	4058	4345	4465	3678	3977	4625	4275	4698	4682	4182	4919	4730	4957	4915	5185	5170
368	99999999	99999999	99999999	99999999	99999999	99999999	99999999	99999999	99999999	99999999	99999999	99999999	99999999	99999999	99999999	99999999	99999999	99999999	99999999	99999999	99999999	99999999	99999999	99999999	99999999	99999999	3776	4393	3511	4174	4414	4476	4302	4531	4456	4438	4814	4479	3730	4042	4505	4611	4354	4885	5337	4872	4933	4515	5611
369	99999999	99999999	99999999	99999999	99999999	99999999	99999999	99999999	99999999	99999999	99999999	99999999	99999999	99999999	99999999	99999999	99999999	99999999	99999999	99999999	99999999	1614	99999999	2157	5041	99999999	99999999	99999999	3409	3879	5580	3734	4023	3333	4465	4566	4667	4885	3085	4257	4890	4795	4493	5086	4903	5108	4904	5328	5077
370	99999999	99999999	99999999	99999999	99999999	99999999	99999999	99999999	99999999	99999999	99999999	99999999	99999999	99999999	99999999	99999999	99999999	99999999	99999999	99999999	99999999	99999999	2790	99999999	99999999	3289	3533	5117	99999999	3700	3722	4437	3207	4012	3814	4719	3967	4649	4438	4642	4603	4080	4652	5044	4770	4716	5147	4892	5258
371	99999999	99999999	99999999	99999999	99999999	99999999	99999999	99999999	99999999	99999999	99999999	99999999	99999999	99999999	99999999	99999999	99999999	99999999	99999999	99999999	99999999	99999999	3103	99999999	5944	99999999	99999999	3948	3757	4563	5097	3426	4301	4186	4381	4428	4633	4258	4553	4432	4695	4764	4815	4979	3662	5029	4867	5250	4879
372	99999999	99999999	99999999	99999999	99999999	99999999	99999999	99999999	99999999	99999999	99999999	99999999	99999999	99999999	99999999	99999999	99999999	99999999	99999999	99999999	2401	99999999	3365	99999999	99999999	3401	4546	3785	4156	4036	3200	4103	4565	3914	4434	5047	4774	3664	4755	4310	4904	2720	4608	5364	4812	5428	5213	5387	5106
373	99999999	99999999	99999999	99999999	99999999	99999999	99999999	99999999	99999999	99999999	99999999	99999999	99999999	99999999	99999999	99999999	99999999	99999999	99999999	99999999	99999999	99999999	99999999	3101	4618	4457	2724	2782	2751	3171	3920	4124	4303	3681	4181	4313	4567	4540	3455	4530	4968	5117	5001	4798	4468	5304	5086	5009	5624
374	99999999	99999999	99999999	99999999	99999999	99999999	99999999	99999999	99999999	99999999	99999999	99999999	99999999	99999999	99999999	99999999	99999999	99999999	99999999	99999999	99999999	99999999	99999999	99999999	99999999	3587	99999999	4826	4193	3662	4531	1173	4136	4207	3773	2976	5056	4469	4747	5040	4856	4639	5045	4965	4778	4881	5047	5081	5246
375	99999999	99999999	99999999	99999999	99999999	99999999	99999999	99999999	99999999	162	99999999	99999999	99999999	99999999	99999999	99999999	99999999	99999999	99999999	99999999	3404	99999999	99999999	3143	99999999	3840	99999999	4607	4624	4862	3168	4976	4129	4268	3788	4290	4228	4430	4201	4265	4855	4617	4809	4397	4877	4729	5607	5071	4792
376	99999999	99999999	99999999	99999999	99999999	99999999	99999999	99999999	99999999	99999999	99999999	99999999	99999999	99999999	99999999	99999999	99999999	99999999	99999999	99999999	99999999	99999999	99999999	99999999	99999999	5303	2404	3961	99999999	99999999	3580	3220	3871	4163	4392	4421	4555	4473	4550	5039	4423	4581	4445	5103	4883	4838	4787	5322	5401
377	99999999	99999999	99999999	99999999	99999999	99999999	99999999	99999999	99999999	99999999	99999999	99999999	99999999	99999999	99999999	99999999	99999999	99999999	99999999	1515	99999999	99999999	99999999	3499	99999999	3886	4671	2419	99999999	3583	4771	3494	3672	4241	4260	4626	4269	3958	4510	4912	4584	4760	4986	4762	4889	4872	4686	5411	5395
378	99999999	99999999	99999999	99999999	99999999	99999999	99999999	287	99999999	99999999	99999999	99999999	99999999	99999999	99999999	99999999	99999999	99999999	99999999	99999999	99999999	99999999	99999999	99999999	99999999	99999999	99999999	4563	4465	99999999	4377	4147	6806	3995	4612	4240	4909	3855	4743	4702	4687	4929	4802	5135	4921	5613	5012	5378	4771
379	99999999	99999999	99999999	99999999	99999999	99999999	99999999	99999999	99999999	99999999	99999999	99999999	99999999	99999999	99999999	99999999	99999999	99999999	2449	99999999	99999999	99999999	99999999	99999999	99999999	5023	4831	2263	4622	3968	2803	4731	3078	4587	4021	4217	4531	4640	4967	5204	4628	4457	4769	4942	4866	5049	4887	5417	5402
380	99999999	99999999	99999999	99999999	99999999	99999999	99999999	99999999	99999999	99999999	99999999	99999999	99999999	99999999	99999999	99999999	99999999	99999999	99999999	99999999	99999999	99999999	99999999	99999999	3591	2298	3730	5375	99999999	4023	4150	3926	4322	4100	4070	4399	4770	4316	4772	4346	4651	5320	5012	4976	5213	5255	5116	5001	5481
381	99999999	99999999	99999999	99999999	99999999	99999999	99999999	99999999	99999999	99999999	99999999	99999999	99999999	99999999	99999999	99999999	99999999	99999999	99999999	99999999	99999999	99999999	99999999	99999999	3313	99999999	99999999	2819	5237	4008	2965	99999999	3927	4447	3905	4638	4258	3011	4920	4886	4539	4630	4943	4485	4951	4953	4699	4795	4973
382	99999999	99999999	99999999	99999999	99999999	99999999	99999999	99999999	99999999	99999999	99999999	99999999	99999999	99999999	99999999	99999999	99999999	99999999	99999999	99999999	99999999	99999999	1725	99999999	99999999	3576	3598	5009	1882	4120	4363	3641	4607	2946	3901	7150	4594	3716	4356	5087	4660	4516	4453	4864	5557	5129	5096	4850	5508
383	99999999	99999999	99999999	99999999	99999999	99999999	99999999	99999999	99999999	99999999	99999999	99999999	99999999	99999999	99999999	99999999	99999999	99999999	99999999	99999999	99999999	99999999	99999999	99999999	99999999	99999999	4862	2420	4660	4831	4241	99999999	4544	3663	3961	4191	4147	4373	4633	4326	4945	4680	4689	5042	4885	5068	5114	5268	5213
384	99999999	99999999	99999999	99999999	99999999	99999999	99999999	99999999	99999999	99999999	99999999	99999999	99999999	99999999	99999999	99999999	99999999	99999999	99999999	2592	2021	99999999	99999999	99999999	99999999	3959	2995	5300	3780	5320	3701	3343	3950	4285	4299	4222	4491	4037	4468	4537	4893	4479	4916	5363	5330	5128	5257	5245	5235
385	99999999	99999999	99999999	99999999	99999999	99999999	99999999	99999999	99999999	99999999	99999999	99999999	99999999	99999999	99999999	99999999	99999999	99999999	99999999	99999999	99999999	99999999	2353	2140	99999999	99999999	4491	99999999	4098	3973	99999999	2951	4229	4156	4197	4501	3953	4996	3995	4848	4398	4323	5023	4869	4622	5049	4805	5237	5113
386	99999999	99999999	99999999	99999999	99999999	99999999	99999999	99999999	99999999	99999999	99999999	99999999	99999999	99999999	99999999	99999999	99999999	99999999	99999999	99999999	99999999	1835	99999999	99999999	99999999	4013	99999999	4265	7583	3687	3704	4259	3966	4347	99999999	4195	4293	4229	4414	4189	4723	4935	4780	4974	5105	4545	5045	5604	4834
387	99999999	99999999	99999999	99999999	99999999	99999999	99999999	99999999	99999999	99999999	99999999	99999999	99999999	99999999	99999999	99999999	99999999	99999999	99999999	99999999	2406	99999999	1968	1136	99999999	99999999	4141	4428	2392	3636	3986	4193	4282	2675	4326	4389	4828	4461	4270	4797	4273	4795	4463	4765	4714	4574	5379	4944	4955
388	99999999	99999999	99999999	99999999	99999999	99999999	99999999	99999999	99999999	99999999	99999999	99999999	99999999	99999999	99999999	99999999	99999999	99999999	99999999	99999999	3096	99999999	2669	99999999	99999999	3934	5802	3222	4660	4269	4099	4260	4337	3816	4319	4103	4581	4147	4509	4171	5111	4923	4752	4872	5219	4918	4680	5279	4851
389	99999999	99999999	99999999	99999999	99999999	99999999	99999999	99999999	99999999	99999999	99999999	99999999	99999999	99999999	99999999	99999999	99999999	99999999	99999999	99999999	99999999	99999999	99999999	99999999	99999999	99999999	99999999	3895	99999999	3880	2828	3600	4823	3678	4483	4298	4487	4630	4303	4460	5249	4329	5282	4536	4388	4545	5052	5430	5034
390	99999999	99999999	99999999	99999999	99999999	99999999	99999999	99999999	99999999	99999999	99999999	99999999	99999999	99999999	99999999	99999999	99999999	99999999	99999999	99999999	99999999	99999999	99999999	99999999	2612	99999999	4112	4512	2912	3276	4092	3964	3824	4168	3199	4172	4234	4240	4576	4464	4569	4983	4300	5206	4727	5020	4781	4762	4865
391	99999999	99999999	99999999	99999999	99999999	99999999	99999999	99999999	99999999	99999999	99999999	99999999	99999999	99999999	99999999	99999999	99999999	99999999	99999999	99999999	99999999	99999999	99999999	99999999	99999999	3056	3582	3339	4361	4341	3895	2891	2635	4057	3949	3990	4555	4716	4779	4755	4759	4733	4920	4687	5442	5039	4884	5006	4915
392	99999999	99999999	99999999	99999999	99999999	99999999	99999999	99999999	99999999	99999999	99999999	99999999	99999999	99999999	99999999	99999999	99999999	99999999	99999999	99999999	99999999	99999999	99999999	99999999	99999999	99999999	3898	3036	4883	3726	4483	5350	4687	4027	4292	4499	4239	3965	4576	4078	4583	4475	4469	4726	5238	4513	4871	5130	4684
393	99999999	99999999	99999999	99999999	99999999	99999999	99999999	99999999	99999999	99999999	99999999	99999999	99999999	99999999	99999999	99999999	99999999	99999999	1329	99999999	99999999	99999999	99999999	99999999	3150	99999999	3408	99999999	3561	2980	5459	4118	4942	4273	3625	4853	4294	4578	4664	4475	4614	5133	5320	4393	5063	4408	4913	5158	5515
394	99999999	99999999	99999999	99999999	99999999	99999999	99999999	99999999	99999999	99999999	99999999	99999999	99999999	99999999	99999999	99999999	99999999	99999999	99999999	1095	99999999	99999999	99999999	3999	99999999	3618	4056	4588	4191	4436	4667	4077	99999999	3772	3903	4985	4311	4057	4489	4424	3805	4917	4733	4591	4440	4841	4952	5435	4966
395	99999999	99999999	99999999	99999999	99999999	99999999	99999999	99999999	99999999	99999999	99999999	99999999	99999999	99999999	99999999	99999999	99999999	99999999	99999999	99999999	99999999	99999999	99999999	99999999	99999999	99999999	99999999	3996	4179	4160	3714	3675	4653	4152	4201	3913	4453	4326	3739	4954	4161	4469	4813	4763	4757	4997	5354	4951	5043
396	99999999	99999999	99999999	99999999	99999999	99999999	99999999	99999999	99999999	99999999	99999999	99999999	99999999	99999999	99999999	99999999	99999999	99999999	99999999	99999999	99999999	99999999	99999999	99999999	5207	4472	99999999	99999999	4259	4088	99999999	4806	4518	4181	3780	5187	4518	4491	4555	4403	4717	4557	4521	4563	4799	4809	4865	4803	4534
397	99999999	99999999	99999999	99999999	99999999	99999999	99999999	99999999	99999999	99999999	99999999	99999999	99999999	99999999	99999999	99999999	99999999	99999999	99999999	99999999	99999999	99999999	99999999	5829	5065	99999999	99999999	2944	4308	4343	2839	4826	4363	4212	3740	4018	4692	4441	4424	4781	4419	4741	4771	4717	4783	4930	4207	5042	4954
398	99999999	99999999	99999999	99999999	99999999	99999999	99999999	99999999	99999999	99999999	99999999	99999999	99999999	99999999	99999999	99999999	99999999	99999999	99999999	99999999	99999999	99999999	99999999	99999999	99999999	99999999	3681	4716	99999999	3823	4314	3570	4111	4444	3602	4415	4047	3814	4059	4601	4531	4491	5085	5025	4959	5040	4870	4766	5271
399	99999999	99999999	99999999	99999999	99999999	99999999	99999999	99999999	99999999	99999999	99999999	99999999	99999999	99999999	99999999	99999999	99999999	99999999	99999999	99999999	99999999	99999999	99999999	99999999	99999999	3460	2064	5227	5345	3807	99999999	5002	3725	4293	4425	4222	4082	4522	4865	4615	4465	4860	4993	4669	4971	5374	4918	5296	4812
400	99999999	99999999	99999999	99999999	99999999	99999999	99999999	99999999	99999999	99999999	99999999	99999999	99999999	99999999	99999999	99999999	99999999	99999999	99999999	99999999	99999999	99999999	99999999	99999999	99999999	3020	2834	99999999	4792	99999999	3824	4037	3631	4661	4425	4403	4495	3548	4493	4718	5214	4919	4617	5026	4802	4367	5202	5170	5177
401	99999999	99999999	99999999	99999999	99999999	99999999	99999999	99999999	99999999	99999999	99999999	99999999	99999999	99999999	99999999	99999999	99999999	99999999	99999999	99999999	99999999	99999999	99999999	99999999	99999999	4941	4161	2908	5092	2455	4276	4106	3687	4125	4124	3813	4870	3213	4683	5180	4338	4741	5050	4616	5003	5119	5404	5170	5100
402	99999999	99999999	99999999	99999999	99999999	99999999	99999999	99999999	99999999	99999999	99999999	99999999	99999999	99999999	99999999	99999999	99999999	99999999	99999999	99999999	99999999	99999999	3872	99999999	5238	4185	99999999	4713	4298	2660	4267	3953	4385	4073	3274	4617	4274	4114	4611	4405	4113	4781	3656	4677	4645	4859	4876	4952	5594
403	99999999	99999999	99999999	99999999	99999999	99999999	99999999	99999999	99999999	99999999	99999999	99999999	99999999	99999999	99999999	99999999	99999999	99999999	99999999	99999999	99999999	99999999	99999999	99999999	99999999	4286	3337	3698	99999999	3986	3495	4110	4043	4269	4049	4185	4471	3927	4141	4501	4166	4760	5079	3883	4860	4771	4864	5080	5449
404	99999999	99999999	99999999	99999999	99999999	99999999	99999999	99999999	99999999	99999999	99999999	99999999	99999999	99999999	99999999	99999999	99999999	99999999	99999999	99999999	99999999	99999999	99999999	99999999	99999999	4290	99999999	3615	99999999	4812	4571	4465	99999999	99999999	4052	4252	4214	4265	4577	4235	5085	4184	5031	4796	4946	5270	5615	4880	5072
405	99999999	99999999	99999999	99999999	99999999	99999999	99999999	99999999	99999999	99999999	99999999	99999999	99999999	99999999	99999999	99999999	99999999	99999999	99999999	99999999	99999999	99999999	99999999	99999999	99999999	3936	4041	3718	3828	3544	3805	4603	4310	4316	4108	4491	3730	4955	4696	4093	5065	4272	4073	4753	4905	5048	4173	5464	4777
406	99999999	99999999	99999999	99999999	99999999	99999999	99999999	99999999	99999999	99999999	99999999	99999999	99999999	99999999	99999999	99999999	99999999	99999999	99999999	99999999	99999999	99999999	4098	99999999	99999999	3751	4265	4248	4295	4005	3693	4849	3713	4007	3741	4479	4281	4536	4310	4570	4492	4459	5625	4454	5059	4811	5118	4907	5360
407	99999999	99999999	99999999	99999999	99999999	99999999	99999999	99999999	99999999	99999999	99999999	99999999	99999999	99999999	99999999	99999999	1631	99999999	99999999	99999999	99999999	99999999	5199	99999999	99999999	4890	99999999	4671	99999999	99999999	4657	4370	4682	4499	4671	4588	4198	4445	4684	4543	4536	4644	4594	4739	4683	4887	4694	5096	4855
408	99999999	99999999	99999999	99999999	99999999	99999999	99999999	99999999	99999999	99999999	99999999	99999999	99999999	99999999	99999999	99999999	99999999	99999999	99999999	99999999	99999999	99999999	99999999	99999999	99999999	99999999	99999999	4443	3955	3855	4206	3844	4686	2014	3928	3547	4891	4733	4063	4554	4742	4656	4905	4777	4632	4933	5059	5082	5025
409	99999999	99999999	99999999	99999999	99999999	99999999	99999999	99999999	99999999	99999999	99999999	99999999	99999999	99999999	99999999	99999999	99999999	99999999	2448	99999999	99999999	3598	3362	99999999	99999999	3335	4218	4103	3942	3850	4026	4364	3997	4584	3939	3771	4595	4947	4437	4565	4256	5206	5368	4852	4939	4860	5500	5281	4828
410	99999999	99999999	99999999	99999999	99999999	99999999	99999999	99999999	99999999	99999999	99999999	99999999	99999999	99999999	99999999	99999999	99999999	99999999	99999999	99999999	99999999	99999999	99999999	3698	3545	4053	6096	2238	4159	3831	4351	3975	4621	3790	4472	4208	4753	4597	4793	4654	4228	4337	4647	4671	4924	5362	4660	5238	4714
411	99999999	99999999	99999999	99999999	99999999	99999999	99999999	99999999	99999999	99999999	99999999	99999999	99999999	99999999	99999999	99999999	99999999	99999999	99999999	99999999	99999999	99999999	3089	99999999	99999999	3454	4277	3849	3459	4426	3884	4379	4359	3932	4068	4003	3933	4187	4797	5014	4081	5371	4718	4593	4903	5367	4686	4937	5637
412	99999999	99999999	99999999	99999999	99999999	99999999	99999999	99999999	99999999	99999999	99999999	99999999	99999999	99999999	99999999	99999999	99999999	99999999	99999999	99999999	99999999	99999999	3899	99999999	99999999	5215	3322	99999999	4254	4966	3832	3898	3533	4240	4399	4512	4606	4552	4586	4830	4270	4492	5001	4600	4627	4907	5263	5046	5148
413	99999999	99999999	99999999	99999999	99999999	99999999	99999999	99999999	99999999	99999999	99999999	99999999	99999999	99999999	99999999	99999999	99999999	99999999	99999999	99999999	99999999	1358	99999999	99999999	3749	99999999	99999999	3262	4430	4024	4605	3760	3696	4118	4387	4176	3681	4470	4965	4836	4937	4590	5044	4355	5259	5448	5483	5000	5307
414	99999999	99999999	99999999	99999999	99999999	99999999	99999999	99999999	99999999	99999999	99999999	99999999	99999999	738	99999999	99999999	99999999	99999999	99999999	1579	3252	99999999	99999999	3493	3284	99999999	6109	2856	4452	4652	4647	4175	3860	3808	3979	5167	4520	4450	4320	4680	4685	4725	5133	5043	5236	5071	5109	5276	5551
415	99999999	99999999	99999999	99999999	99999999	99999999	99999999	99999999	99999999	99999999	99999999	99999999	99999999	99999999	99999999	99999999	99999999	99999999	99999999	99999999	99999999	99999999	99999999	99999999	3511	99999999	2300	3984	2571	4751	4380	4536	4266	3717	4418	4172	4542	4843	4601	4623	3594	5256	4369	5019	4918	5053	4787	5723	5030
416	99999999	99999999	99999999	99999999	99999999	99999999	99999999	99999999	99999999	99999999	99999999	99999999	99999999	99999999	99999999	99999999	99999999	99999999	99999999	99999999	99999999	99999999	99999999	99999999	99999999	99999999	4702	4378	4170	2381	3617	4305	4134	4473	3789	4046	4162	4615	5191	4155	4560	4907	4461	4969	4862	4724	4823	4851	4987
417	99999999	99999999	99999999	99999999	99999999	99999999	99999999	99999999	99999999	99999999	99999999	99999999	99999999	99999999	99999999	99999999	99999999	99999999	99999999	99999999	99999999	99999999	99999999	2837	99999999	4685	99999999	4271	4471	2983	99999999	3683	2238	3684	3904	4785	4408	4053	4487	4900	4511	4631	4939	5693	5159	4989	5064	5044	5449
418	99999999	99999999	99999999	99999999	99999999	99999999	99999999	99999999	99999999	99999999	99999999	99999999	99999999	99999999	99999999	99999999	99999999	99999999	99999999	99999999	99999999	99999999	99999999	99999999	99999999	3963	99999999	4157	3727	4367	4046	4316	3693	4452	4784	4413	4220	4201	4719	3998	5080	4566	4862	4585	4958	5549	5200	5179	5312
419	99999999	99999999	99999999	99999999	99999999	99999999	99999999	99999999	99999999	99999999	99999999	99999999	99999999	99999999	99999999	99999999	99999999	99999999	99999999	99999999	99999999	99999999	4493	99999999	3152	99999999	2511	99999999	3346	3916	1346	3519	4253	4663	4150	4404	4753	4125	4884	4104	4900	4267	5150	4786	4722	5588	5101	5246	5533
420	99999999	99999999	99999999	99999999	99999999	99999999	99999999	99999999	99999999	99999999	99999999	99999999	99999999	99999999	99999999	99999999	99999999	99999999	99999999	99999999	99999999	99999999	99999999	99999999	3956	99999999	4197	4426	4713	3267	5248	3647	99999999	3446	3888	4471	4074	4082	3079	4384	4892	4301	4674	5040	5107	5509	5208	4858	5598
421	99999999	99999999	99999999	99999999	99999999	99999999	99999999	99999999	99999999	99999999	99999999	99999999	99999999	99999999	99999999	99999999	99999999	99999999	99999999	99999999	2020	99999999	972	99999999	2356	99999999	2466	3929	99999999	4468	4145	3419	4160	5050	3850	4633	4203	4475	4633	4928	4880	4345	5170	4780	5077	4887	5148	5321	4865
422	99999999	99999999	99999999	99999999	99999999	99999999	99999999	99999999	99999999	99999999	99999999	99999999	99999999	99999999	99999999	99999999	99999999	99999999	99999999	99999999	99999999	99999999	99999999	99999999	1077	3606	5203	99999999	3908	4176	4768	5105	4027	3896	4066	5299	4263	4664	4126	4303	4765	5160	4356	4874	5113	5054	5296	4984	5414
423	99999999	99999999	99999999	99999999	99999999	99999999	99999999	99999999	99999999	99999999	99999999	99999999	99999999	99999999	99999999	99999999	99999999	99999999	99999999	99999999	99999999	99999999	99999999	99999999	6465	99999999	3628	3556	4084	1528	4207	4307	4131	4428	5410	3969	4187	5298	4442	4519	4585	4414	4950	4800	4704	4370	5000	5007	5253
424	99999999	99999999	99999999	99999999	99999999	99999999	99999999	99999999	99999999	99999999	99999999	99999999	99999999	99999999	99999999	99999999	99999999	99999999	99999999	99999999	99999999	99999999	99999999	99999999	4467	99999999	3184	3939	3812	3376	3585	4160	4605	4389	4036	4369	4716	4843	4841	5047	4611	4347	4807	4873	5217	5148	5367	4798	5405
425	99999999	99999999	99999999	99999999	99999999	99999999	99999999	99999999	99999999	99999999	99999999	99999999	99999999	99999999	99999999	99999999	99999999	99999999	99999999	99999999	99999999	99999999	99999999	99999999	99999999	99999999	99999999	4485	99999999	99999999	3990	3884	4014	4590	4639	4360	4506	4204	4430	4933	4958	5021	4900	4813	4749	4633	4446	5479	5058
426	99999999	99999999	99999999	99999999	99999999	99999999	99999999	99999999	99999999	99999999	99999999	99999999	99999999	99999999	99999999	99999999	99999999	99999999	99999999	99999999	99999999	99999999	99999999	6279	99999999	3899	99999999	5042	3645	3273	3954	4074	4823	4599	4317	4208	4105	3841	4511	4822	4570	4888	4468	4242	4868	5169	5106	4832	4872
427	99999999	99999999	99999999	99999999	99999999	99999999	99999999	99999999	99999999	99999999	99999999	99999999	99999999	99999999	99999999	99999999	99999999	99999999	99999999	99999999	99999999	99999999	941	99999999	99999999	99999999	99999999	99999999	3602	4958	3957	4144	2918	3859	3919	3619	4838	4454	4807	4249	4873	4859	5331	5332	5615	4992	5099	4942	5024
428	99999999	99999999	99999999	99999999	99999999	99999999	99999999	99999999	99999999	99999999	99999999	99999999	99999999	99999999	99999999	99999999	99999999	99999999	99999999	99999999	99999999	99999999	2497	99999999	99999999	99999999	99999999	3346	99999999	3925	3674	4585	3635	99999999	4007	3446	4282	4468	4574	4242	4701	4773	4753	4162	5266	5276	5106	5424	5563
429	99999999	99999999	99999999	99999999	99999999	99999999	99999999	99999999	99999999	99999999	99999999	99999999	99999999	99999999	99999999	99999999	99999999	99999999	99999999	99999999	99999999	99999999	99999999	4672	99999999	3839	4197	4667	1090	99999999	4271	4419	4042	4540	4135	4132	4387	4215	4528	4989	4464	4622	4743	5069	5144	4808	5626	5054	5546
430	99999999	99999999	99999999	99999999	99999999	99999999	99999999	99999999	99999999	99999999	99999999	99999999	99999999	99999999	99999999	99999999	99999999	99999999	99999999	99999999	99999999	99999999	4832	99999999	99999999	3544	99999999	3698	2666	2959	4633	3925	3661	4177	4674	4062	4665	4869	4506	4545	3996	4877	5042	4916	5254	5251	5401	4680	5402
431	99999999	99999999	99999999	99999999	99999999	99999999	99999999	99999999	99999999	99999999	99999999	99999999	99999999	99999999	99999999	99999999	99999999	99999999	99999999	99999999	99999999	99999999	99999999	3250	99999999	99999999	4797	99999999	4768	4018	4238	4254	4661	3177	4820	2802	3914	4562	4729	4627	4825	5128	5083	4825	5037	4732	4966	5191	5025
432	99999999	99999999	99999999	99999999	99999999	99999999	99999999	99999999	99999999	99999999	99999999	99999999	99999999	99999999	99999999	99999999	997	99999999	99999999	99999999	99999999	99999999	99999999	3393	5669	4422	4898	3506	3887	3671	4029	4176	4119	4166	4078	4012	3759	4911	4973	4966	4472	4352	4074	5260	5209	5430	4831	4907	5452
433	99999999	99999999	99999999	99999999	99999999	99999999	99999999	99999999	99999999	99999999	99999999	99999999	99999999	99999999	99999999	99999999	99999999	99999999	99999999	99999999	99999999	99999999	99999999	99999999	99999999	99999999	99999999	3340	4889	4283	4813	4592	4510	3935	4221	2641	4424	4655	3943	4894	5113	2828	4861	5030	5180	4940	4860	4995	5560
434	99999999	99999999	99999999	99999999	99999999	99999999	99999999	99999999	99999999	99999999	99999999	99999999	99999999	99999999	99999999	99999999	99999999	99999999	99999999	99999999	99999999	99999999	99999999	99999999	99999999	99999999	99999999	1722	4993	2002	4951	3067	4260	4567	4301	4334	4064	4293	4526	5101	3778	4984	5079	4785	4608	5040	4605	5341	5364
435	99999999	99999999	99999999	99999999	99999999	99999999	99999999	99999999	99999999	99999999	99999999	99999999	99999999	99999999	99999999	99999999	99999999	99999999	99999999	99999999	99999999	99999999	99999999	99999999	99999999	6067	3756	5132	2965	4204	3537	4457	3005	4010	4619	4280	4244	4327	4645	3986	7141	4774	5252	4919	4933	5124	4399	5335	5246
436	99999999	99999999	99999999	99999999	99999999	99999999	99999999	99999999	99999999	99999999	99999999	99999999	984	99999999	99999999	99999999	99999999	99999999	99999999	99999999	99999999	99999999	99999999	5704	99999999	99999999	3940	4892	3557	3628	3995	3894	4085	3738	5245	3878	4098	4352	4869	4503	4553	4969	4732	4758	4712	5095	4947	4564	5256
437	99999999	99999999	99999999	99999999	99999999	99999999	99999999	99999999	99999999	99999999	99999999	99999999	99999999	99999999	99999999	99999999	99999999	99999999	99999999	99999999	99999999	99999999	99999999	99999999	99999999	4927	2629	4434	99999999	3762	4885	4713	3772	3903	3858	2669	3997	4421	4577	5034	4492	4871	4893	4807	4902	5207	4780	4844	5050
438	99999999	99999999	99999999	99999999	99999999	99999999	99999999	99999999	99999999	99999999	99999999	99999999	99999999	99999999	99999999	99999999	99999999	99999999	99999999	99999999	99999999	99999999	99999999	99999999	707	3099	99999999	3846	99999999	4653	4685	4373	4336	3725	5031	4460	5007	4440	4553	4420	3756	4483	4704	4935	4921	5182	5033	5309	4716
439	99999999	99999999	99999999	99999999	99999999	99999999	99999999	99999999	99999999	99999999	99999999	99999999	99999999	99999999	99999999	99999999	99999999	99999999	99999999	99999999	99999999	99999999	99999999	2841	5433	99999999	3229	3195	2128	2772	99999999	4322	4121	4176	2820	4139	4092	3953	4941	4920	5478	4961	5001	4685	4928	5251	5418	5526	4982
440	99999999	99999999	99999999	99999999	99999999	99999999	99999999	99999999	99999999	99999999	99999999	99999999	99999999	99999999	99999999	99999999	99999999	99999999	99999999	1986	99999999	3023	99999999	3814	99999999	1894	5383	5133	3653	4936	3295	4116	3910	2756	3640	3998	4005	4352	5281	4817	4206	4251	5031	4895	4855	5117	5383	4759	5021
441	99999999	99999999	99999999	99999999	99999999	99999999	99999999	99999999	99999999	99999999	99999999	99999999	99999999	99999999	99999999	99999999	99999999	99999999	99999999	99999999	99999999	99999999	99999999	99999999	1726	5477	3615	4080	2061	3373	3767	99999999	3534	4181	4357	4984	4070	4368	4236	4280	4469	4703	5158	4368	4270	4912	5120	5208	4735
442	99999999	99999999	99999999	99999999	99999999	99999999	99999999	99999999	99999999	99999999	99999999	99999999	99999999	99999999	99999999	99999999	99999999	99999999	99999999	99999999	99999999	99999999	99999999	99999999	99999999	99999999	4760	1561	4014	4756	4556	4003	3985	4042	4036	4358	4444	4598	5209	4789	4325	4748	4599	5096	5038	4963	5493	4963	4927
443	99999999	99999999	99999999	99999999	99999999	99999999	99999999	99999999	99999999	99999999	99999999	99999999	99999999	99999999	99999999	99999999	99999999	99999999	99999999	99999999	99999999	4089	99999999	99999999	99999999	4103	99999999	4067	4977	99999999	4020	3311	4302	4889	4222	4177	4556	4219	4536	4204	3856	4386	4616	4326	4510	3910	5186	4852	5173
444	99999999	99999999	99999999	99999999	99999999	99999999	99999999	99999999	99999999	99999999	99999999	99999999	99999999	99999999	99999999	99999999	99999999	99999999	99999999	99999999	99999999	99999999	99999999	99999999	2976	99999999	2707	99999999	3707	99999999	4030	3574	4417	3993	3998	4020	4142	4468	4395	4435	4636	4521	4063	5285	4894	4871	5214	5184	4537
445	99999999	99999999	99999999	99999999	99999999	99999999	99999999	99999999	99999999	99999999	99999999	99999999	99999999	99999999	99999999	99999999	99999999	99999999	99999999	99999999	99999999	99999999	99999999	2816	99999999	99999999	99999999	3530	99999999	6394	4136	3925	3381	4309	4573	4198	4254	4377	4572	4310	4850	4655	4907	4741	4906	4880	4733	5050	5444
446	99999999	99999999	99999999	99999999	99999999	99999999	99999999	99999999	99999999	99999999	99999999	99999999	99999999	99999999	99999999	99999999	99999999	99999999	99999999	99999999	99999999	99999999	99999999	99999999	99999999	99999999	99999999	5245	4100	3241	3169	3894	3935	3762	99999999	4534	4187	4419	3915	4512	4546	4970	4913	5135	5157	5161	4978	5342	5507
447	99999999	99999999	99999999	99999999	99999999	99999999	99999999	99999999	99999999	99999999	99999999	99999999	99999999	99999999	99999999	99999999	99999999	99999999	99999999	99999999	99999999	99999999	99999999	99999999	4149	99999999	3964	4529	3799	4012	3772	4207	3891	3936	4278	4997	4483	4178	4441	3873	4710	4676	4584	5599	4680	5266	5180	5128	5077
448	99999999	99999999	99999999	99999999	99999999	99999999	99999999	99999999	99999999	99999999	99999999	99999999	99999999	99999999	99999999	99999999	99999999	99999999	99999999	99999999	99999999	99999999	99999999	7086	99999999	99999999	99999999	3400	3938	3919	4205	2890	4009	3474	4697	4369	4510	4490	5130	3176	4626	5148	4293	4695	4875	4993	4834	5179	4963
449	99999999	99999999	99999999	99999999	99999999	99999999	99999999	99999999	99999999	99999999	99999999	99999999	99999999	99999999	99999999	99999999	99999999	99999999	99999999	99999999	99999999	99999999	3247	99999999	3087	99999999	3890	5689	3481	4182	4347	4539	3702	4119	4143	3743	4695	4247	5043	4449	4928	5044	4830	4902	4868	4743	5703	5295	4902
450	99999999	99999999	99999999	99999999	99999999	99999999	99999999	99999999	99999999	99999999	99999999	99999999	99999999	99999999	99999999	99999999	99999999	99999999	99999999	887	6275	99999999	99999999	99999999	99999999	5193	99999999	3956	5164	3589	3708	4323	4937	4186	4259	4508	4424	4347	4234	4570	5041	3953	4931	5280	4899	4852	4711	4827	5198
451	99999999	99999999	99999999	99999999	99999999	99999999	99999999	99999999	99999999	99999999	99999999	99999999	99999999	99999999	99999999	99999999	99999999	99999999	99999999	99999999	99999999	99999999	99999999	99999999	2978	99999999	7750	2624	4565	2914	3727	4202	4337	3942	4491	4463	4083	4895	4933	4557	4102	4879	4666	4983	4957	4423	4878	4909	4600
452	99999999	99999999	99999999	99999999	99999999	99999999	99999999	99999999	99999999	99999999	99999999	99999999	99999999	99999999	99999999	99999999	99999999	99999999	99999999	99999999	99999999	99999999	99999999	99999999	3806	3273	4657	4982	3774	3465	3305	4160	4010	4218	3717	4076	4423	4491	4767	4557	4884	4555	4940	4749	4792	4805	5437	4653	5315
453	99999999	99999999	99999999	99999999	99999999	99999999	99999999	99999999	99999999	99999999	99999999	99999999	99999999	99999999	99999999	99999999	99999999	99999999	99999999	99999999	3833	2241	99999999	99999999	99999999	99999999	99999999	4245	99999999	3843	3390	3753	4145	3472	3813	4551	3596	4758	4056	4486	4436	4796	4171	4931	5067	4698	5499	5337	4829
454	99999999	99999999	99999999	99999999	99999999	99999999	99999999	99999999	99999999	99999999	99999999	99999999	99999999	99999999	99999999	99999999	99999999	99999999	99999999	99999999	99999999	99999999	99999999	4190	99999999	99999999	4731	99999999	4385	4336	4139	4392	4336	4250	4160	4647	4579	4941	4485	4604	4435	4186	4790	4592	5162	5033	5148	4981	5599
455	99999999	99999999	99999999	99999999	99999999	99999999	99999999	99999999	99999999	99999999	99999999	99999999	99999999	99999999	99999999	99999999	99999999	99999999	99999999	99999999	99999999	99999999	99999999	99999999	2135	99999999	99999999	3824	4512	3963	99999999	4099	3275	3998	3502	4292	4418	4415	4308	4352	4633	3996	4566	5197	4907	5334	4986	5143	5110
456	99999999	99999999	99999999	99999999	99999999	99999999	99999999	99999999	99999999	99999999	99999999	99999999	99999999	99999999	99999999	99999999	99999999	99999999	99999999	99999999	99999999	99999999	99999999	99999999	99999999	99999999	99999999	99999999	3812	3551	3437	3288	4138	4164	4517	4407	4216	4173	4347	4650	4649	5003	5231	5151	4895	5394	5167	5077	4862
457	99999999	99999999	99999999	99999999	99999999	99999999	99999999	99999999	99999999	99999999	99999999	99999999	99999999	99999999	99999999	99999999	99999999	99999999	99999999	99999999	99999999	1969	99999999	99999999	4358	99999999	99999999	5302	4390	4294	4852	4086	3998	4409	3748	4567	4208	4294	4369	4694	4750	4515	4344	4943	5097	5206	5012	5166	5900
458	99999999	99999999	99999999	99999999	105	99999999	99999999	99999999	99999999	99999999	99999999	99999999	99999999	99999999	2049	99999999	99999999	99999999	99999999	99999999	99999999	99999999	99999999	99999999	99999999	5314	99999999	99999999	3405	4008	3441	4133	4021	4285	4472	5044	5540	3946	4675	4644	4228	4976	4145	5164	4613	4685	5221	5489	5586
459	99999999	99999999	99999999	99999999	99999999	99999999	99999999	99999999	99999999	99999999	99999999	99999999	99999999	99999999	99999999	99999999	99999999	1252	99999999	99999999	99999999	99999999	99999999	99999999	99999999	99999999	2387	3332	99999999	3672	3077	4328	3502	3875	4139	4123	4094	4948	4573	4847	4920	4422	4631	5066	4521	5022	4867	5199	5359
460	99999999	99999999	99999999	99999999	99999999	99999999	99999999	99999999	99999999	99999999	99999999	99999999	99999999	99999999	99999999	99999999	99999999	99999999	99999999	99999999	99999999	3753	99999999	99999999	99999999	99999999	4194	99999999	4998	3087	2989	4470	5171	3556	2758	4395	4582	4168	4660	4531	5182	5017	4759	4683	4623	4715	5315	4978	5361
461	99999999	99999999	99999999	99999999	99999999	99999999	99999999	99999999	99999999	99999999	99999999	99999999	99999999	99999999	99999999	99999999	99999999	99999999	99999999	99999999	99999999	99999999	99999999	99999999	99999999	99999999	3683	99999999	3348	5541	99999999	3905	3644	99999999	3602	4283	4103	4393	4807	4625	4457	4491	5035	4878	5109	4995	5114	5602	5002
462	99999999	99999999	99999999	99999999	99999999	99999999	99999999	99999999	99999999	99999999	99999999	99999999	99999999	99999999	99999999	99999999	99999999	99999999	99999999	99999999	99999999	99999999	2749	99999999	5880	99999999	3152	99999999	4909	4199	4327	4347	3465	3112	4361	3614	4404	4584	3732	4418	4815	4366	4745	4763	4062	4906	4745	4976	5210
463	99999999	99999999	99999999	99999999	99999999	99999999	99999999	99999999	99999999	99999999	99999999	99999999	99999999	99999999	99999999	99999999	99999999	99999999	99999999	99999999	99999999	3118	99999999	99999999	99999999	99999999	2938	4422	4449	4056	3236	3761	2625	4596	3726	4198	4436	4693	4036	3844	4846	4319	4761	4333	4958	5025	5323	4856	5210
464	99999999	99999999	99999999	99999999	99999999	99999999	99999999	99999999	99999999	99999999	99999999	99999999	99999999	99999999	99999999	99999999	99999999	99999999	99999999	99999999	99999999	99999999	99999999	99999999	99999999	99999999	99999999	4643	3569	99999999	3888	3703	4275	4722	4338	4453	3477	4406	4385	3926	4751	4156	4704	5505	4983	4921	4728	5588	5220
465	99999999	99999999	99999999	99999999	99999999	99999999	99999999	99999999	99999999	99999999	99999999	99999999	99999999	99999999	99999999	99999999	99999999	99999999	99999999	99999999	99999999	99999999	99999999	99999999	4692	5787	3245	6072	4453	1054	4727	4553	3985	4667	4027	4381	4560	4570	4670	4426	4478	5150	5013	5189	4520	5528	5465	5047	5162
466	99999999	99999999	99999999	99999999	99999999	99999999	99999999	99999999	99999999	99999999	99999999	99999999	99999999	99999999	99999999	99999999	99999999	99999999	99999999	99999999	99999999	2783	99999999	2553	99999999	99999999	3368	3716	4662	4662	4230	2281	4580	4745	3945	4404	3034	4460	4111	4515	4419	5313	4912	4989	5183	5061	4790	4908	4336
467	99999999	99999999	99999999	99999999	99999999	99999999	99999999	99999999	99999999	99999999	99999999	99999999	99999999	99999999	99999999	348	99999999	99999999	99999999	1663	3188	99999999	99999999	99999999	99999999	1063	3666	4175	3550	3623	3817	4109	4614	3849	3551	4733	4418	4790	4268	3729	5173	4841	5104	4881	4775	5117	5060	5382	5238
468	99999999	99999999	99999999	99999999	99999999	99999999	99999999	99999999	99999999	99999999	99999999	99999999	99999999	99999999	99999999	99999999	99999999	99999999	99999999	99999999	3293	99999999	99999999	99999999	99999999	99999999	4888	4846	2581	3528	4100	3756	3174	4362	3941	4639	4420	4566	4672	4880	4774	5096	4485	4879	4500	4514	5343	5399	4982
469	99999999	99999999	99999999	99999999	99999999	99999999	99999999	99999999	99999999	175	99999999	99999999	99999999	99999999	99999999	99999999	99999999	99999999	99999999	99999999	99999999	99999999	99999999	4140	99999999	99999999	5733	2563	3843	4120	3843	4375	3558	3660	4576	4137	4841	4603	5190	4355	4724	4661	4679	4434	5058	4893	4587	5048	5510
470	99999999	99999999	99999999	99999999	99999999	99999999	99999999	99999999	99999999	99999999	99999999	99999999	99999999	99999999	99999999	99999999	99999999	99999999	99999999	1208	99999999	99999999	99999999	99999999	99999999	99999999	3050	99999999	3786	4194	3813	99999999	4368	3794	4380	2512	4304	4559	4232	4482	4402	4640	4839	4560	5021	5080	5284	4993	5722
471	99999999	99999999	99999999	99999999	99999999	99999999	99999999	99999999	99999999	99999999	99999999	99999999	99999999	99999999	99999999	99999999	99999999	99999999	99999999	99999999	99999999	99999999	99999999	2082	99999999	3522	99999999	99999999	5149	3565	4611	4273	3716	3696	4867	4097	3801	4271	4277	4533	4802	4991	4770	5029	4561	5030	5445	5397	5564
472	99999999	99999999	99999999	99999999	99999999	99999999	99999999	99999999	99999999	99999999	99999999	99999999	99999999	99999999	99999999	99999999	99999999	99999999	99999999	99999999	99999999	99999999	99999999	99999999	3049	4107	99999999	4868	3709	5082	4215	4615	4083	4195	3941	3797	3520	3689	4342	4318	4948	5023	4769	4817	4847	5097	4778	4834	5061
473	99999999	99999999	99999999	99999999	99999999	99999999	99999999	99999999	99999999	99999999	99999999	99999999	99999999	99999999	99999999	99999999	99999999	99999999	99999999	99999999	5347	99999999	99999999	4386	99999999	99999999	3494	3102	4387	4390	4192	4543	4112	4315	4566	4696	4552	4073	4519	4430	4537	5127	5395	4778	4735	4796	5070	5093	4866
474	99999999	99999999	99999999	99999999	99999999	99999999	99999999	99999999	99999999	99999999	99999999	99999999	99999999	99999999	99999999	99999999	99999999	99999999	99999999	99999999	99999999	5194	99999999	99999999	99999999	99999999	99999999	4287	5084	5138	3348	4336	4721	4559	4279	2988	3909	4647	4327	4691	4278	4544	4644	4864	4656	5177	4561	4985	5276
475	99999999	99999999	99999999	99999999	99999999	99999999	99999999	99999999	99999999	99999999	99999999	99999999	99999999	99999999	99999999	99999999	99999999	99999999	99999999	99999999	99999999	99999999	99999999	99999999	99999999	4762	3404	99999999	3411	4099	3669	4737	3808	3599	4463	3855	4391	4132	4368	5059	5238	4765	4827	4724	4783	4616	5350	4652	5513
476	99999999	99999999	99999999	99999999	99999999	99999999	99999999	99999999	99999999	99999999	99999999	99999999	99999999	99999999	99999999	99999999	99999999	99999999	99999999	99999999	99999999	99999999	5162	99999999	99999999	99999999	99999999	5400	4621	3510	3724	3699	4342	3797	4661	4920	4286	4504	4539	4767	4734	4376	4911	5090	4596	5132	4780	5143	5228
477	99999999	99999999	99999999	99999999	99999999	99999999	99999999	99999999	99999999	99999999	99999999	99999999	99999999	99999999	99999999	99999999	99999999	99999999	99999999	99999999	99999999	99999999	99999999	4169	99999999	99999999	6202	4783	2640	3888	3426	4149	4020	4220	4070	4203	4068	4213	4618	4744	4488	4524	5027	4322	4865	4888	5028	5563	5023
478	99999999	99999999	99999999	99999999	99999999	99999999	99999999	99999999	99999999	99999999	99999999	99999999	99999999	99999999	99999999	99999999	99999999	99999999	99999999	99999999	99999999	99999999	99999999	99999999	2898	99999999	99999999	1599	3939	4408	3304	4632	4187	4460	4203	4223	4282	4618	4441	5093	4551	4738	5041	4682	5058	5444	4781	4987	5266
479	99999999	99999999	99999999	99999999	99999999	99999999	99999999	99999999	99999999	99999999	99999999	99999999	99999999	99999999	99999999	99999999	99999999	99999999	99999999	99999999	99999999	99999999	99999999	3877	5645	99999999	99999999	99999999	4390	4901	3980	3381	3646	3712	4339	4548	3524	4597	4494	4971	4506	4337	5081	4866	4943	4264	5666	5377	4965
480	99999999	99999999	99999999	99999999	99999999	99999999	99999999	99999999	99999999	99999999	99999999	99999999	99999999	99999999	99999999	99999999	99999999	99999999	99999999	99999999	99999999	99999999	99999999	99999999	2733	99999999	99999999	3621	4410	99999999	3998	4710	3436	4883	4361	3777	4276	4483	4813	4024	4686	4709	4701	4229	4720	4821	5321	5031	5229
481	99999999	99999999	99999999	99999999	99999999	99999999	99999999	99999999	99999999	99999999	99999999	99999999	99999999	99999999	99999999	99999999	99999999	99999999	99999999	99999999	99999999	99999999	99999999	99999999	3810	99999999	3542	99999999	4386	4323	4206	4222	2177	3983	4163	4726	4292	4415	4229	4298	4272	4744	5261	4880	5084	4997	4915	5187	5055
482	99999999	99999999	99999999	99999999	99999999	99999999	99999999	99999999	99999999	99999999	99999999	99999999	99999999	99999999	99999999	99999999	99999999	99999999	99999999	99999999	99999999	99999999	99999999	99999999	99999999	99999999	99999999	4441	99999999	5115	4118	4470	4014	4428	3955	3749	4180	4185	4642	3995	4191	4442	4959	4738	4510	4968	5098	4747	3753
483	99999999	99999999	99999999	99999999	99999999	99999999	99999999	99999999	99999999	99999999	99999999	99999999	99999999	99999999	99999999	642	99999999	99999999	3865	99999999	99999999	99999999	99999999	99999999	99999999	4363	4097	4208	4032	99999999	99999999	4407	3870	3938	4910	4696	4422	4369	4860	4189	4636	4759	5205	4945	4956	5420	4974	5294	5322
484	99999999	99999999	99999999	99999999	99999999	99999999	99999999	99999999	99999999	99999999	99999999	99999999	99999999	99999999	99999999	99999999	99999999	99999999	99999999	99999999	99999999	5045	99999999	8290	4342	4825	4639	99999999	4570	4425	4292	4306	3160	4157	4669	4312	1252	3127	4496	5103	4976	4238	4529	5135	4953	4654	4986	5238	5450
485	99999999	99999999	99999999	99999999	99999999	99999999	99999999	99999999	99999999	99999999	99999999	99999999	99999999	99999999	99999999	99999999	99999999	99999999	2909	3987	99999999	2823	99999999	99999999	99999999	3309	3055	6508	3336	4119	2357	4719	4178	4394	4823	4282	3777	4535	4727	4467	5248	4728	4919	5004	4520	5005	5095	5167	4807
486	99999999	99999999	99999999	99999999	99999999	99999999	99999999	99999999	99999999	99999999	99999999	99999999	99999999	99999999	99999999	99999999	99999999	99999999	99999999	99999999	99999999	99999999	99999999	4091	5770	99999999	99999999	3883	99999999	4873	99999999	4534	4251	4047	4445	4106	4197	4330	99999999	4257	4589	4722	4584	4703	4893	5129	5167	4833	5028
487	99999999	99999999	99999999	99999999	99999999	99999999	99999999	99999999	99999999	99999999	99999999	99999999	99999999	99999999	99999999	99999999	99999999	99999999	99999999	99999999	99999999	99999999	99999999	99999999	99999999	99999999	5535	4981	3971	99999999	4018	2520	4074	4459	3458	6399	4476	4600	3933	4758	4453	4613	5083	4644	5136	5544	4801	4592	4875
488	99999999	99999999	99999999	99999999	99999999	99999999	99999999	99999999	99999999	99999999	99999999	99999999	99999999	99999999	99999999	99999999	99999999	99999999	99999999	99999999	99999999	99999999	99999999	99999999	99999999	2853	3149	99999999	99999999	4787	99999999	3266	3297	4307	4719	4714	4627	4016	4582	4377	4989	4882	5307	4920	4006	4700	4971	4934	4773
489	99999999	99999999	99999999	99999999	99999999	99999999	99999999	387	99999999	99999999	99999999	99999999	99999999	99999999	99999999	99999999	99999999	99999999	99999999	99999999	99999999	99999999	99999999	6288	99999999	4618	99999999	99999999	3089	4329	4053	4443	4289	4345	4352	3839	4327	3522	4453	4683	4806	4941	4366	4616	4857	4802	5053	5193	5511
490	99999999	99999999	99999999	99999999	99999999	99999999	99999999	99999999	99999999	99999999	99999999	99999999	99999999	99999999	99999999	99999999	99999999	99999999	99999999	99999999	99999999	99999999	99999999	99999999	2481	5973	3833	4743	3901	3874	3613	3652	3873	4434	3819	3736	4348	5059	4236	4150	5071	4829	4770	5021	5025	5001	5254	4907	5015
491	99999999	99999999	99999999	99999999	99999999	99999999	99999999	99999999	99999999	99999999	99999999	99999999	99999999	99999999	99999999	99999999	99999999	99999999	99999999	99999999	99999999	99999999	3758	99999999	99999999	99999999	4951	3287	99999999	3832	3786	4114	3847	4187	4611	4446	3942	4280	4110	4387	4598	4682	4478	4730	5199	5065	4375	5282	4865
492	99999999	99999999	99999999	99999999	99999999	99999999	99999999	99999999	99999999	99999999	99999999	99999999	99999999	99999999	99999999	99999999	99999999	99999999	99999999	99999999	99999999	99999999	99999999	99999999	99999999	99999999	5090	4325	4662	3514	3757	4242	4207	4214	3732	4512	4513	4683	4453	3981	4898	4765	4319	4931	5519	5424	5186	4954	5208
493	99999999	99999999	99999999	99999999	99999999	99999999	99999999	99999999	99999999	99999999	99999999	99999999	99999999	99999999	99999999	99999999	99999999	99999999	99999999	99999999	99999999	99999999	99999999	99999999	5443	3081	2973	3509	3312	5148	4696	3851	4494	4092	4127	3870	4498	4386	4260	4687	4327	4922	5241	5034	4932	4438	5171	5153	5186
494	99999999	99999999	99999999	99999999	99999999	99999999	99999999	99999999	99999999	99999999	99999999	99999999	99999999	99999999	99999999	99999999	99999999	736	99999999	99999999	99999999	99999999	99999999	99999999	3486	3842	4001	6401	4131	4540	3331	3675	4189	4431	3950	3725	4771	4488	4814	4747	4772	4522	4466	4834	4884	5137	4883	5348	5462
495	99999999	99999999	99999999	99999999	99999999	99999999	99999999	99999999	99999999	99999999	99999999	99999999	99999999	99999999	99999999	99999999	99999999	99999999	99999999	99999999	99999999	99999999	4163	2519	4396	99999999	4876	99999999	99999999	4849	2716	4132	3947	4277	4345	4341	4257	4567	4199	4799	4699	4885	4805	5067	5178	5556	4675	4627	5173
496	99999999	99999999	99999999	99999999	99999999	99999999	99999999	99999999	99999999	99999999	99999999	99999999	99999999	99999999	99999999	99999999	99999999	99999999	99999999	99999999	99999999	99999999	99999999	99999999	99999999	99999999	99999999	3156	3104	3020	4555	4274	4968	4185	4160	4797	4389	3584	3989	4707	4481	4613	4974	4749	4916	5136	5244	5176	5186
497	99999999	99999999	99999999	99999999	99999999	99999999	99999999	99999999	99999999	99999999	99999999	99999999	99999999	99999999	99999999	99999999	99999999	99999999	99999999	99999999	99999999	99999999	99999999	99999999	99999999	99999999	1575	99999999	3859	4230	3945	4336	4855	4904	4161	4372	4394	4027	4553	4927	4868	4664	4615	4997	5077	4428	4868	5370	5514
498	99999999	99999999	99999999	99999999	99999999	99999999	99999999	99999999	99999999	99999999	99999999	99999999	99999999	99999999	99999999	99999999	99999999	99999999	99999999	99999999	99999999	99999999	99999999	3419	3349	5441	99999999	99999999	4173	4575	4285	4141	4635	4204	4056	4642	4712	4400	4591	4544	4483	4429	4679	5020	4760	4907	4729	5427	4679
499	99999999	99999999	99999999	99999999	99999999	99999999	99999999	99999999	99999999	99999999	99999999	99999999	99999999	99999999	99999999	99999999	99999999	99999999	99999999	99999999	99999999	99999999	99999999	99999999	99999999	3914	99999999	4791	99999999	3479	3428	5085	4240	1989	4448	3870	3859	4184	4360	4364	4814	4627	4388	5054	5061	4770	5223	5298	5054
500	99999999	99999999	99999999	99999999	99999999	99999999	99999999	99999999	99999999	99999999	99999999	99999999	99999999	99999999	99999999	99999999	99999999	99999999	2391	99999999	99999999	99999999	1561	99999999	3512	3002	99999999	4377	5077	3699	4101	3656	3986	4237	3784	4823	4290	4216	2817	4478	4273	4586	4845	4777	4984	5177	5102	5067	5636
501	99999999	99999999	99999999	99999999	99999999	99999999	99999999	99999999	99999999	99999999	99999999	99999999	99999999	99999999	99999999	99999999	99999999	99999999	99999999	99999999	99999999	99999999	99999999	99999999	99999999	99999999	2476	99999999	3695	99999999	5171	3533	4359	4498	4648	3931	4188	4517	4223	4142	4804	4820	4939	5208	5034	4982	5207	5204	5340
502	99999999	99999999	99999999	99999999	99999999	99999999	99999999	99999999	99999999	99999999	99999999	99999999	99999999	99999999	99999999	99999999	99999999	99999999	99999999	99999999	99999999	3092	99999999	99999999	99999999	4129	4310	99999999	3892	4718	4166	2562	4172	3983	4105	4133	4520	4078	4410	4667	4509	4762	4974	4647	4363	5123	4725	5144	5164
503	99999999	99999999	99999999	99999999	99999999	99999999	99999999	99999999	99999999	99999999	99999999	99999999	99999999	99999999	99999999	99999999	99999999	99999999	99999999	99999999	99999999	99999999	99999999	99999999	3217	99999999	99999999	3538	4141	3465	4294	3784	3920	4105	3889	4307	3998	4476	4256	4827	4100	4716	4946	4493	4691	4852	4982	5424	5025
504	99999999	99999999	99999999	99999999	99999999	99999999	99999999	99999999	99999999	99999999	99999999	99999999	99999999	99999999	99999999	99999999	99999999	99999999	99999999	99999999	99999999	99999999	99999999	99999999	7300	4861	99999999	3717	2607	4048	4021	4475	4032	3887	4257	4559	4020	3728	3735	4259	4672	4347	4619	5007	5194	4266	4820	5141	5316
505	99999999	99999999	99999999	99999999	99999999	99999999	99999999	99999999	99999999	99999999	99999999	99999999	99999999	99999999	99999999	99999999	99999999	99999999	99999999	99999999	99999999	99999999	99999999	99999999	5325	3633	4282	3428	6249	4659	4477	3748	4411	4522	4411	4699	4253	4791	4440	4140	4634	4561	4972	4893	4993	4771	5069	5026	4812
506	99999999	99999999	99999999	99999999	99999999	99999999	99999999	99999999	99999999	99999999	99999999	99999999	99999999	99999999	99999999	99999999	99999999	99999999	99999999	99999999	99999999	1878	99999999	4636	3872	99999999	3368	99999999	99999999	3270	3954	3783	4052	3204	3757	3914	4462	4590	5060	4574	4588	4865	4680	4945	5273	4801	5313	4808	4969
507	99999999	99999999	99999999	99999999	99999999	99999999	99999999	99999999	99999999	99999999	99999999	99999999	99999999	99999999	99999999	99999999	99999999	99999999	99999999	99999999	99999999	99999999	99999999	99999999	99999999	99999999	99999999	5018	4549	4072	4245	4407	3665	4093	4337	4417	3968	4903	4466	4342	5111	4607	4680	5157	4629	4764	4841	5157	5030
508	99999999	99999999	99999999	99999999	99999999	99999999	99999999	99999999	99999999	99999999	99999999	99999999	99999999	99999999	99999999	99999999	99999999	99999999	99999999	99999999	99999999	99999999	99999999	3085	99999999	3754	2892	4056	3857	3987	3847	4808	4990	3688	4103	3969	4228	3848	4406	4019	4542	4942	5185	4996	5006	5211	5226	5250	5209
509	99999999	99999999	99999999	99999999	99999999	99999999	99999999	99999999	99999999	99999999	99999999	99999999	99999999	99999999	99999999	99999999	99999999	99999999	99999999	99999999	1972	99999999	99999999	6886	7006	3788	4317	99999999	4636	3781	4596	4480	3528	4214	4565	4824	4008	4137	4361	4600	4262	4769	5103	5211	5124	5088	4974	4747	5073
510	99999999	99999999	99999999	99999999	99999999	99999999	99999999	99999999	99999999	99999999	99999999	99999999	99999999	99999999	99999999	99999999	99999999	99999999	99999999	99999999	99999999	2482	99999999	99999999	99999999	99999999	4295	3619	99999999	4351	3717	4446	3887	3278	3894	6631	4263	4467	4808	4783	4791	4524	4449	5174	5150	5078	5121	5088	5698
511	99999999	99999999	99999999	99999999	99999999	99999999	99999999	99999999	99999999	99999999	99999999	99999999	99999999	99999999	99999999	99999999	99999999	99999999	99999999	99999999	99999999	99999999	99999999	99999999	99999999	3889	5293	4006	4110	3702	3530	3058	4725	4683	4155	4294	4730	3861	4317	4337	5249	4851	4763	4633	4705	4912	5188	5288	4524
512	99999999	99999999	99999999	99999999	99999999	99999999	99999999	99999999	99999999	99999999	99999999	99999999	99999999	99999999	99999999	99999999	99999999	99999999	99999999	99999999	99999999	99999999	99999999	99999999	99999999	3850	3464	3676	4033	3886	4352	99999999	3993	99999999	4525	4194	3997	4704	4725	5264	4597	4930	4470	4689	4784	5042	5065	4806	5368
513	99999999	99999999	99999999	99999999	99999999	99999999	99999999	99999999	99999999	99999999	99999999	99999999	99999999	99999999	99999999	99999999	99999999	99999999	99999999	99999999	99999999	99999999	99999999	99999999	99999999	4078	99999999	4853	3906	3878	3611	4308	3799	4332	4419	3975	4224	3749	4424	4832	4309	4864	4708	5180	4871	4302	5087	5117	4977
514	99999999	99999999	99999999	99999999	99999999	99999999	99999999	99999999	99999999	99999999	99999999	99999999	99999999	99999999	99999999	99999999	99999999	99999999	99999999	99999999	99999999	99999999	99999999	99999999	4235	2070	99999999	4234	4388	3580	4482	5127	3729	4248	4182	4804	4443	4573	4384	4527	4426	4854	4549	5258	5246	5259	4980	5082	5071
515	99999999	99999999	99999999	99999999	99999999	99999999	99999999	99999999	99999999	99999999	99999999	99999999	99999999	99999999	99999999	99999999	99999999	99999999	99999999	99999999	99999999	99999999	99999999	99999999	3725	1760	99999999	4397	99999999	3989	3555	99999999	4408	3669	3819	4125	4888	4514	4137	4318	4735	4898	5099	4542	5314	5009	5553	4951	5319
516	99999999	99999999	99999999	99999999	99999999	99999999	99999999	99999999	99999999	99999999	99999999	99999999	99999999	99999999	99999999	99999999	99999999	99999999	99999999	99999999	99999999	99999999	2055	99999999	99999999	99999999	4839	99999999	3573	99999999	4549	4200	4239	4155	3941	3733	4705	4484	4972	4680	4576	4582	3903	4389	5311	4870	5112	4896	4614
517	99999999	99999999	99999999	99999999	99999999	99999999	99999999	99999999	99999999	99999999	99999999	99999999	99999999	99999999	99999999	99999999	1664	99999999	99999999	99999999	99999999	99999999	99999999	99999999	5181	99999999	4829	4407	3884	1258	3987	4405	3987	4209	4708	4148	4369	4463	3731	4799	4812	4726	4375	5144	4607	4623	4809	5472	4682
518	99999999	99999999	99999999	99999999	99999999	99999999	99999999	99999999	99999999	99999999	99999999	99999999	99999999	99999999	99999999	99999999	99999999	99999999	99999999	99999999	99999999	99999999	99999999	4368	99999999	4971	4395	6113	99999999	4146	4247	4410	99999999	4235	3857	4446	4321	3684	4659	4567	4481	4904	4732	4740	5102	4930	5425	5088	5489
519	99999999	99999999	99999999	99999999	99999999	99999999	99999999	99999999	99999999	99999999	99999999	99999999	99999999	99999999	99999999	99999999	99999999	99999999	99999999	99999999	99999999	99999999	99999999	99999999	99999999	99999999	4303	99999999	3990	3571	4645	3461	99999999	4200	3888	4326	3993	3792	4385	4806	4899	5052	4771	4498	4929	5172	5198	4993	5115
520	99999999	99999999	99999999	99999999	99999999	99999999	99999999	99999999	99999999	99999999	99999999	99999999	99999999	99999999	99999999	99999999	99999999	99999999	99999999	99999999	99999999	99999999	99999999	99999999	99999999	5658	4828	3908	99999999	5122	3972	3870	3797	4247	4486	4054	4378	4850	4918	4669	4627	4961	4518	4838	5002	4604	5357	4721	5117
521	99999999	99999999	99999999	99999999	99999999	99999999	99999999	99999999	99999999	99999999	99999999	99999999	99999999	99999999	99999999	99999999	99999999	99999999	99999999	99999999	99999999	99999999	99999999	99999999	1178	3377	6071	5627	4430	4124	4460	3953	3904	4616	4367	4316	3771	4115	4187	4089	4808	4806	4813	4496	5442	4727	5122	5618	5313
522	99999999	99999999	99999999	99999999	99999999	99999999	99999999	99999999	99999999	99999999	99999999	99999999	99999999	99999999	99999999	99999999	99999999	99999999	99999999	99999999	99999999	6901	99999999	99999999	3696	99999999	4539	4573	5175	4638	4302	3581	3600	3984	4572	4607	4578	4504	3894	4374	4526	4259	4897	4829	4623	4837	5394	4796	5455
523	99999999	99999999	99999999	99999999	99999999	99999999	99999999	99999999	99999999	99999999	99999999	99999999	99999999	99999999	99999999	99999999	99999999	99999999	99999999	99999999	99999999	99999999	99999999	5645	99999999	99999999	3541	6089	5168	2083	4566	4025	3350	4224	4741	4174	4604	4746	4681	4934	3903	4335	4164	5232	4352	5028	5066	4991	4977
524	99999999	99999999	99999999	99999999	99999999	99999999	99999999	99999999	99999999	99999999	99999999	99999999	99999999	99999999	99999999	99999999	99999999	99999999	99999999	99999999	99999999	99999999	99999999	99999999	4737	3038	99999999	99999999	3873	2943	3416	4240	3815	3969	4032	4540	4763	4110	4492	4645	3948	4675	4741	4752	5129	5193	5491	5084	4923
525	99999999	99999999	99999999	99999999	99999999	99999999	99999999	99999999	99999999	99999999	99999999	99999999	99999999	99999999	99999999	99999999	99999999	99999999	99999999	99999999	99999999	99999999	99999999	99999999	99999999	3014	4700	4010	99999999	4261	4188	3814	3679	5392	4112	4205	4600	4232	3902	4691	4862	4951	4503	5170	4752	5000	5209	4895	5014
526	99999999	99999999	99999999	99999999	99999999	99999999	99999999	99999999	99999999	99999999	99999999	99999999	99999999	99999999	99999999	99999999	99999999	99999999	99999999	99999999	99999999	2624	99999999	4583	3924	99999999	3777	3454	4369	3364	4673	4345	3055	3633	4973	4537	4093	4024	4637	4407	4334	4714	4597	4448	5040	4779	4999	5092	5299
527	99999999	99999999	99999999	99999999	99999999	99999999	99999999	99999999	99999999	99999999	99999999	99999999	99999999	99999999	99999999	99999999	99999999	99999999	99999999	99999999	99999999	99999999	2844	99999999	3326	99999999	3478	99999999	99999999	2669	3910	3361	4223	3778	4569	3897	4389	4588	4358	4522	5072	4615	5011	4947	5655	4603	5467	5134	5604
528	99999999	99999999	99999999	99999999	99999999	99999999	99999999	99999999	99999999	99999999	99999999	99999999	99999999	99999999	99999999	99999999	99999999	99999999	99999999	99999999	99999999	99999999	99999999	99999999	99999999	4420	3547	4701	3652	4667	3633	4160	4172	3689	3178	4019	4259	4330	4814	4465	4653	4792	4530	4316	5109	4815	5268	5183	5055
529	99999999	99999999	99999999	99999999	99999999	99999999	99999999	99999999	99999999	99999999	99999999	99999999	99999999	99999999	99999999	99999999	99999999	99999999	99999999	99999999	99999999	99999999	99999999	99999999	6232	4317	3315	4214	5621	99999999	4219	4137	2058	4255	3954	4218	4756	4536	4370	4675	3887	5098	5257	4388	5196	5019	5117	4948	4953
530	99999999	99999999	99999999	99999999	99999999	99999999	99999999	99999999	99999999	99999999	99999999	99999999	99999999	99999999	99999999	99999999	99999999	99999999	99999999	99999999	99999999	99999999	99999999	99999999	3213	99999999	4689	99999999	4720	5147	4004	3998	4541	4522	4149	4234	2692	4349	4683	3305	4586	4783	4280	5019	5429	5131	5272	5602	5078
531	99999999	99999999	99999999	99999999	99999999	99999999	99999999	99999999	99999999	99999999	99999999	99999999	99999999	99999999	99999999	99999999	99999999	99999999	99999999	99999999	99999999	99999999	99999999	2882	99999999	7362	99999999	99999999	5862	4295	3416	4467	5776	3558	4311	3368	4133	4128	4810	4853	4371	4609	4739	5161	4872	4997	4960	5301	4932
532	99999999	99999999	99999999	99999999	99999999	99999999	99999999	99999999	99999999	99999999	99999999	99999999	99999999	99999999	99999999	99999999	99999999	99999999	99999999	99999999	99999999	99999999	3130	99999999	3105	4001	99999999	99999999	3982	3639	4166	2889	4253	3953	4282	4231	4405	3855	4486	4442	4769	5101	4621	4981	5600	4829	5238	4897	4967
533	99999999	99999999	99999999	99999999	99999999	99999999	99999999	99999999	99999999	99999999	99999999	99999999	99999999	99999999	99999999	99999999	99999999	99999999	99999999	99999999	99999999	99999999	99999999	99999999	99999999	2929	5342	2588	4393	99999999	99999999	4353	3596	4004	4040	4214	3638	4697	4570	4796	4512	4663	4330	4737	5187	4628	5310	5269	5343
534	99999999	99999999	99999999	99999999	99999999	99999999	99999999	99999999	99999999	99999999	99999999	99999999	99999999	99999999	99999999	99999999	99999999	99999999	99999999	99999999	99999999	99999999	99999999	99999999	4188	99999999	99999999	3868	4762	5371	4390	3768	4627	99999999	4571	4736	4498	3872	4412	4145	4887	5093	4349	5061	4621	4176	4680	5283	4879
535	99999999	99999999	99999999	99999999	99999999	99999999	99999999	99999999	99999999	99999999	99999999	99999999	99999999	99999999	99999999	99999999	99999999	99999999	99999999	99999999	99999999	99999999	99999999	99999999	99999999	99999999	3599	3807	3931	4088	3573	4350	4335	4253	4250	4402	4280	4447	4335	4386	4739	4401	4142	4857	5366	5107	4723	5114	5310
536	99999999	99999999	99999999	99999999	99999999	99999999	99999999	99999999	99999999	99999999	99999999	99999999	99999999	99999999	99999999	99999999	99999999	99999999	99999999	99999999	99999999	99999999	99999999	99999999	99999999	99999999	99999999	3724	4211	4652	4064	4005	4426	3735	4949	4211	4221	4750	4470	4534	4352	5628	4916	4612	4823	4899	4803	5664	5460
537	99999999	99999999	99999999	99999999	99999999	99999999	99999999	99999999	99999999	99999999	99999999	99999999	99999999	99999999	99999999	99999999	99999999	99999999	99999999	2802	99999999	99999999	2220	99999999	99999999	4035	3743	4375	99999999	4405	99999999	3678	4937	4203	4304	4330	4014	4021	4628	4636	4780	4614	4948	4459	4635	4478	5224	5041	5588
538	99999999	99999999	99999999	99999999	99999999	99999999	99999999	99999999	99999999	99999999	99999999	99999999	99999999	99999999	99999999	99999999	99999999	99999999	99999999	99999999	99999999	99999999	99999999	99999999	4448	4564	99999999	4272	4011	3391	99999999	3509	3894	3589	4434	4788	4652	4081	4658	4576	4683	4886	5085	4749	4651	4785	5008	5025	4873
539	99999999	99999999	99999999	99999999	99999999	99999999	99999999	216	99999999	99999999	160	99999999	99999999	99999999	99999999	99999999	99999999	99999999	99999999	99999999	99999999	99999999	99999999	99999999	3292	3891	99999999	4406	4223	4377	4730	5687	3866	4507	4657	3798	4156	4245	4436	4180	4563	4823	4457	4867	5014	4969	5079	5266	5305
540	99999999	99999999	99999999	99999999	99999999	99999999	99999999	99999999	99999999	99999999	99999999	99999999	99999999	99999999	99999999	99999999	99999999	99999999	99999999	99999999	99999999	99999999	99999999	3704	99999999	99999999	99999999	5552	4970	3978	2567	4367	4165	4481	3792	4409	4637	5358	4003	4498	4808	4797	4723	5407	4766	5118	5541	5430	5313
541	99999999	99999999	99999999	99999999	99999999	99999999	99999999	99999999	99999999	99999999	99999999	99999999	99999999	99999999	99999999	99999999	99999999	99999999	99999999	99999999	99999999	99999999	99999999	99999999	3223	99999999	4500	3952	2866	4313	3818	5192	3983	4279	3952	4081	4234	4301	4376	5002	4306	4900	4899	4901	4626	5124	5341	4496	4905
542	99999999	99999999	99999999	99999999	99999999	99999999	99999999	99999999	99999999	99999999	99999999	99999999	99999999	99999999	99999999	99999999	99999999	99999999	99999999	99999999	1920	99999999	99999999	99999999	99999999	99999999	3819	1685	4989	4102	4546	2986	3773	4558	4840	4705	4393	3907	4194	4172	4384	4773	4456	4853	5182	5275	5121	5448	4904
543	99999999	99999999	99999999	99999999	99999999	99999999	99999999	99999999	99999999	99999999	99999999	99999999	99999999	99999999	99999999	99999999	99999999	826	99999999	99999999	99999999	99999999	99999999	99999999	99999999	4000	3740	99999999	4253	99999999	3263	4968	3863	4439	4144	4416	4588	4307	5101	4803	4939	4772	5180	5748	5242	4948	5148	5147	5037
544	99999999	99999999	99999999	99999999	99999999	99999999	99999999	99999999	99999999	99999999	99999999	99999999	99999999	99999999	99999999	99999999	99999999	99999999	99999999	99999999	2912	99999999	99999999	99999999	5567	3259	3498	3758	99999999	4670	3852	4970	4268	4207	4224	4288	4237	4437	4493	4655	5415	4957	4661	5278	4532	4742	5264	5226	5980
545	99999999	99999999	99999999	99999999	99999999	99999999	99999999	99999999	99999999	99999999	99999999	99999999	99999999	99999999	99999999	99999999	99999999	99999999	99999999	99999999	99999999	952	99999999	99999999	4246	3821	99999999	4527	5268	4299	4585	4084	4206	3950	4499	3863	4203	4606	4921	4504	5034	4766	4439	4888	4980	4521	5919	5410	5011
546	99999999	99999999	99999999	99999999	99999999	99999999	99999999	99999999	99999999	99999999	99999999	99999999	772	99999999	99999999	99999999	99999999	99999999	99999999	99999999	99999999	99999999	3048	99999999	99999999	99999999	4497	99999999	4326	4146	5268	4054	3314	4003	4046	3599	2047	4175	4368	4460	4834	4462	5303	5281	4576	4852	5349	5182	5336
547	99999999	99999999	99999999	99999999	99999999	99999999	99999999	99999999	99999999	99999999	99999999	99999999	99999999	99999999	99999999	99999999	99999999	99999999	99999999	99999999	99999999	99999999	99999999	99999999	99999999	3780	5005	4422	4193	3622	3407	3951	4338	4382	3318	4519	4563	4977	4181	4161	3804	4509	4562	4928	5100	4933	5119	5428	5265
548	99999999	99999999	99999999	99999999	99999999	99999999	99999999	99999999	99999999	99999999	99999999	99999999	99999999	99999999	99999999	99999999	99999999	99999999	99999999	99999999	99999999	99999999	99999999	99999999	1709	5408	99999999	4275	3794	2707	3936	99999999	4586	4877	3848	3852	4408	4898	4698	4652	4936	5103	5318	4720	4978	4926	4827	4952	5330
549	99999999	99999999	99999999	99999999	99999999	99999999	99999999	99999999	99999999	99999999	99999999	99999999	99999999	99999999	99999999	99999999	99999999	1280	99999999	99999999	99999999	99999999	99999999	6011	99999999	99999999	99999999	3229	5311	3580	4452	4025	4796	3995	4494	99999999	4606	4371	3579	4968	4898	4896	4913	4425	5137	4949	4679	5297	5353
550	99999999	99999999	99999999	99999999	99999999	99999999	99999999	99999999	99999999	99999999	99999999	99999999	99999999	99999999	99999999	99999999	99999999	99999999	99999999	99999999	99999999	4665	99999999	99999999	2263	3769	4887	4067	3267	4038	3330	3804	4366	4181	4399	4306	3689	4455	5023	4638	4996	4577	5198	4340	5395	4734	5023	5583	4761
551	99999999	99999999	99999999	99999999	99999999	99999999	99999999	99999999	99999999	99999999	99999999	99999999	99999999	99999999	99999999	99999999	99999999	99999999	99999999	99999999	99999999	99999999	99999999	99999999	4528	2028	1966	3451	4435	4094	3869	4412	3397	4171	4225	2090	4363	4559	4485	4648	4315	4639	4385	4857	4448	4959	4679	4160	5269
552	99999999	99999999	99999999	99999999	99999999	99999999	99999999	99999999	99999999	99999999	99999999	99999999	99999999	99999999	99999999	99999999	99999999	99999999	99999999	99999999	99999999	99999999	99999999	3506	99999999	4539	99999999	4299	5088	4199	712	3542	4102	4788	3813	4461	4682	4851	3838	4439	4799	4646	4862	4507	4996	5078	4963	5081	5033
553	99999999	99999999	99999999	99999999	99999999	99999999	99999999	99999999	99999999	99999999	99999999	99999999	99999999	99999999	99999999	99999999	99999999	99999999	99999999	99999999	99999999	99999999	99999999	99999999	99999999	99999999	99999999	4810	99999999	4132	5248	3570	4249	5424	99999999	4476	4191	4620	4547	4377	4060	5053	5230	4783	4914	4803	5521	5181	5267
554	99999999	99999999	99999999	99999999	99999999	99999999	99999999	99999999	99999999	99999999	99999999	99999999	99999999	99999999	99999999	99999999	99999999	99999999	99999999	99999999	99999999	99999999	99999999	99999999	6137	1895	5482	953	4209	3234	3553	4283	3501	5714	3851	4116	3678	4862	4304	4595	4681	4450	4850	4780	5097	4973	4976	5446	5835
555	99999999	99999999	99999999	99999999	99999999	99999999	99999999	99999999	99999999	99999999	99999999	99999999	99999999	99999999	99999999	99999999	99999999	99999999	99999999	99999999	99999999	99999999	99999999	99999999	99999999	4060	99999999	2699	3143	3932	3425	3766	4497	3950	4628	4445	4833	4257	3800	4381	4652	4666	4732	4936	4942	4893	5200	5530	4530
556	99999999	99999999	99999999	99999999	99999999	99999999	99999999	99999999	99999999	99999999	99999999	99999999	99999999	99999999	99999999	99999999	99999999	99999999	99999999	99999999	99999999	99999999	99999999	2362	3896	4153	99999999	4180	3784	3941	4267	5225	4123	3868	4190	4685	4162	4606	4274	4754	5082	4036	4440	4771	4693	4854	4968	5570	4676
557	99999999	99999999	99999999	99999999	99999999	99999999	99999999	99999999	99999999	99999999	99999999	99999999	99999999	99999999	99999999	99999999	99999999	99999999	99999999	99999999	99999999	99999999	99999999	99999999	99999999	99999999	4556	3737	3455	3705	3889	3694	4442	4899	4040	4468	3924	4441	4337	4641	4526	5054	4328	4622	4854	5232	5165	5325	5112
558	99999999	99999999	99999999	99999999	99999999	99999999	99999999	99999999	99999999	99999999	99999999	99999999	99999999	99999999	99999999	99999999	99999999	99999999	99999999	99999999	99999999	99999999	99999999	99999999	1566	3125	99999999	99999999	99999999	3474	4307	4380	3835	4611	3810	4084	4479	4526	4141	4894	4822	5302	4867	4758	4647	4582	4468	4751	5314
559	99999999	99999999	99999999	99999999	99999999	99999999	99999999	99999999	99999999	99999999	99999999	99999999	99999999	99999999	99999999	99999999	99999999	99999999	99999999	99999999	99999999	99999999	3416	99999999	5319	4267	3889	4987	99999999	3832	4765	4032	4809	3153	5093	4316	4269	4711	3701	4924	4837	4986	4865	5312	5144	4922	5209	5368	5598
560	99999999	99999999	99999999	99999999	99999999	99999999	99999999	99999999	99999999	99999999	99999999	99999999	99999999	99999999	99999999	99999999	99999999	99999999	99999999	99999999	99999999	99999999	99999999	1018	3324	4673	1542	5996	5057	3714	5182	3732	4773	4541	4244	4770	4215	4407	4624	4964	4612	4205	5072	4878	4989	5058	5036	5081	5306
561	99999999	99999999	99999999	99999999	99999999	99999999	99999999	99999999	99999999	99999999	99999999	99999999	99999999	99999999	99999999	99999999	99999999	99999999	99999999	99999999	99999999	99999999	99999999	99999999	3507	99999999	3939	99999999	99999999	3484	7806	4552	3971	4710	4546	3989	3989	4662	4613	5079	4657	4713	4790	4835	5270	4929	4809	5364	5625
562	99999999	99999999	99999999	99999999	99999999	99999999	99999999	99999999	99999999	99999999	99999999	99999999	99999999	99999999	99999999	99999999	99999999	99999999	99999999	99999999	99999999	99999999	99999999	2754	99999999	5320	4880	2997	99999999	4108	2709	3084	3979	4039	4013	4770	4218	4192	4694	4697	4957	4341	4394	5023	4629	5218	5465	5672	4831
563	99999999	99999999	99999999	99999999	99999999	99999999	99999999	99999999	99999999	99999999	99999999	99999999	99999999	99999999	99999999	99999999	99999999	99999999	99999999	99999999	99999999	99999999	99999999	3723	4416	99999999	3824	4427	99999999	6219	4168	4643	99999999	5006	4036	4291	5288	4284	5182	4690	4726	4895	4468	4831	5815	4936	4254	4984	5084
564	99999999	99999999	99999999	99999999	99999999	99999999	99999999	99999999	99999999	99999999	99999999	99999999	99999999	99999999	99999999	99999999	99999999	99999999	99999999	99999999	99999999	99999999	2731	99999999	99999999	99999999	99999999	99999999	3712	4632	3431	4069	4525	4773	3371	4942	4312	4294	4132	4584	5452	4891	5194	5034	4696	4650	4536	5067	5510
565	99999999	99999999	99999999	99999999	99999999	99999999	99999999	99999999	99999999	99999999	99999999	99999999	99999999	99999999	99999999	99999999	99999999	99999999	99999999	99999999	99999999	99999999	99999999	4572	4361	6950	99999999	3414	4830	3165	3469	4190	4701	4408	4327	4182	4328	4890	4857	4285	4764	4967	5451	4330	5157	4466	5393	5356	5303
566	99999999	99999999	99999999	99999999	99999999	99999999	99999999	99999999	99999999	99999999	99999999	99999999	99999999	99999999	99999999	99999999	99999999	99999999	99999999	99999999	99999999	99999999	99999999	4708	4388	2626	4126	99999999	4788	4244	4178	3888	4508	3632	4025	4568	4015	4084	4464	4508	4322	4823	4959	5342	5378	5359	4875	5001	4843
567	99999999	99999999	99999999	99999999	99999999	99999999	99999999	99999999	99999999	99999999	99999999	99999999	99999999	99999999	99999999	99999999	99999999	99999999	99999999	99999999	99999999	99999999	99999999	99999999	99999999	99999999	2286	3014	4513	4748	3935	99999999	4678	4492	4323	4317	4303	3649	4173	4852	4780	4754	4674	4947	5349	4998	5152	5050	5323
568	99999999	99999999	99999999	99999999	99999999	99999999	99999999	99999999	99999999	99999999	99999999	99999999	99999999	99999999	99999999	99999999	99999999	99999999	99999999	99999999	99999999	99999999	99999999	99999999	99999999	4242	4415	3447	3463	4176	4645	3963	3337	4349	3934	3910	3913	4299	4652	4444	4511	3965	4661	5176	4967	5094	3832	4607	5463
569	99999999	99999999	99999999	99999999	99999999	99999999	99999999	99999999	99999999	99999999	99999999	99999999	99999999	99999999	99999999	99999999	1051	99999999	99999999	99999999	99999999	99999999	2842	99999999	99999999	99999999	99999999	5179	3832	99999999	5852	4052	4072	4274	4956	4432	4267	4150	4296	3783	4687	4993	4698	4430	4920	4856	5132	5566	5126
570	99999999	99999999	99999999	99999999	99999999	99999999	99999999	99999999	99999999	99999999	99999999	99999999	99999999	99999999	99999999	99999999	99999999	99999999	99999999	99999999	99999999	99999999	99999999	99999999	99999999	1762	4261	3869	99999999	3965	4203	3922	99999999	3168	4449	3344	4820	4287	4108	4386	4646	4572	4910	4499	5179	5220	4520	5171	4821
571	99999999	99999999	99999999	99999999	99999999	99999999	99999999	99999999	99999999	99999999	99999999	99999999	99999999	99999999	99999999	99999999	99999999	99999999	99999999	99999999	99999999	2985	3555	99999999	5333	99999999	3525	3751	3864	3977	3898	3890	4716	4147	5774	4803	4726	4503	4604	4700	4410	4898	4637	4966	4343	4985	5078	4895	5377
572	99999999	99999999	99999999	99999999	99999999	99999999	99999999	99999999	99999999	99999999	99999999	99999999	99999999	99999999	99999999	99999999	99999999	99999999	99999999	99999999	99999999	99999999	99999999	99999999	3405	99999999	6288	99999999	3647	3682	3572	4328	3406	4563	3565	4646	4258	4534	3091	4529	4933	4844	4715	5341	4765	4960	4881	4812	5101
573	99999999	99999999	99999999	99999999	99999999	99999999	99999999	99999999	99999999	99999999	99999999	99999999	99999999	99999999	99999999	99999999	99999999	99999999	99999999	99999999	99999999	99999999	4588	3637	99999999	99999999	99999999	4147	3920	4140	4038	4247	4168	3539	4428	4268	4277	4050	4423	4857	4344	5129	4955	4708	5431	5244	5255	4861	5050
574	99999999	99999999	99999999	99999999	99999999	99999999	99999999	99999999	99999999	99999999	99999999	99999999	99999999	99999999	99999999	99999999	99999999	99999999	99999999	99999999	99999999	99999999	99999999	99999999	99999999	99999999	99999999	99999999	3990	4558	3887	4391	4291	4296	4224	4360	4363	4442	4909	4272	4384	4288	4959	5054	4684	5117	5361	5197	4726
575	99999999	99999999	99999999	99999999	99999999	99999999	99999999	99999999	99999999	99999999	99999999	99999999	99999999	99999999	99999999	99999999	99999999	99999999	99999999	99999999	2633	99999999	99999999	99999999	99999999	4148	2955	4237	99999999	99999999	4408	3760	99999999	4471	3777	4448	4063	4032	4461	4782	4871	5092	4758	4847	4974	5274	4921	4844	5081
576	99999999	99999999	99999999	99999999	99999999	99999999	99999999	99999999	99999999	99999999	99999999	99999999	99999999	99999999	99999999	99999999	99999999	99999999	99999999	99999999	99999999	99999999	99999999	99999999	99999999	99999999	99999999	3991	99999999	99999999	4252	4087	4162	99999999	4072	4108	4211	4253	4547	4418	5108	4415	4975	4728	4724	4818	4634	5558	5448
577	99999999	99999999	99999999	99999999	99999999	99999999	99999999	99999999	99999999	99999999	99999999	99999999	99999999	99999999	99999999	99999999	99999999	99999999	99999999	99999999	99999999	3451	99999999	99999999	3875	5418	99999999	4575	3659	4488	2750	4112	4620	4378	4471	3836	4121	4810	4519	4528	4210	4282	4832	4974	4818	5133	5397	5105	4833
578	99999999	99999999	99999999	99999999	99999999	99999999	99999999	99999999	99999999	99999999	99999999	99999999	99999999	99999999	99999999	99999999	99999999	99999999	99999999	99999999	99999999	99999999	99999999	1391	99999999	99999999	99999999	99999999	4710	3735	4059	3971	99999999	3991	3144	4357	4516	5535	4503	4602	4679	4800	4646	4585	4846	4705	4591	5101	5063
579	99999999	99999999	99999999	99999999	99999999	99999999	99999999	99999999	99999999	99999999	99999999	99999999	99999999	99999999	99999999	99999999	99999999	99999999	1329	881	99999999	99999999	99999999	99999999	99999999	4283	3211	3766	5157	3382	4894	4076	3582	99999999	4606	3615	4429	4315	3228	5101	5252	5162	3993	4983	4493	4886	5109	4911	5050
580	99999999	99999999	99999999	99999999	99999999	99999999	99999999	99999999	99999999	99999999	99999999	1167	99999999	99999999	99999999	99999999	99999999	99999999	99999999	99999999	99999999	99999999	99999999	99999999	1105	4910	99999999	99999999	99999999	3783	4406	4701	3809	4167	4229	4320	4465	4325	4550	4581	4469	4765	4502	4918	4748	5064	5072	5146	5210
581	99999999	99999999	99999999	99999999	99999999	99999999	99999999	99999999	99999999	99999999	99999999	99999999	99999999	99999999	99999999	99999999	99999999	99999999	99999999	99999999	99999999	99999999	99999999	99999999	99999999	2311	99999999	3711	3974	3968	2543	4118	5378	3264	3699	3790	4228	4502	4083	4628	4586	4966	4793	4818	4772	5400	4999	5375	4615
582	99999999	99999999	99999999	99999999	99999999	99999999	99999999	99999999	99999999	99999999	99999999	99999999	99999999	99999999	99999999	99999999	99999999	99999999	99999999	99999999	99999999	99999999	99999999	99999999	5001	5080	4862	99999999	99999999	3671	4790	4206	3929	4701	4667	4466	4486	4687	4745	4883	4445	4624	4663	4991	4483	4658	5308	5282	5210
583	99999999	99999999	99999999	99999999	99999999	99999999	99999999	99999999	99999999	99999999	99999999	99999999	99999999	99999999	99999999	99999999	99999999	99999999	99999999	99999999	99999999	99999999	99999999	99999999	2905	3476	4072	4585	4348	4019	3733	4213	4293	3619	4079	3395	4338	5066	4266	4740	4772	4396	4618	4308	5483	5062	4435	5043	4818
584	99999999	99999999	99999999	99999999	99999999	99999999	99999999	99999999	99999999	99999999	99999999	99999999	99999999	99999999	99999999	99999999	99999999	99999999	99999999	99999999	99999999	99999999	99999999	99999999	99999999	99999999	3298	1412	4667	3984	4305	4191	3679	4253	4726	4356	4974	4302	3323	4923	4184	4643	5308	4359	4876	5118	5088	5133	5062
585	99999999	99999999	99999999	99999999	99999999	99999999	99999999	99999999	99999999	99999999	99999999	99999999	99999999	99999999	99999999	99999999	99999999	99999999	99999999	99999999	99999999	99999999	99999999	99999999	2703	99999999	99999999	99999999	6607	4177	3375	3000	99999999	4162	4421	3699	4153	4594	4480	4883	4505	4670	4819	5388	5057	4737	4973	5989	5550
586	99999999	99999999	99999999	99999999	99999999	99999999	99999999	99999999	99999999	99999999	99999999	99999999	99999999	99999999	99999999	99999999	99999999	99999999	99999999	99999999	99999999	3753	99999999	99999999	99999999	99999999	4296	3094	4405	3850	4501	3235	4056	4164	3852	4136	4362	4060	4449	4764	5078	4521	4889	4762	4966	5063	5354	5336	5452
587	99999999	99999999	99999999	99999999	99999999	99999999	99999999	99999999	99999999	99999999	99999999	99999999	99999999	99999999	99999999	99999999	99999999	99999999	99999999	99999999	99999999	99999999	99999999	99999999	4092	99999999	6397	4312	3897	4438	4140	4204	4613	4473	4114	4246	4234	4418	4716	5140	4684	4864	4718	4774	4648	4622	5098	5390	4943
588	99999999	99999999	99999999	99999999	99999999	99999999	99999999	99999999	99999999	99999999	99999999	99999999	99999999	99999999	99999999	99999999	99999999	99999999	99999999	99999999	99999999	99999999	99999999	99999999	99999999	3390	3935	99999999	4839	4115	3304	3889	3645	3953	3838	4133	4391	4190	4179	2937	4711	4817	4420	5048	5111	5426	4941	4530	5416
589	99999999	99999999	99999999	99999999	99999999	99999999	99999999	99999999	99999999	99999999	99999999	99999999	99999999	99999999	99999999	99999999	99999999	99999999	99999999	99999999	99999999	99999999	99999999	2215	6196	99999999	3265	3225	3770	2853	4233	3890	3321	4565	4386	4166	4350	4491	4446	4657	4674	4653	4726	5157	5333	5711	4988	5568	4790
590	99999999	99999999	99999999	99999999	99999999	99999999	99999999	99999999	99999999	99999999	99999999	99999999	99999999	99999999	99999999	99999999	99999999	99999999	99999999	99999999	99999999	99999999	99999999	99999999	99999999	5023	5274	99999999	5072	4560	4629	4494	3743	3214	4320	3911	4017	4328	4845	4210	4785	4751	4931	4752	4912	5479	5009	5254	5256
591	99999999	99999999	99999999	99999999	99999999	99999999	99999999	99999999	99999999	99999999	99999999	99999999	99999999	99999999	99999999	99999999	99999999	99999999	99999999	99999999	3690	99999999	99999999	99999999	99999999	99999999	3418	4683	99999999	3533	4002	3049	4246	4000	3384	4414	3828	4028	4571	4452	4587	4422	5014	5113	5177	4568	4744	5178	5462
592	99999999	99999999	99999999	99999999	99999999	99999999	99999999	99999999	99999999	99999999	99999999	99999999	99999999	99999999	99999999	99999999	99999999	99999999	99999999	99999999	99999999	99999999	99999999	4051	5204	99999999	99999999	2391	99999999	3590	4761	99999999	1789	3961	99999999	4864	4454	4854	4496	4444	4667	4369	4570	5031	4607	4856	4958	5081	4490
593	99999999	99999999	99999999	99999999	99999999	215	99999999	99999999	99999999	99999999	99999999	99999999	99999999	99999999	99999999	99999999	99999999	99999999	99999999	99999999	99999999	99999999	99999999	6041	3935	3615	99999999	3897	5240	4469	3987	3545	99999999	3552	3762	4064	4636	4760	4425	4533	4835	4874	5058	5073	4568	5076	5608	5188	5153
594	99999999	99999999	99999999	99999999	99999999	99999999	99999999	99999999	99999999	99999999	99999999	99999999	99999999	99999999	99999999	99999999	99999999	99999999	99999999	99999999	517	2600	99999999	3038	99999999	3380	4552	5108	99999999	5077	2401	4288	4423	4054	4073	4710	4561	4193	4791	4284	4857	4632	4376	5707	4927	4841	4795	5083	5007
595	99999999	99999999	99999999	99999999	99999999	99999999	99999999	99999999	99999999	99999999	99999999	99999999	99999999	99999999	99999999	99999999	99999999	99999999	99999999	99999999	99999999	2683	99999999	99999999	99999999	2050	99999999	99999999	4079	99999999	3920	4207	4161	3793	4406	3938	3873	4772	4370	4932	4547	4081	5285	4922	4583	4954	5180	4939	4941
596	99999999	99999999	99999999	99999999	99999999	99999999	99999999	99999999	99999999	99999999	99999999	99999999	99999999	99999999	99999999	99999999	99999999	99999999	99999999	99999999	99999999	99999999	99999999	99999999	99999999	99999999	99999999	5218	4205	4463	3951	3970	4318	4229	4332	4589	4394	4765	4487	4729	4939	4512	4915	4485	5000	4924	4983	4813	5512
597	99999999	99999999	99999999	99999999	99999999	99999999	99999999	99999999	99999999	99999999	99999999	99999999	99999999	99999999	99999999	99999999	99999999	99999999	99999999	99999999	99999999	99999999	99999999	99999999	4450	99999999	99999999	3289	5359	4096	6262	4073	3874	4130	3832	4018	4032	4840	4228	4669	4864	4815	5257	5094	5328	4409	4777	5324	5098
598	99999999	99999999	99999999	99999999	99999999	99999999	99999999	99999999	99999999	99999999	99999999	99999999	99999999	99999999	99999999	99999999	99999999	99999999	99999999	99999999	99999999	99999999	99999999	99999999	2138	99999999	99999999	99999999	3672	99999999	3322	4932	3901	4085	4070	4993	4019	5112	4216	4581	4755	4876	4985	4752	4986	5361	5255	5049	5134
599	99999999	99999999	99999999	99999999	99999999	99999999	99999999	99999999	99999999	99999999	99999999	99999999	99999999	99999999	99999999	99999999	99999999	99999999	99999999	99999999	99999999	99999999	99999999	99999999	3857	99999999	99999999	4620	4334	3979	5061	4812	4112	4505	4579	4142	4538	4136	4693	5051	4426	4927	4997	4680	5118	5212	5063	5152	5210
600	99999999	99999999	99999999	99999999	99999999	99999999	99999999	99999999	99999999	99999999	99999999	99999999	99999999	99999999	99999999	99999999	99999999	99999999	99999999	99999999	99999999	99999999	99999999	99999999	3158	99999999	3864	99999999	4015	4127	3937	3671	3282	4473	4401	3897	2418	4148	4299	4436	5036	4990	4477	5146	5244	4897	4795	5273	5348
601	99999999	99999999	99999999	99999999	99999999	99999999	99999999	99999999	99999999	99999999	99999999	99999999	99999999	99999999	99999999	99999999	99999999	99999999	99999999	99999999	99999999	99999999	99999999	99999999	99999999	99999999	99999999	99999999	3570	4314	3797	3057	3831	4044	4129	4100	4239	4060	4757	4541	4681	4736	4657	5162	4844	5284	4588	4774	4899
602	99999999	99999999	99999999	99999999	99999999	99999999	99999999	99999999	99999999	99999999	99999999	99999999	99999999	99999999	99999999	99999999	99999999	99999999	99999999	99999999	99999999	99999999	99999999	99999999	3692	4841	4157	99999999	99999999	3784	4326	3929	3932	4129	3669	4525	3507	4924	4367	4502	4474	5023	4619	5178	4530	4885	5173	4959	4728
603	99999999	99999999	99999999	99999999	99999999	99999999	99999999	99999999	99999999	99999999	99999999	99999999	99999999	99999999	99999999	99999999	99999999	99999999	99999999	99999999	99999999	99999999	3581	99999999	99999999	99999999	99999999	5272	99999999	7111	4025	4245	3764	4645	4013	4648	4306	4426	4383	4997	4459	4854	4827	4934	5060	4812	5144	4955	4888
604	99999999	99999999	99999999	99999999	99999999	99999999	99999999	99999999	99999999	99999999	99999999	99999999	99999999	99999999	99999999	99999999	99999999	99999999	99999999	99999999	99999999	99999999	99999999	7559	99999999	99999999	4371	99999999	5040	4617	3323	4308	4467	4118	3409	4376	4114	4645	4494	4226	4803	4617	4889	5098	5072	4881	4951	4987	5263
605	99999999	99999999	99999999	99999999	99999999	99999999	99999999	99999999	99999999	99999999	99999999	99999999	99999999	99999999	99999999	99999999	99999999	99999999	99999999	99999999	99999999	99999999	99999999	4557	3919	3526	99999999	2267	4317	3475	4429	5074	4472	4081	4365	4532	4125	4211	4646	4712	4719	4249	4863	5122	5080	4847	4905	5099	4929
606	99999999	99999999	99999999	99999999	99999999	99999999	99999999	99999999	99999999	99999999	99999999	99999999	99999999	99999999	99999999	99999999	99999999	99999999	99999999	99999999	2995	3589	938	99999999	99999999	99999999	99999999	3575	99999999	4936	4662	99999999	4170	4397	4295	4492	4691	4426	4422	4374	4315	5088	4621	5049	4819	5037	5037	5345	5262
607	99999999	99999999	99999999	99999999	99999999	99999999	99999999	99999999	99999999	99999999	99999999	99999999	99999999	99999999	99999999	99999999	99999999	2124	99999999	99999999	99999999	99999999	2820	99999999	99999999	99999999	3368	99999999	3993	4438	4680	4368	4617	4123	4152	4620	3294	3871	4209	4111	4516	4502	5180	5134	4619	4705	5011	5234	5394
608	99999999	99999999	99999999	99999999	99999999	99999999	99999999	99999999	99999999	99999999	99999999	99999999	99999999	99999999	99999999	99999999	99999999	99999999	99999999	99999999	99999999	4709	99999999	99999999	6363	99999999	99999999	99999999	4018	4551	4231	4024	4229	4722	4411	4714	4141	4432	3466	4344	4559	4329	5007	4737	5054	5077	5106	4807	4902
609	99999999	99999999	99999999	99999999	99999999	99999999	99999999	99999999	99999999	99999999	99999999	99999999	99999999	99999999	99999999	99999999	99999999	99999999	99999999	99999999	99999999	99999999	5183	99999999	4415	3285	2188	99999999	5000	4577	4599	4101	4617	2821	4292	4394	4050	4824	3859	5060	4458	4671	4579	5110	4933	5457	5259	5434	4976
610	99999999	99999999	99999999	99999999	99999999	99999999	99999999	99999999	99999999	99999999	99999999	99999999	99999999	99999999	99999999	99999999	99999999	99999999	99999999	99999999	99999999	99999999	99999999	99999999	99999999	4441	3422	99999999	99999999	4794	4478	3962	3724	3943	4688	4371	3797	4295	4873	4594	4480	4574	4481	5022	5007	5148	4579	5004	5055
611	99999999	99999999	99999999	99999999	99999999	99999999	99999999	99999999	99999999	99999999	99999999	99999999	99999999	99999999	99999999	99999999	99999999	99999999	99999999	1121	99999999	99999999	99999999	99999999	99999999	4359	99999999	5636	2531	99999999	3785	4209	4670	4810	4140	4700	4072	4446	4171	4458	5368	4955	4637	4825	5074	4559	4836	5210	5408
612	99999999	99999999	99999999	99999999	99999999	99999999	99999999	99999999	99999999	99999999	99999999	99999999	99999999	99999999	99999999	99999999	99999999	99999999	99999999	99999999	99999999	4006	99999999	99999999	99999999	99999999	3757	4470	99999999	4558	3743	3703	4158	4197	4831	4272	3901	4329	4273	4729	4323	5058	4910	4477	5224	4805	4846	5431	4978
613	99999999	99999999	99999999	99999999	99999999	99999999	99999999	99999999	99999999	99999999	99999999	99999999	99999999	99999999	99999999	99999999	99999999	99999999	99999999	99999999	99999999	2111	1321	99999999	99999999	4216	3068	99999999	4212	2956	5669	3824	4899	4399	4716	4497	4665	4430	4444	4912	5025	4094	4476	4704	5174	5010	5046	4862	5072
614	99999999	99999999	99999999	99999999	99999999	99999999	99999999	99999999	99999999	99999999	99999999	99999999	99999999	99999999	99999999	99999999	99999999	99999999	99999999	99999999	99999999	99999999	99999999	99999999	99999999	99999999	4389	3011	3075	1371	2595	3708	3956	3778	4444	4061	4406	4157	4133	4820	4571	4431	3179	4800	5047	5324	4897	5015	5320
615	99999999	99999999	99999999	99999999	99999999	99999999	99999999	99999999	99999999	99999999	99999999	99999999	99999999	99999999	286	99999999	99999999	99999999	99999999	99999999	99999999	99999999	99999999	3117	99999999	4592	5621	99999999	4641	3974	99999999	99999999	4169	4729	99999999	4385	4539	4252	4633	5262	4675	5477	4758	4465	4851	4888	4979	4758	4971
616	99999999	99999999	99999999	99999999	99999999	99999999	99999999	99999999	99999999	99999999	99999999	99999999	99999999	99999999	99999999	99999999	99999999	99999999	99999999	99999999	99999999	99999999	99999999	3607	99999999	99999999	4594	3945	3567	3920	4598	4189	4072	3460	99999999	4480	4836	4358	3682	4660	5082	2984	5147	5172	5626	4892	4762	5150	5264
617	99999999	99999999	99999999	99999999	99999999	99999999	99999999	99999999	99999999	99999999	99999999	99999999	99999999	99999999	99999999	99999999	99999999	99999999	99999999	99999999	99999999	99999999	99999999	99999999	99999999	99999999	99999999	4407	99999999	3338	4070	3796	4334	4100	4170	4885	4167	4453	3950	4275	5223	4615	4600	5481	4930	4807	5501	5460	5069
618	99999999	99999999	99999999	99999999	99999999	99999999	99999999	99999999	99999999	99999999	99999999	99999999	99999999	99999999	99999999	99999999	99999999	99999999	99999999	99999999	953	99999999	99999999	99999999	99999999	99999999	99999999	4689	4300	3318	4918	3569	4312	3879	4293	4444	4491	4720	4835	4507	4767	4929	4224	4971	4855	4892	4641	4510	5117
619	99999999	99999999	99999999	99999999	99999999	99999999	99999999	99999999	99999999	99999999	99999999	99999999	99999999	99999999	99999999	99999999	99999999	99999999	99999999	99999999	99999999	99999999	99999999	99999999	99999999	3803	6541	1214	5247	3092	99999999	4143	3859	4087	3842	4660	3833	4007	4412	3899	4748	4406	5143	4335	5261	4716	4625	5279	5092
620	99999999	99999999	99999999	99999999	99999999	99999999	99999999	99999999	99999999	99999999	99999999	99999999	99999999	99999999	99999999	99999999	99999999	99999999	99999999	99999999	99999999	99999999	99999999	99999999	99999999	99999999	99999999	4493	5008	99999999	3964	4200	4038	3701	4112	4477	4516	3887	4408	4497	5062	4300	4508	4895	5158	4713	5437	5400	5126
621	99999999	99999999	99999999	99999999	99999999	99999999	99999999	99999999	99999999	99999999	99999999	99999999	99999999	99999999	99999999	99999999	99999999	99999999	99999999	99999999	99999999	99999999	99999999	2958	3520	4823	3156	3203	5996	5390	4848	4435	3785	4024	4438	4498	4006	4333	4290	5037	4025	4783	5204	5034	4847	4811	4801	5385	4868
622	99999999	99999999	99999999	99999999	99999999	99999999	99999999	99999999	99999999	99999999	99999999	99999999	99999999	99999999	99999999	99999999	99999999	1804	99999999	99999999	99999999	99999999	99999999	99999999	2948	99999999	99999999	4513	4613	3635	4636	4284	4475	4083	4284	4076	4443	4972	4447	4615	4659	4683	5228	4580	4699	4895	4670	4497	4538
623	99999999	99999999	99999999	99999999	99999999	99999999	99999999	99999999	99999999	99999999	99999999	99999999	99999999	99999999	99999999	99999999	99999999	99999999	99999999	99999999	99999999	99999999	99999999	99999999	99999999	99999999	4200	3836	3385	99999999	4323	4309	4041	4244	4300	4899	4172	4041	4556	4448	5025	4210	4926	4636	5138	5206	5486	5153	5267
624	99999999	99999999	99999999	99999999	99999999	99999999	99999999	99999999	99999999	99999999	99999999	99999999	99999999	99999999	99999999	99999999	99999999	99999999	99999999	99999999	99999999	99999999	99999999	99999999	4607	99999999	99999999	4843	4002	4740	3938	4191	3684	3722	4190	4168	4078	4427	4493	4524	4038	4786	4881	4588	4773	5014	5006	5355	5122
625	99999999	99999999	99999999	99999999	99999999	99999999	99999999	99999999	99999999	99999999	99999999	99999999	99999999	99999999	99999999	99999999	99999999	99999999	99999999	99999999	99999999	99999999	99999999	4096	99999999	3702	4856	5337	99999999	2126	5145	4774	4207	3777	5552	3889	4540	4655	4016	4686	4388	4976	4669	4711	5016	5568	5006	4670	4998
626	99999999	99999999	99999999	99999999	99999999	99999999	99999999	99999999	99999999	99999999	99999999	99999999	99999999	338	99999999	99999999	99999999	99999999	99999999	99999999	99999999	99999999	99999999	99999999	4011	2375	5247	99999999	6054	99999999	5189	3332	4006	3731	3812	3912	4030	4190	4508	4345	4935	3964	5220	5483	4989	4810	5327	5400	5055
627	99999999	99999999	99999999	99999999	99999999	99999999	99999999	99999999	99999999	99999999	99999999	99999999	99999999	99999999	99999999	99999999	99999999	99999999	99999999	99999999	99999999	99999999	99999999	99999999	99999999	99999999	99999999	5831	99999999	4548	5098	3785	4358	4308	3800	4300	4317	4316	4016	4415	4710	4359	5054	5190	5040	4970	5191	4895	5014
628	99999999	99999999	99999999	99999999	99999999	99999999	99999999	99999999	99999999	99999999	99999999	99999999	99999999	99999999	99999999	99999999	99999999	99999999	99999999	99999999	99999999	99999999	99999999	99999999	4809	3474	2044	4401	99999999	3577	4542	4533	3583	4102	4498	3308	4104	4486	4540	4334	4465	4680	5034	4744	4848	5380	5070	4807	5293
629	99999999	99999999	99999999	99999999	99999999	99999999	99999999	99999999	99999999	99999999	99999999	99999999	99999999	99999999	99999999	99999999	99999999	99999999	99999999	99999999	99999999	99999999	99999999	99999999	99999999	2857	4560	3738	3904	3947	4426	4754	4741	4562	4079	4157	4664	4866	4193	4518	4350	4179	4681	4572	5051	4952	4917	5624	5435
630	99999999	99999999	99999999	99999999	99999999	99999999	99999999	99999999	99999999	99999999	99999999	99999999	99999999	99999999	99999999	99999999	99999999	99999999	99999999	99999999	99999999	99999999	99999999	99999999	99999999	2246	99999999	4313	99999999	4379	2838	4023	99999999	4568	3406	3786	3965	4466	4654	4698	4981	2825	4700	4842	4745	4716	5238	4831	4725
631	99999999	99999999	99999999	99999999	99999999	99999999	99999999	99999999	99999999	99999999	99999999	99999999	99999999	99999999	99999999	99999999	99999999	99999999	99999999	99999999	99999999	99999999	99999999	99999999	3718	2847	4589	4695	3452	4671	99999999	4187	4375	4065	4484	3999	4718	4247	4555	4252	4647	4610	5022	5191	5394	5605	5043	5144	5112
632	99999999	99999999	99999999	99999999	99999999	99999999	99999999	99999999	99999999	99999999	99999999	99999999	99999999	99999999	99999999	99999999	99999999	99999999	99999999	99999999	99999999	99999999	7290	99999999	3237	99999999	99999999	3879	3409	4716	3975	4603	99999999	4572	4278	4439	3915	4542	4540	4168	5002	4985	4440	4579	5023	4757	5562	5383	5495
633	99999999	99999999	99999999	99999999	99999999	99999999	99999999	99999999	99999999	99999999	99999999	99999999	99999999	99999999	99999999	99999999	99999999	99999999	99999999	99999999	99999999	99999999	99999999	99999999	4249	4170	3441	1900	99999999	3654	6490	3674	3540	4749	3815	4138	4486	4918	4568	4110	4729	5089	4697	5383	5185	5358	4410	4894	5168
634	99999999	99999999	99999999	99999999	99999999	99999999	99999999	99999999	99999999	99999999	99999999	99999999	99999999	99999999	99999999	99999999	99999999	99999999	99999999	99999999	99999999	2772	99999999	99999999	99999999	5096	99999999	4041	3127	3010	3982	4458	4284	5797	4511	4279	4321	4352	4426	4604	4885	4573	4535	5148	4795	5022	5128	5528	5300
635	99999999	99999999	99999999	99999999	99999999	99999999	99999999	99999999	99999999	99999999	99999999	99999999	99999999	99999999	99999999	99999999	99999999	99999999	99999999	99999999	99999999	99999999	99999999	3873	99999999	99999999	4479	99999999	5389	99999999	4395	3804	1963	4377	3589	4843	4352	4605	4573	4862	4495	5110	4783	4977	4627	5060	5014	4755	4633
636	99999999	99999999	99999999	99999999	99999999	99999999	99999999	99999999	99999999	99999999	99999999	99999999	99999999	99999999	99999999	99999999	99999999	99999999	99999999	99999999	99999999	99999999	99999999	99999999	2268	5476	99999999	4316	3608	3080	4654	4038	3735	4327	1805	4092	4546	4437	5046	4607	4895	4250	5088	4836	4639	5047	5205	5308	5439
637	99999999	99999999	99999999	99999999	99999999	99999999	99999999	99999999	99999999	99999999	99999999	99999999	99999999	99999999	1211	99999999	99999999	99999999	99999999	99999999	99999999	99999999	99999999	99999999	99999999	7104	99999999	99999999	3892	4535	99999999	4341	4274	4305	99999999	3644	4129	4701	4132	4754	4844	4563	4470	3766	4798	4901	5024	4710	5396
638	99999999	99999999	99999999	99999999	99999999	99999999	99999999	99999999	99999999	99999999	99999999	99999999	99999999	99999999	99999999	99999999	99999999	99999999	99999999	99999999	99999999	99999999	99999999	99999999	99999999	4971	2830	99999999	4589	4562	99999999	4851	3863	4058	5007	4715	3528	3598	3888	4375	4588	4699	3955	4917	5183	5075	5032	4894	5188
639	99999999	99999999	99999999	99999999	99999999	99999999	99999999	99999999	99999999	99999999	99999999	99999999	99999999	99999999	99999999	99999999	99999999	99999999	99999999	99999999	99999999	99999999	99999999	99999999	99999999	99999999	4698	6164	4298	5702	5850	4126	4147	4130	4795	4293	3137	3853	4346	4346	4746	4346	5058	5213	5374	4727	4773	4802	5206
640	99999999	99999999	99999999	99999999	99999999	99999999	99999999	99999999	99999999	99999999	99999999	99999999	99999999	99999999	99999999	99999999	99999999	99999999	99999999	1417	99999999	99999999	99999999	99999999	3396	6480	99999999	99999999	4104	99999999	4887	4154	3832	4201	4872	4368	4746	4614	4556	4742	4568	5084	4591	5023	5044	4849	4831	4976	5389
641	99999999	99999999	99999999	99999999	99999999	99999999	99999999	99999999	99999999	99999999	99999999	99999999	99999999	99999999	99999999	99999999	99999999	99999999	99999999	99999999	99999999	99999999	99999999	7193	99999999	99999999	99999999	99999999	3716	3370	4262	4593	4289	3984	4274	4494	4122	4555	4728	4307	4742	4557	4571	3974	4905	5152	4837	4808	5552
642	99999999	99999999	99999999	99999999	99999999	99999999	99999999	99999999	99999999	99999999	99999999	99999999	99999999	99999999	99999999	99999999	99999999	99999999	99999999	99999999	3903	99999999	99999999	1550	3405	99999999	1444	6446	2253	3670	4590	3781	99999999	3903	4137	4352	4192	4657	4860	5058	4266	4765	5380	4549	4642	4854	5187	5340	5204
643	99999999	99999999	99999999	99999999	99999999	99999999	99999999	99999999	99999999	99999999	99999999	99999999	99999999	99999999	99999999	99999999	99999999	99999999	99999999	99999999	99999999	99999999	99999999	99999999	99999999	99999999	4307	3298	99999999	4415	4498	4204	3645	4268	4096	4470	4179	4606	4814	4544	5103	5216	5123	5266	4944	5362	5328	4763	5157
644	99999999	99999999	99999999	99999999	99999999	99999999	99999999	99999999	99999999	99999999	99999999	99999999	99999999	99999999	99999999	99999999	99999999	99999999	99999999	99999999	99999999	99999999	5091	99999999	99999999	99999999	3805	2608	4252	4691	3527	4203	4209	4139	4762	3924	4542	4005	4095	4762	4314	5191	4772	5022	5238	4948	4909	4850	4873
645	99999999	99999999	99999999	99999999	99999999	99999999	99999999	99999999	99999999	99999999	99999999	99999999	99999999	99999999	99999999	99999999	99999999	99999999	99999999	99999999	99999999	99999999	99999999	3050	99999999	99999999	99999999	5060	4528	3977	4020	4496	3497	4033	3958	4147	4646	4393	4537	4830	4609	4739	4924	4865	5326	4734	5213	5013	5556
646	99999999	99999999	99999999	99999999	99999999	99999999	99999999	99999999	99999999	99999999	99999999	99999999	99999999	99999999	99999999	99999999	99999999	99999999	99999999	99999999	99999999	99999999	99999999	99999999	1738	5032	4819	5134	3873	4394	4436	3836	4220	5200	4229	4098	3910	3218	4838	5136	4332	4380	4862	4784	5157	4934	5129	4872	4987
647	99999999	99999999	99999999	99999999	99999999	99999999	99999999	99999999	99999999	99999999	99999999	99999999	99999999	99999999	99999999	99999999	99999999	99999999	99999999	99999999	99999999	99999999	99999999	99999999	99999999	99999999	99999999	3307	4365	99999999	4115	3818	4026	3737	2224	4214	4422	4332	4270	4505	4528	4900	4970	4905	5043	4736	5316	5378	5466
648	99999999	99999999	99999999	99999999	99999999	99999999	99999999	99999999	99999999	99999999	99999999	99999999	99999999	99999999	99999999	99999999	99999999	99999999	99999999	99999999	99999999	99999999	4470	1748	99999999	5035	4381	4343	99999999	4382	4132	99999999	2632	4142	4168	4751	4218	4369	4343	4718	3333	5025	5067	5074	5633	4522	4931	4856	5209
649	99999999	99999999	99999999	99999999	99999999	99999999	99999999	99999999	99999999	99999999	99999999	99999999	99999999	99999999	99999999	99999999	99999999	99999999	99999999	99999999	99999999	99999999	99999999	5132	99999999	1482	4163	99999999	3764	4358	4925	3811	3762	4059	4098	3969	4248	4576	4546	4617	4787	4460	5590	4760	4770	4982	4977	5553	5071
650	204	99999999	99999999	99999999	99999999	99999999	99999999	99999999	99999999	99999999	99999999	99999999	99999999	99999999	99999999	99999999	99999999	99999999	99999999	99999999	99999999	99999999	99999999	5866	5921	3676	99999999	99999999	99999999	3480	99999999	4095	4521	4054	4113	4164	4459	4564	4737	5028	5121	4355	4778	4661	4868	4964	5167	5046	5511
651	99999999	99999999	99999999	99999999	99999999	99999999	99999999	99999999	99999999	99999999	99999999	99999999	99999999	99999999	99999999	99999999	99999999	99999999	99999999	99999999	99999999	99999999	99999999	99999999	99999999	3220	99999999	99999999	99999999	4179	3255	5960	4161	4429	4965	3974	4501	5899	5282	4388	5114	5171	4378	4621	4936	5459	4778	5177	5207
652	99999999	99999999	99999999	99999999	99999999	99999999	99999999	99999999	99999999	99999999	99999999	99999999	99999999	99999999	99999999	99999999	99999999	99999999	1054	99999999	99999999	99999999	2020	99999999	3542	99999999	5045	3302	99999999	4362	3331	4537	3813	3851	3290	4595	4461	4190	4487	4386	4751	5086	5148	4591	5067	4931	4759	4863	5185
653	99999999	99999999	99999999	99999999	99999999	99999999	99999999	99999999	99999999	99999999	99999999	99999999	99999999	99999999	99999999	99999999	99999999	99999999	99999999	99999999	99999999	99999999	99999999	99999999	99999999	4835	4093	4154	99999999	4794	4856	4813	3197	4412	4245	4561	3907	4374	4351	4460	4534	4607	4979	5236	4692	4572	5568	4988	5551
654	99999999	99999999	99999999	99999999	99999999	99999999	99999999	99999999	99999999	99999999	99999999	99999999	99999999	99999999	99999999	99999999	99999999	99999999	99999999	99999999	99999999	99999999	99999999	99999999	99999999	5894	4662	5408	5512	3798	3805	2519	4188	4617	2226	3135	3901	4184	4391	4517	4746	4915	4790	4245	4626	4503	5447	5181	5114
655	99999999	99999999	99999999	99999999	99999999	99999999	99999999	99999999	99999999	99999999	99999999	99999999	99999999	99999999	99999999	99999999	99999999	99999999	99999999	99999999	99999999	99999999	99999999	99999999	99999999	99999999	4769	2624	4251	4108	4090	3727	4926	4376	3222	99999999	4285	4259	4067	4595	4947	4923	5008	5256	4780	5196	5024	4998	5166
656	99999999	99999999	99999999	99999999	99999999	99999999	99999999	99999999	99999999	99999999	99999999	99999999	99999999	99999999	99999999	99999999	99999999	99999999	99999999	99999999	99999999	2497	99999999	99999999	99999999	2914	2757	99999999	99999999	3336	3621	4330	3281	4309	4060	3999	4135	4981	4494	5055	4682	4239	5057	5214	4245	5202	4574	5132	4880
657	99999999	99999999	99999999	99999999	99999999	99999999	99999999	99999999	99999999	99999999	99999999	99999999	99999999	99999999	99999999	99999999	99999999	99999999	99999999	99999999	99999999	99999999	99999999	5757	2321	4346	99999999	99999999	3351	3404	4156	2821	4176	99999999	4644	4908	4444	4255	4808	4044	4916	5026	3934	5031	4984	4973	5160	4932	5172
658	99999999	99999999	99999999	99999999	99999999	99999999	99999999	99999999	99999999	99999999	99999999	99999999	99999999	99999999	99999999	99999999	99999999	99999999	99999999	99999999	99999999	99999999	99999999	99999999	3092	99999999	3777	5112	5026	4885	2813	4876	4124	3594	4280	3900	4287	4696	5147	4646	3967	4732	4348	4877	5208	4701	5262	5026	4959
659	99999999	99999999	99999999	99999999	99999999	99999999	99999999	99999999	99999999	99999999	99999999	99999999	99999999	99999999	99999999	99999999	99999999	99999999	99999999	99999999	99999999	99999999	99999999	99999999	4605	99999999	99999999	3383	4728	4203	99999999	4259	3601	3976	3341	3800	3957	4152	4669	4536	4922	4573	4512	4857	4056	5024	4905	5472	5200
660	99999999	99999999	99999999	99999999	99999999	99999999	99999999	99999999	99999999	99999999	99999999	99999999	99999999	99999999	99999999	99999999	99999999	99999999	99999999	99999999	99999999	99999999	99999999	99999999	99999999	99999999	4827	3943	4280	4141	2823	4198	2576	3875	3965	4362	4344	4239	4169	4641	4221	4731	4937	5070	4708	4689	5132	5034	5152
661	99999999	99999999	99999999	99999999	99999999	99999999	99999999	99999999	99999999	99999999	99999999	99999999	99999999	99999999	99999999	337	99999999	99999999	99999999	99999999	99999999	99999999	99999999	99999999	99999999	99999999	2802	99999999	3813	4206	4230	4127	4140	3860	4122	3800	4539	4561	4744	4780	5105	4473	5038	5352	4808	4569	5092	5219	4485
662	99999999	99999999	99999999	99999999	99999999	99999999	99999999	99999999	99999999	99999999	99999999	99999999	99999999	99999999	99999999	99999999	99999999	99999999	99999999	99999999	99999999	3111	99999999	99999999	3763	99999999	5512	99999999	4174	4762	3184	3789	3758	3395	4236	4497	4225	4843	4351	4458	4450	4979	4634	4780	5302	4846	5396	5100	5013
663	99999999	99999999	99999999	99999999	99999999	99999999	99999999	99999999	99999999	99999999	99999999	99999999	99999999	99999999	99999999	99999999	99999999	99999999	99999999	99999999	99999999	99999999	3526	4625	2414	3756	3143	4326	3840	99999999	4122	3969	4189	4301	4882	4158	4128	4194	4565	4833	4503	4997	4550	4243	5054	5179	4718	5453	5014
664	99999999	99999999	99999999	99999999	99999999	99999999	99999999	99999999	99999999	99999999	99999999	99999999	99999999	99999999	99999999	99999999	99999999	99999999	99999999	99999999	99999999	99999999	99999999	99999999	99999999	99999999	99999999	3827	3701	99999999	99999999	4405	4373	3408	3839	4416	4830	4558	4282	4242	4809	4998	4843	4471	4609	5439	5411	5259	4960
665	99999999	99999999	99999999	99999999	99999999	99999999	99999999	99999999	99999999	99999999	99999999	99999999	99999999	99999999	99999999	99999999	99999999	99999999	99999999	99999999	99999999	99999999	99999999	3347	99999999	4112	99999999	3645	2285	3349	4196	3918	4083	4101	4247	5175	4794	4437	4878	4105	4324	5096	4555	5117	4763	4825	4920	5608	5406
666	99999999	99999999	99999999	99999999	99999999	99999999	99999999	99999999	99999999	99999999	99999999	99999999	99999999	99999999	99999999	99999999	99999999	99999999	99999999	99999999	99999999	99999999	99999999	99999999	99999999	99999999	4734	99999999	4788	4507	3501	4040	4364	4121	3232	4353	5094	4091	4351	4642	5000	4864	4669	5038	5008	5000	4776	4510	4889
667	99999999	99999999	99999999	99999999	99999999	99999999	99999999	99999999	99999999	99999999	99999999	99999999	99999999	99999999	99999999	99999999	99999999	99999999	99999999	99999999	99999999	99999999	99999999	99999999	99999999	4699	3620	3881	3375	4838	4493	3722	4321	4767	4150	4495	3958	4758	4083	4362	4679	4652	5238	5028	4920	4939	5621	4773	5124
668	99999999	99999999	99999999	99999999	99999999	99999999	99999999	99999999	99999999	99999999	99999999	99999999	99999999	99999999	99999999	99999999	99999999	99999999	99999999	99999999	99999999	99999999	3203	4516	4915	4215	99999999	5479	3950	4125	4342	3947	6617	4159	1697	3853	3872	4524	4682	4398	4184	4593	4879	5204	4748	4792	5587	4992	5474
669	99999999	99999999	99999999	99999999	99999999	99999999	99999999	99999999	99999999	99999999	99999999	99999999	99999999	99999999	99999999	99999999	99999999	99999999	99999999	99999999	99999999	99999999	99999999	99999999	99999999	99999999	99999999	2986	99999999	4031	3509	5018	3599	3798	3140	4165	5041	4133	4431	4359	4785	4380	4174	4911	4650	4424	5026	5290	5441
670	99999999	99999999	99999999	99999999	99999999	99999999	99999999	99999999	99999999	99999999	99999999	99999999	99999999	99999999	99999999	99999999	99999999	99999999	99999999	99999999	99999999	99999999	4077	4255	99999999	99999999	3088	3435	3538	99999999	4465	3051	4039	4141	4011	4440	4844	4526	4492	3831	4969	4255	5131	5370	5275	4946	5094	5076	4948
671	99999999	99999999	99999999	99999999	99999999	99999999	99999999	99999999	99999999	99999999	99999999	99999999	99999999	99999999	99999999	99999999	99999999	99999999	99999999	99999999	99999999	99999999	99999999	99999999	99999999	3929	99999999	4062	4010	4926	4565	4029	3901	4650	4524	4376	4722	4890	4211	4617	4557	4785	4841	5071	4939	5304	4875	4911	4343
672	99999999	99999999	99999999	99999999	99999999	99999999	99999999	99999999	99999999	99999999	99999999	99999999	99999999	99999999	99999999	99999999	99999999	99999999	99999999	99999999	99999999	99999999	8037	2064	99999999	5155	6637	3432	3715	2356	4212	2789	99999999	4590	4279	3728	4706	4162	4265	4325	5021	4405	4784	5327	5261	4917	5193	4998	5162
673	99999999	99999999	99999999	99999999	99999999	99999999	99999999	99999999	99999999	99999999	99999999	99999999	99999999	99999999	99999999	99999999	99999999	99999999	99999999	99999999	99999999	99999999	99999999	99999999	99999999	1849	4402	99999999	99999999	4271	99999999	5318	2507	4297	4254	3823	4027	4173	4461	4765	4102	4243	4956	4565	5205	4897	5109	4606	5177
674	99999999	99999999	99999999	99999999	99999999	99999999	99999999	99999999	99999999	99999999	99999999	99999999	99999999	99999999	99999999	99999999	99999999	99999999	99999999	99999999	99999999	99999999	99999999	5324	3404	99999999	99999999	3793	4482	4450	3690	4575	3577	4502	4382	4514	4174	3998	4325	4803	4621	4508	4407	4940	5280	4953	5314	4961	5741
675	99999999	99999999	99999999	99999999	99999999	99999999	99999999	442	99999999	99999999	99999999	99999999	99999999	99999999	99999999	99999999	99999999	99999999	99999999	99999999	99999999	99999999	99999999	99999999	99999999	99999999	99999999	99999999	4583	4247	3874	4374	4054	4315	4077	4540	3371	4225	4633	4630	4576	4266	4815	4881	4991	5022	4870	4775	5267
676	99999999	99999999	99999999	99999999	99999999	99999999	99999999	99999999	99999999	99999999	99999999	99999999	99999999	99999999	99999999	99999999	99999999	99999999	99999999	3067	99999999	99999999	99999999	99999999	99999999	99999999	2916	3678	99999999	3966	4173	5111	4459	4595	4031	3977	3992	4030	3946	4702	4780	4553	4818	4762	5063	5153	4847	5348	5362
677	99999999	99999999	99999999	99999999	99999999	99999999	99999999	99999999	99999999	99999999	99999999	99999999	99999999	99999999	99999999	99999999	99999999	99999999	99999999	99999999	99999999	99999999	99999999	99999999	99999999	3338	2418	4107	3036	2726	4464	3222	3988	4430	4118	4712	4112	4170	4086	4481	4984	4943	4886	5487	4848	5275	5234	4814	5147
678	99999999	99999999	99999999	99999999	99999999	99999999	99999999	99999999	99999999	99999999	99999999	99999999	99999999	99999999	99999999	99999999	99999999	99999999	99999999	99999999	99999999	3272	3934	99999999	99999999	99999999	99999999	4184	4021	4001	3752	3504	4362	3646	4104	3064	4245	4581	4751	4837	4728	3237	4615	3944	4807	4884	4970	4998	5150
679	99999999	99999999	99999999	99999999	99999999	99999999	99999999	99999999	99999999	99999999	99999999	99999999	99999999	99999999	99999999	99999999	99999999	99999999	99999999	99999999	4022	3756	99999999	99999999	3424	99999999	4055	2373	3223	2887	4438	2411	4462	4103	4254	4139	3239	5110	4571	4720	4459	4413	5162	4618	4568	5444	4951	5191	5112
680	99999999	99999999	294	99999999	99999999	99999999	99999999	99999999	99999999	99999999	99999999	99999999	99999999	99999999	99999999	99999999	99999999	99999999	99999999	99999999	99999999	99999999	99999999	99999999	99999999	3553	4777	3478	4709	4419	99999999	4569	5235	4714	3951	3192	4060	4410	4605	4085	4992	4440	4500	4857	5351	4822	5106	5322	5205
681	99999999	99999999	99999999	99999999	99999999	99999999	99999999	99999999	99999999	99999999	99999999	99999999	99999999	99999999	99999999	99999999	99999999	99999999	99999999	99999999	99999999	99999999	2782	99999999	99999999	99999999	99999999	99999999	3873	3809	3599	99999999	4443	4138	4382	4058	4009	4475	4906	4171	4295	4533	4798	5062	4867	5446	5063	5368	4934
682	99999999	99999999	99999999	99999999	99999999	99999999	99999999	99999999	99999999	99999999	99999999	99999999	99999999	99999999	99999999	99999999	99999999	99999999	99999999	99999999	99999999	99999999	99999999	99999999	974	99999999	2402	99999999	4235	3079	3807	4140	99999999	3523	4498	4490	4471	4248	4511	3913	5096	3924	4430	4838	5311	4683	5204	5504	5636
683	99999999	99999999	99999999	99999999	99999999	99999999	99999999	99999999	99999999	99999999	99999999	99999999	99999999	99999999	99999999	99999999	99999999	99999999	99999999	99999999	99999999	99999999	99999999	2533	3860	99999999	99999999	99999999	99999999	4210	99999999	3978	3864	3949	4395	4538	4042	4283	4546	4454	4527	4436	4977	4864	4509	5000	4935	5090	4785
684	99999999	99999999	99999999	99999999	99999999	99999999	99999999	99999999	99999999	99999999	99999999	99999999	99999999	99999999	99999999	99999999	99999999	99999999	99999999	99999999	99999999	99999999	99999999	99999999	4310	3671	3206	4539	99999999	2218	3456	5204	3747	4025	3773	4911	4400	4166	4664	4766	4758	4822	4910	4930	4928	4771	5001	5161	5255
685	99999999	99999999	99999999	99999999	99999999	99999999	99999999	99999999	99999999	99999999	99999999	99999999	99999999	99999999	99999999	99999999	99999999	99999999	99999999	99999999	99999999	99999999	5613	99999999	3010	99999999	99999999	5034	5241	99999999	4363	4168	99999999	3434	3066	3906	4358	4779	4821	4285	4888	4720	4999	5011	4826	4987	5152	4861	4826
686	99999999	99999999	99999999	99999999	99999999	99999999	99999999	99999999	99999999	99999999	99999999	99999999	99999999	99999999	99999999	99999999	99999999	99999999	99999999	99999999	99999999	99999999	99999999	99999999	5244	99999999	4625	99999999	4448	3014	4457	1863	3399	4014	4010	4423	4211	4295	4362	5051	4590	4599	4946	5058	5101	4777	5286	4754	5531
687	99999999	99999999	99999999	99999999	99999999	99999999	99999999	99999999	99999999	99999999	99999999	99999999	99999999	99999999	99999999	99999999	99999999	99999999	99999999	99999999	99999999	99999999	99999999	99999999	99999999	3586	4658	3540	3283	3938	5773	3863	4272	4243	4663	4853	4465	4924	5070	5085	4487	4777	4402	4915	4691	4555	4917	5377	5078
688	99999999	99999999	99999999	99999999	99999999	99999999	99999999	99999999	99999999	99999999	99999999	99999999	99999999	99999999	99999999	99999999	99999999	99999999	99999999	99999999	99999999	99999999	1982	4655	99999999	6255	5242	4559	99999999	4549	99999999	3918	3504	4392	4292	3811	4246	4328	4682	4766	4426	4659	4606	4942	4797	4840	5223	5337	4782
689	99999999	99999999	99999999	99999999	99999999	99999999	99999999	99999999	99999999	99999999	99999999	99999999	99999999	99999999	99999999	99999999	99999999	99999999	99999999	99999999	1834	99999999	3108	5049	99999999	3014	4004	99999999	3801	4488	5794	4164	3533	3369	4418	4166	4084	4642	4502	4975	4843	4830	5143	4694	4447	4547	4976	5353	4963
690	99999999	99999999	99999999	99999999	99999999	99999999	99999999	99999999	99999999	99999999	99999999	99999999	99999999	99999999	99999999	99999999	99999999	99999999	99999999	99999999	99999999	99999999	2996	1134	99999999	4186	3258	3807	4362	4206	5981	4274	4555	4073	4432	4623	4775	4468	4457	4232	4276	5435	5024	4956	4694	5596	4355	4987	4583
691	99999999	99999999	99999999	99999999	99999999	99999999	99999999	99999999	99999999	99999999	99999999	99999999	99999999	99999999	99999999	99999999	99999999	99999999	99999999	99999999	99999999	99999999	99999999	99999999	4830	3155	99999999	99999999	4188	5337	4262	3841	4035	4289	4261	4436	4170	4317	4324	4499	4199	4642	4992	4690	5017	5528	5318	5392	5112
692	99999999	99999999	99999999	99999999	99999999	99999999	99999999	99999999	99999999	99999999	99999999	99999999	99999999	99999999	99999999	99999999	99999999	99999999	99999999	99999999	99999999	99999999	99999999	99999999	2298	3741	99999999	3418	5440	4228	3488	3910	4107	5892	3694	4619	4461	4818	3529	4456	4396	4183	5037	4843	4642	5035	5313	4792	5058
693	99999999	99999999	99999999	99999999	99999999	99999999	99999999	99999999	99999999	99999999	99999999	99999999	99999999	99999999	99999999	99999999	99999999	99999999	99999999	99999999	99999999	99999999	99999999	5636	99999999	3742	4353	99999999	99999999	4088	4312	99999999	3599	3589	4151	4719	4145	3934	4346	4304	4412	4416	4438	5615	5514	5511	5467	5295	5017
694	99999999	99999999	99999999	99999999	99999999	99999999	99999999	99999999	99999999	99999999	99999999	99999999	99999999	99999999	99999999	99999999	99999999	99999999	99999999	1398	99999999	1101	99999999	99999999	99999999	99999999	99999999	99999999	3829	99999999	3606	4093	2842	4428	3748	4607	4652	4162	4556	5275	4839	4871	4661	4647	4821	4909	4772	4897	5206
695	99999999	99999999	99999999	99999999	99999999	99999999	99999999	99999999	99999999	99999999	99999999	99999999	99999999	99999999	99999999	99999999	99999999	99999999	99999999	99999999	99999999	99999999	99999999	99999999	99999999	2823	99999999	3691	3743	4567	4501	4709	3608	4157	4199	4186	4030	4293	4698	4568	4268	5033	4462	4254	4964	4648	5316	4410	5113
696	99999999	99999999	99999999	99999999	99999999	99999999	99999999	99999999	99999999	99999999	99999999	99999999	99999999	99999999	99999999	99999999	99999999	99999999	99999999	99999999	99999999	3709	99999999	99999999	99999999	99999999	99999999	3131	4925	4566	3776	99999999	4214	4659	4057	4807	4720	4276	4221	4836	5272	4882	4452	4791	4536	4603	4435	5142	4817
697	99999999	99999999	99999999	99999999	99999999	99999999	99999999	99999999	99999999	99999999	99999999	99999999	99999999	99999999	99999999	99999999	99999999	99999999	99999999	99999999	99999999	99999999	99999999	5674	99999999	4894	5160	4622	2846	99999999	4436	1247	3593	4577	3917	4391	3969	4448	4879	4645	4805	4907	4872	5032	4398	5228	5337	4299	4951
698	99999999	99999999	99999999	99999999	99999999	99999999	99999999	99999999	99999999	99999999	99999999	99999999	99999999	99999999	99999999	99999999	99999999	99999999	99999999	99999999	99999999	99999999	99999999	99999999	99999999	99999999	4756	4419	5580	99999999	99999999	4497	4461	4068	3892	4373	4164	4249	5416	3578	4343	4474	4931	4570	4915	4718	4916	4894	5559
699	99999999	99999999	99999999	99999999	99999999	99999999	99999999	99999999	99999999	99999999	99999999	99999999	99999999	99999999	99999999	99999999	99999999	99999999	99999999	99999999	99999999	2992	99999999	99999999	3459	99999999	99999999	3846	2801	4458	4847	4285	99999999	4693	4491	3332	4374	4730	5045	4897	4199	4655	4769	5100	5057	4899	5317	5146	5275
700	99999999	99999999	99999999	99999999	99999999	99999999	99999999	99999999	99999999	99999999	99999999	99999999	1133	99999999	99999999	99999999	99999999	99999999	99999999	99999999	99999999	99999999	99999999	99999999	99999999	99999999	4974	2278	3863	4094	3754	3325	4047	3564	3660	3929	3956	4314	4609	5068	4876	4716	4962	4932	5172	5263	5008	4849	4632
701	99999999	99999999	99999999	99999999	99999999	99999999	99999999	99999999	99999999	99999999	99999999	99999999	99999999	99999999	99999999	99999999	99999999	99999999	99999999	99999999	99999999	99999999	2104	99999999	5019	99999999	99999999	4399	5249	5177	4143	4544	3755	5434	4052	4212	2952	4639	4507	4600	4647	3940	4791	4329	5230	5343	5082	5164	5021
702	99999999	99999999	99999999	99999999	99999999	99999999	99999999	99999999	99999999	99999999	99999999	99999999	99999999	99999999	99999999	99999999	99999999	99999999	99999999	2219	99999999	99999999	99999999	4706	99999999	4164	99999999	99999999	99999999	3170	4254	4593	4698	3776	4721	4548	4865	4795	4246	5179	4654	4811	4614	4835	5114	5167	5159	4697	5161
703	99999999	99999999	99999999	99999999	99999999	99999999	99999999	99999999	99999999	99999999	99999999	99999999	99999999	99999999	99999999	99999999	99999999	99999999	99999999	99999999	99999999	1465	99999999	99999999	99999999	99999999	99999999	3516	99999999	99999999	4365	4577	4080	4045	4624	4081	4403	4427	4515	4797	4751	4730	4610	5305	4533	4928	5079	4827	5159
704	99999999	99999999	99999999	99999999	99999999	99999999	99999999	99999999	99999999	99999999	99999999	99999999	99999999	99999999	99999999	99999999	99999999	99999999	99999999	99999999	99999999	99999999	99999999	99999999	99999999	99999999	2695	4158	4699	3886	4268	4374	4379	3453	4722	4178	4545	4968	4402	4846	4983	5292	5066	4790	4637	4930	5152	5680	5085
705	99999999	99999999	99999999	99999999	99999999	99999999	99999999	99999999	99999999	99999999	99999999	99999999	99999999	99999999	99999999	99999999	99999999	99999999	99999999	99999999	2825	99999999	4523	99999999	5554	3771	3874	3703	3723	3642	3591	4006	3602	2645	2599	4360	4158	4669	4110	4385	4705	4560	4983	5525	4443	5201	5044	5266	4423
706	99999999	99999999	99999999	99999999	99999999	99999999	99999999	99999999	99999999	99999999	99999999	99999999	99999999	99999999	99999999	99999999	99999999	99999999	99999999	99999999	99999999	99999999	99999999	99999999	6812	3285	1853	99999999	5001	99999999	3282	3746	4250	99999999	4501	3941	4253	4700	4454	4935	4309	4826	4690	4492	4669	5375	4688	4742	4866
707	99999999	99999999	99999999	99999999	99999999	99999999	99999999	300	99999999	99999999	99999999	99999999	99999999	99999999	99999999	99999999	99999999	99999999	99999999	99999999	99999999	99999999	99999999	99999999	4697	99999999	99999999	3780	3752	4749	5138	3670	4111	3557	4292	4279	4676	4256	4952	4806	4529	4374	4896	4776	5093	5476	5055	4464	5225
708	99999999	99999999	99999999	99999999	99999999	99999999	99999999	99999999	99999999	99999999	99999999	99999999	99999999	99999999	99999999	99999999	99999999	99999999	895	99999999	99999999	99999999	99999999	99999999	3536	3949	3268	4094	4262	3939	99999999	2551	4367	99999999	4239	4745	3971	4327	4156	4438	4205	5193	4960	4776	5348	5241	5222	4754	5421
709	99999999	99999999	99999999	99999999	99999999	99999999	99999999	99999999	99999999	99999999	99999999	99999999	99999999	99999999	99999999	99999999	99999999	99999999	99999999	99999999	99999999	99999999	99999999	99999999	99999999	4023	99999999	4111	3925	99999999	3525	99999999	4627	4240	4523	3982	4635	4182	3234	4799	4655	4592	4654	5234	5527	4846	5004	5332	5259
710	99999999	99999999	99999999	99999999	99999999	99999999	99999999	99999999	99999999	99999999	99999999	99999999	99999999	99999999	99999999	99999999	99999999	99999999	99999999	99999999	99999999	99999999	99999999	4999	3168	2653	99999999	3735	3623	99999999	4017	3438	3946	3738	4373	3701	4080	4335	4152	4383	4849	4249	4514	4904	4546	4951	5177	5387	5018
711	99999999	99999999	99999999	99999999	99999999	99999999	99999999	99999999	99999999	99999999	99999999	99999999	99999999	99999999	99999999	99999999	99999999	99999999	99999999	99999999	99999999	99999999	99999999	99999999	99999999	4097	4159	5872	4859	4131	3673	4115	3761	5070	4414	3501	4052	4457	4133	4406	4759	5181	4764	4768	4950	5339	4814	5721	4488
712	99999999	99999999	99999999	99999999	99999999	99999999	99999999	99999999	99999999	99999999	99999999	99999999	99999999	99999999	99999999	99999999	99999999	99999999	99999999	99999999	99999999	1842	99999999	99999999	99999999	99999999	3027	99999999	3732	1963	4859	4679	4597	4157	3866	4709	4099	4090	4490	4587	4600	5484	4746	4893	5208	5340	5037	4709	5272
713	99999999	99999999	99999999	99999999	99999999	99999999	99999999	99999999	99999999	99999999	99999999	99999999	99999999	99999999	99999999	99999999	99999999	99999999	99999999	99999999	99999999	99999999	99999999	99999999	99999999	99999999	4037	4626	99999999	5046	3950	4515	4584	4760	3906	4438	3784	4849	4364	4716	4862	5000	4669	4751	5037	5390	4958	5317	5454
714	99999999	99999999	99999999	99999999	99999999	99999999	99999999	99999999	99999999	99999999	99999999	99999999	99999999	99999999	99999999	99999999	99999999	99999999	99999999	99999999	1947	99999999	99999999	99999999	99999999	99999999	99999999	3972	3987	3685	4135	3839	4056	3618	4195	2059	3997	3943	4567	4655	5216	4100	5216	4999	4629	5058	5131	5227	4904
715	99999999	99999999	99999999	99999999	99999999	99999999	99999999	99999999	99999999	99999999	99999999	99999999	99999999	99999999	99999999	99999999	99999999	99999999	738	99999999	99999999	99999999	3790	4004	99999999	4316	3445	4012	4484	3602	3640	3811	4120	3737	4630	2685	4556	4780	4605	4133	4440	4850	4851	4703	4517	5018	5406	5224	5156
716	99999999	99999999	99999999	99999999	99999999	85	99999999	99999999	99999999	99999999	99999999	99999999	99999999	99999999	99999999	99999999	99999999	99999999	1243	99999999	99999999	99999999	99999999	99999999	99999999	4901	99999999	2643	3773	3573	4619	4155	3576	5365	4326	4506	4273	4362	4479	4879	4357	4257	5370	4508	4594	4813	5388	4951	5354
717	99999999	99999999	99999999	99999999	99999999	99999999	99999999	99999999	99999999	99999999	99999999	99999999	99999999	99999999	99999999	99999999	99999999	99999999	99999999	99999999	99999999	99999999	2089	4554	99999999	4612	99999999	4338	3679	4833	4198	4277	3379	4482	4562	4261	4199	4756	4941	4548	4920	4942	4537	5027	5297	4755	4759	4994	5212
718	99999999	99999999	99999999	99999999	99999999	99999999	99999999	99999999	99999999	99999999	99999999	99999999	99999999	99999999	99999999	99999999	99999999	99999999	99999999	99999999	99999999	99999999	99999999	99999999	99999999	2770	4456	4978	99999999	99999999	3548	5286	3876	3624	3952	4426	4181	4223	3955	4594	4997	4880	4885	5031	4946	4366	4969	5144	4910
719	99999999	99999999	99999999	99999999	99999999	99999999	99999999	99999999	99999999	99999999	99999999	99999999	99999999	99999999	99999999	99999999	99999999	99999999	99999999	99999999	99999999	99999999	99999999	99999999	3037	2527	4531	2633	3534	3800	4053	4055	5166	4262	4290	4266	4043	3680	4716	4636	4976	4724	4462	4939	4727	4545	5028	5235	4976
720	99999999	99999999	99999999	99999999	99999999	99999999	99999999	99999999	99999999	99999999	99999999	99999999	99999999	99999999	99999999	99999999	99999999	99999999	99999999	99999999	99999999	99999999	99999999	99999999	99999999	4488	99999999	99999999	3916	99999999	3574	3771	4497	4602	4316	4178	4655	4274	4812	4461	4447	5337	4797	4968	4955	5276	5022	5307	5318
721	99999999	99999999	99999999	99999999	99999999	99999999	99999999	99999999	99999999	99999999	99999999	99999999	99999999	99999999	99999999	99999999	99999999	3178	99999999	99999999	99999999	99999999	99999999	99999999	99999999	3811	99999999	2629	99999999	99999999	3990	4666	4125	4248	4250	3768	4477	4099	4532	4690	4539	5128	4773	5411	4582	5473	4971	5043	5113
722	99999999	99999999	99999999	99999999	99999999	99999999	99999999	99999999	99999999	99999999	99999999	99999999	99999999	99999999	99999999	99999999	99999999	99999999	99999999	99999999	99999999	99999999	3092	3336	4767	99999999	2841	4585	99999999	99999999	3486	4691	4216	4053	3973	4492	4023	4491	4360	2764	4648	5247	5469	4961	5023	4905	5355	4770	5599
723	99999999	99999999	99999999	99999999	99999999	99999999	99999999	99999999	99999999	99999999	99999999	99999999	99999999	99999999	99999999	99999999	99999999	99999999	99999999	99999999	99999999	99999999	99999999	99999999	99999999	3083	3723	3888	99999999	4107	3891	4465	4304	3765	4651	4534	4246	4348	4508	4579	4316	4852	4520	5232	4930	5279	5418	4852	5216
724	99999999	99999999	99999999	99999999	99999999	99999999	99999999	99999999	99999999	99999999	99999999	99999999	99999999	99999999	99999999	99999999	99999999	99999999	99999999	99999999	99999999	99999999	99999999	99999999	99999999	99999999	99999999	3316	99999999	4245	4474	4182	4269	3870	3942	4576	4974	4005	4279	4330	5191	4752	5036	4846	4930	5032	5001	4707	4596
725	99999999	99999999	99999999	99999999	99999999	99999999	99999999	99999999	99999999	99999999	99999999	99999999	99999999	99999999	99999999	99999999	99999999	99999999	99999999	99999999	99999999	5291	99999999	3160	99999999	99999999	99999999	99999999	848	4795	3649	3890	3749	4575	4582	4424	4127	4465	4840	4479	4640	4768	4220	5805	5174	4608	5336	4696	4930
726	99999999	99999999	99999999	99999999	99999999	99999999	99999999	99999999	99999999	99999999	99999999	99999999	99999999	99999999	99999999	99999999	99999999	99999999	99999999	99999999	99999999	99999999	99999999	99999999	99999999	5273	4713	99999999	2922	2019	3934	3524	4358	3906	4669	2298	4521	4715	3606	4531	5476	5043	5008	4724	4819	4174	5021	4645	4771
727	99999999	99999999	99999999	99999999	99999999	99999999	99999999	99999999	99999999	99999999	99999999	99999999	99999999	99999999	99999999	99999999	99999999	99999999	99999999	99999999	99999999	99999999	2600	4130	99999999	99999999	3673	5626	4753	4494	4899	3145	4383	4328	4324	2783	4701	4004	4553	4271	5180	4984	4163	4570	5332	5088	5269	5136	5032
728	99999999	99999999	99999999	99999999	99999999	99999999	99999999	99999999	99999999	99999999	99999999	99999999	99999999	99999999	99999999	99999999	99999999	99999999	99999999	99999999	2650	99999999	2658	99999999	99999999	1950	99999999	6471	99999999	3765	3149	4277	3788	4110	3477	4399	4318	4083	4770	4303	4326	4770	4701	4624	4519	4598	4784	4894	4643
729	99999999	99999999	99999999	99999999	99999999	99999999	99999999	99999999	99999999	99999999	99999999	99999999	99999999	99999999	99999999	99999999	99999999	99999999	99999999	99999999	99999999	99999999	99999999	2586	99999999	99999999	99999999	4147	4933	99999999	3936	3900	4082	99999999	4219	4369	3853	4068	4484	4162	5103	4558	4781	5221	4814	5275	5016	5100	5005
730	99999999	99999999	99999999	99999999	99999999	99999999	99999999	99999999	99999999	99999999	99999999	99999999	99999999	99999999	99999999	99999999	99999999	99999999	99999999	99999999	99999999	99999999	99999999	99999999	99999999	3413	99999999	4844	4855	4270	3213	3619	4206	4317	4522	3488	99999999	4553	4500	4461	4340	4622	4301	5416	4942	5213	4930	5468	5442
731	99999999	99999999	99999999	99999999	99999999	99999999	99999999	99999999	99999999	99999999	99999999	99999999	99999999	99999999	99999999	99999999	99999999	99999999	99999999	99999999	99999999	2251	99999999	3677	99999999	4190	5180	3197	2322	3961	4619	4953	3820	4155	3961	3569	4411	4243	4529	5298	4582	4586	4817	4337	5200	5135	4911	4992	4921
732	99999999	99999999	99999999	99999999	99999999	99999999	99999999	99999999	99999999	99999999	99999999	99999999	99999999	99999999	99999999	99999999	99999999	99999999	99999999	99999999	99999999	99999999	99999999	99999999	6572	99999999	99999999	99999999	4532	3430	99999999	4110	3834	4691	4440	4139	4501	4602	4048	4554	4892	4812	4274	4563	4577	5322	5106	4806	5462
733	99999999	99999999	99999999	99999999	99999999	99999999	99999999	99999999	99999999	99999999	99999999	99999999	99999999	99999999	99999999	99999999	99999999	99999999	99999999	99999999	99999999	99999999	99999999	99999999	5693	3386	99999999	99999999	3566	3875	3559	4588	3994	4119	4856	4434	4485	4316	4922	4373	4870	4781	4702	4989	5080	4742	4798	5473	5322
734	99999999	99999999	99999999	99999999	99999999	99999999	99999999	99999999	99999999	99999999	99999999	99999999	99999999	99999999	99999999	99999999	99999999	99999999	99999999	99999999	4288	99999999	99999999	3296	4369	2516	4005	4241	99999999	3975	4136	99999999	3783	4353	5254	4294	3998	4841	4528	4522	4561	4847	4613	4960	4802	4746	4927	5320	5296
735	99999999	99999999	99999999	99999999	99999999	99999999	99999999	99999999	99999999	99999999	99999999	99999999	99999999	99999999	99999999	99999999	99999999	99999999	99999999	99999999	99999999	99999999	99999999	99999999	4543	99999999	2666	4308	3816	2988	3586	4783	4832	2970	4348	3815	4573	4231	4226	4426	4212	5017	4892	5051	4896	5178	4896	4654	4871
736	99999999	99999999	99999999	99999999	99999999	99999999	99999999	99999999	99999999	99999999	99999999	99999999	99999999	99999999	99999999	99999999	99999999	99999999	99999999	99999999	99999999	4363	99999999	1382	5393	3773	4086	2977	3968	4721	4648	4082	3156	3918	3678	4373	3885	4248	4469	4268	4379	4902	4775	4658	4741	4753	5075	4837	4902
737	99999999	99999999	99999999	99999999	99999999	99999999	99999999	99999999	99999999	99999999	99999999	99999999	99999999	99999999	99999999	99999999	99999999	99999999	99999999	99999999	99999999	99999999	99999999	4125	99999999	99999999	3411	99999999	3650	4121	4716	3983	3701	4166	3943	3714	4088	4644	4555	3944	4827	4629	4957	4676	4720	4391	5022	4706	3912
738	99999999	99999999	99999999	99999999	99999999	99999999	99999999	99999999	99999999	99999999	99999999	99999999	99999999	99999999	99999999	99999999	99999999	99999999	99999999	99999999	99999999	99999999	1662	99999999	4657	2156	99999999	99999999	99999999	4514	3739	3615	4240	3003	4087	4121	4309	4222	4274	5048	4216	4727	5088	5369	4565	4807	5155	5011	4738
739	99999999	99999999	99999999	99999999	99999999	99999999	99999999	99999999	99999999	99999999	99999999	99999999	99999999	99999999	99999999	99999999	99999999	99999999	99999999	99999999	99999999	2134	99999999	99999999	3478	99999999	3378	2815	5583	4186	4521	3384	3660	5702	4355	4497	3806	4324	4485	4972	4880	4956	4584	4861	4664	5159	5633	5082	5262
740	99999999	99999999	99999999	99999999	99999999	99999999	99999999	99999999	99999999	99999999	99999999	99999999	99999999	1136	99999999	99999999	99999999	99999999	99999999	99999999	99999999	99999999	99999999	99999999	3187	3822	5248	99999999	4844	99999999	3764	4250	4366	3990	4216	4309	3867	3873	4440	4636	4996	4483	5347	5333	4777	4767	5117	4572	5353
741	99999999	99999999	99999999	99999999	99999999	99999999	99999999	99999999	99999999	99999999	99999999	99999999	99999999	99999999	99999999	99999999	99999999	99999999	99999999	99999999	99999999	99999999	99999999	99999999	99999999	2704	2596	99999999	4146	3399	4247	4214	4364	3868	3909	4279	4316	5050	5083	4750	4641	4401	4868	4487	5042	4954	5273	5196	4774
742	99999999	99999999	99999999	99999999	99999999	99999999	99999999	99999999	99999999	99999999	99999999	99999999	99999999	99999999	99999999	99999999	99999999	99999999	99999999	99999999	99999999	1242	99999999	1255	99999999	4870	3108	4296	4107	5153	3627	3979	4716	4163	4212	3456	3996	4480	4606	4451	4598	4650	5041	4390	5068	4811	5358	5191	5223
743	99999999	99999999	99999999	99999999	99999999	99999999	99999999	99999999	99999999	99999999	99999999	99999999	99999999	99999999	99999999	99999999	99999999	99999999	99999999	99999999	99999999	99999999	99999999	99999999	99999999	99999999	2760	3940	99999999	1563	3942	3626	4433	4055	4598	4366	4647	4369	4820	4736	5055	4853	4873	5195	5007	4904	5089	5038	5600
744	99999999	99999999	99999999	99999999	99999999	99999999	99999999	99999999	99999999	99999999	99999999	99999999	99999999	99999999	99999999	99999999	99999999	99999999	99999999	1799	99999999	99999999	99999999	1938	3762	4729	3828	4049	3083	4015	99999999	3281	4104	3698	4814	7650	4292	4432	4944	4857	4245	5569	4986	4993	4607	5548	5378	4704	5227
745	99999999	99999999	99999999	99999999	99999999	99999999	99999999	99999999	99999999	99999999	99999999	99999999	99999999	99999999	99999999	99999999	99999999	99999999	99999999	99999999	99999999	99999999	99999999	99999999	99999999	99999999	99999999	4088	4026	3832	99999999	3652	99999999	4879	4197	4226	4963	4748	4163	4097	4754	4666	4426	4494	5036	4914	5169	4940	5161
746	99999999	99999999	99999999	99999999	99999999	99999999	99999999	99999999	99999999	99999999	99999999	99999999	867	99999999	99999999	99999999	99999999	99999999	99999999	99999999	99999999	2692	99999999	99999999	99999999	4621	3086	99999999	5251	99999999	3882	4119	4240	4286	4428	4583	4463	4171	4773	4833	4190	4114	4926	4918	4696	4455	5419	4982	5157
747	99999999	99999999	99999999	99999999	99999999	99999999	99999999	99999999	99999999	99999999	99999999	99999999	99999999	99999999	99999999	99999999	99999999	99999999	99999999	99999999	99999999	99999999	99999999	99999999	99999999	99999999	99999999	99999999	3192	3256	3956	3730	4384	3765	2117	4546	1999	4827	4605	4584	4239	4662	4742	4905	4445	5528	4461	5159	5005
748	99999999	36	99999999	99999999	99999999	99999999	99999999	99999999	99999999	99999999	99999999	99999999	99999999	99999999	99999999	99999999	99999999	99999999	99999999	2436	99999999	99999999	99999999	4074	99999999	2161	4365	99999999	3321	1897	4245	3705	4029	4625	4847	3684	4632	4055	4625	4533	4432	4863	5183	4861	5152	4938	5046	5172	5216
749	99999999	99999999	99999999	99999999	99999999	99999999	99999999	99999999	99999999	99999999	99999999	99999999	99999999	99999999	99999999	99999999	99999999	99999999	99999999	2642	99999999	99999999	99999999	4271	99999999	99999999	4604	99999999	4707	99999999	4922	4029	4298	99999999	3933	4839	4195	4487	4437	5455	4658	5185	4383	5117	4840	4685	5311	5228	5113
750	99999999	99999999	99999999	99999999	99999999	99999999	99999999	99999999	99999999	99999999	99999999	99999999	99999999	99999999	99999999	99999999	99999999	99999999	99999999	99999999	99999999	99999999	99999999	99999999	99999999	5359	3848	6388	99999999	3975	4611	3105	4143	2764	4993	4888	4704	4059	4672	4498	4838	4438	5112	4950	5037	4960	5065	4959	5227
751	99999999	99999999	99999999	99999999	99999999	99999999	99999999	99999999	99999999	99999999	99999999	99999999	99999999	313	99999999	99999999	99999999	99999999	99999999	99999999	99999999	99999999	4214	99999999	4729	99999999	3960	3603	4116	3761	3857	3784	4047	3712	3748	4617	4821	3999	4713	3591	4754	4641	5083	4259	5015	5049	4859	5274	4734
752	99999999	99999999	99999999	99999999	99999999	99999999	99999999	99999999	99999999	99999999	99999999	99999999	99999999	99999999	99999999	99999999	99999999	99999999	99999999	99999999	99999999	99999999	99999999	99999999	2749	2789	2488	2551	3688	4401	4264	3503	3318	3885	3456	4347	3928	4958	4258	4632	4271	4268	4792	4896	5084	4922	5047	5040	5354
753	99999999	99999999	99999999	99999999	99999999	99999999	99999999	99999999	99999999	99999999	99999999	99999999	99999999	99999999	99999999	99999999	99999999	99999999	99999999	99999999	99999999	99999999	99999999	99999999	99999999	99999999	99999999	3744	4284	4278	3773	3554	4642	3671	3643	4389	4577	3996	4060	4909	4257	4604	4169	5091	4561	4247	5065	4809	5216
754	99999999	99999999	99999999	99999999	99999999	99999999	99999999	99999999	99999999	99999999	99999999	99999999	99999999	99999999	99999999	99999999	99999999	99999999	99999999	99999999	99999999	99999999	99999999	99999999	99999999	99999999	5279	4413	99999999	3321	4038	4152	4386	4665	3739	4851	4350	4650	4584	4548	4747	5388	4751	4360	4630	5034	5012	5398	4775
755	99999999	99999999	99999999	99999999	99999999	99999999	99999999	99999999	99999999	99999999	99999999	99999999	99999999	99999999	99999999	99999999	99999999	99999999	99999999	99999999	99999999	99999999	99999999	99999999	99999999	2241	4839	5105	4918	3910	3248	4050	4495	4228	4260	4902	4544	4274	4419	3348	4338	4534	5219	5269	5470	4744	5022	4990	4905
756	99999999	99999999	99999999	99999999	99999999	99999999	99999999	99999999	99999999	99999999	99999999	99999999	99999999	99999999	99999999	99999999	99999999	99999999	99999999	99999999	99999999	99999999	99999999	99999999	99999999	3513	2800	6780	3591	3969	99999999	4295	3024	5025	4761	1855	4225	4605	4663	4993	4556	4225	4772	4693	5192	5244	5061	5395	4770
757	99999999	99999999	99999999	99999999	99999999	99999999	99999999	99999999	99999999	99999999	99999999	99999999	99999999	99999999	99999999	99999999	99999999	99999999	99999999	99999999	99999999	99999999	99999999	99999999	99999999	4240	3297	99999999	2285	4405	4436	3846	4053	4313	3993	4677	3744	4287	4437	4043	4702	4719	4895	4768	4915	4887	4903	5098	5106
758	99999999	99999999	99999999	99999999	99999999	99999999	99999999	99999999	99999999	99999999	99999999	99999999	99999999	99999999	99999999	99999999	99999999	99999999	99999999	99999999	99999999	99999999	99999999	99999999	99999999	99999999	2209	2928	4733	4833	99999999	3249	3827	4832	3305	4041	4242	4297	4638	4746	4833	4743	5032	4989	4457	5035	5376	5080	5221
759	99999999	99999999	99999999	99999999	99999999	99999999	99999999	99999999	99999999	99999999	99999999	99999999	99999999	99999999	99999999	99999999	99999999	99999999	99999999	99999999	99999999	99999999	3340	99999999	99999999	99999999	5561	99999999	99999999	3974	2758	3742	4673	4056	4161	3529	4841	4929	4262	5429	4868	4605	4762	5167	5378	5443	4924	4858	5409
760	99999999	99999999	99999999	99999999	99999999	99999999	99999999	99999999	99999999	99999999	99999999	99999999	99999999	99999999	99999999	99999999	99999999	99999999	99999999	99999999	99999999	99999999	99999999	805	4200	5114	99999999	4439	3477	3834	4462	4007	3915	4927	3918	4096	4022	4324	4290	4722	4201	4882	4309	4338	4687	4784	5261	4850	4909
761	99999999	99999999	99999999	99999999	99999999	99999999	99999999	99999999	99999999	99999999	99999999	99999999	99999999	99999999	99999999	99999999	99999999	99999999	99999999	2086	99999999	99999999	99999999	99999999	99999999	3052	99999999	3796	99999999	2979	4012	3686	99999999	4701	5127	3908	4298	4185	4338	4888	4658	4444	5105	4986	4794	4853	5237	4946	5078
762	99999999	99999999	99999999	99999999	99999999	99999999	99999999	99999999	99999999	99999999	99999999	99999999	99999999	99999999	99999999	2221	99999999	99999999	99999999	99999999	99999999	99999999	99999999	99999999	99999999	99999999	4548	2278	3330	99999999	4356	3765	4158	4345	4627	4158	3888	4315	4660	4459	4720	4561	4756	4716	4756	4431	5115	4846	4595
763	99999999	99999999	99999999	99999999	99999999	99999999	99999999	99999999	99999999	99999999	99999999	99999999	99999999	99999999	99999999	99999999	1081	99999999	99999999	99999999	99999999	99999999	99999999	99999999	99999999	4280	99999999	4343	4614	3885	2854	4327	5245	4816	3944	4192	4674	4113	4424	4640	4711	4183	4837	5272	4509	4259	5440	4899	4761
764	99999999	99999999	99999999	99999999	99999999	99999999	99999999	99999999	99999999	99999999	99999999	99999999	99999999	99999999	99999999	99999999	99999999	99999999	99999999	99999999	99999999	99999999	99999999	99999999	99999999	4867	99999999	4479	99999999	5022	3633	4301	3591	4298	4436	4352	3640	4171	4260	4296	4812	4850	4876	5061	4829	5118	4674	5361	5458
765	99999999	99999999	99999999	99999999	99999999	99999999	99999999	99999999	99999999	99999999	99999999	99999999	99999999	99999999	99999999	99999999	99999999	99999999	99999999	99999999	99999999	2964	99999999	3616	99999999	99999999	4147	4126	4840	4691	2948	4140	4300	3858	4605	4192	4009	4371	3760	4607	4201	4942	5038	4261	5299	5345	4611	5297	5265
766	99999999	99999999	99999999	99999999	99999999	99999999	99999999	99999999	99999999	99999999	99999999	99999999	99999999	99999999	99999999	99999999	99999999	99999999	99999999	99999999	99999999	99999999	99999999	99999999	99999999	4934	99999999	99999999	99999999	4853	3858	3772	2096	4098	4769	4223	4564	4042	4300	4622	4556	4676	4002	5422	5148	5077	5360	5017	4980
767	99999999	99999999	99999999	99999999	99999999	99999999	99999999	99999999	99999999	99999999	99999999	99999999	99999999	99999999	99999999	99999999	99999999	99999999	99999999	99999999	99999999	99999999	99999999	99999999	99999999	99999999	99999999	4164	3637	3390	3965	99999999	3401	4861	4126	4407	4684	4519	5568	4859	4755	4626	4754	4127	4883	4763	4788	5816	5045
768	99999999	99999999	99999999	99999999	99999999	99999999	99999999	99999999	99999999	99999999	99999999	99999999	99999999	99999999	99999999	99999999	99999999	99999999	99999999	99999999	99999999	99999999	99999999	99999999	2041	4863	4126	99999999	3338	3508	2695	3182	4274	4601	4075	3959	4883	4600	4935	4904	4653	5136	4789	5028	5150	4983	4829	5041	5108
769	99999999	99999999	99999999	99999999	99999999	99999999	99999999	99999999	99999999	99999999	99999999	99999999	99999999	99999999	99999999	99999999	99999999	99999999	99999999	99999999	99999999	99999999	99999999	4827	3924	99999999	3336	99999999	3783	4690	4427	3353	4380	3700	4028	4309	4338	3500	4276	4857	4773	4431	4627	4290	4896	4636	5359	5169	4999
770	99999999	99999999	99999999	99999999	99999999	99999999	99999999	99999999	99999999	99999999	99999999	99999999	99999999	99999999	99999999	99999999	99999999	99999999	99999999	99999999	99999999	99999999	99999999	4055	99999999	3891	8597	99999999	3278	99999999	3174	5288	99999999	4822	4051	4257	4323	3940	4546	4852	4830	5135	4534	5113	5056	5161	5107	5278	5316
771	99999999	99999999	99999999	99999999	99999999	99999999	99999999	99999999	99999999	99999999	99999999	99999999	99999999	99999999	99999999	99999999	99999999	99999999	99999999	99999999	99999999	99999999	99999999	4541	99999999	3559	4220	4027	4037	3550	3634	4085	4453	4317	4228	4298	3991	3658	5190	4559	4431	4499	4545	5181	4678	5293	5261	5183	5203
772	99999999	99999999	99999999	99999999	99999999	99999999	99999999	99999999	99999999	99999999	99999999	99999999	99999999	99999999	99999999	99999999	99999999	99999999	99999999	99999999	99999999	99999999	99999999	99999999	5454	4700	7643	99999999	3630	4232	2673	4003	4485	4420	4511	4329	4132	3965	4396	4561	4502	4707	4790	4871	5039	4833	4799	5238	5496
773	99999999	99999999	99999999	99999999	99999999	99999999	99999999	99999999	99999999	99999999	99999999	99999999	99999999	99999999	99999999	99999999	99999999	99999999	99999999	2000	99999999	99999999	99999999	99999999	2592	99999999	99999999	4321	4768	3903	99999999	4190	4669	4543	4037	4083	4202	2996	3585	4543	4848	4519	4523	5168	4967	5178	5591	5634	5385
774	99999999	99999999	99999999	99999999	99999999	99999999	99999999	99999999	99999999	99999999	99999999	99999999	99999999	99999999	99999999	99999999	99999999	99999999	99999999	99999999	99999999	99999999	99999999	4668	3792	2283	4270	5728	99999999	3117	4170	4743	3641	4348	4526	4357	3623	4196	4161	4626	4485	4893	4792	4937	5054	5042	5439	4989	4962
775	99999999	99999999	99999999	99999999	99999999	99999999	99999999	99999999	99999999	99999999	99999999	99999999	99999999	99999999	99999999	99999999	99999999	99999999	99999999	99999999	99999999	99999999	99999999	99999999	3323	3268	99999999	3625	4472	3979	4394	4286	3778	3496	4070	4433	4195	3841	4586	4434	4446	4885	5287	4285	4964	4457	4968	4978	5548
776	99999999	99999999	99999999	99999999	99999999	99999999	99999999	99999999	99999999	99999999	99999999	99999999	99999999	99999999	99999999	99999999	99999999	99999999	99999999	99999999	99999999	99999999	99999999	4150	99999999	99999999	2458	99999999	4552	99999999	3691	3629	4536	4592	4703	3854	4226	4835	3806	4512	4913	4924	4166	4187	5166	5281	4585	5472	4971
777	99999999	99999999	99999999	99999999	99999999	99999999	99999999	99999999	99999999	99999999	99999999	99999999	99999999	99999999	99999999	99999999	99999999	99999999	99999999	99999999	99999999	99999999	99999999	99999999	99999999	3959	99999999	4451	4357	3792	4738	4247	4362	4498	3530	4755	4085	4445	4458	4402	4621	5021	4709	4430	5054	4921	5633	4760	5374
778	99999999	99999999	99999999	99999999	99999999	99999999	99999999	99999999	99999999	99999999	99999999	99999999	99999999	99999999	99999999	99999999	99999999	99999999	99999999	99999999	99999999	99999999	99999999	99999999	99999999	99999999	3903	3358	3992	3869	4838	4451	99999999	4271	3633	99999999	3096	4894	3870	4854	5058	4886	4546	5356	4303	4611	4417	4861	5363
779	99999999	99999999	99999999	99999999	99999999	99999999	99999999	99999999	99999999	99999999	99999999	99999999	99999999	99999999	373	99999999	99999999	99999999	99999999	99999999	99999999	99999999	99999999	99999999	99999999	99999999	4734	99999999	5302	2580	3920	3425	4025	4676	3683	3796	4303	4431	3314	5045	4881	5032	4631	4619	4917	5080	5511	5134	5156
780	99999999	99999999	99999999	99999999	99999999	99999999	99999999	99999999	99999999	99999999	99999999	99999999	99999999	99999999	99999999	99999999	99999999	99999999	99999999	99999999	99999999	99999999	99999999	99999999	6337	99999999	99999999	3746	3737	3961	3879	2795	4211	4816	3548	4105	3799	4135	4727	4344	4789	4513	5058	4812	5447	5425	5070	5489	4981
781	99999999	99999999	99999999	99999999	99999999	99999999	99999999	99999999	99999999	99999999	99999999	99999999	99999999	99999999	99999999	99999999	99999999	99999999	99999999	99999999	99999999	99999999	99999999	99999999	4112	99999999	4929	3828	99999999	99999999	4380	4256	3758	4419	4042	4716	4034	3542	4268	4284	4258	4641	5185	4714	5065	4901	5356	4851	5117
782	99999999	99999999	99999999	99999999	99999999	99999999	99999999	99999999	99999999	99999999	99999999	99999999	99999999	99999999	99999999	99999999	99999999	99999999	99999999	99999999	99999999	99999999	99999999	99999999	3987	99999999	99999999	4503	3687	3726	99999999	4540	4312	4134	4054	4757	4375	2999	4310	4676	4358	4598	4729	4901	4792	5101	5317	5096	5605
783	99999999	99999999	99999999	99999999	99999999	99999999	99999999	99999999	99999999	99999999	99999999	99999999	99999999	99999999	99999999	99999999	99999999	99999999	99999999	99999999	99999999	99999999	99999999	4297	99999999	3465	99999999	99999999	99999999	4113	3767	4256	3277	4104	4224	3829	4549	4456	4272	4571	5048	4855	4426	4324	4858	4755	4818	5259	5361
784	99999999	99999999	99999999	99999999	99999999	99999999	99999999	99999999	99999999	99999999	99999999	99999999	99999999	99999999	99999999	99999999	99999999	99999999	99999999	99999999	99999999	99999999	3692	99999999	99999999	4436	3703	99999999	4341	4880	4071	3563	4072	4177	4055	4240	4265	4125	4361	4912	4685	4938	5186	4581	4897	5408	5490	5345	5222
785	99999999	99999999	99999999	99999999	99999999	99999999	99999999	99999999	99999999	99999999	99999999	99999999	99999999	99999999	99999999	99999999	99999999	99999999	99999999	99999999	99999999	99999999	99999999	99999999	99999999	99999999	4265	3744	3581	3781	4413	4419	99999999	2923	4368	3189	4267	4516	4415	4860	5031	4410	4617	5161	4810	4691	5281	5323	4779
786	99999999	99999999	99999999	99999999	99999999	99999999	99999999	99999999	99999999	99999999	99999999	99999999	99999999	99999999	99999999	99999999	99999999	99999999	99999999	99999999	99999999	99999999	99999999	99999999	99999999	4576	99999999	3811	99999999	4393	5073	3294	3376	3607	4623	3950	4470	4412	4638	4969	4543	4642	4937	4820	4965	4858	4932	5153	5707
787	99999999	99999999	99999999	99999999	99999999	99999999	99999999	99999999	99999999	99999999	99999999	99999999	99999999	99999999	99999999	99999999	99999999	99999999	99999999	99999999	99999999	99999999	99999999	99999999	1566	2315	99999999	3921	2961	3246	4293	3591	5844	4384	4350	4253	4325	2778	4765	5155	4715	4783	4479	4755	4650	4803	4940	5223	4826
788	99999999	99999999	99999999	99999999	99999999	99999999	99999999	99999999	99999999	99999999	99999999	99999999	99999999	99999999	99999999	99999999	99999999	99999999	99999999	99999999	99999999	99999999	99999999	3378	99999999	3983	4496	5751	3702	4519	3748	4707	4788	4295	3907	4673	4083	4551	4580	3858	4887	4128	4792	5295	5063	4555	4302	5084	4545
789	99999999	99999999	99999999	99999999	99999999	99999999	99999999	99999999	99999999	99999999	99999999	99999999	99999999	99999999	99999999	99999999	99999999	99999999	99999999	99999999	99999999	6237	99999999	3150	99999999	5286	4101	99999999	99999999	4449	4060	3515	3868	4709	4201	4288	4348	3795	4853	4895	4082	4771	4887	4749	5108	4737	5357	5125	5304
790	99999999	99999999	99999999	99999999	99999999	99999999	99999999	99999999	99999999	99999999	99999999	99999999	99999999	99999999	99999999	99999999	99999999	99999999	99999999	99999999	99999999	99999999	99999999	99999999	3669	4318	4671	99999999	3303	4454	3676	4311	4451	3960	4159	4231	4250	4687	4040	4631	5072	4052	5251	4738	4650	5126	4891	5123	5117
791	99999999	99999999	99999999	99999999	99999999	99999999	99999999	99999999	99999999	99999999	99999999	99999999	99999999	99999999	99999999	99999999	99999999	99999999	99999999	99999999	99999999	5241	99999999	99999999	2799	99999999	5153	99999999	4253	4007	3733	3312	4142	4101	4326	4596	4375	4505	4877	4748	4954	5403	5290	5010	4661	4566	4400	5768	5213
792	99999999	99999999	99999999	99999999	99999999	99999999	99999999	99999999	99999999	99999999	99999999	99999999	99999999	99999999	99999999	99999999	99999999	99999999	99999999	99999999	99999999	99999999	99999999	4142	99999999	99999999	3826	99999999	4043	3633	4394	4992	4848	4207	4573	4490	4037	4612	4280	3563	4343	4551	4751	5327	4778	5308	4855	4892	4718
793	99999999	99999999	99999999	99999999	99999999	99999999	99999999	99999999	99999999	99999999	99999999	99999999	99999999	99999999	99999999	99999999	1333	99999999	99999999	99999999	99999999	99999999	99999999	99999999	99999999	4428	99999999	99999999	3801	3700	4454	3943	4025	4004	4432	4609	4281	4874	4946	4746	4602	4469	4991	5090	4870	4721	5097	5289	5006
794	99999999	99999999	99999999	99999999	99999999	99999999	99999999	99999999	99999999	99999999	99999999	99999999	99999999	99999999	99999999	99999999	99999999	99999999	99999999	99999999	99999999	99999999	99999999	99999999	4758	99999999	99999999	4953	3190	4030	3331	2884	3402	4086	4905	4308	4429	4309	4288	4572	4147	5012	4826	5260	5039	4477	5178	4948	4961
795	99999999	99999999	99999999	99999999	99999999	99999999	99999999	99999999	99999999	99999999	99999999	99999999	99999999	99999999	99999999	99999999	99999999	99999999	99999999	99999999	99999999	99999999	2125	99999999	5136	99999999	99999999	99999999	3944	99999999	3912	4165	3671	4543	4544	4056	3870	4575	4618	3802	4043	5067	4297	4854	5683	4994	4864	5287	4997
796	99999999	99999999	99999999	99999999	99999999	99999999	99999999	99999999	99999999	99999999	99999999	99999999	99999999	99999999	99999999	99999999	99999999	99999999	99999999	99999999	99999999	99999999	99999999	2355	3796	99999999	99999999	3132	99999999	2209	3479	99999999	4396	3639	4101	4560	4373	4271	4674	5000	4887	4630	4502	4731	5208	4900	5131	5253	5678
797	99999999	99999999	99999999	99999999	99999999	99999999	99999999	99999999	99999999	99999999	99999999	99999999	99999999	99999999	99999999	99999999	99999999	99999999	99999999	99999999	99999999	99999999	99999999	99999999	99999999	3764	8271	3550	4292	99999999	3939	4937	4103	3921	3870	4286	4433	4260	4633	5373	4529	4892	5080	5217	4016	4750	4721	4944	4918
798	99999999	99999999	99999999	99999999	99999999	99999999	99999999	99999999	99999999	99999999	99999999	99999999	99999999	99999999	99999999	99999999	99999999	99999999	99999999	99999999	99999999	99999999	3927	99999999	4333	1941	6122	99999999	4142	2503	99999999	4429	2014	7008	4546	4092	3628	4730	3903	5044	4686	4480	5222	4947	4484	4779	4824	5332	4964
799	99999999	99999999	99999999	99999999	99999999	99999999	99999999	99999999	99999999	99999999	99999999	99999999	99999999	99999999	99999999	99999999	99999999	99999999	99999999	99999999	99999999	99999999	3999	99999999	99999999	99999999	4729	4010	4540	3412	99999999	4565	4344	4170	4205	4367	4057	3619	4788	4693	5035	4974	4754	5082	4829	5359	5117	4933	5011
800	99999999	99999999	99999999	99999999	99999999	99999999	99999999	99999999	99999999	99999999	99999999	99999999	99999999	99999999	99999999	99999999	99999999	99999999	99999999	99999999	99999999	5194	99999999	99999999	99999999	99999999	3351	3502	5127	4496	3542	4208	3815	4315	4281	4400	4531	4572	4194	4387	4535	4744	4813	5327	4995	5093	5036	5097	4886
801	99999999	99999999	99999999	99999999	99999999	99999999	99999999	99999999	99999999	99999999	99999999	99999999	99999999	99999999	99999999	99999999	99999999	99999999	99999999	99999999	99999999	99999999	99999999	99999999	3327	4445	3081	4613	99999999	4030	4186	3748	4100	3893	3796	3988	4185	4414	4003	4538	4349	4010	4864	4762	4373	4946	4325	5092	4830
802	99999999	99999999	99999999	99999999	99999999	99999999	99999999	99999999	99999999	99999999	99999999	99999999	99999999	99999999	99999999	99999999	99999999	99999999	99999999	99999999	99999999	864	99999999	99999999	4106	4215	99999999	4032	3467	4529	3993	4005	3875	4211	3790	4535	4828	4991	4762	4945	4793	4708	4615	4560	5480	4545	5305	4977	5447
803	99999999	99999999	99999999	99999999	99999999	99999999	99999999	99999999	99999999	99999999	99999999	99999999	99999999	99999999	99999999	99999999	99999999	99999999	99999999	99999999	99999999	4549	99999999	99999999	4117	99999999	99999999	5327	99999999	99999999	4673	99999999	4418	3954	4562	4071	3922	4171	4366	4547	4757	4319	4707	5433	5256	4638	5380	5638	4827
804	99999999	99999999	99999999	99999999	99999999	99999999	99999999	99999999	99999999	99999999	99999999	99999999	99999999	99999999	99999999	99999999	99999999	99999999	99999999	99999999	99999999	99999999	99999999	5338	5073	99999999	99999999	5432	99999999	3916	4703	4463	4517	4798	4469	4418	4305	5021	5057	4931	4060	4090	4742	5181	5205	4849	5196	4905	4680
805	99999999	99999999	99999999	99999999	99999999	99999999	99999999	99999999	99999999	99999999	99999999	99999999	99999999	99999999	99999999	99999999	99999999	99999999	99999999	99999999	99999999	99999999	99999999	99999999	1836	99999999	99999999	3808	99999999	4302	3911	3787	3569	4562	3719	4464	4694	4856	4073	3274	4836	4984	4105	4537	4948	4984	4775	5306	5129
806	99999999	99999999	99999999	99999999	99999999	99999999	99999999	99999999	99999999	99999999	99999999	99999999	99999999	99999999	99999999	99999999	99999999	99999999	99999999	99999999	99999999	99999999	2346	3764	99999999	99999999	5711	2523	4384	2583	2382	4598	4350	4967	4279	2813	4702	4505	4232	4017	4496	4308	4943	4497	5158	4906	5212	5626	4995
807	99999999	99999999	99999999	99999999	99999999	99999999	99999999	99999999	99999999	99999999	99999999	99999999	99999999	99999999	99999999	99999999	99999999	99999999	99999999	99999999	99999999	99999999	2691	4474	99999999	4257	4501	3775	99999999	4229	3711	2388	4213	4654	4448	4322	4389	4611	4602	3595	4856	4261	4422	4457	5367	5233	4931	5304	4918
808	99999999	99999999	99999999	99999999	99999999	99999999	99999999	99999999	99999999	99999999	99999999	99999999	99999999	99999999	99999999	99999999	99999999	99999999	99999999	99999999	99999999	99999999	99999999	99999999	99999999	99999999	99999999	4150	4033	3372	3367	3958	3712	3731	4119	4019	4430	4322	4617	4727	4202	4714	4554	4655	5111	5007	4825	5285	5015
809	99999999	99999999	99999999	99999999	99999999	99999999	99999999	99999999	99999999	99999999	99999999	99999999	99999999	99999999	99999999	99999999	99999999	99999999	99999999	1630	99999999	99999999	99999999	5224	2209	2806	99999999	99999999	3911	3836	3754	1161	4311	3157	3860	4096	4581	4353	4669	4637	4386	4475	4630	4352	4950	4836	4964	5136	5142
810	99999999	99999999	99999999	99999999	99999999	99999999	99999999	99999999	99999999	99999999	99999999	99999999	99999999	99999999	99999999	99999999	99999999	1508	99999999	99999999	99999999	4254	99999999	99999999	99999999	99999999	99999999	4582	2915	4077	3933	4173	3844	4007	2968	3882	4335	4538	4304	4252	4632	4674	4474	5297	4626	4854	5157	5102	4833
811	99999999	99999999	99999999	99999999	99999999	99999999	99999999	99999999	99999999	99999999	99999999	99999999	99999999	99999999	99999999	99999999	99999999	99999999	99999999	99999999	99999999	99999999	4831	99999999	99999999	4344	99999999	4973	4608	5273	3839	99999999	4255	3460	4847	3961	3791	4463	4564	5158	5047	4487	4926	4887	4981	5420	4338	5103	4579
812	99999999	99999999	99999999	99999999	99999999	99999999	99999999	99999999	99999999	198	99999999	99999999	99999999	99999999	99999999	99999999	99999999	99999999	99999999	99999999	99999999	99999999	99999999	99999999	3303	5616	4302	4526	99999999	4047	4308	3537	4334	4335	3567	4491	4656	4475	5166	4427	4508	5076	4933	4937	5352	5159	5251	4912	5200
813	99999999	99999999	99999999	99999999	99999999	99999999	99999999	99999999	99999999	99999999	99999999	99999999	99999999	99999999	99999999	99999999	99999999	99999999	99999999	99999999	99999999	99999999	99999999	3850	4131	99999999	1272	99999999	3438	3622	4458	3098	3760	4077	3968	4308	4774	4911	4438	4765	4484	4386	5139	4806	4904	5122	4924	5091	4858
814	99999999	99999999	99999999	99999999	99999999	99999999	99999999	99999999	99999999	99999999	99999999	99999999	99999999	99999999	99999999	99999999	99999999	99999999	99999999	99999999	99999999	99999999	99999999	4205	99999999	4081	2890	2460	99999999	4864	3859	4988	99999999	3761	3560	4656	4066	4528	4054	4308	4592	4629	4925	4801	4869	4693	5193	5137	5120
815	99999999	99999999	99999999	99999999	99999999	99999999	99999999	99999999	99999999	99999999	99999999	99999999	99999999	99999999	99999999	99999999	99999999	99999999	99999999	99999999	99999999	99999999	99999999	99999999	2990	3671	6545	2516	3784	3689	2880	3724	3639	4049	4145	4675	4296	4206	4288	4265	4989	5022	4578	5089	5118	5427	5094	4962	5212
816	99999999	99999999	99999999	99999999	99999999	99999999	99999999	99999999	99999999	99999999	99999999	99999999	99999999	99999999	99999999	99999999	99999999	99999999	99999999	99999999	99999999	99999999	99999999	4654	3613	4170	99999999	99999999	3277	3704	4738	3511	4825	4169	3976	3843	3887	4897	4359	4290	4449	4575	4837	5269	5127	4842	4733	5051	5177
817	99999999	99999999	99999999	99999999	99999999	99999999	99999999	99999999	99999999	99999999	99999999	99999999	99999999	99999999	99999999	99999999	99999999	99999999	99999999	99999999	99999999	99999999	99999999	99999999	3653	2936	5098	4454	3739	2992	2048	4639	4576	4034	5016	3667	3989	4981	4364	4674	4616	4870	5266	4565	5205	5510	4967	4990	4623
818	99999999	99999999	99999999	99999999	99999999	99999999	99999999	99999999	99999999	99999999	99999999	99999999	99999999	99999999	99999999	99999999	99999999	99999999	99999999	99999999	99999999	99999999	99999999	99999999	99999999	99999999	99999999	3453	4493	99999999	5128	4605	4368	3549	4641	4339	4655	4039	4479	4871	4894	4698	4057	5106	4834	4801	5075	5001	5470
819	99999999	99999999	99999999	99999999	99999999	99999999	99999999	99999999	99999999	99999999	240	99999999	99999999	99999999	99999999	99999999	99999999	99999999	99999999	99999999	99999999	2594	99999999	99999999	99999999	2099	99999999	99999999	5863	3014	3954	99999999	4384	4622	4671	4465	4177	4635	4483	4286	4657	4475	4312	4782	4680	4793	5152	5198	5168
820	99999999	99999999	99999999	99999999	99999999	99999999	99999999	99999999	99999999	99999999	99999999	99999999	99999999	99999999	99999999	99999999	99999999	99999999	99999999	99999999	99999999	99999999	99999999	99999999	5368	2677	99999999	99999999	2928	3059	4337	3880	4478	3615	4095	4068	2789	4803	4605	4277	4639	4658	4354	5025	4718	5330	5103	4420	5211
821	99999999	99999999	99999999	99999999	99999999	99999999	99999999	99999999	99999999	99999999	99999999	99999999	99999999	99999999	99999999	99999999	99999999	1294	99999999	99999999	99999999	99999999	99999999	99999999	99999999	2671	4662	3930	3464	3628	3891	4452	4590	5144	4347	3229	4382	3518	4549	4833	4731	5134	4501	4369	4624	4811	4757	5287	5056
822	99999999	99999999	99999999	99999999	99999999	99999999	99999999	99999999	99999999	99999999	99999999	99999999	99999999	99999999	99999999	99999999	99999999	99999999	99999999	99999999	99999999	99999999	3606	99999999	99999999	4040	4210	3849	99999999	3304	3980	4162	5122	4088	4411	4341	4221	4516	4901	4674	3610	4595	4737	5065	4941	4993	5310	4858	5180
823	99999999	99999999	99999999	99999999	99999999	99999999	99999999	99999999	99999999	99999999	99999999	99999999	99999999	99999999	99999999	99999999	99999999	99999999	99999999	99999999	99999999	99999999	99999999	5208	99999999	99999999	2128	99999999	5843	4317	4484	2978	4348	4007	4652	4405	4506	3905	4317	4602	4387	4964	4637	4423	4963	5049	4646	5130	5404
824	99999999	99999999	99999999	99999999	99999999	99999999	99999999	99999999	99999999	99999999	99999999	99999999	99999999	99999999	99999999	99999999	99999999	99999999	99999999	99999999	1763	99999999	99999999	3240	99999999	99999999	4221	4402	4506	4963	3819	2752	4655	4361	4247	3531	3708	4635	4304	4434	3471	4843	4151	4745	5028	5300	4923	5273	5252
825	99999999	99999999	99999999	99999999	99999999	99999999	99999999	99999999	99999999	99999999	99999999	99999999	99999999	99999999	99999999	99999999	99999999	99999999	99999999	99999999	99999999	99999999	99999999	99999999	3272	99999999	2235	99999999	4657	3308	3283	4197	3745	4373	4387	3791	4361	4261	4343	4540	4849	4589	4888	4680	4672	5362	5343	5147	4864
826	99999999	99999999	99999999	99999999	99999999	99999999	99999999	99999999	99999999	99999999	99999999	99999999	99999999	99999999	99999999	99999999	99999999	2487	99999999	99999999	99999999	99999999	99999999	2426	2499	99999999	5420	3888	4440	1933	4705	3772	4521	3733	4681	3825	4089	4560	4415	4524	4927	4751	4895	5213	5174	5193	4872	4945	4740
827	99999999	99999999	99999999	99999999	99999999	99999999	99999999	99999999	99999999	99999999	99999999	99999999	99999999	99999999	663	99999999	99999999	99999999	99999999	99999999	99999999	99999999	99999999	4545	99999999	2566	99999999	4095	99999999	4103	99999999	3835	4019	4565	4256	4193	4614	3989	4692	2852	4793	4448	4807	4993	4984	5055	5149	5037	5758
828	99999999	99999999	99999999	99999999	99999999	99999999	99999999	99999999	99999999	99999999	99999999	99999999	99999999	99999999	99999999	722	99999999	99999999	99999999	99999999	99999999	99999999	99999999	3496	99999999	7383	99999999	5543	4556	3572	99999999	3920	3884	4887	3364	4399	5400	4376	4378	4260	4265	4800	4965	5045	5098	4842	5255	4916	4773
829	99999999	99999999	99999999	99999999	99999999	99999999	99999999	99999999	99999999	99999999	99999999	1436	99999999	99999999	99999999	99999999	99999999	99999999	99999999	99999999	99999999	99999999	99999999	99999999	99999999	99999999	4616	3534	1568	99999999	3761	4089	4127	3984	4311	4749	3949	3734	3728	4678	4781	4591	4497	4746	4787	4596	5409	5483	4779
830	99999999	99999999	99999999	99999999	99999999	99999999	99999999	99999999	99999999	99999999	99999999	99999999	99999999	99999999	99999999	99999999	99999999	99999999	99999999	99999999	99999999	99999999	99999999	99999999	99999999	5584	4339	99999999	4797	4557	3908	4412	4257	4840	3951	3824	3814	3948	4930	4542	4715	4268	4044	4896	5047	4754	4251	4765	5167
831	99999999	99999999	99999999	99999999	99999999	99999999	99999999	99999999	99999999	99999999	99999999	99999999	99999999	99999999	99999999	99999999	99999999	99999999	2060	99999999	99999999	99999999	99999999	99999999	4641	99999999	4323	3964	4562	3983	3679	3160	4436	3995	4036	3863	4705	3865	4079	4498	4869	4779	4225	5128	5210	5514	4905	5128	5638
832	99999999	99999999	99999999	99999999	99999999	99999999	99999999	99999999	99999999	99999999	99999999	99999999	99999999	99999999	99999999	99999999	99999999	99999999	99999999	3940	99999999	99999999	99999999	2744	4850	4261	99999999	3716	3538	7154	4082	4851	3864	4025	3998	4184	4871	4301	4543	4458	4883	5020	5332	5051	5453	4772	5057	5226	5250
833	99999999	99999999	99999999	99999999	99999999	99999999	99999999	99999999	99999999	99999999	99999999	99999999	99999999	99999999	99999999	99999999	99999999	99999999	99999999	99999999	99999999	99999999	99999999	99999999	4148	99999999	99999999	5196	3913	4202	4192	4463	4064	4285	4484	4247	4530	4695	4955	4936	4896	4736	4932	5093	4771	4977	4524	4809	5060
834	99999999	99999999	99999999	99999999	99999999	99999999	99999999	99999999	99999999	99999999	99999999	99999999	99999999	99999999	99999999	99999999	99999999	1313	99999999	99999999	99999999	99999999	99999999	99999999	99999999	99999999	99999999	4527	4424	4326	3774	4102	4070	4047	4144	3827	4310	4188	3658	4840	4501	4286	4797	4823	4952	4626	5136	5043	5261
835	99999999	99999999	99999999	99999999	99999999	99999999	99999999	99999999	99999999	99999999	99999999	99999999	99999999	99999999	99999999	99999999	99999999	99999999	99999999	99999999	99999999	99999999	4057	99999999	5074	3497	99999999	99999999	2789	3271	2077	5173	4726	4255	2194	3867	4926	4718	4096	4515	4997	5150	4993	4690	5458	4882	4967	5140	4445
836	99999999	99999999	99999999	99999999	99999999	99999999	99999999	99999999	99999999	99999999	99999999	99999999	99999999	99999999	99999999	99999999	99999999	99999999	99999999	99999999	99999999	99999999	2913	99999999	5022	99999999	4903	4019	4251	2813	4293	4299	3857	3921	4903	4868	4567	4032	4348	4470	4967	4920	4814	4914	4445	5379	5165	5712	5412
837	99999999	99999999	99999999	99999999	99999999	99999999	99999999	99999999	99999999	99999999	99999999	99999999	99999999	99999999	99999999	99999999	99999999	99999999	99999999	99999999	4030	99999999	99999999	99999999	3737	3745	4465	4164	7151	3699	4095	3146	3987	4771	4100	4067	4484	4381	4620	4596	5103	5006	4849	4894	4924	5026	4859	4705	5324
838	99999999	99999999	99999999	99999999	99999999	99999999	99999999	99999999	99999999	99999999	99999999	99999999	99999999	99999999	99999999	99999999	99999999	99999999	99999999	99999999	99999999	99999999	99999999	99999999	1479	4583	5047	4116	3417	4872	4495	4683	4494	99999999	4385	4498	4279	3909	4092	4489	4542	4701	4558	4660	5009	5256	5298	5818	5148
839	99999999	99999999	99999999	99999999	99999999	99999999	99999999	99999999	99999999	99999999	99999999	99999999	99999999	99999999	99999999	99999999	99999999	99999999	99999999	99999999	99999999	99999999	3546	99999999	99999999	99999999	4419	3687	3835	99999999	4125	4290	4394	4161	4532	3456	4123	4221	4661	4787	4789	4649	4879	4732	4914	4622	5140	5205	4769
840	99999999	99999999	99999999	99999999	99999999	99999999	99999999	99999999	99999999	99999999	99999999	99999999	99999999	99999999	99999999	99999999	99999999	99999999	99999999	99999999	99999999	99999999	99999999	99999999	99999999	5349	8559	3451	4078	5167	4406	4651	3918	4469	4457	4623	4368	4058	4805	4378	5396	4777	4656	4848	4633	5096	5341	5327	5648
841	99999999	99999999	99999999	99999999	99999999	99999999	99999999	99999999	99999999	99999999	99999999	99999999	99999999	99999999	99999999	99999999	99999999	99999999	99999999	99999999	99999999	99999999	99999999	99999999	6500	3580	99999999	4418	2846	2814	3766	3845	3659	4460	3861	4110	3566	4756	4845	4968	5185	4630	4754	4880	4996	5198	5283	4818	5475
842	99999999	99999999	99999999	99999999	99999999	99999999	99999999	99999999	99999999	99999999	99999999	99999999	99999999	99999999	99999999	99999999	99999999	99999999	99999999	99999999	99999999	99999999	99999999	2672	99999999	99999999	3821	99999999	1231	4156	4319	4155	4023	4979	4322	4575	4156	4357	4789	4722	4260	4780	4910	4862	5160	5213	5328	5469	4931
843	99999999	99999999	99999999	99999999	99999999	99999999	99999999	99999999	99999999	99999999	99999999	99999999	99999999	99999999	99999999	99999999	99999999	99999999	99999999	99999999	99999999	99999999	99999999	3935	99999999	99999999	99999999	3766	3230	3516	4331	3802	3758	4854	4012	4188	4428	4367	5232	4186	4741	4437	4530	5518	4671	5255	5109	4928	5397
844	99999999	99999999	99999999	99999999	99999999	99999999	99999999	99999999	99999999	99999999	99999999	99999999	99999999	99999999	99999999	99999999	99999999	99999999	99999999	99999999	2693	99999999	3852	99999999	2923	3496	99999999	4351	4047	4270	5788	3990	4461	3899	4521	4590	3995	4557	4547	4371	5103	4836	4938	4602	4816	4860	4692	5204	4783
845	99999999	99999999	99999999	99999999	99999999	99999999	99999999	99999999	99999999	99999999	99999999	99999999	99999999	99999999	99999999	99999999	99999999	99999999	99999999	99999999	99999999	99999999	99999999	99999999	99999999	99999999	4769	99999999	99999999	4555	4313	4063	4057	3874	4035	4765	3881	4033	4353	4216	4497	4812	5227	4739	4598	4691	4737	4882	5028
846	99999999	99999999	99999999	99999999	99999999	99999999	99999999	99999999	99999999	99999999	99999999	99999999	99999999	99999999	99999999	99999999	99999999	99999999	99999999	99999999	99999999	99999999	99999999	99999999	99999999	99999999	99999999	99999999	99999999	4756	4330	4737	4303	3562	4061	4263	4546	5139	4344	4888	4643	4476	5073	5039	4907	4860	5058	4862	5583
847	99999999	99999999	99999999	99999999	99999999	99999999	99999999	99999999	99999999	99999999	99999999	99999999	99999999	99999999	99999999	99999999	99999999	99999999	99999999	99999999	99999999	99999999	99999999	1978	99999999	99999999	3455	4363	3881	4784	4177	4568	4177	2774	4228	4098	4512	2777	4559	4251	4771	4716	4734	4714	4682	4422	4946	4983	5146
848	99999999	99999999	99999999	99999999	99999999	99999999	99999999	99999999	99999999	99999999	99999999	99999999	99999999	99999999	99999999	99999999	99999999	99999999	99999999	99999999	99999999	99999999	99999999	99999999	99999999	99999999	2816	4015	3643	99999999	4345	99999999	4448	3870	5810	3903	4773	4511	4551	4204	4638	5024	4763	4861	5110	5084	5122	5317	4775
849	99999999	99999999	99999999	99999999	99999999	99999999	99999999	99999999	99999999	99999999	99999999	99999999	99999999	99999999	99999999	99999999	99999999	99999999	99999999	99999999	99999999	99999999	4508	99999999	99999999	99999999	2799	99999999	2308	99999999	4789	3440	4727	4427	4429	4183	3878	4255	4779	4286	3992	4430	4566	4498	5022	4634	4993	5183	5576
850	99999999	99999999	99999999	99999999	99999999	99999999	99999999	99999999	99999999	99999999	99999999	99999999	99999999	99999999	99999999	99999999	99999999	99999999	99999999	99999999	99999999	99999999	4765	99999999	4368	3574	3574	1615	4682	3459	4299	4138	3463	4293	4281	4246	4394	4348	3908	4647	4843	4480	4847	4844	4735	5197	5259	5116	5430
851	99999999	99999999	99999999	99999999	99999999	99999999	99999999	99999999	99999999	99999999	99999999	99999999	99999999	99999999	99999999	99999999	99999999	99999999	99999999	99999999	99999999	99999999	99999999	99999999	99999999	4629	5219	3631	4788	3748	4287	4353	5241	4294	3365	4188	4993	4856	4402	4380	3772	5062	4700	4769	4512	5184	5131	4885	5035
852	99999999	99999999	99999999	99999999	99999999	99999999	99999999	99999999	99999999	99999999	99999999	99999999	99999999	99999999	99999999	99999999	99999999	99999999	99999999	99999999	99999999	99999999	3988	99999999	99999999	99999999	3913	1509	3521	2503	3696	3984	3991	3735	4128	4245	4590	4384	5006	4958	5373	4305	4387	4777	4915	5013	4824	5194	5112
853	99999999	99999999	99999999	99999999	99999999	99999999	99999999	99999999	99999999	99999999	99999999	99999999	99999999	99999999	99999999	99999999	99999999	99999999	1178	99999999	99999999	99999999	99999999	99999999	4387	99999999	99999999	2812	4005	3394	4120	4849	3660	3631	4595	3573	4384	4200	4328	4469	4501	4747	4605	4942	4726	4884	4702	5270	5311
854	99999999	99999999	99999999	99999999	99999999	99999999	99999999	99999999	99999999	99999999	99999999	99999999	99999999	99999999	99999999	99999999	99999999	99999999	99999999	99999999	99999999	99999999	99999999	99999999	3070	4570	5105	3878	4038	3514	3465	2213	3021	4003	5164	4166	4234	3886	4642	4038	4840	5471	5140	5291	5054	5063	5038	4546	4904
855	99999999	99999999	99999999	99999999	99999999	99999999	99999999	99999999	99999999	99999999	99999999	99999999	99999999	99999999	99999999	99999999	99999999	99999999	99999999	99999999	99999999	99999999	99999999	99999999	4263	3610	99999999	4425	4245	1445	2331	4081	3991	4242	4033	4289	4400	4467	4762	2339	4573	4597	5012	4926	4641	5038	4916	4552	4931
856	99999999	99999999	99999999	99999999	99999999	99999999	99999999	99999999	99999999	99999999	99999999	99999999	99999999	99999999	99999999	99999999	99999999	99999999	99999999	99999999	99999999	99999999	4497	99999999	3645	4239	4201	3103	4096	99999999	4049	3698	3539	3676	4285	4311	4662	4259	4657	5012	5080	4581	5052	4283	4917	4908	5169	5001	5585
857	99999999	99999999	99999999	99999999	99999999	99999999	99999999	99999999	99999999	99999999	99999999	99999999	99999999	99999999	99999999	99999999	99999999	99999999	3791	99999999	99999999	99999999	99999999	3776	2657	3587	3884	4185	4465	4312	4153	3895	3807	2408	3571	4597	4472	4242	4347	4654	4674	5007	4678	4806	5135	4710	5119	5247	4582
858	99999999	99999999	99999999	99999999	99999999	99999999	99999999	99999999	99999999	99999999	99999999	99999999	99999999	99999999	99999999	99999999	99999999	99999999	99999999	99999999	99999999	99999999	99999999	99999999	5983	99999999	99999999	4719	6000	4183	3438	3743	4157	4372	3642	2479	5870	4251	4405	4663	2792	4542	4934	5017	5262	5060	4766	4995	5305
859	99999999	99999999	99999999	99999999	99999999	99999999	99999999	99999999	99999999	99999999	99999999	99999999	99999999	99999999	99999999	99999999	99999999	99999999	99999999	99999999	99999999	99999999	99999999	4375	99999999	2839	4368	3860	4309	4092	4649	3830	4406	3697	4399	3848	4193	4375	4876	4632	4269	5198	4215	5035	4789	4987	5355	4894	5556
860	99999999	99999999	99999999	99999999	99999999	99999999	99999999	99999999	99999999	99999999	99999999	99999999	99999999	99999999	99999999	99999999	99999999	99999999	99999999	99999999	99999999	99999999	3081	4649	99999999	99999999	2215	99999999	2735	4270	2990	3821	3999	3763	4379	5193	4522	4303	4967	4951	4674	4538	4681	4418	4625	5204	5036	4983	5353
861	99999999	99999999	99999999	99999999	99999999	99999999	99999999	99999999	99999999	99999999	99999999	99999999	99999999	99999999	99999999	99999999	99999999	99999999	99999999	99999999	99999999	5183	3545	99999999	99999999	4898	3412	99999999	4396	7197	4315	3913	4390	3822	4057	3736	3977	4411	4501	4462	4550	4720	5037	4808	5140	4969	5446	4896	4832
862	99999999	99999999	99999999	99999999	99999999	99999999	99999999	99999999	99999999	99999999	99999999	99999999	99999999	99999999	99999999	99999999	99999999	99999999	99999999	99999999	99999999	99999999	99999999	99999999	3953	99999999	5586	4641	1665	3081	99999999	1444	4334	3892	4684	3718	4074	3975	4630	4306	4756	4558	4549	4442	4813	5125	4864	4977	5291
863	99999999	99999999	99999999	99999999	99999999	99999999	99999999	99999999	99999999	99999999	99999999	99999999	99999999	99999999	99999999	99999999	99999999	99999999	99999999	99999999	99999999	99999999	99999999	99999999	4803	99999999	4493	4209	99999999	3712	1922	4226	4164	4240	3811	4005	3957	4541	4916	4828	4408	4784	4770	4961	4857	5318	4838	4797	5219
864	99999999	99999999	99999999	99999999	99999999	99999999	99999999	99999999	99999999	99999999	99999999	99999999	99999999	99999999	99999999	99999999	99999999	99999999	99999999	99999999	99999999	99999999	99999999	1628	3276	99999999	99999999	4748	3307	4219	4280	3945	4388	4751	4392	4048	4969	4332	5107	4329	4966	5369	4951	4700	5101	5503	4870	5070	5434
865	99999999	99999999	99999999	99999999	99999999	99999999	99999999	99999999	99999999	99999999	99999999	99999999	99999999	99999999	99999999	99999999	99999999	99999999	99999999	99999999	99999999	99999999	3951	99999999	99999999	5349	99999999	99999999	4313	4228	4658	4455	4367	4608	4190	4645	4626	3851	4319	4621	4652	4521	4676	5295	4517	4928	4676	5273	5310
866	54	99999999	99999999	99999999	99999999	99999999	99999999	99999999	99999999	99999999	99999999	99999999	99999999	99999999	99999999	99999999	99999999	99999999	99999999	99999999	99999999	4015	4577	99999999	99999999	99999999	4423	5615	99999999	4572	4063	3016	3836	4079	99999999	4441	4238	4155	4819	4452	4621	4524	4544	5185	4612	5026	4927	5178	5171
867	99999999	99999999	99999999	99999999	99999999	99999999	99999999	99999999	99999999	99999999	99999999	99999999	99999999	99999999	99999999	99999999	99999999	99999999	99999999	99999999	99999999	99999999	99999999	99999999	99999999	99999999	99999999	4724	3983	4367	3324	4736	4393	5038	4653	3053	4294	4976	4585	4166	4431	4607	5183	4955	4600	5099	4722	4763	5056
868	99999999	99999999	99999999	99999999	99999999	99999999	99999999	99999999	99999999	99999999	99999999	99999999	99999999	99999999	99999999	99999999	99999999	99999999	99999999	99999999	99999999	99999999	1995	99999999	7356	5061	99999999	5343	4520	3954	4412	3034	4098	4324	4640	3831	3705	5028	4459	4708	4582	4808	4702	4583	4540	4647	5188	5133	4920
869	99999999	99999999	99999999	99999999	99999999	99999999	99999999	99999999	99999999	99999999	99999999	99999999	99999999	99999999	99999999	99999999	99999999	99999999	99999999	99999999	99999999	99999999	99999999	99999999	99999999	99999999	3937	2918	3224	99999999	3914	5050	4246	3643	4358	4185	3780	4537	4156	4663	5046	4675	4844	4968	5003	5036	5306	5207	5372
870	99999999	99999999	99999999	99999999	99999999	99999999	99999999	99999999	99999999	99999999	99999999	99999999	99999999	99999999	99999999	99999999	99999999	99999999	99999999	99999999	99999999	99999999	5130	99999999	3849	4921	3830	3161	99999999	3506	3742	4225	4405	4311	5029	4131	3995	4587	4704	4095	4532	4885	4959	4676	4736	5311	5026	4858	4982
871	99999999	99999999	99999999	99999999	99999999	99999999	99999999	99999999	99999999	99999999	99999999	99999999	99999999	99999999	99999999	99999999	99999999	99999999	99999999	99999999	99999999	99999999	99999999	99999999	99999999	99999999	99999999	4223	5595	3274	3132	3767	3585	4158	4485	4060	4297	4210	2979	4317	5261	5068	5214	4731	4625	5111	5319	5128	5109
872	99999999	99999999	99999999	99999999	99999999	99999999	99999999	99999999	99999999	99999999	99999999	99999999	99999999	99999999	99999999	99999999	99999999	99999999	99999999	99999999	99999999	99999999	99999999	99999999	99999999	3286	5885	3352	4922	4165	99999999	3888	4847	4255	3890	4018	4595	3863	4512	4488	4374	4845	4933	5043	4834	4918	4820	4953	5362
873	99999999	99999999	99999999	99999999	99999999	99999999	99999999	99999999	99999999	99999999	99999999	99999999	99999999	99999999	99999999	99999999	99999999	99999999	99999999	99999999	99999999	3005	99999999	99999999	5347	5052	3260	4378	99999999	4293	4340	4371	4325	4302	4733	4465	4267	4611	4486	5338	4640	4707	4894	4644	5073	4635	5380	4706	4849
874	99999999	99999999	99999999	99999999	99999999	99999999	99999999	99999999	99999999	99999999	99999999	99999999	99999999	99999999	99999999	99999999	99999999	99999999	99999999	99999999	99999999	99999999	99999999	99999999	99999999	99999999	99999999	99999999	4908	4138	4517	4486	4249	4398	3279	4334	4855	4436	4696	4775	5040	4784	4826	5188	4614	5325	5455	5333	5254
875	99999999	99999999	99999999	99999999	99999999	99999999	99999999	99999999	99999999	99999999	99999999	99999999	99999999	99999999	99999999	99999999	99999999	99999999	99999999	99999999	99999999	99999999	99999999	99999999	99999999	99999999	5003	3615	4766	4877	99999999	3860	4058	4446	4704	4569	4882	4949	4650	4887	4309	4905	4957	5438	5218	5405	5155	4969	5619
876	99999999	99999999	99999999	99999999	99999999	99999999	99999999	99999999	99999999	99999999	99999999	99999999	99999999	99999999	99999999	99999999	99999999	99999999	99999999	99999999	99999999	99999999	99999999	99999999	99999999	5469	4224	4314	3699	4479	4111	4206	4345	4219	4262	4428	4614	4277	4604	4805	4376	4610	4220	4909	4844	4822	4885	5439	4813
877	99999999	99999999	99999999	99999999	99999999	99999999	99999999	99999999	99999999	99999999	99999999	99999999	99999999	99999999	902	99999999	99999999	99999999	99999999	99999999	99999999	99999999	99999999	2975	6757	4546	99999999	2620	4241	4436	3997	4579	4700	4437	4519	4337	4212	4449	4426	4789	4713	4546	4999	4574	4963	5058	4872	5422	4548
878	99999999	99999999	99999999	99999999	99999999	99999999	99999999	99999999	99999999	99999999	99999999	99999999	99999999	99999999	99999999	99999999	99999999	99999999	99999999	99999999	99999999	99999999	99999999	99999999	4638	99999999	4210	3166	3208	4756	4561	3749	4250	3672	4175	3819	4440	3821	4408	5047	3977	5192	4906	4303	5267	4741	4883	4666	4581
879	99999999	99999999	99999999	99999999	99999999	99999999	99999999	99999999	99999999	99999999	99999999	99999999	99999999	99999999	99999999	99999999	99999999	99999999	99999999	1225	99999999	99999999	99999999	99999999	2823	5015	3576	4693	99999999	4130	3991	3903	3578	4459	4397	4053	4500	4286	4541	4026	4383	4461	4817	4387	5204	4850	4724	5167	5163
880	99999999	99999999	99999999	99999999	99999999	99999999	99999999	99999999	99999999	99999999	99999999	99999999	99999999	99999999	99999999	99999999	99999999	99999999	99999999	99999999	99999999	99999999	99999999	3488	99999999	99999999	3979	2642	5545	4047	4508	4335	3994	2909	4738	4931	4349	4256	4394	4598	5209	4576	4399	5509	5620	4829	5067	5114	5155
881	99999999	99999999	99999999	99999999	99999999	99999999	99999999	99999999	99999999	99999999	99999999	99999999	99999999	99999999	99999999	99999999	99999999	99999999	99999999	99999999	99999999	99999999	613	99999999	99999999	99999999	99999999	4554	3715	3087	4699	4101	3317	4617	4323	4666	4164	4623	3868	4462	4922	5340	4523	4892	4815	5440	5008	4848	5015
882	99999999	99999999	99999999	99999999	99999999	99999999	99999999	99999999	99999999	99999999	99999999	99999999	99999999	99999999	99999999	99999999	99999999	833	99999999	99999999	99999999	99999999	99999999	99999999	2841	99999999	2850	99999999	4561	4803	4355	5154	3877	4634	4171	3966	3675	4598	4706	4790	4908	4763	5317	4557	5196	5032	5164	5192	5026
883	99999999	99999999	99999999	99999999	99999999	99999999	99999999	99999999	99999999	99999999	99999999	99999999	99999999	99999999	99999999	99999999	99999999	99999999	99999999	99999999	99999999	99999999	99999999	99999999	99999999	99999999	4100	1989	3219	3481	4214	4514	3675	4258	4559	3934	4359	4656	4495	4778	4834	4610	4821	5310	4780	4954	5458	5172	5023
884	99999999	99999999	99999999	99999999	99999999	99999999	99999999	99999999	99999999	99999999	99999999	99999999	99999999	99999999	99999999	99999999	99999999	99999999	99999999	99999999	99999999	1707	99999999	99999999	99999999	3452	3887	2624	99999999	4066	4725	4109	4361	4463	4400	4221	3729	4130	4341	4574	4560	4399	4581	4742	4816	5249	4685	5367	4907
885	99999999	99999999	99999999	99999999	99999999	99999999	99999999	99999999	99999999	99999999	99999999	99999999	99999999	99999999	99999999	99999999	99999999	99999999	99999999	99999999	99999999	99999999	3487	3811	3692	7059	99999999	4525	4887	4109	4089	4194	4159	3942	3715	5086	3991	4322	4480	4911	4265	5071	4917	4340	4949	5003	4952	5203	4965
886	99999999	99999999	99999999	99999999	99999999	99999999	99999999	99999999	99999999	99999999	99999999	99999999	99999999	99999999	99999999	99999999	99999999	99999999	99999999	99999999	99999999	99999999	99999999	99999999	3647	2869	4630	4059	3295	5008	3921	4304	3844	3735	4106	3907	4253	4544	4211	4146	4410	4476	4980	4923	4673	5328	5018	5037	5395
887	99999999	99999999	99999999	99999999	99999999	99999999	99999999	99999999	99999999	99999999	99999999	99999999	99999999	99999999	99999999	99999999	99999999	99999999	99999999	99999999	99999999	99999999	99999999	99999999	99999999	2679	4532	3972	99999999	4530	3845	4631	4045	3925	2751	4549	3756	4701	4527	4250	5192	4778	4810	4859	4932	4361	5200	5293	4920
888	99999999	99999999	99999999	99999999	99999999	99999999	99999999	99999999	99999999	99999999	99999999	99999999	99999999	99999999	99999999	99999999	99999999	99999999	99999999	99999999	99999999	99999999	99999999	1394	99999999	3622	99999999	3992	3893	3153	4388	2635	4142	3053	3751	4120	4267	3963	4385	4637	4736	4838	4433	5378	4652	4995	5043	4887	5315
889	99999999	99999999	99999999	99999999	99999999	99999999	99999999	99999999	99999999	99999999	99999999	99999999	99999999	99999999	99999999	99999999	99999999	99999999	99999999	99999999	99999999	99999999	99999999	99999999	3020	4146	4749	3819	99999999	3790	3971	4313	3601	4396	4967	4354	4852	3325	4185	5231	4589	4437	5026	4929	4989	4937	4513	4953	5274
890	99999999	99999999	99999999	99999999	99999999	99999999	99999999	99999999	99999999	99999999	99999999	99999999	99999999	99999999	99999999	99999999	99999999	99999999	99999999	99999999	99999999	99999999	99999999	2503	2616	99999999	4912	99999999	99999999	99999999	99999999	4009	3708	4172	4190	4265	4229	4587	4275	4809	5045	5343	4922	4848	4580	4911	5374	5127	5096
891	99999999	99999999	99999999	99999999	99999999	99999999	99999999	99999999	99999999	99999999	99999999	99999999	99999999	99999999	99999999	99999999	99999999	99999999	99999999	99999999	99999999	2713	99999999	99999999	99999999	99999999	3533	3238	99999999	99999999	3726	4188	4733	3097	3623	4115	4713	4886	2582	4533	4453	4471	4614	5390	4739	5321	5103	5261	4835
892	99999999	99999999	99999999	99999999	99999999	99999999	99999999	99999999	99999999	99999999	99999999	99999999	99999999	99999999	99999999	99999999	99999999	99999999	99999999	99999999	99999999	1247	99999999	99999999	6526	4281	2587	4601	99999999	3208	4567	4047	3769	3841	3925	4048	4068	4296	4538	4051	4488	4656	4937	5449	5003	5238	5039	4962	5107
893	99999999	99999999	99999999	99999999	99999999	99999999	99999999	99999999	99999999	99999999	99999999	99999999	99999999	99999999	99999999	99999999	99999999	99999999	99999999	99999999	99999999	99999999	99999999	99999999	1597	99999999	4037	4395	99999999	3357	2543	3546	3397	4887	3921	4243	4380	4642	4555	4750	3740	4832	5032	5055	5240	4787	4823	4602	5359
894	99999999	99999999	99999999	99999999	99999999	99999999	99999999	99999999	99999999	99999999	99999999	99999999	99999999	99999999	99999999	99999999	99999999	99999999	99999999	99999999	99999999	99999999	99999999	99999999	99999999	4520	4300	3555	3594	99999999	4844	4383	4578	3463	3914	4465	4546	4316	3697	5051	4851	4399	4925	4881	5011	5084	5163	5170	5307
895	99999999	99999999	99999999	99999999	99999999	99999999	99999999	99999999	99999999	99999999	99999999	99999999	99999999	99999999	99999999	99999999	99999999	99999999	99999999	99999999	99999999	99999999	99999999	4699	99999999	99999999	3828	5343	3910	99999999	4699	4223	4445	4592	4196	3857	4376	4724	4343	4402	4478	4572	5135	4525	4877	5133	5092	5087	5203
896	99999999	99999999	99999999	99999999	99999999	99999999	99999999	99999999	99999999	99999999	99999999	99999999	99999999	99999999	99999999	99999999	99999999	99999999	99999999	99999999	99999999	99999999	2732	5004	99999999	99999999	5153	3455	99999999	3995	4146	4839	4385	3866	4755	4324	4689	4510	4700	4540	4481	4338	5469	5219	4412	5033	5159	4797	4832
897	99999999	99999999	99999999	99999999	99999999	99999999	99999999	99999999	99999999	99999999	99999999	1439	99999999	99999999	99999999	99999999	99999999	99999999	99999999	99999999	99999999	99999999	99999999	99999999	99999999	99999999	4318	3268	99999999	4372	4892	4853	4265	4060	4570	4637	4435	4579	5092	4186	4661	4426	4598	5284	3927	5197	4733	5249	4682
898	99999999	99999999	99999999	99999999	99999999	99999999	99999999	99999999	99999999	99999999	99999999	99999999	99999999	99999999	99999999	99999999	99999999	99999999	99999999	99999999	99999999	2481	99999999	2222	99999999	3664	4479	99999999	4368	3417	4019	4435	3792	3770	4238	4224	4539	3402	4901	4167	5153	4753	5443	4482	5425	4891	4767	4546	5358
899	99999999	99999999	99999999	99999999	99999999	99999999	99999999	99999999	99999999	99999999	99999999	99999999	99999999	99999999	99999999	99999999	99999999	99999999	99999999	99999999	99999999	99999999	1020	99999999	3787	99999999	1800	99999999	4748	3919	5315	3467	4218	99999999	4089	3698	4374	4438	4650	4783	4973	4780	5217	5136	5250	4841	5109	4851	4976
900	99999999	99999999	99999999	99999999	99999999	99999999	99999999	99999999	99999999	99999999	99999999	99999999	99999999	99999999	99999999	1280	99999999	99999999	1531	99999999	99999999	99999999	99999999	99999999	3962	99999999	5032	4215	4030	3385	3640	4231	4553	4311	4091	4073	3888	4192	4442	5044	5403	4333	4998	5410	5342	4756	5171	4811	5259
901	99999999	99999999	99999999	99999999	99999999	99999999	99999999	99999999	99999999	99999999	99999999	99999999	99999999	99999999	99999999	99999999	99999999	99999999	99999999	99999999	99999999	99999999	99999999	3881	3657	649	99999999	2443	4350	4184	3908	3923	2414	4151	4037	4389	4395	4778	4403	4796	4599	4882	4879	5037	5170	5238	5021	4957	5015
902	99999999	99999999	99999999	99999999	99999999	99999999	99999999	99999999	99999999	99999999	99999999	99999999	99999999	99999999	99999999	99999999	99999999	99999999	99999999	99999999	2198	2859	99999999	99999999	1412	3508	99999999	99999999	99999999	4330	4084	4257	4317	3752	99999999	4826	3935	4497	4325	4580	4914	4837	5241	5481	5211	5491	5153	5563	4923
903	99999999	99999999	99999999	99999999	99999999	99999999	99999999	99999999	99999999	99999999	99999999	99999999	99999999	99999999	99999999	99999999	99999999	99999999	99999999	99999999	99999999	99999999	99999999	2378	4715	4450	4909	99999999	3447	4582	3638	4529	3776	4166	3522	3856	4798	4560	4603	4153	4997	4880	4713	4973	5036	5346	5053	5169	5107
904	99999999	99999999	99999999	99999999	99999999	99999999	99999999	99999999	99999999	99999999	99999999	99999999	99999999	99999999	99999999	99999999	99999999	99999999	99999999	99999999	99999999	99999999	99999999	99999999	99999999	3936	99999999	4907	99999999	4725	3908	1899	3921	4254	4834	3970	4987	4381	4122	4716	4977	4700	4284	4817	5204	4937	5059	5029	4834
905	99999999	99999999	99999999	99999999	99999999	99999999	99999999	99999999	99999999	99999999	99999999	99999999	99999999	99999999	99999999	99999999	99999999	99999999	99999999	99999999	99999999	99999999	99999999	99999999	99999999	6673	4521	4703	4637	3444	3743	3105	4406	4134	3568	4380	4123	5077	4306	4467	4923	4793	5157	4722	4942	4718	4706	5073	5598
906	99999999	99999999	99999999	99999999	99999999	99999999	99999999	99999999	99999999	99999999	99999999	99999999	99999999	99999999	99999999	99999999	99999999	99999999	99999999	99999999	99999999	99999999	99999999	3268	99999999	4119	3949	5217	4542	3845	99999999	5262	3062	3853	4461	4734	4321	4818	4550	4658	4635	4996	4790	4612	5297	4569	5152	5003	5216
907	99999999	99999999	99999999	99999999	99999999	99999999	99999999	99999999	99999999	99999999	99999999	99999999	99999999	99999999	99999999	99999999	99999999	99999999	99999999	99999999	99999999	99999999	99999999	99999999	3845	3487	4956	4688	1793	4151	4359	4134	4184	3883	5027	4394	4421	4731	4230	4922	4400	5010	4163	5285	5020	5324	5258	5340	5242
908	99999999	99999999	99999999	99999999	99999999	99999999	99999999	99999999	99999999	99999999	99999999	99999999	99999999	99999999	99999999	99999999	99999999	99999999	99999999	99999999	99999999	99999999	99999999	99999999	99999999	2797	4648	4375	3502	99999999	4477	3620	4069	3280	4471	4256	4199	4058	4597	4167	4770	4918	4970	4927	4534	4894	4938	5138	5103
909	99999999	99999999	99999999	99999999	99999999	99999999	99999999	99999999	99999999	99999999	99999999	99999999	99999999	99999999	99999999	99999999	99999999	99999999	99999999	99999999	99999999	99999999	99999999	99999999	6568	99999999	4295	3893	99999999	99999999	4436	99999999	3973	4008	3563	4385	4089	4409	4937	4537	4880	4812	4784	4750	4930	4676	5490	5670	5100
910	99999999	99999999	99999999	99999999	99999999	99999999	99999999	99999999	99999999	99999999	99999999	99999999	99999999	99999999	99999999	99999999	99999999	99999999	99999999	99999999	99999999	99999999	99999999	99999999	99999999	4913	1548	99999999	4170	4612	3093	4101	3360	4105	3996	2332	4568	4471	4490	4904	4496	4579	4363	4872	4834	5035	4667	5047	5123
911	99999999	99999999	99999999	99999999	99999999	99999999	99999999	99999999	99999999	99999999	99999999	99999999	99999999	99999999	99999999	99999999	99999999	99999999	99999999	99999999	99999999	99999999	99999999	2828	99999999	5248	3917	3710	2067	4619	4861	3504	4832	2622	4040	3869	4271	4226	4961	4232	5126	4649	4976	4910	4734	4883	5109	5144	5264
912	99999999	99999999	99999999	99999999	99999999	99999999	99999999	99999999	99999999	99999999	99999999	99999999	99999999	99999999	99999999	99999999	99999999	99999999	99999999	99999999	99999999	99999999	99999999	99999999	3674	99999999	3509	4801	99999999	4434	2850	3694	3848	3299	4388	4368	3806	4259	4738	4760	4625	4544	3985	4871	5475	4635	5157	5095	5054
913	99999999	99999999	99999999	99999999	99999999	99999999	99999999	99999999	99999999	99999999	99999999	99999999	99999999	99999999	99999999	99999999	99999999	99999999	99999999	99999999	99999999	4166	99999999	99999999	99999999	99999999	4603	5378	99999999	3629	3454	4511	5215	4061	2910	4001	4076	4630	4547	5116	4720	4694	4285	5062	4789	4669	5020	5342	5206
914	99999999	99999999	99999999	99999999	99999999	99999999	99999999	99999999	99999999	99999999	99999999	99999999	99999999	99999999	99999999	99999999	99999999	99999999	99999999	99999999	99999999	99999999	99999999	99999999	4854	4770	99999999	3642	3410	4833	3894	4629	4310	3265	3926	4038	4372	4317	4335	3961	4206	4396	4871	4715	4876	4950	5359	4653	4876
915	99999999	99999999	99999999	99999999	99999999	99999999	99999999	99999999	99999999	99999999	99999999	99999999	99999999	99999999	99999999	99999999	99999999	99999999	99999999	99999999	99999999	99999999	3783	99999999	2308	99999999	99999999	2042	4841	4364	3712	99999999	3714	4102	3341	4527	4334	4331	4440	4185	5040	4567	5257	4559	4659	5257	4971	4999	4593
916	99999999	99999999	99999999	99999999	99999999	99999999	99999999	99999999	99999999	99999999	99999999	99999999	99999999	99999999	99999999	99999999	99999999	99999999	99999999	99999999	99999999	99999999	99999999	99999999	99999999	4193	99999999	4156	99999999	3181	4196	3615	3207	4611	4309	4018	3944	4489	4443	4864	4769	4574	4845	5239	5205	4840	5109	5035	5150
917	99999999	99999999	99999999	99999999	99999999	99999999	99999999	99999999	99999999	99999999	99999999	99999999	99999999	99999999	99999999	99999999	99999999	99999999	99999999	3437	99999999	99999999	99999999	99999999	2183	3858	3679	4655	3823	3882	4709	4596	4432	4500	3827	4425	4494	4089	4425	4798	4008	5072	4814	5072	4552	5367	5297	4978	5170
918	99999999	99999999	99999999	99999999	99999999	99999999	99999999	99999999	99999999	99999999	99999999	99999999	99999999	99999999	99999999	99999999	99999999	99999999	99999999	99999999	99999999	99999999	99999999	99999999	4412	99999999	4175	4770	1891	99999999	99999999	2767	5035	3994	3003	4527	4457	4327	4906	4264	4532	4856	5031	5308	4838	4852	4866	5437	5161
919	99999999	99999999	99999999	99999999	99999999	99999999	99999999	99999999	99999999	99999999	99999999	99999999	99999999	99999999	99999999	99999999	99999999	99999999	99999999	99999999	99999999	99999999	3325	99999999	99999999	5056	99999999	3101	2853	4022	4508	3319	4336	4179	4240	3454	3910	4295	4354	4472	4802	4995	5025	4753	4880	4792	5275	5135	4868
920	99999999	99999999	99999999	99999999	99999999	99999999	99999999	99999999	99999999	99999999	99999999	99999999	99999999	99999999	99999999	99999999	99999999	1064	99999999	99999999	99999999	99999999	99999999	2058	7348	99999999	99999999	3996	99999999	99999999	2523	3652	4161	4082	4158	4169	4363	4497	4528	4923	4683	4966	4870	4829	4582	4971	5347	5388	4772
921	99999999	99999999	99999999	99999999	99999999	99999999	99999999	99999999	99999999	99999999	99999999	99999999	99999999	99999999	99999999	99999999	99999999	99999999	99999999	99999999	99999999	99999999	2191	99999999	99999999	99999999	3766	3507	5372	99999999	4537	3721	3933	4649	3910	4222	3362	4370	4317	4817	4926	4590	5067	4488	5383	5022	5577	4830	4723
922	99999999	99999999	99999999	99999999	99999999	99999999	99999999	99999999	99999999	99999999	99999999	99999999	99999999	99999999	99999999	99999999	99999999	99999999	99999999	99999999	99999999	99999999	2889	99999999	5111	4501	3498	4319	99999999	3876	4277	5950	3985	4132	4273	2721	4157	4533	4649	4428	4485	4806	5103	5200	5194	5070	4689	5531	4444
923	99999999	99999999	99999999	99999999	99999999	99999999	99999999	99999999	99999999	99999999	99999999	99999999	99999999	99999999	99999999	99999999	99999999	99999999	99999999	99999999	99999999	99999999	99999999	99999999	4958	5504	6357	4608	4047	99999999	3741	3366	4030	3738	4249	4597	3593	4500	4816	4534	4932	4962	4679	4709	4830	5255	5592	5239	5259
924	99999999	99999999	99999999	99999999	99999999	99999999	99999999	99999999	99999999	99999999	99999999	99999999	99999999	99999999	99999999	99999999	99999999	664	1829	99999999	3177	99999999	99999999	99999999	3473	4199	99999999	3030	99999999	4954	4389	3843	3983	3807	4114	4352	4434	3788	4555	4702	5282	4602	4893	4745	5291	5193	5185	5193	5013
925	99999999	99999999	99999999	99999999	99999999	99999999	99999999	99999999	99999999	99999999	99999999	99999999	99999999	99999999	99999999	99999999	99999999	99999999	99999999	99999999	99999999	99999999	99999999	1708	99999999	5678	99999999	1513	4097	3089	4125	4450	4470	4289	4186	3999	2943	4613	4769	4699	4413	4331	4643	4610	4974	5286	5046	5426	4797
926	99999999	99999999	99999999	99999999	99999999	99999999	99999999	99999999	99999999	99999999	99999999	99999999	99999999	99999999	99999999	99999999	99999999	99999999	99999999	99999999	99999999	99999999	2578	4591	3514	4414	99999999	99999999	4124	3898	3850	4580	99999999	4348	4260	4920	4127	3797	4630	4516	4653	4684	4699	5192	5525	4804	4926	5176	5198
927	99999999	99999999	99999999	99999999	99999999	99999999	99999999	99999999	99999999	99999999	99999999	99999999	99999999	99999999	99999999	99999999	99999999	99999999	99999999	99999999	99999999	99999999	5308	99999999	99999999	4002	3224	4210	4396	3655	99999999	4648	4480	4359	5017	4162	3768	4517	3897	4524	4481	4664	4240	4949	5007	4511	4913	5095	5034
928	99999999	99999999	99999999	99999999	99999999	99999999	99999999	99999999	99999999	99999999	99999999	99999999	99999999	99999999	99999999	99999999	99999999	99999999	99999999	99999999	99999999	99999999	99999999	99999999	4796	3992	99999999	3782	2997	3208	4963	3528	4595	4361	4792	4186	4278	3591	4051	4417	4919	4795	4549	5293	4550	4987	4866	5419	4961
929	99999999	99999999	99999999	99999999	99999999	99999999	99999999	99999999	99999999	99999999	99999999	99999999	99999999	99999999	99999999	99999999	99999999	99999999	99999999	99999999	99999999	99999999	99999999	99999999	3782	99999999	99999999	4291	4022	3967	4055	3962	5316	4565	4265	4254	4731	4154	4795	4253	4742	4401	5089	4712	4987	5045	4774	5077	5068
930	99999999	99999999	99999999	99999999	99999999	99999999	99999999	99999999	99999999	99999999	99999999	99999999	99999999	99999999	99999999	99999999	99999999	99999999	99999999	99999999	99999999	99999999	99999999	4935	99999999	99999999	4268	99999999	4038	4260	3809	99999999	3454	4194	3874	4186	3904	4339	4241	4740	4569	4403	4889	5056	5230	4521	4984	5134	5312
931	99999999	99999999	99999999	99999999	99999999	99999999	99999999	99999999	99999999	99999999	99999999	99999999	99999999	99999999	99999999	99999999	99999999	99999999	99999999	99999999	99999999	99999999	99999999	99999999	99999999	99999999	3474	3981	3220	2480	3927	4331	3709	4427	4121	3877	4460	3579	4503	4707	4302	4335	4795	4364	4832	5020	5478	5265	4765
932	99999999	99999999	99999999	99999999	99999999	99999999	99999999	99999999	99999999	99999999	99999999	99999999	99999999	99999999	99999999	99999999	99999999	99999999	99999999	99999999	99999999	99999999	99999999	99999999	3408	99999999	3622	2885	4800	4620	4172	4015	3342	3554	3556	4647	4264	4013	4545	5183	4748	4895	4671	4568	5174	5178	5223	5123	4829
933	99999999	99999999	99999999	99999999	99999999	99999999	99999999	99999999	99999999	99999999	99999999	99999999	99999999	99999999	99999999	99999999	99999999	99999999	99999999	99999999	99999999	99999999	99999999	99999999	99999999	99999999	99999999	3686	99999999	3249	3924	4645	4006	4032	4467	4470	4050	4897	4751	4574	4708	4388	4732	5178	4577	5247	4784	5326	4883
934	99999999	99999999	99999999	99999999	99999999	99999999	99999999	99999999	99999999	99999999	99999999	99999999	99999999	99999999	99999999	99999999	99999999	99999999	99999999	99999999	99999999	99999999	99999999	99999999	99999999	99999999	4691	1918	4583	3949	4404	4246	4076	3731	4461	3938	4557	4426	4541	4864	4902	4855	4064	4863	5054	4871	5655	4816	6182
935	99999999	99999999	99999999	99999999	99999999	99999999	99999999	99999999	99999999	99999999	99999999	99999999	99999999	99999999	99999999	99999999	99999999	99999999	99999999	99999999	99999999	99999999	4067	99999999	5435	99999999	4789	2517	4197	5037	2519	99999999	4964	4147	4268	4426	4623	4266	4730	4371	4484	4013	4739	4928	5107	4877	4595	5179	5155
936	99999999	99999999	99999999	99999999	99999999	99999999	99999999	99999999	99999999	99999999	99999999	99999999	99999999	99999999	99999999	99999999	99999999	99999999	99999999	99999999	99999999	99999999	99999999	99999999	99999999	99999999	3780	5447	99999999	3369	4507	4724	3726	4038	3645	4868	4683	4712	3552	4829	4615	4579	4977	5077	5101	5018	5062	5286	5146
937	99999999	99999999	99999999	99999999	99999999	99999999	99999999	99999999	99999999	99999999	99999999	99999999	99999999	99999999	99999999	99999999	99999999	99999999	99999999	2292	99999999	99999999	442	3732	2681	5113	99999999	99999999	3132	3321	3428	3967	3862	4752	4143	4898	4588	4030	4434	4084	3733	4762	5156	5180	5151	4953	4912	4900	5126
938	99999999	99999999	99999999	99999999	99999999	99999999	99999999	99999999	99999999	99999999	99999999	99999999	99999999	99999999	99999999	99999999	99999999	99999999	99999999	99999999	99999999	99999999	1192	99999999	3904	99999999	4702	1411	4753	5027	3878	3941	4046	4008	4285	4287	4585	4707	4875	4720	4627	4732	4703	4719	4749	4842	5254	4858	4938
939	99999999	99999999	99999999	99999999	99999999	99999999	99999999	99999999	99999999	99999999	99999999	99999999	99999999	99999999	99999999	99999999	99999999	99999999	99999999	99999999	99999999	99999999	99999999	99999999	4388	99999999	3652	99999999	99999999	4022	3049	99999999	3765	4886	4123	4101	3834	4407	3344	4524	4131	4826	4486	5600	4869	5183	4582	4999	5138
940	99999999	99999999	99999999	99999999	99999999	99999999	99999999	99999999	99999999	99999999	99999999	99999999	99999999	99999999	99999999	99999999	99999999	99999999	99999999	99999999	99999999	99999999	99999999	99999999	99999999	99999999	4957	5127	99999999	4200	3538	4702	4175	4116	3796	4400	4138	4464	4070	4697	4631	5001	5030	4617	5171	4975	5405	5027	5252
941	99999999	99999999	99999999	99999999	99999999	99999999	99999999	99999999	99999999	99999999	99999999	99999999	99999999	99999999	99999999	99999999	99999999	99999999	99999999	99999999	99999999	99999999	5234	99999999	99999999	99999999	4618	4275	99999999	5294	5409	4319	4282	3719	3542	4132	4389	4237	4273	4406	4544	3719	4759	4392	5184	4766	4886	4837	5249
942	99999999	99999999	99999999	99999999	99999999	99999999	99999999	99999999	99999999	99999999	99999999	99999999	99999999	99999999	99999999	99999999	99999999	99999999	99999999	99999999	99999999	99999999	99999999	99999999	99999999	99999999	3889	3896	3935	4205	99999999	4010	4174	3919	4491	3641	4241	5229	4762	4587	4782	4715	4626	5020	5312	4762	4955	5195	5119
943	99999999	99999999	99999999	99999999	99999999	99999999	99999999	99999999	99999999	99999999	99999999	99999999	99999999	99999999	99999999	99999999	99999999	99999999	99999999	99999999	99999999	99999999	99999999	99999999	99999999	4157	3206	3822	3280	4142	99999999	4351	4137	3635	4529	3882	4161	4713	4399	4711	4907	4370	4869	4375	5217	4747	4729	4993	5145
944	99999999	99999999	99999999	99999999	99999999	99999999	99999999	99999999	99999999	99999999	99999999	99999999	99999999	99999999	99999999	99999999	99999999	99999999	99999999	99999999	99999999	99999999	99999999	99999999	3110	99999999	4344	3795	3698	4590	99999999	4380	3615	4134	4366	4867	4522	4013	4064	4073	4749	5005	4322	4601	4914	4550	5364	5095	4623
945	99999999	99999999	99999999	99999999	99999999	99999999	99999999	99999999	99999999	99999999	99999999	99999999	99999999	99999999	99999999	99999999	99999999	99999999	99999999	99999999	99999999	99999999	99999999	99999999	99999999	99999999	3901	4044	3580	5096	4469	4403	3733	4050	3633	4367	4709	4502	4573	4418	4794	4599	4077	4504	4994	5328	5032	5469	4628
946	99999999	99999999	99999999	99999999	99999999	99999999	99999999	99999999	99999999	99999999	99999999	99999999	99999999	99999999	99999999	99999999	99999999	99999999	99999999	99999999	99999999	99999999	2539	4047	99999999	3540	2430	99999999	4918	3468	3377	4010	4213	3619	2952	4280	4162	4509	4559	4315	4357	5160	4596	4791	5172	4849	5156	4676	4765
947	99999999	99999999	99999999	99999999	99999999	99999999	99999999	99999999	99999999	99999999	99999999	99999999	99999999	99999999	99999999	99999999	99999999	99999999	99999999	99999999	99999999	99999999	99999999	99999999	99999999	3153	4222	2726	2933	3386	4629	4538	4334	4103	4469	3957	4630	4042	4492	5123	4782	4785	4858	4968	5088	4865	4819	4764	5110
948	99999999	99999999	99999999	99999999	99999999	99999999	99999999	99999999	99999999	99999999	99999999	99999999	99999999	99999999	99999999	99999999	99999999	99999999	99999999	99999999	99999999	99999999	99999999	99999999	4358	99999999	4865	5618	3864	3563	2997	4606	4014	4624	4633	4763	4373	4271	3914	5287	4626	4209	4590	4363	4548	5622	5045	5376	4805
949	99999999	99999999	99999999	99999999	99999999	99999999	99999999	99999999	99999999	99999999	99999999	99999999	99999999	99999999	99999999	99999999	99999999	99999999	99999999	99999999	99999999	99999999	2798	99999999	99999999	99999999	3481	99999999	4296	4156	3638	4083	5047	4542	4354	3126	4259	4338	4279	4181	4537	4534	4665	4865	5028	5210	5114	5220	5305
950	99999999	99999999	99999999	99999999	99999999	99999999	99999999	99999999	99999999	99999999	99999999	99999999	99999999	99999999	99999999	99999999	99999999	99999999	99999999	99999999	99999999	99999999	99999999	4754	99999999	4504	99999999	4020	3979	3587	4444	4100	4132	4140	3025	4169	3946	4352	4301	4255	4001	4829	4436	4961	4812	4239	5362	5367	5122
951	99999999	99999999	99999999	99999999	99999999	99999999	99999999	99999999	99999999	99999999	99999999	99999999	99999999	99999999	99999999	99999999	99999999	99999999	99999999	99999999	99999999	99999999	99999999	99999999	99999999	99999999	4100	99999999	3914	4305	4016	4208	3924	3026	4984	3883	3578	3874	4937	4786	4467	4699	4720	4528	4968	5115	4955	5057	5502
952	99999999	99999999	99999999	99999999	99999999	99999999	99999999	99999999	99999999	99999999	99999999	99999999	99999999	99999999	99999999	99999999	99999999	99999999	3256	99999999	99999999	99999999	1570	99999999	99999999	99999999	4178	99999999	4320	99999999	4779	4104	4223	4119	4506	99999999	4177	4773	4365	4551	4263	4394	4878	5002	5358	5313	5169	5244	5003
953	99999999	99999999	99999999	99999999	99999999	99999999	99999999	99999999	99999999	99999999	99999999	99999999	99999999	99999999	99999999	99999999	99999999	99999999	99999999	99999999	99999999	99999999	99999999	2565	2360	4395	4352	99999999	3861	4360	4590	4110	99999999	4642	4391	5699	4907	4324	4403	4218	4357	4735	5244	4881	5075	5391	5029	5048	4828
954	99999999	99999999	99999999	99999999	99999999	99999999	99999999	99999999	99999999	99999999	99999999	99999999	99999999	99999999	99999999	99999999	99999999	99999999	99999999	2699	99999999	99999999	99999999	4476	4795	99999999	3509	3914	4805	4570	4374	3826	4097	3779	4397	4275	4215	4560	4491	4368	4108	4847	4765	5231	5285	4775	5226	5349	5072
955	99999999	99999999	99999999	99999999	99999999	99999999	99999999	99999999	99999999	99999999	99999999	99999999	99999999	99999999	99999999	99999999	532	99999999	99999999	99999999	99999999	99999999	99999999	99999999	3971	99999999	99999999	4879	4792	4512	4197	2928	4143	4441	4462	4173	4170	4459	4578	4517	4721	4382	4992	4831	5200	5354	4820	5331	5503
956	99999999	99999999	99999999	99999999	99999999	99999999	99999999	99999999	99999999	99999999	99999999	99999999	99999999	99999999	99999999	99999999	99999999	99999999	99999999	99999999	99999999	99999999	3722	99999999	2653	4346	99999999	5434	4854	4924	3474	4169	4135	4381	3877	4620	4360	5010	4206	4930	4830	4087	4813	4326	4593	5126	4870	5367	5249
957	99999999	99999999	99999999	99999999	99999999	99999999	99999999	99999999	99999999	99999999	99999999	99999999	99999999	99999999	99999999	99999999	99999999	99999999	99999999	99999999	99999999	99999999	99999999	2875	3802	2030	4492	3608	4047	5208	4008	4240	4026	3713	4104	4154	4837	3718	4688	4648	4661	5425	4382	5176	4881	5324	4928	4850	4966
958	99999999	99999999	99999999	99999999	99999999	99999999	99999999	99999999	99999999	99999999	99999999	99999999	99999999	99999999	99999999	99999999	99999999	99999999	99999999	99999999	99999999	99999999	2105	3904	99999999	3427	99999999	3390	4654	4796	4959	99999999	4227	4391	4367	3361	4487	4462	4447	4210	4647	4365	5087	5166	4807	4565	5049	5443	4879
959	99999999	99999999	99999999	99999999	99999999	99999999	99999999	99999999	99999999	99999999	99999999	99999999	99999999	99999999	99999999	99999999	99999999	99999999	99999999	99999999	99999999	99999999	99999999	4642	99999999	3103	99999999	3950	3551	4713	4945	2928	4363	3728	4349	4485	4222	4354	4626	4649	4472	4767	4870	4907	4940	4989	5369	4965	5153
960	99999999	99999999	99999999	99999999	99999999	99999999	99999999	99999999	99999999	99999999	99999999	99999999	99999999	99999999	99999999	99999999	99999999	99999999	99999999	99999999	99999999	99999999	99999999	99999999	99999999	5434	99999999	4182	4238	99999999	3874	4466	3887	4050	4020	4016	3849	4714	4685	4350	4314	4931	4797	4875	5231	4863	5063	5226	4977
961	99999999	99999999	99999999	99999999	99999999	99999999	99999999	99999999	99999999	99999999	99999999	99999999	99999999	99999999	99999999	99999999	99999999	99999999	99999999	99999999	99999999	99999999	99999999	99999999	99999999	99999999	99999999	2492	99999999	3782	99999999	4785	4230	4674	4058	4347	4949	4712	4311	4758	4660	4537	5173	5128	5334	4993	4825	5321	5361
962	99999999	99999999	99999999	99999999	99999999	99999999	99999999	99999999	99999999	99999999	99999999	99999999	99999999	99999999	99999999	99999999	99999999	99999999	99999999	99999999	99999999	99999999	99999999	99999999	3915	3207	2809	4005	4537	99999999	4331	4019	4109	4606	4385	5098	3963	4045	3894	4780	5140	4742	4836	4517	4915	4854	5537	5287	5251
963	99999999	99999999	99999999	99999999	99999999	99999999	99999999	99999999	99999999	99999999	99999999	99999999	99999999	99999999	99999999	99999999	99999999	99999999	99999999	99999999	99999999	99999999	99999999	99999999	99999999	99999999	99999999	99999999	99999999	4142	4208	3884	4117	4266	4185	4901	3926	4328	4496	4470	4592	4564	4706	5023	4910	5190	5192	5344	4824
964	99999999	99999999	99999999	99999999	99999999	99999999	99999999	99999999	99999999	99999999	99999999	99999999	99999999	99999999	99999999	99999999	99999999	99999999	99999999	99999999	99999999	99999999	1452	99999999	4815	3563	99999999	99999999	99999999	99999999	99999999	4152	3629	4395	4275	4644	4653	4161	4425	4487	4168	4768	4627	4570	4791	5231	4994	5156	4948
965	99999999	99999999	99999999	99999999	99999999	99999999	99999999	99999999	99999999	99999999	99999999	99999999	99999999	99999999	99999999	99999999	99999999	99999999	99999999	99999999	99999999	99999999	99999999	3477	3535	3746	99999999	99999999	99999999	3576	4182	4476	4542	4164	3877	3876	4352	4609	4942	4578	4461	4521	4979	4689	5200	5252	5013	5279	5331
966	99999999	99999999	99999999	99999999	99999999	99999999	99999999	99999999	99999999	99999999	99999999	99999999	99999999	99999999	99999999	99999999	99999999	99999999	99999999	99999999	99999999	99999999	99999999	99999999	99999999	99999999	2398	3386	99999999	4036	2820	4628	4309	4023	4123	4241	4787	4279	4778	4793	4184	4703	4544	5265	4880	5239	4944	5833	5409
967	99999999	99999999	99999999	99999999	99999999	99999999	99999999	99999999	99999999	99999999	99999999	99999999	99999999	99999999	99999999	99999999	99999999	99999999	99999999	99999999	99999999	99999999	99999999	99999999	3935	99999999	1632	99999999	5543	2783	3530	3681	4791	4693	4587	4741	4790	4697	4859	5152	4542	4488	4870	4561	4932	4941	4713	4807	5012
968	99999999	99999999	99999999	99999999	99999999	99999999	99999999	99999999	99999999	99999999	99999999	99999999	99999999	99999999	99999999	99999999	99999999	99999999	99999999	99999999	99999999	99999999	99999999	2915	99999999	4020	4501	4144	99999999	4960	5283	4244	4062	4047	4598	4565	4312	4143	4418	4764	4477	4830	5025	5013	4801	5077	4962	4854	5019
969	99999999	99999999	99999999	99999999	99999999	99999999	99999999	99999999	99999999	99999999	99999999	450	99999999	99999999	99999999	99999999	99999999	99999999	99999999	99999999	99999999	99999999	99999999	99999999	99999999	99999999	6155	3287	2867	99999999	5133	4433	3459	4129	4713	4088	4115	4568	4158	4276	4823	5063	4675	5070	5774	5102	5483	4780	4585
970	99999999	99999999	99999999	99999999	99999999	99999999	99999999	99999999	99999999	99999999	99999999	99999999	99999999	99999999	99999999	99999999	99999999	99999999	99999999	99999999	99999999	99999999	99999999	99999999	99999999	3629	99999999	4119	4997	4019	3883	4092	4275	4450	4074	4501	4855	3203	4722	4392	4716	4705	4610	4481	5215	4949	4992	4864	5453
971	99999999	99999999	99999999	99999999	99999999	99999999	99999999	99999999	99999999	99999999	99999999	99999999	99999999	99999999	99999999	99999999	99999999	99999999	99999999	99999999	99999999	1051	99999999	99999999	99999999	3901	3110	4037	4906	3209	4690	4032	3829	4693	3789	4609	4231	4464	4423	4272	4572	4475	4819	4708	5340	5026	5287	4643	5403
972	99999999	99999999	99999999	99999999	99999999	99999999	99999999	99999999	99999999	99999999	99999999	99999999	99999999	99999999	99999999	99999999	99999999	99999999	99999999	99999999	99999999	1626	99999999	99999999	99999999	3765	4363	2912	4846	99999999	3933	3610	4250	4617	4020	4534	4787	4397	3662	3794	4143	4812	4995	5015	4815	4693	4930	4895	5320
973	99999999	99999999	99999999	99999999	99999999	99999999	99999999	99999999	99999999	99999999	99999999	99999999	99999999	99999999	99999999	99999999	99999999	99999999	2650	99999999	99999999	99999999	99999999	99999999	99999999	2980	4864	2480	99999999	2839	4142	4244	2398	99999999	4492	4625	4288	4021	4108	4879	4486	4712	4422	4525	4522	4817	5303	5342	4682
974	99999999	99999999	99999999	99999999	99999999	99999999	99999999	99999999	99999999	99999999	99999999	99999999	99999999	99999999	99999999	99999999	99999999	99999999	99999999	99999999	99999999	99999999	99999999	4884	99999999	4237	99999999	4194	3960	4343	4623	3654	3589	4770	4967	4899	4029	3944	4429	4577	4857	4396	4573	4901	4728	5170	4884	5108	5395
975	99999999	99999999	99999999	99999999	99999999	99999999	99999999	99999999	99999999	99999999	99999999	99999999	99999999	99999999	99999999	99999999	99999999	99999999	99999999	99999999	99999999	99999999	99999999	99999999	99999999	99999999	4005	3879	4124	99999999	4076	2993	4285	4309	2072	4265	4536	4156	4227	4570	4330	4670	4968	5352	4623	5417	4570	5178	5547
976	99999999	99999999	99999999	99999999	99999999	99999999	99999999	99999999	99999999	99999999	99999999	99999999	99999999	99999999	99999999	99999999	99999999	99999999	99999999	99999999	99999999	99999999	99999999	6827	99999999	4903	4677	4185	4630	4688	4847	4113	3548	4162	4125	4702	4170	4289	4375	4482	4871	4512	4441	4850	5010	4537	5100	4908	5212
977	99999999	99999999	99999999	99999999	99999999	99999999	99999999	99999999	99999999	99999999	99999999	99999999	99999999	99999999	99999999	99999999	99999999	99999999	99999999	99999999	99999999	99999999	99999999	99999999	99999999	2706	5470	4413	3433	3228	2719	4552	4085	4362	4770	4405	4407	4338	4306	4451	4745	5378	4936	4500	5153	5206	5216	5207	5214
978	99999999	99999999	99999999	99999999	99999999	99999999	99999999	99999999	99999999	99999999	99999999	99999999	99999999	99999999	99999999	99999999	99999999	99999999	99999999	99999999	99999999	99999999	99999999	4477	99999999	99999999	5035	5258	3643	4370	3281	4102	4401	3936	5016	4263	4279	4522	4430	4642	4469	4706	4456	5167	4983	4933	5184	4987	4737
979	99999999	99999999	99999999	99999999	99999999	99999999	99999999	99999999	99999999	99999999	99999999	99999999	99999999	99999999	99999999	99999999	99999999	99999999	99999999	99999999	99999999	99999999	99999999	2495	3146	3614	99999999	99999999	2618	3887	2567	4241	4641	4504	3498	4117	4273	4433	4344	4605	4279	4779	4542	4640	5241	4898	5030	5216	5195
980	99999999	99999999	99999999	99999999	99999999	99999999	99999999	99999999	99999999	99999999	99999999	99999999	99999999	99999999	99999999	99999999	99999999	1288	99999999	99999999	99999999	99999999	99999999	99999999	99999999	5764	4171	2417	2725	4136	3936	3544	4219	4676	3997	3473	3931	4440	4870	4450	4590	4795	4853	4801	4837	4918	4972	4479	5212
981	99999999	99999999	99999999	99999999	99999999	99999999	99999999	99999999	99999999	99999999	99999999	99999999	99999999	99999999	99999999	99999999	99999999	99999999	99999999	99999999	99999999	99999999	99999999	99999999	3098	99999999	99999999	99999999	99999999	3371	99999999	3684	3195	3621	3758	3890	4037	4615	4532	4625	4462	4980	4477	4454	4878	5563	5258	5286	4926
982	99999999	99999999	99999999	99999999	99999999	99999999	99999999	99999999	99999999	99999999	99999999	99999999	99999999	99999999	99999999	99999999	99999999	99999999	99999999	99999999	99999999	99999999	2279	99999999	99999999	99999999	99999999	3945	2751	3399	3714	3373	3669	4062	4219	4651	4334	4090	4566	4513	4452	4592	5058	5000	4934	5193	4930	4892	5043
983	99999999	99999999	99999999	99999999	99999999	99999999	99999999	99999999	99999999	99999999	99999999	99999999	99999999	99999999	99999999	1833	99999999	99999999	99999999	99999999	99999999	99999999	1911	99999999	99999999	99999999	4378	99999999	3403	4253	4084	4625	4278	4448	4028	4282	4623	5089	4958	4734	5235	4608	4513	4497	4673	4613	5064	5061	5174
984	99999999	99999999	99999999	99999999	99999999	99999999	99999999	99999999	99999999	99999999	99999999	99999999	99999999	99999999	99999999	99999999	99999999	99999999	99999999	99999999	99999999	99999999	99999999	99999999	99999999	99999999	99999999	3963	4180	3837	4453	4389	99999999	4173	4314	4047	4208	5181	4440	4059	4550	5105	5039	4680	5236	5012	5487	4802	5226
985	99999999	99999999	99999999	99999999	99999999	99999999	99999999	99999999	99999999	99999999	99999999	99999999	99999999	99999999	99999999	99999999	99999999	99999999	99999999	99999999	99999999	99999999	99999999	99999999	99999999	1455	3955	99999999	3822	5062	3160	4690	4066	3050	4284	3642	4481	3959	4728	4910	4720	4609	4631	4743	4340	4801	5030	4744	5293
986	99999999	99999999	99999999	99999999	99999999	99999999	99999999	99999999	99999999	99999999	99999999	99999999	99999999	99999999	99999999	99999999	99999999	99999999	99999999	99999999	99999999	99999999	99999999	5443	99999999	1813	4445	99999999	99999999	3838	4217	4403	5011	3500	4659	4172	4861	4305	4097	4234	4880	5170	5088	5066	4553	4889	4714	4767	5295
987	99999999	99999999	99999999	99999999	99999999	99999999	99999999	99999999	99999999	99999999	99999999	99999999	99999999	99999999	99999999	99999999	99999999	99999999	99999999	99999999	99999999	99999999	99999999	99999999	99999999	4330	4417	5118	3737	99999999	4112	4665	4494	4825	4483	3081	4348	4263	4454	4348	4729	5028	4753	4817	5293	5386	5052	5080	4668
988	99999999	99999999	99999999	99999999	99999999	99999999	99999999	99999999	99999999	99999999	99999999	99999999	99999999	99999999	99999999	99999999	99999999	99999999	99999999	99999999	99999999	517	99999999	99999999	99999999	4353	4898	4270	3359	99999999	4351	4591	3699	4018	4698	4433	4579	4603	3315	4930	4744	4902	4690	4843	4859	5305	4937	4850	5265
989	99999999	99999999	99999999	99999999	99999999	99999999	99999999	99999999	99999999	99999999	99999999	99999999	99999999	99999999	99999999	99999999	99999999	99999999	99999999	99999999	99999999	99999999	99999999	99999999	2607	99999999	99999999	3237	4162	99999999	4306	3592	3987	99999999	4691	4709	3841	4732	4521	4576	4351	4762	4400	4626	4742	5037	5080	5144	4784
990	99999999	99999999	99999999	99999999	99999999	99999999	99999999	99999999	99999999	99999999	99999999	702	99999999	99999999	99999999	99999999	99999999	99999999	99999999	99999999	99999999	99999999	99999999	2714	99999999	99999999	3992	5334	3532	3779	4110	4457	3963	4209	4086	4862	4459	1705	4813	4434	3356	4724	4451	4707	4970	4402	5022	5578	4927
991	99999999	99999999	99999999	99999999	99999999	99999999	99999999	99999999	99999999	99999999	99999999	99999999	99999999	99999999	99999999	99999999	99999999	99999999	99999999	99999999	3306	1849	99999999	99999999	4635	3777	2339	3652	99999999	4311	4412	4180	2317	3982	3799	4143	4091	4535	4491	4528	4899	4630	5094	4456	4452	5728	5506	4807	4757
992	99999999	99999999	99999999	99999999	99999999	99999999	99999999	99999999	99999999	99999999	99999999	99999999	99999999	99999999	99999999	99999999	99999999	99999999	99999999	99999999	99999999	99999999	99999999	99999999	99999999	3849	99999999	3405	2745	4187	4566	4184	4195	4782	4509	4369	4386	4498	4535	4649	4566	4704	4865	4716	4875	5121	5006	5902	5172
993	99999999	99999999	99999999	99999999	99999999	99999999	99999999	99999999	99999999	99999999	99999999	99999999	99999999	99999999	99999999	99999999	99999999	99999999	99999999	99999999	99999999	2083	99999999	99999999	99999999	99999999	3805	3703	4408	4304	2329	2685	99999999	3286	4054	3600	3994	4402	4583	4830	4963	4503	4715	4686	5385	4555	5228	4616	5253
994	99999999	99999999	99999999	99999999	99999999	99999999	99999999	99999999	99999999	99999999	99999999	99999999	99999999	99999999	99999999	99999999	99999999	99999999	99999999	99999999	99999999	3692	99999999	3590	99999999	99999999	99999999	4451	3381	4845	4562	4225	2994	4534	4152	4405	4188	4640	3376	4828	4693	4152	4447	4970	5058	4588	5154	5157	4920
995	99999999	99999999	99999999	99999999	99999999	99999999	99999999	99999999	99999999	99999999	99999999	99999999	99999999	99999999	99999999	99999999	99999999	99999999	99999999	99999999	99999999	99999999	99999999	5197	99999999	4301	3897	3414	3394	99999999	3362	99999999	4252	3974	4379	4375	4743	4602	4407	4523	4468	4919	4813	5464	5117	4655	5017	4916	5141
996	99999999	99999999	99999999	99999999	99999999	99999999	99999999	99999999	99999999	99999999	99999999	99999999	99999999	99999999	99999999	99999999	99999999	99999999	99999999	99999999	99999999	99999999	99999999	99999999	4347	5937	3653	99999999	99999999	4428	4156	4248	4334	4318	4288	3732	3707	4683	4487	5104	4821	4631	4875	4353	5304	4832	4346	5224	5101
997	99999999	99999999	99999999	99999999	99999999	99999999	99999999	99999999	99999999	99999999	99999999	99999999	99999999	99999999	99999999	1411	99999999	99999999	99999999	99999999	99999999	99999999	99999999	99999999	99999999	99999999	5275	2504	4427	5108	4311	3827	5115	3955	4273	4202	3935	4366	4559	4403	4932	4720	4937	5190	4820	5167	4931	5147	5386
998	99999999	99999999	99999999	99999999	99999999	99999999	99999999	99999999	99999999	99999999	99999999	99999999	165	99999999	403	99999999	99999999	99999999	99999999	3988	99999999	99999999	99999999	99999999	99999999	99999999	2426	3010	4968	3815	99999999	4002	3384	1433	4516	4807	4798	4344	3093	4319	4711	4872	4823	4781	4994	5182	5009	4664	5829
999	99999999	99999999	99999999	99999999	99999999	99999999	99999999	99999999	99999999	99999999	99999999	99999999	99999999	99999999	99999999	99999999	99999999	99999999	99999999	99999999	99999999	99999999	99999999	99999999	99999999	3035	3579	4333	3518	4763	4564	4797	4552	4071	3786	4320	4498	4082	4610	4667	5140	5325	4978	4729	5190	5300	5166	5178	5329
1000	99999999	99999999	99999999	99999999	99999999	99999999	99999999	99999999	99999999	99999999	99999999	99999999	99999999	99999999	99999999	99999999	99999999	99999999	99999999	99999999	99999999	99999999	99999999	99999999	99999999	3505	3047	4077	4567	4155	4243	3970	4082	4492	3636	3988	4033	3510	4194	4348	4151	5365	5032	4504	4985	4941	4976	5189	5072
1001	99999999	99999999	99999999	99999999	99999999	99999999	99999999	99999999	99999999	99999999	99999999	99999999	99999999	99999999	99999999	99999999	99999999	99999999	99999999	99999999	2170	2140	99999999	99999999	2864	3099	99999999	3774	4035	3549	4095	3805	3954	4007	4496	4470	3765	4792	4509	4514	4650	4721	4619	4837	4931	4765	4580	5515	5115
1002	99999999	99999999	99999999	99999999	99999999	99999999	99999999	99999999	99999999	99999999	99999999	99999999	99999999	99999999	99999999	99999999	99999999	99999999	99999999	99999999	99999999	99999999	99999999	2454	533	3690	3283	3257	4376	4410	4596	4457	4605	4575	3511	4090	3831	4697	4368	4217	4609	4490	4627	5145	5048	4909	5141	5222	5251
1003	99999999	99999999	99999999	99999999	99999999	99999999	99999999	99999999	99999999	99999999	99999999	99999999	99999999	99999999	99999999	99999999	99999999	99999999	99999999	99999999	99999999	99999999	99999999	4702	6391	99999999	99999999	4000	5190	2594	5041	4753	3902	4507	4255	3942	4111	4479	4942	4874	4641	5039	4494	4740	5167	4909	4392	5463	4968
1004	99999999	99999999	99999999	99999999	99999999	99999999	99999999	99999999	99999999	99999999	99999999	99999999	99999999	99999999	99999999	99999999	99999999	99999999	99999999	99999999	99999999	99999999	99999999	99999999	99999999	99999999	5849	99999999	4163	3684	3086	3652	3191	3439	3983	4246	4799	5167	4485	4295	5451	4547	5276	5207	4441	4656	4916	5509	5117
1005	99999999	99999999	99999999	99999999	99999999	99999999	99999999	99999999	99999999	99999999	99999999	99999999	99999999	99999999	99999999	99999999	99999999	99999999	99999999	99999999	99999999	99999999	99999999	99999999	5758	3629	99999999	4100	99999999	4549	3743	4986	6050	4319	3999	4132	4617	5031	4352	4943	5271	4826	5200	4700	4871	5412	4964	5558	5405
1006	99999999	99999999	99999999	99999999	99999999	99999999	99999999	99999999	99999999	99999999	99999999	99999999	99999999	99999999	99999999	99999999	99999999	99999999	99999999	99999999	1563	99999999	99999999	99999999	99999999	5307	99999999	6051	5191	99999999	5488	2329	3958	3232	99999999	4905	3883	4530	4436	4302	4395	4410	4563	4912	4975	4915	4834	5252	4669
1007	99999999	99999999	99999999	99999999	99999999	99999999	99999999	99999999	99999999	99999999	99999999	99999999	99999999	99999999	99999999	99999999	99999999	99999999	99999999	99999999	99999999	99999999	99999999	99999999	4427	2897	4181	4577	5088	99999999	4129	4202	4788	4271	4346	4280	5062	4665	4778	4681	4660	4724	4412	4997	4982	4675	5069	4845	4980
1008	99999999	99999999	99999999	99999999	99999999	99999999	99999999	99999999	99999999	99999999	99999999	99999999	99999999	99999999	99999999	99999999	99999999	99999999	99999999	99999999	99999999	99999999	99999999	99999999	99999999	4361	3604	99999999	3794	3871	4195	3949	4128	4377	3517	4323	4539	4363	4141	5033	5058	4160	4942	4877	4254	4794	5499	5236	5261
1009	99999999	99999999	99999999	99999999	99999999	99999999	99999999	99999999	99999999	99999999	99999999	99999999	99999999	99999999	99999999	99999999	99999999	99999999	99999999	99999999	99999999	99999999	4572	2363	99999999	99999999	2539	99999999	3454	3564	4491	99999999	4309	4168	3394	4551	4274	3961	4615	4998	4798	4927	5025	4902	5086	4527	5260	4997	5689
1010	99999999	99999999	99999999	99999999	99999999	99999999	99999999	99999999	99999999	99999999	99999999	99999999	99999999	99999999	99999999	99999999	99999999	99999999	99999999	99999999	99999999	2700	99999999	99999999	1512	99999999	99999999	4527	2939	3968	4590	3755	3971	4470	4004	4937	4548	4271	4680	4408	4511	4816	4519	4719	5490	4905	4802	5367	5335
1011	99999999	99999999	99999999	99999999	99999999	99999999	99999999	99999999	99999999	99999999	99999999	99999999	99999999	99999999	99999999	99999999	99999999	99999999	655	99999999	99999999	4486	99999999	99999999	99999999	99999999	4268	4344	3872	2864	99999999	2939	3704	3506	4212	3840	4594	5061	4227	4303	4367	5102	5202	4638	4955	4996	4861	5336	5132
1012	99999999	99999999	99999999	99999999	99999999	99999999	99999999	99999999	99999999	99999999	99999999	99999999	239	99999999	99999999	99999999	99999999	99999999	99999999	99999999	99999999	99999999	99999999	99999999	3217	4491	3939	3822	3415	4182	3691	1782	3503	4427	4691	4373	4287	4673	4284	4594	4420	4662	4860	4939	4886	4623	4950	5372	5109
1013	99999999	99999999	99999999	99999999	99999999	99999999	99999999	99999999	99999999	99999999	99999999	99999999	99999999	99999999	99999999	99999999	99999999	99999999	99999999	99999999	99999999	99999999	99999999	4210	99999999	99999999	99999999	6409	99999999	3822	3781	3933	4058	4152	2195	4378	4371	5278	4211	4837	4758	4847	3556	5297	5649	5030	4919	4899	5501
1014	99999999	99999999	99999999	99999999	99999999	99999999	99999999	99999999	99999999	99999999	99999999	99999999	99999999	99999999	99999999	99999999	99999999	99999999	99999999	99999999	99999999	99999999	99999999	5156	2392	4086	4245	4068	99999999	3594	99999999	4657	5517	4525	4194	4283	4868	4033	4688	4340	3948	5123	4990	4837	5381	5121	4924	4705	5065
1015	99999999	99999999	99999999	99999999	99999999	99999999	99999999	99999999	99999999	99999999	99999999	99999999	99999999	99999999	99999999	99999999	99999999	99999999	99999999	3395	99999999	99999999	99999999	99999999	5656	5349	4140	2646	4763	5452	5204	4163	4247	3986	3965	3931	4620	4358	4503	4497	4944	4761	4704	5085	3999	5378	5200	4946	5260
1016	99999999	99999999	99999999	99999999	99999999	99999999	99999999	99999999	99999999	99999999	99999999	99999999	99999999	99999999	99999999	99999999	99999999	99999999	99999999	99999999	99999999	99999999	99999999	5618	99999999	4896	3555	4377	99999999	4061	3634	3669	4131	4318	4188	4153	4719	4606	4488	4388	4494	4711	5026	5345	5205	5519	4673	5426	4819
1017	99999999	99999999	99999999	99999999	99999999	99999999	99999999	99999999	99999999	99999999	99999999	99999999	99999999	99999999	99999999	99999999	99999999	99999999	99999999	99999999	99999999	99999999	99999999	99999999	99999999	3765	99999999	99999999	3933	99999999	3176	4437	4057	4612	4371	4599	4296	4560	4519	4520	4820	4672	5159	5258	5089	4873	5534	5083	5198
1018	99999999	99999999	99999999	99999999	99999999	99999999	99999999	99999999	99999999	99999999	99999999	99999999	99999999	99999999	99999999	99999999	99999999	99999999	99999999	99999999	4397	99999999	4232	99999999	99999999	99999999	5011	4449	4442	1488	99999999	4104	4691	3986	4264	4210	4956	4165	4435	4612	5185	4236	4588	4888	4911	4848	5122	4658	4688
1019	99999999	99999999	99999999	99999999	99999999	99999999	99999999	99999999	99999999	99999999	99999999	99999999	99999999	99999999	99999999	99999999	99999999	99999999	99999999	99999999	99999999	99999999	99999999	99999999	99999999	5444	2644	5584	3876	4413	3822	3670	4335	2975	4568	4757	3592	4199	3469	3889	5022	4624	4787	4718	5023	5087	4924	5082	5056
1020	99999999	99999999	99999999	99999999	99999999	99999999	99999999	99999999	99999999	99999999	99999999	99999999	99999999	99999999	99999999	99999999	99999999	99999999	99999999	99999999	99999999	99999999	99999999	99999999	5733	5915	2854	2680	99999999	2774	3415	4353	4104	3832	4495	3810	4266	4709	4705	4737	4289	4578	5228	5109	5207	5232	5340	5437	5451
1021	99999999	99999999	99999999	99999999	99999999	99999999	99999999	99999999	99999999	99999999	99999999	99999999	99999999	99999999	99999999	99999999	99999999	99999999	99999999	99999999	1378	722	99999999	99999999	99999999	99999999	99999999	4726	99999999	4169	5041	4654	4031	4257	4388	4049	4394	4345	4384	4757	4634	4567	5031	4572	5040	4732	4708	4695	5018
1022	99999999	99999999	99999999	99999999	99999999	99999999	99999999	99999999	99999999	99999999	99999999	99999999	99999999	99999999	99999999	99999999	99999999	99999999	99999999	99999999	99999999	99999999	99999999	99999999	99999999	99999999	4049	6262	4650	2959	3618	3499	3916	3809	4475	3951	4625	4318	4441	4048	4170	4669	4157	5351	5149	5595	5071	4724	5069
1023	99999999	99999999	99999999	99999999	99999999	99999999	99999999	99999999	99999999	99999999	99999999	99999999	99999999	99999999	99999999	99999999	99999999	99999999	99999999	99999999	99999999	99999999	99999999	3356	99999999	5716	99999999	3872	3832	3933	99999999	3991	4170	4815	4191	3957	4010	4500	4230	4368	4362	4484	4465	5061	4857	4809	5021	5078	5744
1024	99999999	99999999	99999999	99999999	99999999	99999999	99999999	99999999	99999999	99999999	99999999	99999999	99999999	99999999	99999999	99999999	99999999	99999999	99999999	99999999	99999999	99999999	99999999	5573	99999999	99999999	4022	99999999	99999999	99999999	3209	4139	5094	4250	4203	3986	4400	4564	4650	5026	4426	4940	4806	4724	4421	5160	5290	4712	4893
1025	99999999	99999999	99999999	99999999	99999999	99999999	99999999	99999999	99999999	171	99999999	99999999	99999999	99999999	99999999	99999999	99999999	99999999	99999999	99999999	99999999	99999999	99999999	99999999	3023	6346	99999999	5033	99999999	3892	4408	4826	4247	4394	4597	4037	5937	4185	4401	4208	4538	5456	4955	5188	5434	5412	5191	5455	5268
1026	99999999	99999999	99999999	99999999	99999999	99999999	99999999	99999999	99999999	99999999	99999999	99999999	99999999	99999999	99999999	99999999	99999999	99999999	99999999	99999999	99999999	99999999	99999999	99999999	99999999	99999999	4203	2116	99999999	4533	99999999	99999999	3995	3917	4867	4574	4202	3463	4992	4507	4635	4356	5165	4965	4534	4756	5200	4775	5175
1027	99999999	99999999	99999999	99999999	99999999	99999999	99999999	99999999	99999999	99999999	99999999	99999999	99999999	99999999	99999999	99999999	99999999	99999999	99999999	99999999	99999999	99999999	99999999	4135	99999999	3980	4571	3718	99999999	4183	4191	3456	4222	4036	4364	4383	4493	4758	4625	4051	4400	4806	5127	5119	4952	5092	5211	5206	4824
1028	99999999	99999999	99999999	99999999	99999999	99999999	99999999	99999999	99999999	99999999	99999999	99999999	99999999	99999999	99999999	99999999	99999999	99999999	99999999	99999999	99999999	99999999	99999999	99999999	99999999	3984	3992	4290	3768	5184	4371	3860	4252	4394	4347	3976	4252	4308	4284	4257	4518	5127	4617	4890	5162	5146	5352	5224	5341
1029	99999999	99999999	99999999	99999999	99999999	99999999	99999999	99999999	99999999	99999999	99999999	99999999	99999999	99999999	99999999	99999999	99999999	99999999	99999999	99999999	99999999	99999999	99999999	99999999	99999999	8456	99999999	3950	4952	99999999	4193	3284	4757	2882	4302	4146	4924	3997	4663	3963	4533	5012	5269	5187	5136	4787	5052	5492	4915
1030	99999999	99999999	99999999	99999999	99999999	99999999	99999999	99999999	99999999	99999999	99999999	99999999	99999999	99999999	99999999	99999999	99999999	99999999	99999999	99999999	3731	99999999	99999999	99999999	4358	5944	3289	99999999	4707	3421	4132	4709	99999999	3802	3859	4378	5017	4352	4129	4811	4477	4613	5493	5350	4514	4801	4634	4794	4613
1031	99999999	99999999	99999999	99999999	99999999	99999999	99999999	99999999	99999999	99999999	99999999	99999999	99999999	99999999	99999999	99999999	99999999	99999999	99999999	99999999	99999999	99999999	99999999	4803	99999999	99999999	99999999	99999999	4132	4553	3983	4234	4307	4162	3353	4433	4405	3825	4246	4287	5256	5071	4701	5150	4910	5052	4882	5415	4241
1032	99999999	99999999	99999999	99999999	99999999	99999999	99999999	99999999	306	99999999	99999999	99999999	99999999	99999999	99999999	99999999	99999999	99999999	99999999	99999999	99999999	99999999	5406	99999999	4221	4106	99999999	99999999	6026	3195	4683	3509	4827	4539	4414	4701	4833	4124	3895	4414	4665	4430	5451	5453	5095	4999	4872	5186	5115
1033	99999999	99999999	99999999	99999999	99999999	99999999	99999999	99999999	99999999	99999999	99999999	99999999	99999999	99999999	99999999	99999999	99999999	99999999	99999999	99999999	99999999	99999999	99999999	99999999	6295	3510	4693	5697	99999999	99999999	99999999	3234	4384	4386	4517	4078	4154	4752	4472	4534	4357	4534	4631	4377	4565	5188	4733	4955	5207
1034	99999999	99999999	99999999	99999999	99999999	99999999	439	99999999	99999999	99999999	99999999	99999999	99999999	99999999	99999999	99999999	99999999	99999999	99999999	99999999	99999999	99999999	99999999	99999999	4671	99999999	99999999	4232	4109	4425	3749	2411	1641	4280	3903	4929	4732	4327	3953	4698	4756	4866	4702	5201	4528	5032	4462	4757	5649
1035	99999999	99999999	99999999	99999999	99999999	99999999	99999999	99999999	99999999	99999999	99999999	99999999	99999999	99999999	99999999	99999999	99999999	99999999	99999999	99999999	99999999	99999999	99999999	99999999	99999999	4566	99999999	99999999	4304	3412	3530	4041	4046	4065	4220	4463	3953	4531	5047	4432	4948	4793	5358	4763	4567	5043	4758	5209	5019
1036	99999999	99999999	99999999	99999999	99999999	99999999	99999999	99999999	99999999	99999999	99999999	99999999	99999999	99999999	99999999	99999999	99999999	99999999	99999999	99999999	99999999	99999999	99999999	5852	4312	99999999	99999999	4927	99999999	4316	4086	4041	3887	4965	4626	4285	4579	3929	4494	4955	4962	5106	4893	4386	5406	5117	4745	5278	5258
1037	99999999	99999999	99999999	99999999	99999999	99999999	99999999	99999999	99999999	99999999	99999999	99999999	99999999	99999999	99999999	99999999	99999999	99999999	99999999	99999999	99999999	99999999	3114	4706	99999999	4148	6330	4763	99999999	4351	4427	3620	3966	4262	3878	4129	4507	4160	4919	4311	4599	4432	5331	5017	4960	4986	4688	5249	5395
1038	99999999	99999999	99999999	99999999	99999999	99999999	99999999	99999999	99999999	99999999	99999999	99999999	99999999	99999999	99999999	99999999	99999999	99999999	99999999	99999999	99999999	99999999	99999999	99999999	99999999	99999999	99999999	4559	99999999	4445	4241	4340	3883	3974	4224	4483	4056	4035	4337	5461	4322	4525	4829	4368	4770	5458	4988	4985	4868
1039	99999999	99999999	99999999	99999999	99999999	99999999	99999999	99999999	99999999	99999999	99999999	99999999	99999999	99999999	99999999	99999999	99999999	99999999	99999999	99999999	99999999	99999999	99999999	99999999	99999999	3058	3805	99999999	3510	3761	2679	3991	4050	4180	5016	4277	4662	4638	4075	4184	4729	4908	5196	4925	4836	4909	4612	5127	5046
1040	99999999	99999999	99999999	99999999	99999999	99999999	99999999	99999999	99999999	99999999	99999999	99999999	99999999	99999999	99999999	99999999	99999999	99999999	99999999	99999999	99999999	99999999	99999999	99999999	99999999	4291	3440	2098	4364	4414	4918	3764	4584	3134	4669	3931	4487	4906	4337	5146	4612	5163	4725	5148	3795	4648	5083	4978	4037
1041	99999999	99999999	99999999	99999999	99999999	99999999	99999999	99999999	99999999	99999999	99999999	99999999	99999999	99999999	99999999	99999999	99999999	99999999	99999999	99999999	99999999	99999999	99999999	99999999	99999999	99999999	99999999	3140	3532	4246	5256	4442	3764	4066	4507	4345	4622	4773	4760	3907	4526	4732	4757	4202	4779	4715	5163	4947	5309
1042	99999999	99999999	99999999	99999999	99999999	99999999	99999999	99999999	99999999	99999999	99999999	99999999	99999999	99999999	99999999	99999999	99999999	99999999	99999999	99999999	542	99999999	99999999	99999999	4377	3204	99999999	4328	99999999	5722	4267	3385	3624	3081	3695	4037	4220	4502	4274	4382	4416	4693	4626	5083	5048	5021	5414	4872	5597
1043	99999999	99999999	99999999	99999999	99999999	99999999	99999999	99999999	99999999	99999999	99999999	99999999	99999999	99999999	99999999	99999999	99999999	99999999	99999999	99999999	99999999	99999999	99999999	99999999	2412	99999999	4875	99999999	3550	3996	3351	3795	4399	4427	4123	4639	4210	4645	4635	4902	4641	5053	4763	5157	5090	5000	5482	4769	4921
1044	99999999	99999999	99999999	99999999	99999999	99999999	99999999	99999999	99999999	99999999	99999999	99999999	99999999	99999999	99999999	99999999	99999999	99999999	99999999	99999999	99999999	99999999	99999999	99999999	99999999	3193	4526	4095	4131	4302	4050	3975	3250	3135	3837	4394	4560	4150	4692	4518	4653	4472	5055	4814	4991	5024	5806	4902	5309
1045	99999999	99999999	99999999	99999999	99999999	99999999	99999999	99999999	99999999	99999999	99999999	99999999	99999999	99999999	99999999	99999999	99999999	99999999	99999999	99999999	99999999	99999999	99999999	99999999	2988	4141	99999999	4245	4218	4449	4043	4603	99999999	3849	4471	4384	4433	4592	4101	4902	4795	4724	4815	4714	4966	4947	5079	5311	5597
1046	99999999	99999999	99999999	99999999	99999999	99999999	99999999	99999999	99999999	99999999	99999999	99999999	99999999	99999999	99999999	99999999	99999999	99999999	99999999	99999999	99999999	99999999	99999999	99999999	99999999	99999999	99999999	4059	4843	4922	4136	4243	3411	4256	3438	4087	4270	5160	4091	4380	4000	4836	4825	5185	5352	5566	5230	4561	5036
1047	99999999	99999999	99999999	99999999	99999999	99999999	99999999	99999999	99999999	99999999	99999999	99999999	672	99999999	99999999	99999999	99999999	99999999	99999999	99999999	99999999	99999999	99999999	99999999	99999999	99999999	99999999	99999999	4002	3844	2343	2758	4331	3111	4370	3896	4062	4951	4662	4743	4281	4314	5531	4827	4766	5309	5859	5288	4875
1048	99999999	99999999	99999999	99999999	99999999	99999999	99999999	99999999	99999999	99999999	99999999	99999999	99999999	99999999	99999999	99999999	99999999	99999999	99999999	99999999	2037	99999999	99999999	99999999	99999999	99999999	99999999	4527	4536	4246	5480	3542	4639	4255	4050	4047	4343	4190	4192	5105	4382	4511	4412	5525	4802	4426	5903	5240	5375
1049	99999999	99999999	99999999	99999999	99999999	99999999	99999999	99999999	99999999	99999999	99999999	99999999	99999999	99999999	99999999	99999999	99999999	99999999	99999999	99999999	99999999	99999999	99999999	99999999	99999999	2939	4121	6595	4525	2920	3975	4367	3776	4448	4160	4154	4346	4796	4825	5405	4294	4730	4858	5345	4698	4791	4736	4889	5012
1050	99999999	99999999	99999999	99999999	99999999	99999999	99999999	99999999	99999999	99999999	99999999	99999999	99999999	99999999	99999999	99999999	99999999	99999999	99999999	99999999	99999999	99999999	99999999	99999999	4536	99999999	99999999	1913	4569	5140	4054	4867	4486	4102	2857	4538	4216	4181	4807	3978	4562	4839	4002	5261	5245	4705	5308	5275	4848
1051	99999999	99999999	99999999	99999999	99999999	99999999	99999999	99999999	99999999	99999999	99999999	99999999	99999999	99999999	99999999	99999999	99999999	99999999	99999999	99999999	99999999	99999999	99999999	3377	99999999	4355	6193	6362	3812	4041	3976	4516	99999999	4548	4808	3892	3863	4623	4682	4662	4826	4697	4665	4743	4477	5162	5219	4752	5239
1052	99999999	99999999	99999999	99999999	99999999	99999999	99999999	99999999	99999999	99999999	99999999	99999999	99999999	99999999	99999999	99999999	99999999	99999999	99999999	99999999	99999999	99999999	3308	99999999	4142	3943	4401	4169	5446	4563	99999999	4488	4068	4370	4324	4403	3737	4677	3842	4179	4765	4624	5796	5113	4549	4679	5170	5526	4651
1053	99999999	99999999	99999999	99999999	99999999	99999999	99999999	99999999	99999999	99999999	99999999	99999999	99999999	99999999	99999999	99999999	99999999	99999999	99999999	99999999	99999999	99999999	99999999	99999999	3531	99999999	99999999	4075	4057	4553	4438	4088	4299	4290	2591	3991	4454	5096	4155	4545	5097	4141	5064	4889	5204	4848	5132	5286	4475
1054	99999999	99999999	99999999	99999999	99999999	99999999	99999999	99999999	99999999	99999999	99999999	99999999	99999999	99999999	99999999	99999999	99999999	99999999	99999999	4130	99999999	99999999	2404	4185	3934	99999999	99999999	2322	4620	3802	4065	4009	3812	3232	3704	4322	4606	4563	4713	5026	3605	5106	4528	5081	4951	5256	4632	4764	4827
1055	99999999	99999999	99999999	99999999	99999999	99999999	99999999	99999999	99999999	99999999	99999999	99999999	99999999	99999999	99999999	99999999	99999999	99999999	99999999	99999999	99999999	99999999	677	99999999	99999999	99999999	3802	4105	4646	4689	2702	3823	4351	3892	4464	4944	4408	4173	1929	4830	4884	4824	5287	5160	5272	5115	4774	5272	5599
1056	99999999	99999999	99999999	99999999	99999999	99999999	99999999	99999999	99999999	99999999	99999999	99999999	99999999	99999999	99999999	99999999	99999999	99999999	99999999	99999999	99999999	99999999	99999999	99999999	99999999	99999999	4153	4605	4006	4522	4429	3748	4055	4363	4057	3989	4840	4449	4287	4393	4697	4682	5070	4419	5103	5162	4812	5289	4979
1057	99999999	99999999	99999999	99999999	99999999	99999999	99999999	99999999	99999999	99999999	99999999	99999999	99999999	99999999	99999999	99999999	99999999	99999999	99999999	99999999	99999999	99999999	99999999	99999999	2678	4448	1607	99999999	3933	3824	4287	4835	2918	3829	3736	4146	4360	4245	4946	4171	4747	5057	4655	5152	4997	4908	5000	5077	4942
1058	99999999	99999999	99999999	99999999	99999999	99999999	99999999	99999999	99999999	99999999	99999999	99999999	99999999	99999999	99999999	99999999	99999999	99999999	99999999	99999999	99999999	99999999	3710	99999999	99999999	99999999	99999999	99999999	4355	99999999	4176	4021	4225	4268	5375	3966	4495	4218	4664	4241	4213	5047	4727	4823	4726	5117	5594	5010	5265
1059	99999999	99999999	99999999	99999999	99999999	99999999	99999999	99999999	99999999	99999999	99999999	99999999	99999999	99999999	99999999	99999999	99999999	99999999	99999999	99999999	99999999	99999999	1099	99999999	99999999	3742	4030	3302	3488	99999999	4369	99999999	4209	4723	4722	4145	4435	4459	4908	3502	4505	4681	3612	4599	4425	5014	5368	5192	5218
1060	99999999	99999999	99999999	99999999	99999999	99999999	99999999	99999999	99999999	99999999	99999999	99999999	99999999	99999999	99999999	99999999	99999999	99999999	99999999	99999999	99999999	99999999	99999999	99999999	99999999	5001	3352	4358	4162	99999999	99999999	4374	4432	4151	4605	4161	4477	4226	4620	4527	4570	4245	5146	5666	5061	5070	5186	4651	5302
1061	99999999	99999999	99999999	99999999	99999999	99999999	99999999	99999999	99999999	99999999	99999999	99999999	99999999	99999999	99999999	99999999	99999999	99999999	99999999	99999999	99999999	99999999	99999999	3188	4823	2141	3656	5090	4340	99999999	3129	4051	3096	3244	4130	4510	4461	4189	4013	4354	4833	4714	5106	4849	4495	4985	4821	4768	4583
1062	99999999	99999999	99999999	99999999	99999999	99999999	99999999	99999999	99999999	99999999	99999999	99999999	99999999	99999999	99999999	99999999	99999999	99999999	99999999	99999999	99999999	99999999	99999999	6103	99999999	5664	99999999	99999999	3077	4138	99999999	4115	4469	3745	4302	4459	4271	4265	4558	4794	4583	4675	5138	4901	5222	4953	5029	5526	4843
1063	99999999	99999999	99999999	99999999	99999999	99999999	99999999	99999999	99999999	99999999	99999999	99999999	99999999	99999999	99999999	99999999	99999999	2145	99999999	99999999	99999999	99999999	99999999	99999999	99999999	99999999	99999999	5731	99999999	3288	3223	4466	4188	3264	4685	4340	4644	4243	4357	4381	4744	4831	4844	4516	4957	5328	4951	5140	5257
1064	99999999	99999999	99999999	99999999	99999999	99999999	99999999	99999999	99999999	216	99999999	99999999	99999999	99999999	99999999	99999999	99999999	99999999	99999999	99999999	1781	99999999	99999999	4959	4608	99999999	99999999	4606	99999999	4115	3920	4273	3731	4563	3882	4452	3988	4252	4352	4461	4689	4910	4732	4643	4866	5066	5021	4556	4624
1065	99999999	99999999	99999999	99999999	99999999	99999999	99999999	99999999	99999999	99999999	99999999	99999999	99999999	99999999	99999999	99999999	99999999	99999999	99999999	99999999	99999999	99999999	99999999	4508	4129	99999999	99999999	3759	3695	3343	3975	3884	3967	4083	3520	4380	4649	4252	4456	4257	5375	3372	4772	4743	4621	4940	5128	5211	5254
1066	99999999	99999999	99999999	99999999	99999999	99999999	99999999	99999999	99999999	476	99999999	99999999	99999999	99999999	99999999	99999999	99999999	99999999	99999999	918	99999999	99999999	99999999	99999999	4173	99999999	99999999	99999999	1502	3832	4317	4050	4576	4089	3502	4172	4926	4256	4762	4105	4439	4546	4829	5015	4711	5578	4953	5220	5129
1067	99999999	99999999	99999999	99999999	99999999	99999999	99999999	99999999	99999999	99999999	99999999	99999999	99999999	99999999	99999999	99999999	99999999	99999999	99999999	99999999	99999999	99999999	99999999	2827	99999999	99999999	4294	4156	4264	3942	4403	4313	4931	4287	3910	3838	3221	4051	4277	3788	4994	4740	5070	4652	5489	5469	4687	4931	5021
1068	99999999	99999999	99999999	99999999	99999999	99999999	99999999	99999999	99999999	99999999	99999999	99999999	99999999	99999999	99999999	99999999	99999999	99999999	99999999	99999999	99999999	99999999	6120	99999999	5114	4619	4436	5172	3099	3229	99999999	4636	4426	4305	4120	3911	4268	4662	4441	4706	4954	4449	4846	4716	4906	5367	5190	4888	5072
1069	99999999	99999999	99999999	99999999	99999999	99999999	99999999	99999999	99999999	99999999	99999999	99999999	99999999	99999999	99999999	99999999	99999999	99999999	99999999	99999999	99999999	99999999	5840	99999999	99999999	99999999	99999999	5236	2817	1425	4267	2215	4203	4548	4392	3713	4602	4066	4472	4623	4463	4944	4254	4990	5741	4856	5173	5169	5112
1070	99999999	99999999	99999999	99999999	99999999	99999999	99999999	99999999	99999999	99999999	99999999	99999999	99999999	99999999	99999999	99999999	99999999	99999999	99999999	99999999	99999999	3301	99999999	99999999	5527	99999999	4116	3260	3842	3648	99999999	3369	5342	4213	4061	4290	4512	3720	4477	4853	4648	4579	5177	5078	4966	5063	4824	5404	5174
1071	99999999	99999999	196	99999999	99999999	99999999	99999999	99999999	99999999	99999999	99999999	99999999	99999999	99999999	99999999	99999999	99999999	99999999	99999999	781	99999999	99999999	99999999	99999999	99999999	3633	3983	4421	99999999	3918	5930	3667	3905	3743	4083	4781	4295	3652	4327	3834	4993	4002	5026	5217	4787	4498	5242	5372	4919
1072	99999999	99999999	99999999	99999999	99999999	99999999	99999999	99999999	99999999	99999999	99999999	99999999	99999999	99999999	99999999	99999999	99999999	99999999	99999999	99999999	99999999	99999999	4655	99999999	4153	99999999	2739	2848	4450	3109	4432	4149	4267	4307	4837	4849	3657	4358	4499	4935	4301	4076	4336	5371	4942	5318	5410	4460	5117
1073	99999999	99999999	99999999	99999999	99999999	99999999	99999999	99999999	99999999	99999999	99999999	99999999	99999999	99999999	99999999	99999999	99999999	99999999	99999999	1619	99999999	2853	99999999	99999999	99999999	99999999	99999999	3523	4229	6205	3925	4237	4600	4263	4011	4434	3751	4606	5045	4200	5037	3972	5082	4744	5355	4743	5649	5132	5706
1074	99999999	99999999	99999999	99999999	99999999	99999999	99999999	99999999	99999999	99999999	99999999	99999999	99999999	99999999	99999999	99999999	99999999	99999999	99999999	99999999	99999999	2109	99999999	99999999	99999999	99999999	99999999	3434	3515	3330	4021	4068	4219	4949	4207	4345	4305	4620	4506	4376	4714	4898	4975	4254	5294	5240	5113	5045	5389
1075	99999999	99999999	99999999	99999999	99999999	99999999	99999999	99999999	99999999	99999999	99999999	99999999	99999999	99999999	99999999	99999999	99999999	99999999	99999999	99999999	99999999	99999999	99999999	99999999	99999999	4369	99999999	2670	4361	4050	3038	4060	4311	4044	4075	4298	4677	4930	4014	4124	4805	5105	4173	5291	5002	4301	4493	4729	4770
1076	99999999	99999999	99999999	99999999	99999999	99999999	99999999	99999999	99999999	99999999	99999999	99999999	99999999	99999999	99999999	99999999	99999999	99999999	99999999	99999999	99999999	99999999	99999999	5461	3215	2812	2243	3981	3786	3939	4385	4699	99999999	4604	3637	4219	4436	4818	4595	4583	3912	4452	4689	4611	4806	4720	5266	4948	5260
1077	99999999	99999999	99999999	99999999	99999999	99999999	99999999	99999999	99999999	99999999	99999999	99999999	99999999	99999999	99999999	99999999	99999999	99999999	99999999	99999999	99999999	99999999	99999999	99999999	2879	99999999	4235	99999999	99999999	3749	3491	99999999	4690	3931	4321	4367	3946	4377	4378	5183	4997	4518	4991	4750	5107	5091	4917	4861	4488
1078	99999999	99999999	99999999	99999999	99999999	99999999	99999999	99999999	99999999	99999999	99999999	99999999	99999999	99999999	99999999	99999999	99999999	99999999	99999999	99999999	99999999	99999999	99999999	2968	99999999	6338	99999999	3759	99999999	4165	4810	3941	3952	3790	4471	3328	4245	4500	4529	4755	5252	5002	5116	4589	4836	5059	4710	4902	4925
1079	99999999	99999999	99999999	99999999	99999999	99999999	99999999	99999999	99999999	99999999	99999999	99999999	99999999	99999999	99999999	99999999	99999999	99999999	99999999	99999999	99999999	99999999	99999999	99999999	99999999	4642	4683	2601	3113	3338	4710	3865	3572	4267	4439	4130	4294	3849	6704	4311	4232	4719	5146	4555	4655	5204	5305	5149	4930
1080	99999999	99999999	99999999	99999999	99999999	99999999	99999999	99999999	99999999	99999999	99999999	99999999	99999999	99999999	99999999	99999999	99999999	99999999	99999999	99999999	99999999	99999999	99999999	99999999	99999999	99999999	3000	2978	2613	5474	1016	4516	4065	4962	4692	4309	4498	4408	4125	5178	4996	4681	4399	4690	5279	4867	5079	5442	5114
1081	99999999	99999999	99999999	99999999	99999999	99999999	99999999	99999999	99999999	99999999	99999999	99999999	99999999	99999999	99999999	99999999	99999999	99999999	99999999	99999999	99999999	99999999	99999999	99999999	99999999	99999999	1782	4234	99999999	5139	3797	4603	4398	4341	6530	4169	4680	4421	4425	4580	5091	3243	4746	4711	5169	5028	5653	5244	4976
1082	99999999	99999999	99999999	99999999	99999999	99999999	99999999	99999999	99999999	99999999	99999999	99999999	99999999	99999999	99999999	99999999	99999999	99999999	99999999	99999999	99999999	99999999	99999999	99999999	2801	4824	99999999	4380	2754	3924	2999	5258	3901	4528	2336	4153	5101	4655	4421	4299	4511	4582	5051	5512	5339	4823	4989	4638	5263
1083	99999999	99999999	99999999	99999999	99999999	99999999	99999999	99999999	99999999	99999999	99999999	99999999	99999999	99999999	99999999	99999999	99999999	99999999	99999999	99999999	99999999	99999999	99999999	99999999	99999999	5258	3913	2701	5414	99999999	4837	4716	4033	3883	4471	4349	4152	4159	4612	4308	4854	4563	4939	4980	5289	5088	4767	5644	5223
1084	99999999	99999999	99999999	99999999	99999999	99999999	99999999	99999999	99999999	99999999	99999999	99999999	99999999	99999999	99999999	99999999	99999999	99999999	99999999	99999999	99999999	99999999	1945	2603	99999999	99999999	99999999	3690	2232	3876	4029	4255	4011	3979	4117	3990	4757	4456	4412	4836	4518	5632	4766	5071	5385	5696	4722	4783	5164
1085	99999999	99999999	99999999	99999999	99999999	99999999	99999999	99999999	99999999	639	99999999	99999999	99999999	99999999	99999999	99999999	99999999	99999999	99999999	99999999	99999999	99999999	99999999	99999999	99999999	3359	2323	1882	3579	4044	99999999	2768	2746	3773	4667	3553	3441	4386	4009	4920	4642	4413	4716	5235	5231	4866	5113	5226	4918
1086	99999999	99999999	99999999	99999999	99999999	99999999	99999999	99999999	99999999	99999999	99999999	99999999	99999999	99999999	99999999	99999999	99999999	99999999	99999999	99999999	99999999	99999999	99999999	99999999	99999999	1199	1554	4030	99999999	4153	99999999	3491	3640	4013	4516	4492	3921	4252	4691	5209	4249	4594	5163	5380	5177	5380	5320	5056	4489
1087	99999999	99999999	99999999	99999999	99999999	99999999	99999999	99999999	99999999	99999999	99999999	99999999	99999999	99999999	99999999	99999999	99999999	99999999	99999999	99999999	99999999	99999999	99999999	2020	99999999	99999999	3137	4214	99999999	3430	4989	4271	4138	4148	4556	4352	4701	4907	4225	4462	4834	4763	4889	4826	4961	5037	4964	5091	4939
1088	99999999	99999999	99999999	99999999	99999999	99999999	99999999	99999999	99999999	99999999	99999999	99999999	99999999	99999999	99999999	99999999	99999999	99999999	99999999	99999999	99999999	99999999	99999999	99999999	6281	99999999	6230	99999999	99999999	4443	99999999	2914	4017	4324	99999999	4626	3816	4453	3838	4564	5079	4576	4832	4737	4652	5350	5118	5244	5467
1089	99999999	99999999	99999999	99999999	99999999	99999999	99999999	99999999	99999999	99999999	99999999	99999999	99999999	99999999	99999999	99999999	99999999	99999999	99999999	99999999	99999999	2918	99999999	99999999	99999999	99999999	99999999	3664	4325	4564	3892	4227	3818	3903	3360	3571	4250	4283	4091	4227	5032	4657	4273	4429	4856	5034	4842	5084	4733
1090	99999999	99999999	99999999	99999999	99999999	99999999	99999999	99999999	99999999	99999999	99999999	99999999	99999999	99999999	99999999	99999999	99999999	99999999	99999999	99999999	99999999	99999999	99999999	5901	99999999	4633	4786	5034	5255	99999999	5007	3938	4342	4477	5249	4283	4142	4136	4875	4174	4349	4570	5227	4084	4871	4943	5072	4754	5207
1091	99999999	99999999	99999999	99999999	99999999	99999999	99999999	99999999	99999999	99999999	99999999	99999999	99999999	99999999	99999999	99999999	99999999	99999999	99999999	99999999	99999999	3820	99999999	2815	5742	99999999	2162	4308	3856	3806	4575	4644	4390	4132	4457	4005	4765	4521	5141	3548	3768	5138	4575	4926	4685	4638	4827	5436	4927
1092	99999999	99999999	99999999	99999999	99999999	99999999	99999999	99999999	99999999	99999999	99999999	99999999	99999999	666	99999999	99999999	99999999	99999999	99999999	99999999	3094	99999999	99999999	99999999	5598	4013	3661	99999999	4804	4392	5277	99999999	4115	4578	3748	4231	3450	4651	4370	4541	4842	4479	4726	5260	4868	5153	5356	5310	5216
1093	99999999	99999999	99999999	99999999	99999999	99999999	99999999	99999999	99999999	99999999	99999999	99999999	99999999	99999999	99999999	99999999	99999999	269	99999999	99999999	99999999	2073	99999999	4062	3973	99999999	99999999	4245	99999999	3213	99999999	4515	4118	4281	4001	4243	4335	4239	3602	4090	4465	4963	4949	4831	5148	5236	4782	4670	5421
1094	99999999	99999999	99999999	99999999	99999999	99999999	99999999	99999999	99999999	99999999	99999999	99999999	99999999	99999999	99999999	99999999	99999999	1844	99999999	99999999	99999999	99999999	99999999	99999999	99999999	6443	2931	99999999	2405	5268	2140	2890	4288	4077	4489	4197	4631	4343	4493	5400	4312	3526	5110	4742	4926	4855	4630	4816	5489
1095	99999999	99999999	99999999	99999999	99999999	99999999	99999999	99999999	99999999	99999999	99999999	99999999	99999999	99999999	99999999	99999999	99999999	99999999	99999999	99999999	99999999	99999999	442	99999999	2497	99999999	99999999	4401	4020	6128	3615	4220	4222	3613	4438	4401	4583	4752	4218	5151	4617	4813	4527	4737	4476	4940	5070	5719	4531
1096	99999999	99999999	99999999	99999999	99999999	99999999	99999999	99999999	99999999	99999999	99999999	99999999	99999999	99999999	99999999	1232	99999999	99999999	99999999	99999999	99999999	99999999	99999999	99999999	99999999	99999999	99999999	4088	3166	3767	2453	4800	3247	3930	4479	3891	4385	4448	4676	4353	4742	4316	4617	4636	5009	5036	4890	4600	5002
1097	99999999	99999999	99999999	99999999	99999999	99999999	99999999	99999999	99999999	99999999	99999999	99999999	99999999	99999999	99999999	99999999	99999999	99999999	99999999	99999999	99999999	99999999	99999999	99999999	3404	3528	99999999	1848	99999999	3758	3998	3692	3551	5254	4862	4655	4699	4519	4591	4879	4116	4551	4857	4414	5292	4532	5092	5657	5283
1098	99999999	99999999	99999999	99999999	99999999	99999999	99999999	99999999	99999999	99999999	99999999	600	99999999	99999999	99999999	99999999	99999999	99999999	99999999	99999999	99999999	99999999	99999999	3873	99999999	99999999	99999999	2799	3922	3760	5257	3677	4281	4314	4219	4310	4383	4230	4402	4748	4206	5244	4684	4587	5490	5246	4996	5247	5013
1099	99999999	99999999	99999999	99999999	99999999	99999999	99999999	99999999	99999999	99999999	99999999	99999999	99999999	99999999	99999999	99999999	99999999	99999999	99999999	2111	99999999	99999999	99999999	99999999	99999999	5665	99999999	99999999	4794	4112	3300	4904	3238	3962	4248	4344	4220	4504	4877	3997	4043	4587	4960	5404	4884	5451	4786	5072	5491
1100	99999999	99999999	99999999	99999999	99999999	99999999	99999999	99999999	99999999	99999999	99999999	99999999	99999999	99999999	99999999	99999999	99999999	99999999	99999999	99999999	99999999	99999999	99999999	99999999	1361	99999999	99999999	99999999	4795	4541	5068	5112	99999999	3816	3665	4212	3537	4506	4831	4341	4987	4892	5275	4628	4799	4815	5397	5382	4814
1101	99999999	99999999	99999999	99999999	99999999	99999999	99999999	99999999	99999999	99999999	99999999	99999999	99999999	99999999	99999999	99999999	99999999	99999999	99999999	99999999	99999999	1888	99999999	1996	3096	3873	99999999	4272	3439	3943	4697	3440	3911	4098	4392	4273	4480	4963	4495	4463	4579	4659	4838	5070	5651	4375	5032	4616	5022
1102	99999999	99999999	99999999	99999999	99999999	99999999	99999999	99999999	99999999	99999999	99999999	99999999	99999999	99999999	99999999	99999999	99999999	99999999	99999999	99999999	99999999	99999999	99999999	99999999	2983	99999999	99999999	4190	4643	2730	3687	3967	4293	3522	4189	4015	4561	4141	4521	4471	4628	4598	4545	4701	5421	5895	5104	5163	4972
1103	99999999	99999999	99999999	99999999	99999999	99999999	99999999	99999999	99999999	99999999	99999999	99999999	99999999	99999999	99999999	99999999	99999999	99999999	99999999	99999999	99999999	3996	99999999	99999999	4363	99999999	3892	4046	3525	3567	3356	4596	3887	4179	4306	4411	4896	4636	5605	4556	4811	4911	5342	4912	4357	5450	5000	4463	5119
1104	99999999	99999999	99999999	99999999	99999999	99999999	99999999	99999999	99999999	99999999	99999999	99999999	99999999	99999999	99999999	99999999	99999999	99999999	99999999	99999999	99999999	99999999	99999999	4609	99999999	4438	2168	3792	4662	3537	3926	1649	3512	4177	3771	4609	4397	4541	4921	4581	4786	4432	5284	5166	4996	5202	5307	5329	5642
1105	99999999	99999999	99999999	99999999	99999999	99999999	99999999	99999999	99999999	99999999	99999999	99999999	99999999	99999999	99999999	99999999	99999999	99999999	99999999	99999999	99999999	99999999	3365	2484	99999999	99999999	99999999	3411	99999999	3959	3844	3380	3698	4031	4390	4544	4440	4402	4793	4404	4560	4530	4468	4961	4999	4501	5400	4895	4632
1106	99999999	99999999	99999999	99999999	99999999	99999999	99999999	99999999	99999999	99999999	99999999	99999999	99999999	99999999	99999999	99999999	99999999	99999999	99999999	99999999	99999999	99999999	99999999	5869	99999999	99999999	99999999	5248	99999999	4231	4680	4363	4383	4079	3983	3041	4147	4280	5014	4122	5150	3997	4957	5191	4856	5280	4892	4725	5002
1107	99999999	99999999	99999999	99999999	99999999	99999999	99999999	99999999	99999999	99999999	99999999	99999999	99999999	99999999	99999999	99999999	99999999	99999999	99999999	99999999	99999999	2225	99999999	99999999	4504	3096	99999999	3848	4236	99999999	3807	3926	4253	4043	4533	4106	4522	4375	4483	5493	4836	4425	4461	5108	4478	5264	4782	5863	5215
1108	99999999	99999999	99999999	99999999	99999999	99999999	99999999	99999999	99999999	99999999	99999999	99999999	99999999	99999999	99999999	99999999	99999999	99999999	99999999	99999999	99999999	99999999	99999999	99999999	99999999	99999999	99999999	5470	1572	99999999	3849	3998	4143	3738	3809	4835	4428	4631	4492	4488	4782	5057	4970	4745	4322	5581	4842	4877	5219
1109	99999999	99999999	99999999	99999999	99999999	99999999	99999999	144	99999999	99999999	99999999	99999999	99999999	99999999	99999999	99999999	99999999	99999999	99999999	99999999	99999999	99999999	99999999	99999999	4875	4242	99999999	3081	4106	2626	3506	4588	4685	4972	4595	4571	4871	4188	4495	4415	4568	5004	4757	4651	5189	5382	5196	4521	4819
1110	99999999	99999999	99999999	99999999	99999999	99999999	99999999	99999999	99999999	99999999	99999999	99999999	99999999	99999999	99999999	99999999	99999999	99999999	99999999	99999999	99999999	99999999	99999999	99999999	99999999	99999999	99999999	3685	4618	4441	3704	4147	4168	4060	3867	4265	4112	4611	4117	4354	4370	4416	4032	4996	4602	5117	5205	5227	5094
1111	99999999	99999999	99999999	99999999	99999999	99999999	99999999	99999999	99999999	99999999	99999999	99999999	99999999	99999999	99999999	99999999	99999999	99999999	99999999	99999999	99999999	99999999	99999999	3749	99999999	3257	4139	3630	3038	894	4214	99999999	3995	4561	3269	4330	4318	2508	4623	5044	4699	4613	4995	4974	4896	4877	5150	5102	4698
1112	99999999	99999999	99999999	99999999	99999999	99999999	99999999	99999999	99999999	99999999	99999999	99999999	99999999	99999999	99999999	99999999	496	99999999	99999999	99999999	3382	99999999	99999999	99999999	99999999	99999999	4890	99999999	3101	4695	3845	4308	99999999	3974	99999999	3902	4031	4487	4625	4941	4916	4665	5139	4908	5443	4946	5116	5370	5585
1113	99999999	99999999	99999999	99999999	99999999	99999999	99999999	99999999	99999999	99999999	99999999	99999999	99999999	99999999	99999999	99999999	99999999	99999999	99999999	99999999	99999999	99999999	1594	4272	99999999	3232	5431	3652	99999999	4555	4482	3883	4139	3832	4658	3744	4573	4387	4343	4408	5139	4688	4851	4526	4841	5186	4683	5076	4719
1114	99999999	99999999	99999999	99999999	99999999	99999999	99999999	99999999	99999999	99999999	99999999	99999999	99999999	99999999	99999999	99999999	99999999	99999999	99999999	99999999	99999999	2221	2222	99999999	99999999	632	99999999	99999999	4562	99999999	4510	4457	4056	4271	4186	4150	4311	4358	4882	4423	5088	4426	5142	5123	5560	5265	5103	5417	5156
1115	99999999	99999999	99999999	99999999	99999999	99999999	99999999	99999999	99999999	99999999	99999999	99999999	99999999	99999999	99999999	99999999	99999999	99999999	99999999	99999999	99999999	99999999	99999999	99999999	99999999	4138	99999999	99999999	4216	5249	3098	4048	4666	4570	4169	2853	3999	4297	4285	4367	4759	4553	4762	4622	5262	4837	5129	5363	5301
1116	99999999	99999999	99999999	99999999	99999999	99999999	99999999	99999999	99999999	99999999	99999999	99999999	99999999	99999999	99999999	99999999	99999999	99999999	99999999	99999999	99999999	99999999	99999999	99999999	99999999	4016	3282	3902	6024	4600	4633	4345	4031	3402	4493	3973	4039	4517	4466	4550	4295	4886	4714	4579	4720	5411	5102	4842	4977
1117	99999999	99999999	99999999	99999999	99999999	99999999	99999999	99999999	99999999	99999999	99999999	99999999	99999999	99999999	99999999	99999999	99999999	99999999	99999999	99999999	3478	99999999	99999999	99999999	99999999	99999999	99999999	3930	2553	99999999	5221	3793	3696	4462	4067	4134	4526	4557	4486	5045	4346	4792	3789	5014	4651	5068	4726	5334	5105
1118	99999999	99999999	99999999	99999999	99999999	99999999	99999999	99999999	99999999	99999999	99999999	99999999	99999999	99999999	99999999	99999999	99999999	99999999	99999999	99999999	3668	2555	99999999	99999999	99999999	5265	6078	99999999	4235	3823	4300	4056	3096	4214	3950	4425	4344	3989	4304	4436	4613	4101	4898	5043	5005	4896	4989	4847	5157
1119	99999999	99999999	99999999	99999999	99999999	99999999	99999999	99999999	99999999	99999999	99999999	99999999	99999999	99999999	99999999	99999999	99999999	99999999	99999999	99999999	99999999	99999999	99999999	4077	99999999	3632	3483	99999999	4795	5139	4191	4213	4513	3596	99999999	3885	4269	4370	4261	4487	4666	4535	4659	5136	4717	5331	5135	5088	5008
1120	99999999	99999999	99999999	99999999	99999999	99999999	99999999	99999999	99999999	99999999	99999999	99999999	99999999	99999999	99999999	99999999	99999999	99999999	99999999	99999999	99999999	3825	99999999	99999999	99999999	1998	5870	3999	4656	4029	3318	2902	3087	3613	4104	4214	3980	4623	4244	5033	4617	4782	4793	4616	4862	3982	5005	5232	4975
1121	99999999	99999999	99999999	99999999	99999999	99999999	99999999	99999999	99999999	99999999	99999999	99999999	99999999	99999999	99999999	99999999	99999999	99999999	99999999	99999999	99999999	3052	3339	99999999	3413	4036	4688	4466	3943	5838	3952	4913	2943	4133	4068	4552	4549	4849	4455	4015	4294	4723	4914	4889	4938	4959	4787	5189	4737
1122	99999999	99999999	99999999	99999999	99999999	99999999	99999999	99999999	99999999	99999999	99999999	99999999	99999999	99999999	99999999	99999999	99999999	99999999	99999999	99999999	99999999	99999999	99999999	99999999	4780	5326	4132	99999999	6135	2938	4105	2903	4199	4039	4328	4162	4641	4695	4297	4466	4792	4496	4560	4758	4435	5276	4703	4938	5336
[truncated: 8,878 more rows]
[truncated: 12 more columns]

## Sheet: NCTF(N=100,l=2,k=20)
N=100
l=2
k=20
99999999 stands for infinity
[truncated: 10,001 more rows]
[truncated: 12 more columns]

## Sheet: NCTF(N=100,l=2,k=40)
N=100
l=2
k=40
99999999 stands for infinity
[truncated: 10,001 more rows]
[truncated: 12 more columns]

## Sheet: NCTF(N=100,l=2,k=80)
N=100
l=2
k=80
99999999 stands for infinity
[truncated: 10,001 more rows]
[truncated: 12 more columns]

## Sheet: TTF(N=100,l=2,k=10)
N=100
l=2
k=10
99999999 stands for infinity
[truncated: 10,001 more rows]
[truncated: 12 more columns]

## Sheet: TTF(N=100,l=2,k=20)
N=100
l=2
k=20
99999999 stands for infinity
[truncated: 10,001 more rows]
[truncated: 12 more columns]

## Sheet: TTF(N=100,l=2,k=40)
N=100
l=2
k=40
[truncated: 10,002 more rows]
[truncated: 12 more columns]

## Sheet: TTF(N=100,l=2,k=80)
N=100
l=2
k=80
[truncated: 10,002 more rows]
[truncated: 12 more columns]

## Sheet: NCTF(N=100,l=10,k=1)
N=100
l=10
[truncated: 10,003 more rows]
[truncated: 12 more columns]

## Sheet: NCTF(N=100,l=20,k=1)
N=100
[truncated: 10,004 more rows]
[truncated: 12 more columns]

[truncated: 6 more sheets: NCTF(N=100,l=40,k=1), NCTF(N=100,l=80,k=1), TTF(N=100,l=10,k=1), TTF(N=100,l=20,k=1), TTF(N=100,l=40,k=1), TTF(N=100,l=80,k=1)]
