# Supplementary material for: Impact of network density on the efficiency of innovation networks: An agent-based simulation study
Source: PLoS One. 2022 Jun 17;17(6):e0270087. doi: 10.1371/journal.pone.0270087 (PMC9205519; doi:10.1371/journal.pone.0270087)
Supplement: S4 File — NCTF with dv as a certain proportion of the knowledge difference between the two nodes and N = 100, l = 2, k = 20; TTF with dv as a certain proportion of the knowledge difference between the two nodes and N = 100, l = 2, k = 20; NCTF with dv varies with the knowledge level of the receivers and N = 100, l = 2, k = 20; TTF with dv as a certain proportion of the knowledge difference between the two nodes and N = 100, l = 2, k = 20; NCTF with dv as a certain proportion of the knowledge difference between the two nodes and N = 100, l = 20, k = 1; TTF with dv as a certain proportion of the knowledge difference between the two nodes and N = 100, l = 20, k = 1; NCTF with dv varies with the knowledge level of the receivers and N = 100, l = 20, k = 1; TTF with dv as a certain proportion of the knowledge difference between the two nodes and N = 100, l = 20, k = 1. (XLSX) [file pone.0270087.s004.xlsx]

## Sheet: NCTF(dv1,N=100,l=2,k=20)
N=100
l=2
k=20
99999999 stands for infinity
run-time	NCTF-at-p*100=0.1	NCTF-at-p*100=0.1122018454301963	NCTF-at-p*100=0.12589254117941676	NCTF-at-p*100=0.1412537544622754	NCTF-at-p*100=0.1584893192461114	NCTF-at-p*100=0.17782794100389226	NCTF-at-p*100=0.1995262314968879	NCTF-at-p*100=0.22387211385683398	NCTF-at-p*100=0.25118864315095796	NCTF-at-p*100=0.2818382931264455	NCTF-at-p*100=0.31622776601683794	NCTF-at-p*100=0.3548133892335753	NCTF-at-p*100=0.3981071705534973	NCTF-at-p*100=0.44668359215096304	NCTF-at-p*100=0.5011872336272725	NCTF-at-p*100=0.5623413251903491	NCTF-at-p*100=0.630957344480193	NCTF-at-p*100=0.707945784384138	NCTF-at-p*100=0.7943282347242814	NCTF-at-p*100=0.8912509381337459	NCTF-at-p*100=1	NCTF-at-p*100=1.1220184543019636	NCTF-at-p*100=1.2589254117941675	NCTF-at-p*100=1.4125375446227546	NCTF-at-p*100=1.584893192461114	NCTF-at-p*100=1.778279410038923	NCTF-at-p*100=1.99526231496888	NCTF-at-p*100=2.23872113856834	NCTF-at-p*100=2.511886431509581	NCTF-at-p*100=2.818382931264455	NCTF-at-p*100=3.162277660168379	NCTF-at-p*100=3.548133892335755	NCTF-at-p*100=3.9810717055349736	NCTF-at-p*100=4.466835921509633	NCTF-at-p*100=5.011872336272725	NCTF-at-p*100=5.62341325190349	NCTF-at-p*100=6.309573444801933	NCTF-at-p*100=7.07945784384138	NCTF-at-p*100=7.943282347242818	NCTF-at-p*100=8.91250938133746	NCTF-at-p*100=10	NCTF-at-p*100=11.220184543019641	NCTF-at-p*100=12.589254117941676	NCTF-at-p*100=14.12537544622754	NCTF-at-p*100=15.848931924611144	NCTF-at-p*100=17.782794100389225	NCTF-at-p*100=19.952623149688808	NCTF-at-p*100=22.3872113856834	NCTF-at-p*100=25.118864315095824
1	99999999	99999999	99999999	99999999	99999999	99999999	99999999	99999999	99999999	99999999	99999999	99999999	99999999	99999999	99999999	99999999	99999999	99999999	99999999	99999999	99999999	99999999	99999999	99999999	99999999	9018	99999999	5513	6224	6786	6258	5907	6750	7006	6530	5911	6419	6193	6301	6637	6251	6634	6735	7704	5915	6812	7312	7877	6902
2	99999999	99999999	99999999	99999999	99999999	99999999	99999999	99999999	99999999	99999999	99999999	99999999	99999999	99999999	99999999	99999999	99999999	99999999	99999999	99999999	99999999	7282	99999999	99999999	99999999	8334	3965	10774	7518	7408	7544	5957	3364	6479	5475	5509	3421	5594	5732	6174	7348	7246	7049	6550	7285	6992	8636	6895	7367
3	99999999	99999999	99999999	99999999	99999999	99999999	99999999	99999999	99999999	99999999	99999999	99999999	99999999	99999999	99999999	99999999	99999999	99999999	99999999	99999999	99999999	99999999	4113	99999999	4566	5821	3725	5875	7602	6677	7733	2696	6460	6248	6006	6185	6373	6463	7871	4886	6325	7142	7462	7254	7345	6926	8940	6557	6610
4	99999999	99999999	99999999	99999999	99999999	99999999	99999999	99999999	99999999	99999999	99999999	99999999	99999999	99999999	99999999	99999999	99999999	99999999	99999999	99999999	99999999	99999999	99999999	7455	7795	4376	5679	99999999	6109	7898	4332	6043	5865	5901	6567	5122	5683	7499	6795	6887	7406	6424	7992	7346	6900	6236	6551	7352	6792
5	99999999	99999999	99999999	99999999	99999999	99999999	99999999	99999999	99999999	99999999	99999999	99999999	99999999	99999999	99999999	99999999	99999999	99999999	99999999	99999999	99999999	99999999	99999999	99999999	7349	6071	99999999	4403	5853	5207	6371	8227	7188	6880	5788	6172	5664	7718	6212	6087	5803	7506	6145	7460	6001	6802	7452	7170	7198
6	99999999	99999999	99999999	99999999	99999999	99999999	99999999	99999999	99999999	99999999	99999999	99999999	99999999	99999999	99999999	99999999	99999999	99999999	99999999	99999999	99999999	99999999	4841	99999999	99999999	99999999	6226	3870	8694	4955	6358	2466	6766	5694	6808	6002	6544	6975	5652	6579	6770	6238	6640	7769	8420	7405	6496	6729	8351
7	99999999	99999999	99999999	99999999	99999999	99999999	99999999	99999999	99999999	99999999	99999999	99999999	99999999	99999999	99999999	99999999	99999999	99999999	99999999	99999999	99999999	99999999	99999999	6471	5839	99999999	99999999	3825	99999999	7474	4492	6556	7050	5962	6394	4652	5642	6420	7165	5812	6294	7038	7102	7019	6259	6419	7152	7308	6795
8	99999999	99999999	99999999	99999999	99999999	99999999	99999999	99999999	99999999	99999999	99999999	99999999	99999999	99999999	99999999	99999999	99999999	99999999	99999999	99999999	99999999	99999999	99999999	99999999	7672	99999999	4355	4897	7605	99999999	6491	11994	6588	6929	2588	4282	6534	6814	6975	6287	8058	6695	6653	7375	7026	6958	7789	7378	7007
9	99999999	99999999	99999999	99999999	99999999	99999999	99999999	99999999	99999999	99999999	99999999	99999999	99999999	99999999	99999999	99999999	99999999	99999999	99999999	99999999	99999999	7110	99999999	99999999	99999999	99999999	99999999	6152	99999999	6384	7955	3710	6900	6489	5451	7250	7045	7065	6162	6225	6568	6939	6552	7688	6439	7136	6958	7104	7794
10	99999999	99999999	99999999	99999999	99999999	99999999	99999999	99999999	99999999	99999999	99999999	99999999	99999999	99999999	99999999	99999999	99999999	99999999	99999999	99999999	99999999	99999999	99999999	99999999	99999999	99999999	7338	7687	5231	2678	8118	7670	6135	6240	5850	7177	5972	5956	6225	6188	6932	2234	6177	6637	6219	7795	7088	8287	7932
11	99999999	99999999	99999999	99999999	99999999	99999999	99999999	99999999	99999999	99999999	99999999	99999999	99999999	99999999	99999999	99999999	99999999	99999999	99999999	3749	99999999	99999999	99999999	99999999	99999999	99999999	5731	6836	6428	6155	6359	6402	6731	6527	7436	4997	4830	6038	5429	6855	6820	6917	6541	7202	6829	6934	8069	7221	7333
12	99999999	99999999	99999999	99999999	99999999	99999999	99999999	99999999	99999999	99999999	99999999	99999999	99999999	99999999	99999999	99999999	99999999	99999999	99999999	99999999	99999999	99999999	99999999	99999999	99999999	99999999	99999999	99999999	7518	6521	5991	3506	6708	5818	6959	6213	5540	6327	5785	6085	6780	6234	6334	8751	7984	6230	7266	7751	6900
13	99999999	99999999	99999999	99999999	99999999	99999999	99999999	99999999	99999999	99999999	99999999	99999999	99999999	99999999	99999999	99999999	99999999	99999999	99999999	99999999	99999999	99999999	99999999	99999999	6240	99999999	99999999	99999999	6905	5510	6126	6312	5269	6703	4769	6185	6204	6802	6694	6263	6275	6616	6044	7083	7578	6795	6948	7636	7734
14	99999999	99999999	99999999	99999999	99999999	99999999	99999999	99999999	99999999	99999999	99999999	99999999	99999999	99999999	99999999	99999999	99999999	99999999	99999999	99999999	1150	99999999	99999999	5989	8547	99999999	6766	8445	1530	5356	7127	4480	6945	6422	5212	6370	5773	6287	6506	6627	6741	6834	7106	8240	7871	7126	7837	8277	7240
15	99999999	99999999	99999999	99999999	99999999	99999999	99999999	99999999	99999999	99999999	711	99999999	99999999	99999999	99999999	99999999	99999999	99999999	99999999	99999999	4107	99999999	99999999	99999999	7220	99999999	5229	99999999	5842	6438	99999999	4817	5983	6556	7436	3962	7981	7614	6720	6352	6560	6304	7361	7330	6090	6835	6872	7198	7289
16	99999999	99999999	99999999	99999999	99999999	99999999	99999999	99999999	99999999	99999999	99999999	99999999	99999999	99999999	99999999	99999999	99999999	99999999	99999999	99999999	99999999	99999999	99999999	99999999	99999999	5963	4652	4439	7258	6205	6191	4711	6503	5773	6088	6748	5868	99999999	6138	7728	6625	6340	6466	7104	8228	6175	7441	7279	6967
17	99999999	99999999	99999999	99999999	99999999	99999999	99999999	99999999	99999999	99999999	99999999	99999999	99999999	99999999	99999999	99999999	99999999	518	99999999	99999999	99999999	99999999	99999999	99999999	99999999	99999999	99999999	6811	99999999	8714	6796	5948	5913	7987	5398	6802	3860	5891	6588	7044	5632	6661	7368	7732	7917	6678	8455	6852	7470
18	99999999	99999999	99999999	99999999	99999999	99999999	99999999	99999999	99999999	99999999	99999999	99999999	99999999	99999999	99999999	99999999	99999999	99999999	99999999	99999999	99999999	99999999	99999999	99999999	99999999	9507	7236	6308	99999999	6353	7309	99999999	5839	6566	3837	5801	5578	6235	5842	6923	6420	6186	6722	6874	7681	6534	7441	7520	7442
19	99999999	99999999	99999999	99999999	99999999	99999999	99999999	99999999	99999999	99999999	99999999	99999999	99999999	99999999	99999999	99999999	99999999	99999999	99999999	99999999	99999999	99999999	99999999	99999999	99999999	99999999	6465	99999999	6458	4632	6843	4985	6243	6596	5936	5715	6520	7997	7795	7040	6115	5566	6963	6306	6933	6523	8596	6778	7395
20	99999999	99999999	99999999	99999999	99999999	99999999	99999999	99999999	99999999	99999999	99999999	99999999	99999999	99999999	99999999	99999999	99999999	99999999	99999999	99999999	99999999	99999999	99999999	99999999	99999999	99999999	5025	5502	8032	4444	6379	7188	6934	6233	5911	7519	6765	6172	6065	6231	6759	7652	7113	4808	7080	7238	7063	7556	8252
21	99999999	99999999	99999999	99999999	99999999	99999999	99999999	99999999	99999999	99999999	99999999	99999999	99999999	99999999	99999999	99999999	99999999	99999999	99999999	99999999	99999999	99999999	99999999	99999999	99999999	3552	4638	99999999	7639	6753	99999999	7706	5263	5716	99999999	7821	4301	5724	5922	7703	6746	6588	8186	6845	8674	5966	6527	7378	8123
22	99999999	99999999	99999999	99999999	99999999	99999999	99999999	99999999	99999999	99999999	99999999	99999999	99999999	99999999	99999999	99999999	99999999	99999999	99999999	2512	99999999	99999999	99999999	99999999	7385	99999999	99999999	8137	2077	7247	7099	6682	4921	6025	4520	6385	6261	6477	5680	4707	5470	6639	7369	7881	6575	6858	7245	7400	7385
23	99999999	99999999	99999999	99999999	99999999	99999999	99999999	99999999	99999999	99999999	99999999	99999999	99999999	99999999	99999999	99999999	99999999	99999999	99999999	99999999	99999999	99999999	99999999	99999999	5421	6350	6909	6763	7064	5704	6865	6209	5748	5734	6865	6045	5832	6217	6001	6338	6203	6076	6321	6791	7520	6950	8281	6996	6461
24	99999999	99999999	99999999	99999999	99999999	99999999	99999999	99999999	99999999	99999999	99999999	99999999	99999999	99999999	99999999	592	99999999	99999999	99999999	99999999	99999999	99999999	99999999	99999999	99999999	99999999	99999999	6920	7096	6534	7442	6867	6151	5908	7165	7157	6122	6447	6617	6722	7600	6272	7051	6188	7832	7479	7596	7504	7219
25	99999999	99999999	99999999	99999999	99999999	99999999	99999999	99999999	99999999	99999999	99999999	99999999	99999999	99999999	99999999	99999999	99999999	99999999	99999999	99999999	99999999	99999999	99999999	99999999	99999999	8076	99999999	2448	6534	99999999	5006	99999999	5939	4701	6873	6506	5299	5981	7103	7306	7145	8773	7213	6138	7739	7974	6526	6667	6804
26	99999999	99999999	99999999	99999999	99999999	99999999	99999999	99999999	99999999	99999999	99999999	99999999	99999999	99999999	99999999	99999999	99999999	99999999	99999999	99999999	910	99999999	99999999	99999999	99999999	7016	8041	99999999	6421	5840	4497	6006	6921	7737	6338	5728	6235	7454	6026	6071	6459	7390	6857	6795	8980	7135	6935	7530	7864
27	99999999	99999999	99999999	99999999	99999999	99999999	99999999	99999999	99999999	99999999	99999999	99999999	99999999	99999999	99999999	99999999	99999999	99999999	99999999	99999999	99999999	99999999	99999999	99999999	99999999	99999999	6294	5034	5454	6154	6720	6129	6456	8587	6359	5917	7843	6687	6249	6387	5866	6856	7167	6866	7589	7092	7063	7209	6546
28	99999999	99999999	99999999	99999999	99999999	99999999	99999999	99999999	99999999	99999999	99999999	99999999	99999999	99999999	99999999	99999999	99999999	99999999	99999999	99999999	99999999	99999999	99999999	99999999	6337	99999999	5311	6446	4381	99999999	6566	4513	6932	5439	6005	5339	7127	6307	5658	6313	7077	8065	6486	6874	6690	7720	8221	7429	8010
29	99999999	99999999	99999999	99999999	99999999	99999999	99999999	99999999	99999999	99999999	99999999	99999999	99999999	99999999	99999999	99999999	99999999	99999999	99999999	99999999	99999999	99999999	99999999	2065	3605	99999999	8228	8872	3526	7969	6158	6917	5384	6506	7137	6015	6038	7594	7006	5909	6626	8128	9144	7681	6953	6751	7225	6931	6691
30	99999999	99999999	99999999	99999999	99999999	99999999	99999999	99999999	99999999	99999999	99999999	99999999	99999999	99999999	99999999	99999999	99999999	99999999	99999999	99999999	99999999	99999999	99999999	99999999	99999999	8621	99999999	99999999	6749	5908	5827	7048	5984	6216	7584	4635	7391	7444	6544	5999	6281	6911	6979	6804	6775	6633	7910	6641	8153
31	99999999	99999999	99999999	99999999	99999999	99999999	99999999	99999999	99999999	99999999	99999999	99999999	99999999	99999999	99999999	99999999	99999999	99999999	99999999	99999999	3457	99999999	99999999	99999999	99999999	99999999	4407	6101	99999999	6050	7749	6916	4510	7313	5257	6664	4803	6032	7267	6853	6750	6523	6701	6810	6436	6974	9031	7885	7531
32	99999999	99999999	99999999	99999999	99999999	99999999	99999999	99999999	99999999	99999999	99999999	99999999	99999999	99999999	99999999	99999999	99999999	99999999	99999999	99999999	99999999	99999999	99999999	99999999	6355	99999999	99999999	6219	6780	5142	7074	5739	5502	6822	6653	7586	5262	6003	6139	7752	5381	6937	6163	7762	7160	7247	7389	7570	8423
33	99999999	99999999	99999999	99999999	99999999	99999999	99999999	99999999	99999999	99999999	99999999	99999999	99999999	99999999	99999999	99999999	99999999	99999999	2351	99999999	99999999	99999999	99999999	6040	99999999	8174	99999999	6986	99999999	4146	6355	6941	3471	6945	6466	6537	8756	6411	6922	7045	7732	6733	6917	7077	7154	8539	7032	7072	7062
34	99999999	99999999	99999999	99999999	99999999	99999999	99999999	99999999	99999999	99999999	99999999	99999999	99999999	99999999	99999999	99999999	99999999	99999999	99999999	99999999	99999999	1101	99999999	99999999	99999999	2430	6777	5618	99999999	4868	7505	6104	6097	5637	5921	5834	3836	4567	6344	6593	6687	7236	6716	7535	7047	6586	6762	8201	7135
35	99999999	99999999	99999999	99999999	99999999	99999999	99999999	99999999	99999999	99999999	99999999	99999999	99999999	99999999	99999999	99999999	99999999	99999999	99999999	99999999	99999999	2542	99999999	99999999	99999999	5551	99999999	6199	4615	7516	5875	6940	6838	6402	7417	6697	6076	6156	6828	7157	6332	6562	7033	6324	8381	7552	6537	7140	6898
36	99999999	99999999	99999999	99999999	99999999	99999999	99999999	99999999	99999999	99999999	99999999	99999999	99999999	99999999	99999999	99999999	99999999	99999999	99999999	99999999	99999999	99999999	99999999	99999999	8379	5142	5235	5924	99999999	6211	6284	5786	6832	6275	5776	6012	6531	6548	5570	6580	6728	6504	7270	7246	7363	6707	6359	7089	7405
37	99999999	99999999	99999999	99999999	99999999	99999999	99999999	99999999	99999999	99999999	99999999	99999999	99999999	99999999	99999999	99999999	99999999	99999999	99999999	99999999	99999999	99999999	2976	99999999	5424	99999999	7806	5619	5885	5837	3346	6681	5125	5934	5886	5891	6498	7603	7291	6138	6675	6634	7102	6790	7383	6525	6496	7005	7718
38	99999999	99999999	99999999	99999999	99999999	99999999	99999999	99999999	99999999	99999999	99999999	99999999	99999999	99999999	99999999	99999999	99999999	99999999	99999999	99999999	99999999	99999999	6326	99999999	7297	4266	3953	7200	5259	5592	5601	6380	5670	5800	5815	7362	6948	6313	7246	7121	6159	8242	7196	7035	6445	7115	6634	6493	7651
39	99999999	99999999	99999999	99999999	99999999	99999999	99999999	99999999	99999999	99999999	99999999	99999999	99999999	99999999	99999999	99999999	99999999	99999999	99999999	99999999	99999999	99999999	5357	99999999	6465	99999999	99999999	99999999	6576	99999999	6653	99999999	6406	5154	5337	7029	5841	6146	6687	6430	6956	6768	6324	7081	6690	6881	7783	7443	7945
40	99999999	99999999	99999999	99999999	99999999	99999999	99999999	99999999	99999999	99999999	99999999	99999999	99999999	99999999	99999999	99999999	99999999	99999999	99999999	1281	99999999	99999999	99999999	99999999	99999999	6853	8473	99999999	7957	5234	5575	5318	6168	5879	7287	6352	6510	6477	6143	6927	6741	6147	7440	7315	6432	7910	7988	7312	7384
41	99999999	99999999	99999999	99999999	99999999	99999999	99999999	99999999	99999999	99999999	99999999	99999999	99999999	99999999	99999999	99999999	99999999	99999999	99999999	99999999	99999999	99999999	99999999	99999999	6191	7512	99999999	6072	7494	8126	5681	4928	8548	7148	6509	6282	6171	6048	6580	5960	6684	7133	8122	6971	8320	7987	8808	7934	6628
42	99999999	99999999	99999999	99999999	99999999	99999999	99999999	99999999	99999999	99999999	99999999	99999999	99999999	99999999	99999999	99999999	99999999	99999999	99999999	99999999	3661	99999999	99999999	99999999	99999999	5743	99999999	6007	7529	6218	5580	6022	6015	5998	6982	6818	7209	8214	6530	7235	6435	7171	6404	7151	7698	6243	8466	7404	6776
43	99999999	99999999	99999999	99999999	99999999	99999999	99999999	99999999	99999999	99999999	99999999	99999999	99999999	99999999	99999999	99999999	99999999	99999999	1623	99999999	99999999	99999999	99999999	99999999	99999999	99999999	6838	99999999	6214	5288	6024	6834	6392	6558	5480	6942	6583	6304	6907	4385	7375	7276	4779	6389	8421	7718	7558	7139	6589
44	99999999	99999999	99999999	99999999	99999999	99999999	99999999	99999999	99999999	99999999	99999999	99999999	99999999	99999999	99999999	99999999	99999999	366	99999999	99999999	99999999	99999999	99999999	99999999	99999999	4626	5827	6742	7032	6058	6061	4841	5865	6217	7793	7180	5751	5755	6783	6866	6652	7064	5783	6676	6897	8323	6978	8265	7141
45	99999999	99999999	99999999	99999999	99999999	99999999	99999999	99999999	99999999	99999999	99999999	99999999	99999999	99999999	99999999	99999999	99999999	99999999	99999999	99999999	99999999	99999999	99999999	3871	99999999	99999999	4735	3888	99999999	2490	6098	4436	6394	7642	5408	6333	6176	4473	6216	7350	6918	6992	6902	8208	7198	7168	7459	6956	7272
46	99999999	99999999	99999999	99999999	99999999	99999999	99999999	99999999	99999999	99999999	99999999	99999999	99999999	99999999	99999999	99999999	99999999	99999999	99999999	99999999	99999999	99999999	99999999	99999999	99999999	99999999	6305	8007	6104	2530	4159	5533	6518	6541	6239	5880	6971	6404	7384	6496	7034	8085	6540	6194	6564	6422	6959	8260	7068
47	99999999	99999999	99999999	99999999	99999999	99999999	99999999	99999999	99999999	99999999	99999999	99999999	99999999	99999999	99999999	99999999	99999999	99999999	99999999	99999999	2958	99999999	4250	99999999	99999999	5640	3402	6740	6660	5971	6316	6459	7392	5243	6354	6745	5941	5786	7574	6464	6612	6409	6911	6550	6984	6994	6665	7167	7137
48	99999999	99999999	99999999	99999999	99999999	99999999	99999999	99999999	99999999	99999999	99999999	99999999	99999999	99999999	99999999	99999999	99999999	99999999	99999999	99999999	99999999	99999999	3111	6278	7630	6212	7036	99999999	6281	5518	6094	5236	6080	6982	4888	5216	6256	6510	6290	6789	5918	7596	7195	4913	6882	6396	6453	7125	7240
49	99999999	99999999	99999999	99999999	99999999	99999999	99999999	99999999	99999999	99999999	99999999	99999999	99999999	99999999	807	99999999	99999999	99999999	99999999	99999999	99999999	99999999	99999999	6054	99999999	99999999	99999999	99999999	8363	6646	4645	4778	5794	7633	7063	6510	5951	5567	6180	7393	6068	6532	7256	5973	6939	8110	7696	7891	6997
50	99999999	99999999	99999999	99999999	99999999	99999999	99999999	99999999	99999999	99999999	99999999	99999999	99999999	99999999	99999999	99999999	99999999	99999999	99999999	99999999	99999999	99999999	99999999	99999999	6080	4021	6186	5619	99999999	4905	6204	5614	7006	6257	6605	5625	6508	7823	5767	6474	7000	6074	7686	6539	6587	7515	6741	7748	7181
51	99999999	99999999	99999999	99999999	99999999	99999999	99999999	99999999	99999999	99999999	99999999	99999999	99999999	99999999	99999999	99999999	99999999	99999999	99999999	99999999	99999999	99999999	99999999	975	99999999	99999999	99999999	7397	4997	99999999	5657	6077	7229	6574	4644	6101	7158	6732	6236	7191	6215	6619	7379	6089	7290	8395	6789	7291	7193
52	99999999	99999999	99999999	99999999	99999999	99999999	99999999	99999999	99999999	99999999	99999999	99999999	99999999	99999999	99999999	99999999	99999999	99999999	99999999	99999999	99999999	99999999	4626	99999999	6816	5947	6443	2222	6144	6839	4295	6910	6471	5174	6636	5744	5972	7228	6335	7859	7653	6359	6474	6591	6164	6825	7352	6753	6575
53	99999999	99999999	99999999	99999999	99999999	99999999	99999999	99999999	99999999	99999999	99999999	99999999	99999999	99999999	99999999	99999999	99999999	99999999	99999999	99999999	99999999	99999999	99999999	99999999	99999999	4912	99999999	99999999	99999999	6172	6045	99999999	6467	99999999	6705	7067	6269	5552	7591	6283	6208	6489	7228	8309	8516	7431	7654	7826	8837
54	99999999	99999999	99999999	99999999	99999999	99999999	99999999	99999999	99999999	99999999	99999999	99999999	99999999	99999999	99999999	99999999	99999999	99999999	99999999	99999999	99999999	99999999	99999999	7971	5691	99999999	99999999	5941	5807	6094	5402	6400	6182	5864	5010	5549	6122	6855	7063	1948	6347	7045	7652	6357	7096	7436	6797	7188	7186
55	99999999	99999999	99999999	99999999	99999999	99999999	99999999	99999999	99999999	99999999	99999999	99999999	99999999	99999999	99999999	99999999	99999999	99999999	99999999	99999999	99999999	99999999	99999999	7256	99999999	99999999	5411	99999999	5592	4991	6686	7227	6462	4973	5981	6211	6469	7056	7370	6150	7818	6808	7363	6961	6293	6931	8170	6105	8717
56	99999999	99999999	99999999	99999999	99999999	99999999	99999999	99999999	99999999	99999999	99999999	99999999	99999999	99999999	99999999	99999999	99999999	99999999	99999999	99999999	99999999	99999999	99999999	3931	99999999	7452	99999999	99999999	7658	6755	7198	5937	5551	5863	4076	6290	6063	6571	6845	7009	6827	7154	7695	8284	7987	6637	7536	7776	7459
57	99999999	99999999	99999999	99999999	99999999	99999999	99999999	99999999	99999999	99999999	99999999	99999999	99999999	99999999	99999999	99999999	99999999	99999999	99999999	99999999	99999999	99999999	99999999	99999999	99999999	7066	99999999	99999999	6668	5691	6093	5483	6399	7244	6081	4223	5920	6137	6397	6849	7065	6823	6813	8239	7595	6784	6851	7645	7024
58	99999999	99999999	99999999	99999999	99999999	99999999	99999999	99999999	99999999	99999999	99999999	99999999	99999999	99999999	99999999	99999999	99999999	99999999	99999999	99999999	99999999	99999999	99999999	99999999	99999999	6465	99999999	8321	4903	6735	6860	6308	6189	6696	6707	6582	7237	5977	5842	6856	6673	5302	6331	6605	8477	7220	7531	7119	9362
59	99999999	99999999	99999999	99999999	99999999	99999999	99999999	99999999	99999999	99999999	99999999	99999999	99999999	99999999	99999999	99999999	350	99999999	99999999	99999999	99999999	99999999	3266	99999999	99999999	99999999	6388	9961	7129	99999999	5446	6683	5469	4368	6587	6705	6801	6179	4990	8205	6684	8389	6190	7831	7268	6649	7196	6273	8092
60	99999999	99999999	99999999	99999999	99999999	99999999	99999999	99999999	99999999	99999999	99999999	99999999	99999999	99999999	99999999	99999999	99999999	99999999	99999999	99999999	99999999	4558	99999999	99999999	6836	5472	6697	6368	5321	7230	6518	2138	5564	6716	6530	7166	6635	7740	6965	7192	6245	6421	6558	7058	7083	6927	7037	7010	6782
61	99999999	99999999	99999999	99999999	99999999	99999999	99999999	99999999	99999999	99999999	99999999	99999999	99999999	99999999	99999999	99999999	515	99999999	99999999	99999999	99999999	99999999	99999999	99999999	2604	3544	8719	6114	7486	7276	5576	6306	5881	6335	6032	6339	5462	5818	6555	5642	6196	6706	7517	6883	8310	5942	7031	6898	7804
62	99999999	99999999	99999999	99999999	99999999	99999999	99999999	99999999	99999999	99999999	99999999	99999999	99999999	99999999	99999999	99999999	99999999	99999999	99999999	99999999	99999999	99999999	99999999	6748	6309	9685	99999999	99999999	7372	4765	5885	6716	6427	5248	6405	6537	6825	5978	6426	6257	6140	7575	6900	6917	8250	6831	7079	6884	7182
63	99999999	99999999	99999999	99999999	99999999	99999999	99999999	99999999	99999999	99999999	99999999	99999999	99999999	99999999	99999999	99999999	99999999	99999999	99999999	99999999	99999999	99999999	99999999	8699	6688	4943	7055	4181	4392	7500	7071	5221	6718	6094	6086	7079	5959	6968	6841	5212	6828	6084	7253	6268	7352	6372	6189	7844	7144
64	99999999	99999999	99999999	99999999	99999999	99999999	99999999	99999999	99999999	99999999	99999999	99999999	99999999	99999999	99999999	99999999	99999999	99999999	99999999	99999999	99999999	99999999	99999999	99999999	99999999	6472	99999999	8112	99999999	2825	7606	5631	7640	99999999	6350	6543	7710	6001	6599	6343	6713	6578	6298	7271	6628	7072	7279	6833	7107
65	99999999	99999999	99999999	99999999	99999999	99999999	99999999	99999999	99999999	99999999	99999999	99999999	99999999	99999999	99999999	99999999	99999999	99999999	99999999	99999999	99999999	99999999	99999999	99999999	4056	99999999	6781	6437	5849	3005	6263	4478	5935	5972	6496	6431	5656	7686	6303	5739	6338	7090	7325	6561	6568	6700	7001	7170	6802
66	99999999	99999999	99999999	99999999	99999999	99999999	99999999	99999999	99999999	99999999	99999999	99999999	99999999	99999999	99999999	99999999	99999999	99999999	99999999	99999999	99999999	2479	99999999	99999999	99999999	99999999	99999999	7849	99999999	4174	6793	5595	5970	3234	6221	6967	5946	6685	6849	6057	6381	8204	6953	8152	6732	7389	7369	7273	6971
67	99999999	99999999	99999999	99999999	99999999	99999999	99999999	99999999	99999999	99999999	99999999	99999999	99999999	99999999	99999999	99999999	99999999	99999999	1632	99999999	99999999	8411	99999999	99999999	5304	5854	6370	7885	5747	5348	4157	7433	5699	6627	99999999	7169	6280	5951	5691	6593	5278	7358	6921	6458	7099	6478	7407	7093	7869
68	99999999	99999999	99999999	99999999	99999999	99999999	99999999	99999999	99999999	99999999	99999999	99999999	99999999	99999999	99999999	99999999	99999999	99999999	99999999	99999999	99999999	99999999	5701	5147	3625	99999999	99999999	5570	99999999	5614	8439	6660	6313	5623	5763	7015	6684	6515	6458	6713	5502	7347	7692	7986	7397	6804	7788	7401	7216
69	99999999	99999999	99999999	99999999	99999999	99999999	99999999	99999999	99999999	99999999	99999999	99999999	99999999	99999999	99999999	99999999	99999999	99999999	99999999	99999999	99999999	99999999	99999999	99999999	99999999	99999999	6666	7188	5764	7964	99999999	2356	5969	6975	4803	6460	5727	6531	6834	5404	6709	6389	8312	8240	6809	7142	7099	7381	6562
70	99999999	99999999	99999999	99999999	99999999	99999999	99999999	99999999	99999999	99999999	99999999	99999999	99999999	99999999	99999999	99999999	99999999	99999999	99999999	99999999	99999999	99999999	99999999	7576	99999999	7158	6622	5346	5874	99999999	5882	4862	7299	5848	7387	6064	7795	7733	7360	6496	6483	7313	7592	6475	6377	7226	6743	7278	6848
71	99999999	99999999	99999999	99999999	99999999	99999999	99999999	99999999	99999999	99999999	99999999	99999999	99999999	99999999	99999999	99999999	99999999	99999999	99999999	99999999	99999999	99999999	99999999	99999999	99999999	99999999	6778	5729	7849	4053	2037	6647	6886	5814	5951	6032	5931	7496	6806	6380	6654	6298	7724	6223	7375	7372	7871	7934	7440
72	99999999	99999999	99999999	99999999	99999999	99999999	99999999	99999999	99999999	99999999	99999999	99999999	99999999	99999999	99999999	99999999	99999999	99999999	99999999	99999999	99999999	99999999	99999999	99999999	10046	6203	6527	99999999	99999999	5220	6672	6067	99999999	5214	2554	6619	5982	6328	6918	6220	6484	6759	6437	7252	6261	7148	7978	4962	7441
73	99999999	99999999	99999999	99999999	99999999	99999999	99999999	99999999	99999999	99999999	99999999	99999999	99999999	99999999	99999999	99999999	99999999	99999999	99999999	99999999	99999999	99999999	99999999	99999999	6669	5955	5390	7101	99999999	6300	5870	5778	5546	6727	6381	6928	2833	6399	6309	8220	5571	7487	6661	7892	7699	6216	8073	6742	7611
74	99999999	99999999	99999999	99999999	99999999	99999999	99999999	99999999	99999999	99999999	99999999	99999999	99999999	99999999	99999999	99999999	99999999	99999999	99999999	99999999	99999999	99999999	99999999	99999999	99999999	3066	99999999	6156	99999999	99999999	99999999	7248	5884	2065	6829	8021	5281	6180	5345	6710	7182	8253	7024	6928	7488	7165	7104	7539	7876
75	99999999	99999999	99999999	99999999	99999999	99999999	99999999	99999999	99999999	99999999	99999999	99999999	99999999	99999999	99999999	99999999	99999999	99999999	99999999	99999999	99999999	99999999	99999999	4033	6832	5810	8239	6129	9958	7964	6000	5901	5961	6387	6489	7958	6650	6690	6402	6279	7181	6853	6581	7360	6804	6938	7264	7428	7741
76	99999999	99999999	99999999	99999999	99999999	99999999	99999999	99999999	99999999	99999999	99999999	99999999	99999999	99999999	99999999	99999999	99999999	99999999	99999999	99999999	99999999	4776	99999999	6049	6379	99999999	99999999	99999999	99999999	10771	4353	99999999	7121	6722	5929	4956	6396	6410	4744	6147	7136	6624	6810	8157	6919	6631	6458	7299	7522
77	99999999	99999999	99999999	99999999	99999999	99999999	99999999	99999999	99999999	99999999	99999999	99999999	99999999	99999999	99999999	99999999	99999999	99999999	99999999	99999999	99999999	99999999	99999999	99999999	4420	6901	5062	6832	5972	7089	6529	6167	6461	6896	6988	3046	5896	7401	5338	5484	6420	6618	7313	6830	7422	6638	7007	7728	7374
78	99999999	99999999	99999999	99999999	99999999	99999999	99999999	99999999	99999999	99999999	99999999	99999999	99999999	99999999	99999999	99999999	99999999	99999999	99999999	99999999	99999999	99999999	99999999	99999999	99999999	5089	3033	7675	8691	8279	3371	7976	99999999	7174	6391	6163	5786	6451	6358	6623	8359	6670	6887	6668	6803	6145	7089	8012	6695
79	99999999	99999999	99999999	99999999	99999999	99999999	99999999	99999999	99999999	99999999	99999999	99999999	99999999	99999999	99999999	99999999	99999999	99999999	99999999	99999999	99999999	99999999	99999999	99999999	7329	99999999	6595	99999999	8123	7029	99999999	4243	5415	6355	5330	7609	6101	6832	6470	6694	6884	6824	6619	6975	6903	6944	6805	7919	7566
80	99999999	99999999	99999999	99999999	99999999	99999999	99999999	99999999	99999999	99999999	99999999	99999999	99999999	99999999	99999999	99999999	99999999	99999999	99999999	99999999	99999999	99999999	99999999	99999999	6147	6502	3850	4257	99999999	6941	6809	2919	5652	7039	2718	5356	6327	6662	6484	7330	6007	6975	6756	6965	5721	6888	7046	7222	8422
81	99999999	99999999	99999999	99999999	99999999	99999999	99999999	99999999	99999999	99999999	99999999	99999999	99999999	99999999	99999999	99999999	99999999	99999999	99999999	99999999	99999999	99999999	4271	4558	99999999	99999999	6382	8283	5932	6024	3192	6292	7407	6189	6240	7674	6095	5870	5874	6330	6887	6388	6530	6399	7499	8243	7293	7138	8944
82	99999999	99999999	99999999	99999999	99999999	99999999	99999999	99999999	99999999	99999999	99999999	99999999	99999999	99999999	99999999	99999999	99999999	99999999	99999999	99999999	99999999	99999999	99999999	99999999	99999999	5884	99999999	6261	6329	99999999	7598	5809	7080	3813	6134	4536	7162	6749	6241	6686	6502	6331	6992	7934	6488	8705	7963	7006	7967
83	99999999	99999999	99999999	99999999	99999999	99999999	99999999	99999999	99999999	99999999	99999999	99999999	99999999	99999999	99999999	99999999	99999999	99999999	99999999	99999999	99999999	99999999	99999999	4920	99999999	6347	99999999	6708	6106	4707	6783	4488	6015	5970	6247	5857	5603	6860	7666	5798	7230	6973	6468	6955	8947	6442	6754	7588	8395
84	99999999	99999999	99999999	99999999	99999999	99999999	99999999	99999999	99999999	99999999	99999999	99999999	99999999	99999999	282	99999999	99999999	99999999	99999999	99999999	99999999	99999999	5923	99999999	4571	8761	4331	5705	7024	5867	7340	6147	4915	5618	6401	7107	6651	7550	6318	7416	6461	6013	6915	6751	6788	7264	6773	8267	8766
85	99999999	99999999	99999999	99999999	99999999	99999999	99999999	99999999	99999999	99999999	99999999	99999999	99999999	99999999	99999999	99999999	99999999	99999999	99999999	99999999	99999999	7318	99999999	5595	99999999	99999999	8866	1973	3940	6363	6371	1581	4754	5532	5772	5818	6457	6742	7664	6535	7013	6275	6639	7413	7421	6718	8242	6878	7277
86	99999999	99999999	99999999	99999999	99999999	99999999	99999999	99999999	99999999	99999999	99999999	99999999	99999999	99999999	99999999	99999999	99999999	99999999	99999999	99999999	1811	99999999	99999999	99999999	99999999	99999999	5530	6618	99999999	6870	5602	99999999	6737	5768	4081	6152	6858	6161	7318	3438	6155	6495	7457	6671	6618	6318	7582	6558	6999
87	99999999	99999999	99999999	99999999	99999999	99999999	99999999	99999999	99999999	99999999	99999999	99999999	99999999	99999999	99999999	99999999	99999999	99999999	99999999	99999999	99999999	99999999	4781	99999999	99999999	99999999	1541	7154	5272	5975	6521	6144	5865	99999999	6945	7149	6957	8234	6408	5816	6561	7062	8715	5674	7668	7100	6959	6952	8401
88	99999999	99999999	99999999	99999999	99999999	99999999	99999999	99999999	99999999	99999999	99999999	99999999	99999999	99999999	99999999	99999999	99999999	99999999	99999999	99999999	99999999	99999999	99999999	8778	99999999	5034	6239	5243	6751	6757	5826	7403	5731	6222	6433	6317	7020	6247	6344	6709	7339	7326	6748	7087	7095	7837	7092	7255	7390
89	99999999	99999999	99999999	99999999	99999999	99999999	99999999	99999999	99999999	99999999	99999999	99999999	99999999	99999999	99999999	99999999	99999999	99999999	99999999	99999999	99999999	99999999	99999999	99999999	99999999	6934	8721	99999999	6898	8159	7254	6690	6354	4761	6642	6419	6196	6797	6673	6280	6714	6335	6780	5826	6749	7165	7369	7310	7435
90	99999999	99999999	99999999	99999999	99999999	99999999	99999999	99999999	99999999	99999999	99999999	99999999	99999999	99999999	99999999	99999999	99999999	99999999	99999999	99999999	99999999	99999999	99999999	4474	5824	5053	8865	6527	5518	5325	3254	6437	6626	5986	5846	6282	6806	7831	5907	6947	5777	6410	7981	6690	7564	7279	7864	7756	7522
91	99999999	99999999	99999999	99999999	99999999	99999999	99999999	99999999	99999999	99999999	99999999	99999999	99999999	99999999	99999999	99999999	99999999	99999999	99999999	99999999	99999999	99999999	99999999	99999999	99999999	99999999	99999999	5750	5675	7415	6823	6859	5802	5364	7611	6646	6795	7583	5047	6649	7030	7620	6687	7960	8186	6997	6367	7198	7243
92	99999999	99999999	99999999	99999999	99999999	99999999	99999999	99999999	99999999	99999999	99999999	99999999	99999999	99999999	99999999	99999999	99999999	99999999	99999999	99999999	99999999	99999999	99999999	99999999	99999999	99999999	5689	5657	6794	99999999	5279	6286	7037	7534	6338	6369	6647	2904	6840	6740	7507	6905	6849	7260	7172	7357	6146	6552	7428
93	99999999	99999999	99999999	99999999	99999999	99999999	99999999	99999999	99999999	99999999	308	99999999	99999999	99999999	99999999	99999999	99999999	99999999	99999999	99999999	99999999	99999999	99999999	99999999	7273	5241	10084	6490	3632	6843	5811	5909	6447	5389	6272	5346	6646	7533	7900	6246	5922	6575	7271	6494	7966	6791	8160	6823	6833
94	99999999	99999999	99999999	99999999	99999999	99999999	99999999	99999999	99999999	99999999	99999999	99999999	99999999	99999999	99999999	99999999	99999999	99999999	99999999	99999999	99999999	99999999	6115	99999999	99999999	6696	99999999	6661	6064	5324	4815	4561	5928	6455	7009	5914	6271	7596	6833	7155	6799	7149	7407	7216	6402	7352	7032	6868	7789
95	99999999	99999999	99999999	99999999	99999999	99999999	99999999	99999999	99999999	99999999	484	99999999	99999999	409	99999999	365	99999999	99999999	99999999	99999999	99999999	99999999	99999999	99999999	7786	99999999	7282	3498	4729	99999999	6928	7111	7323	4725	6536	7472	6189	7312	7514	5069	5706	8140	6525	6664	6293	7285	6877	6870	8388
96	99999999	99999999	99999999	99999999	99999999	99999999	99999999	99999999	99999999	99999999	99999999	99999999	99999999	99999999	99999999	99999999	99999999	99999999	99999999	99999999	99999999	99999999	99999999	99999999	99999999	7145	7079	99999999	5124	6194	99999999	6528	3386	5861	6892	6130	7401	5795	6311	6319	7133	6696	6813	6412	7074	7485	7176	6702	6872
97	99999999	99999999	99999999	99999999	99999999	99999999	99999999	99999999	99999999	99999999	99999999	99999999	99999999	99999999	99999999	99999999	2302	99999999	99999999	99999999	99999999	99999999	1294	99999999	99999999	6934	5014	8902	5625	7937	3664	7094	6768	6992	7290	6099	6655	7161	6424	7356	6199	6505	6793	6912	6573	6397	8845	7453	7777
98	99999999	99999999	99999999	99999999	99999999	99999999	99999999	99999999	99999999	99999999	99999999	99999999	99999999	99999999	99999999	99999999	99999999	99999999	99999999	99999999	99999999	99999999	99999999	99999999	99999999	99999999	99999999	99999999	5568	4738	5531	99999999	6009	4557	6337	6264	6626	6640	5714	6116	6582	7014	6498	7247	7370	6889	7295	8356	7118
99	99999999	99999999	99999999	99999999	99999999	99999999	99999999	99999999	99999999	99999999	99999999	99999999	99999999	99999999	99999999	99999999	99999999	99999999	99999999	99999999	99999999	99999999	99999999	99999999	4372	99999999	99999999	99999999	99999999	5581	5273	4792	5914	2727	7039	6987	4375	5934	6286	6615	5839	5874	8244	7210	7869	7235	7090	7679	7057
100	99999999	99999999	99999999	99999999	99999999	99999999	99999999	99999999	99999999	99999999	99999999	99999999	99999999	99999999	99999999	99999999	99999999	99999999	99999999	99999999	99999999	99999999	99999999	99999999	99999999	99999999	99999999	6414	7330	6698	7074	4939	4750	5053	6671	5430	6891	5737	6031	6097	7099	6029	6832	7172	6878	6485	7575	7490	6999
101	99999999	99999999	99999999	99999999	99999999	99999999	99999999	99999999	99999999	99999999	99999999	99999999	99999999	99999999	99999999	99999999	99999999	99999999	99999999	99999999	99999999	99999999	99999999	99999999	99999999	99999999	6831	4716	6643	7507	3256	6905	7029	6023	6259	6243	6494	7103	5389	7486	6015	6497	7274	9187	6659	6958	7203	7330	8347
102	99999999	99999999	99999999	99999999	99999999	99999999	99999999	99999999	99999999	99999999	99999999	99999999	99999999	99999999	99999999	99999999	99999999	99999999	99999999	99999999	99999999	99999999	4989	2247	99999999	99999999	5904	4518	7842	5601	6695	99999999	8244	6183	6906	5918	4222	6437	7048	6607	6893	6832	6090	6886	6805	8812	7881	8303	7162
103	99999999	99999999	99999999	99999999	99999999	99999999	99999999	99999999	99999999	99999999	99999999	99999999	99999999	99999999	99999999	99999999	99999999	99999999	99999999	99999999	99999999	99999999	99999999	7148	8280	99999999	99999999	5473	6841	5806	6341	7313	6380	5402	5579	6552	6130	6632	7581	7900	6604	8011	6930	7485	7988	9542	8780	6881	7757
104	99999999	99999999	99999999	99999999	99999999	99999999	99999999	99999999	99999999	99999999	99999999	99999999	99999999	99999999	99999999	99999999	99999999	99999999	99999999	99999999	99999999	99999999	99999999	99999999	7761	99999999	7554	99999999	3713	4727	7195	5797	7120	6685	6775	6343	6815	6608	6365	7628	6548	6019	7504	6668	6351	8716	6549	6861	7025
105	99999999	99999999	99999999	99999999	99999999	99999999	99999999	99999999	99999999	99999999	99999999	99999999	99999999	99999999	99999999	99999999	99999999	99999999	99999999	99999999	99999999	99999999	99999999	99999999	99999999	99999999	8241	99999999	7529	6779	5916	6204	6716	5563	6378	7080	6346	7670	6914	7125	6969	6024	6836	6771	6680	6782	7566	6700	6384
106	99999999	99999999	99999999	99999999	99999999	99999999	99999999	99999999	99999999	99999999	99999999	99999999	99999999	99999999	99999999	99999999	99999999	99999999	99999999	99999999	99999999	99999999	99999999	99999999	4982	4959	6836	4916	6021	7420	2418	6281	5470	3742	7052	6949	5481	4646	7547	6450	6878	7674	5949	6322	6906	7901	7099	7484	7621
107	99999999	99999999	99999999	99999999	99999999	99999999	99999999	99999999	99999999	99999999	99999999	99999999	99999999	99999999	99999999	99999999	99999999	99999999	99999999	99999999	99999999	99999999	99999999	99999999	4669	99999999	5461	99999999	99999999	6550	6186	6746	5836	5514	6475	7207	6036	7653	5835	6204	7257	6894	6617	7681	7523	6831	7417	6306	7091
108	99999999	99999999	99999999	99999999	99999999	99999999	99999999	99999999	99999999	99999999	99999999	99999999	99999999	99999999	99999999	99999999	99999999	99999999	99999999	99999999	99999999	99999999	99999999	99999999	99999999	7527	6101	6239	5689	7380	99999999	5134	6662	7268	4327	5507	6340	6394	7690	5800	6893	6999	6952	5958	6890	7024	4834	7196	7641
109	99999999	99999999	99999999	99999999	99999999	99999999	99999999	99999999	99999999	99999999	99999999	99999999	99999999	99999999	581	99999999	99999999	99999999	99999999	99999999	99999999	99999999	99999999	711	3119	99999999	7172	6178	99999999	6389	5231	7457	99999999	5888	6897	5647	7186	5824	6958	7361	6638	6696	7564	6313	6918	7411	7406	6690	6857
110	99999999	99999999	99999999	99999999	99999999	99999999	99999999	99999999	99999999	99999999	99999999	99999999	99999999	99999999	99999999	99999999	99999999	99999999	99999999	99999999	99999999	369	99999999	99999999	99999999	99999999	6500	5648	99999999	99999999	6611	7309	6325	7291	7345	5220	6615	5893	7252	6885	7016	6418	6818	6528	6466	6481	7202	8573	6818
111	99999999	99999999	99999999	99999999	99999999	99999999	99999999	99999999	99999999	99999999	99999999	99999999	99999999	99999999	99999999	2223	99999999	99999999	99999999	99999999	99999999	99999999	99999999	4663	99999999	5576	4930	5497	1348	6396	7889	5678	6503	2073	7891	6122	6081	6452	5825	6760	5505	7239	6366	6247	6378	6636	6728	7771	7040
112	99999999	99999999	99999999	99999999	99999999	99999999	99999999	99999999	99999999	99999999	99999999	99999999	99999999	99999999	99999999	99999999	99999999	99999999	99999999	3506	99999999	99999999	99999999	99999999	99999999	8367	6293	5047	6657	6155	6470	4813	6156	6091	5944	6258	6851	7233	6797	6128	6939	6999	6527	7414	6596	7259	6903	7744	7423
113	99999999	99999999	99999999	99999999	99999999	99999999	99999999	99999999	99999999	99999999	99999999	99999999	99999999	99999999	99999999	99999999	99999999	99999999	99999999	99999999	99999999	99999999	99999999	99999999	99999999	6067	99999999	99999999	6218	6278	5713	6381	6638	6236	7720	6227	5732	6400	6716	5741	7082	7289	8409	7090	6927	8728	6731	7405	6957
114	99999999	99999999	99999999	99999999	99999999	99999999	99999999	99999999	99999999	99999999	99999999	99999999	99999999	99999999	99999999	99999999	99999999	99999999	99999999	99999999	705	99999999	99999999	99999999	7512	99999999	5498	7705	5118	832	6250	6862	6303	6972	7317	5857	5980	6579	6929	6261	6330	7257	5946	8340	6608	8114	6879	7238	7524
115	99999999	99999999	99999999	99999999	99999999	99999999	99999999	99999999	99999999	99999999	99999999	99999999	99999999	99999999	99999999	99999999	99999999	99999999	99999999	99999999	99999999	99999999	99999999	99999999	99999999	99999999	99999999	99999999	6694	5296	6182	5845	6701	6703	6612	6344	6840	7017	6378	6216	7023	5007	6616	6188	7286	6232	7188	7325	6915
116	99999999	99999999	99999999	99999999	99999999	99999999	99999999	99999999	99999999	99999999	99999999	99999999	99999999	99999999	99999999	99999999	99999999	99999999	99999999	99999999	99999999	99999999	99999999	9255	99999999	3269	99999999	6909	4772	7315	5006	5887	6347	6692	3783	6856	5510	6336	6022	7977	7270	7768	7271	7421	7112	7359	7063	7390	7421
117	99999999	99999999	99999999	99999999	99999999	99999999	99999999	99999999	99999999	99999999	99999999	99999999	99999999	99999999	99999999	99999999	99999999	99999999	99999999	99999999	99999999	99999999	6647	99999999	7314	5843	5750	2580	99999999	6304	5844	6891	7097	6691	6546	7087	5972	5376	6727	7221	6923	7082	7187	7129	6931	7322	8086	6788	6671
118	99999999	99999999	99999999	99999999	99999999	99999999	99999999	99999999	99999999	99999999	99999999	99999999	99999999	99999999	99999999	99999999	99999999	99999999	99999999	99999999	99999999	99999999	99999999	8402	99999999	7897	6497	6948	3387	7314	5343	6595	5810	6005	5272	6198	5716	6833	5900	7021	6584	8207	6532	6898	7575	7781	7745	7366	7538
119	99999999	99999999	99999999	99999999	99999999	99999999	99999999	99999999	99999999	99999999	99999999	99999999	99999999	99999999	99999999	99999999	99999999	99999999	99999999	99999999	99999999	99999999	99999999	99999999	99999999	99999999	9948	99999999	99999999	7426	99999999	6103	5767	6460	5742	6392	6851	6374	6437	7122	7018	7157	6515	6502	6787	7527	7444	7997	7584
120	99999999	99999999	99999999	99999999	99999999	99999999	99999999	99999999	99999999	99999999	99999999	99999999	99999999	99999999	99999999	99999999	99999999	1732	99999999	99999999	99999999	99999999	3564	4264	99999999	99999999	5796	6959	8063	7691	99999999	7230	6533	5664	5035	6319	5104	6151	5755	6238	7698	7287	6851	7474	6716	7684	7249	6113	7270
121	99999999	99999999	99999999	99999999	99999999	99999999	99999999	99999999	99999999	99999999	99999999	99999999	99999999	99999999	99999999	99999999	99999999	99999999	99999999	99999999	99999999	99999999	99999999	4670	5313	99999999	99999999	99999999	5985	6124	6364	5868	5957	5774	5937	6929	4834	6487	6430	7685	7190	7541	6653	6667	6823	6918	6312	8318	7095
122	99999999	99999999	99999999	99999999	99999999	99999999	99999999	99999999	99999999	99999999	99999999	99999999	99999999	99999999	99999999	99999999	99999999	99999999	99999999	99999999	99999999	99999999	99999999	5057	4232	5646	3361	7318	99999999	5555	99999999	99999999	6032	5954	6074	7937	6950	5719	6449	8268	6435	7653	7460	6270	6344	8133	6767	7159	6997
123	99999999	99999999	99999999	99999999	99999999	99999999	99999999	99999999	99999999	99999999	99999999	99999999	99999999	99999999	99999999	99999999	99999999	99999999	99999999	99999999	99999999	99999999	99999999	99999999	99999999	6470	99999999	5120	6108	4674	6238	6725	6664	7782	6001	99999999	6702	6256	6955	7881	6564	6813	6364	7253	6075	7266	7549	7196	7167
124	99999999	99999999	99999999	99999999	99999999	99999999	99999999	99999999	99999999	99999999	99999999	99999999	99999999	99999999	99999999	99999999	99999999	99999999	99999999	99999999	99999999	99999999	99999999	7252	99999999	5253	6561	7621	4113	99999999	2416	99999999	8183	6039	7090	6374	5244	6301	6061	6340	7096	7137	6839	7785	6858	8190	6723	7163	7814
125	99999999	99999999	99999999	99999999	99999999	99999999	99999999	99999999	99999999	99999999	99999999	99999999	99999999	99999999	99999999	99999999	99999999	99999999	99999999	99999999	99999999	5284	5518	7517	5945	4453	6816	8211	6578	4332	5608	6266	5979	5215	6688	5038	6094	6307	5577	7046	7243	7002	6681	7251	6709	6823	7166	6248	7658
126	99999999	99999999	99999999	99999999	99999999	99999999	99999999	99999999	99999999	99999999	99999999	99999999	99999999	99999999	99999999	99999999	99999999	99999999	99999999	99999999	99999999	99999999	99999999	3963	99999999	99999999	8120	7974	6287	7020	6594	5454	5983	6593	6742	5434	6849	7496	6128	6895	7160	8516	6795	6544	7105	6886	8326	8673	7885
127	99999999	99999999	99999999	99999999	99999999	99999999	99999999	99999999	99999999	99999999	99999999	99999999	99999999	99999999	99999999	99999999	99999999	99999999	99999999	99999999	99999999	99999999	99999999	9979	99999999	99999999	9163	5092	99999999	6651	5528	3117	7080	6001	2741	6661	4780	7535	6218	5758	6049	6904	7411	6530	6236	8944	6271	6874	6864
128	99999999	99999999	99999999	99999999	99999999	99999999	99999999	99999999	99999999	99999999	99999999	99999999	154	99999999	99999999	99999999	99999999	99999999	99999999	99999999	99999999	99999999	99999999	99999999	403	99999999	6977	99999999	5760	5422	7027	4605	5465	6525	6728	6705	5663	7096	6745	6203	5839	7402	7360	6176	7845	7106	7065	7146	7129
129	99999999	99999999	99999999	99999999	99999999	99999999	99999999	99999999	99999999	99999999	99999999	99999999	99999999	99999999	99999999	99999999	99999999	99999999	99999999	99999999	99999999	99999999	4705	99999999	99999999	99999999	7318	99999999	4826	6252	6460	4374	7414	5037	4977	7207	6425	6936	6831	5797	6112	7799	8234	6752	8263	6462	8068	7196	6880
130	99999999	99999999	99999999	99999999	99999999	99999999	99999999	99999999	99999999	99999999	99999999	99999999	99999999	99999999	99999999	99999999	99999999	99999999	99999999	99999999	99999999	99999999	99999999	99999999	9138	99999999	7276	5639	6720	5232	99999999	6390	6366	4111	5992	6172	7097	5648	6375	6219	6423	5606	6395	7245	4024	7072	6610	7150	7626
131	99999999	99999999	99999999	144	99999999	99999999	99999999	99999999	146	99999999	99999999	99999999	99999999	99999999	99999999	99999999	99999999	99999999	99999999	1899	99999999	99999999	99999999	99999999	99999999	99999999	7100	7909	4663	3080	6693	5006	5787	7086	3583	5985	99999999	6020	6739	6067	7507	4577	6590	6362	6516	9100	7100	7130	7913
132	99999999	99999999	99999999	99999999	99999999	99999999	99999999	99999999	99999999	99999999	99999999	99999999	99999999	99999999	99999999	99999999	99999999	99999999	99999999	99999999	99999999	99999999	99999999	9101	99999999	99999999	857	7022	7165	6237	5662	6041	7207	6066	6686	6126	7150	6341	8029	6475	5891	7437	6687	7420	6392	7204	6813	7041	7295
133	99999999	99999999	99999999	99999999	99999999	99999999	99999999	99999999	99999999	99999999	111	99999999	99999999	99999999	99999999	99999999	99999999	99999999	99999999	99999999	99999999	99999999	99999999	99999999	8200	6469	99999999	5784	3638	6651	6325	4259	6972	6647	7099	7515	6277	7222	6618	7116	6227	7553	7202	5954	8489	7870	6964	7303	7378
134	99999999	99999999	99999999	99999999	99999999	99999999	99999999	99999999	99999999	99999999	99999999	99999999	99999999	99999999	99999999	99999999	99999999	99999999	99999999	99999999	99999999	99999999	99999999	99999999	99999999	99999999	6622	5893	5871	1940	6904	6435	6856	5355	7316	6425	7423	3992	7675	7439	7299	7608	7240	7452	6370	6889	6956	7256	8198
135	99999999	99999999	99999999	99999999	99999999	99999999	99999999	99999999	99999999	99999999	99999999	99999999	99999999	99999999	2024	99999999	99999999	99999999	99999999	99999999	99999999	99999999	99999999	99999999	9511	99999999	9982	4865	4963	1543	2928	5282	4292	4507	6418	2467	7297	5917	6346	6076	6822	6967	5525	6739	8363	7032	7131	7148	6894
136	99999999	99999999	99999999	99999999	99999999	99999999	99999999	99999999	99999999	99999999	99999999	99999999	99999999	99999999	99999999	99999999	3141	99999999	99999999	99999999	99999999	99999999	99999999	99999999	99999999	99999999	99999999	5731	6195	99999999	5053	6244	2726	6620	6665	6300	4810	6155	6400	7265	7869	6717	6926	6692	6820	7620	6313	7327	7034
137	99999999	99999999	99999999	99999999	99999999	99999999	99999999	99999999	99999999	99999999	99999999	99999999	99999999	99999999	99999999	99999999	99999999	99999999	99999999	99999999	99999999	99999999	99999999	99999999	7341	5465	6330	4631	7180	7620	5557	3830	6076	6965	5818	7318	7148	7457	7672	7852	5987	7955	7553	6855	6516	7209	6259	6846	9225
138	99999999	99999999	99999999	99999999	99999999	99999999	99999999	99999999	99999999	99999999	99999999	99999999	99999999	99999999	99999999	99999999	99999999	99999999	99999999	99999999	99999999	99999999	99999999	99999999	3180	99999999	99999999	99999999	5118	5945	6889	7571	6810	7216	7269	5917	5867	6062	7212	6041	6717	5954	6137	7235	6783	6676	7263	7898	7046
139	99999999	99999999	99999999	99999999	99999999	99999999	99999999	99999999	99999999	99999999	99999999	99999999	99999999	99999999	99999999	99999999	99999999	99999999	99999999	99999999	99999999	99999999	99999999	99999999	99999999	6166	99999999	5107	99999999	7605	5640	3013	99999999	6193	7406	5714	6334	6659	6299	6167	6234	6101	6905	6242	5690	7365	7172	7639	7183
140	99999999	99999999	99999999	99999999	99999999	99999999	99999999	99999999	99999999	99999999	99999999	99999999	99999999	99999999	99999999	99999999	99999999	99999999	99999999	99999999	99999999	99999999	99999999	99999999	7636	99999999	626	99999999	6204	6398	7682	6711	7720	6643	6105	6157	5744	6169	6983	6523	6731	6623	6058	6405	6942	7309	7979	7270	7880
141	99999999	99999999	99999999	99999999	99999999	99999999	99999999	99999999	99999999	99999999	99999999	99999999	99999999	99999999	99999999	99999999	99999999	99999999	99999999	99999999	99999999	7105	99999999	99999999	5024	4130	5619	6579	715	3353	3943	6694	7251	5243	6124	6050	6633	5701	5512	6807	6885	6853	7218	6137	6185	7606	7723	7178	7185
142	99999999	99999999	99999999	99999999	99999999	99999999	99999999	99999999	99999999	99999999	99999999	99999999	99999999	99999999	99999999	99999999	99999999	99999999	99999999	99999999	99999999	99999999	99999999	6323	6052	5316	8430	5858	5627	6835	2926	5781	4423	7431	6692	99999999	2965	4946	7422	5974	6387	6925	6987	6467	6909	7097	6970	7198	7452
143	99999999	99999999	99999999	99999999	99999999	99999999	99999999	99999999	99999999	99999999	99999999	99999999	99999999	99999999	99999999	99999999	99999999	99999999	99999999	99999999	99999999	99999999	99999999	99999999	99999999	6417	6515	5347	8547	7348	7402	7548	6136	6480	7548	6627	7377	5874	7129	5955	6302	7218	8180	7347	7350	8063	6792	8265	7439
144	99999999	99999999	99999999	99999999	99999999	99999999	99999999	99999999	99999999	99999999	99999999	99999999	99999999	99999999	99999999	99999999	99999999	99999999	99999999	4968	99999999	99999999	99999999	2708	99999999	99999999	6222	2374	6702	5891	4854	7357	6900	6367	7194	8012	6636	7462	5675	5726	6833	6198	7963	7039	7146	6626	7012	7078	6587
145	99999999	99999999	99999999	99999999	99999999	99999999	99999999	99999999	99999999	99999999	99999999	99999999	99999999	99999999	99999999	99999999	99999999	99999999	99999999	99999999	99999999	99999999	99999999	99999999	99999999	99999999	6264	6935	7964	4641	6524	5126	5795	6319	5579	5123	8118	6638	7353	7089	6521	6263	6744	6985	6411	9163	7104	7282	7244
146	99999999	99999999	99999999	99999999	99999999	99999999	99999999	99999999	99999999	99999999	99999999	99999999	99999999	99999999	99999999	99999999	99999999	99999999	99999999	99999999	99999999	4806	6200	99999999	7589	6768	99999999	99999999	5245	7986	6260	5970	7015	4139	6843	6138	6437	6098	6931	7133	6377	6686	7566	6859	7228	7996	7448	7881	7382
147	99999999	99999999	99999999	99999999	99999999	99999999	99999999	99999999	99999999	99999999	99999999	99999999	99999999	99999999	99999999	99999999	99999999	99999999	99999999	99999999	1180	99999999	99999999	99999999	5451	99999999	99999999	4301	6639	5537	7858	6264	6523	4396	6713	6002	6745	5834	6363	6127	6712	7657	6982	7087	7709	7106	8254	7009	7433
148	99999999	99999999	99999999	99999999	99999999	99999999	99999999	99999999	99999999	99999999	99999999	99999999	99999999	99999999	99999999	99999999	99999999	99999999	99999999	1982	99999999	99999999	99999999	99999999	99999999	8000	4335	6737	6036	6552	5796	6456	99999999	99999999	6262	6062	7051	6906	4615	5829	7597	7005	6190	6984	6798	6820	7612	7563	7909
149	99999999	99999999	99999999	99999999	99999999	99999999	99999999	99999999	99999999	99999999	99999999	99999999	99999999	99999999	448	99999999	99999999	99999999	99999999	99999999	99999999	99999999	99999999	9665	99999999	7609	4937	99999999	99999999	8827	5066	7235	5539	4737	99999999	5462	5776	6817	2505	7410	5977	6220	6438	6898	6686	7807	7241	7514	7352
150	99999999	99999999	99999999	99999999	99999999	99999999	99999999	99999999	99999999	99999999	99999999	99999999	99999999	99999999	99999999	99999999	99999999	99999999	99999999	99999999	99999999	99999999	99999999	3406	5396	2049	8079	6576	7139	7286	6801	7417	99999999	5595	6620	2882	7229	6116	5474	6793	7400	6198	5652	7465	6843	6891	7377	7859	7707
151	99999999	99999999	99999999	99999999	99999999	99999999	99999999	99999999	99999999	99999999	99999999	99999999	99999999	99999999	99999999	99999999	99999999	99999999	99999999	99999999	99999999	99999999	99999999	3913	5920	8514	99999999	99999999	5570	4659	4691	4084	5398	4489	5491	7662	4695	5102	6682	6674	5557	6554	6898	6994	8006	6582	7915	8323	7924
152	99999999	99999999	99999999	99999999	99999999	99999999	99999999	99999999	99999999	99999999	99999999	99999999	99999999	99999999	99999999	99999999	99999999	99999999	99999999	99999999	99999999	99999999	99999999	4486	99999999	99999999	7259	99999999	6401	7877	6706	6895	6246	7167	7149	6419	6819	7269	6782	6499	6913	6846	6590	7731	7341	6711	6933	7022	7660
153	99999999	99999999	99999999	99999999	99999999	99999999	99999999	99999999	99999999	99999999	99999999	99999999	99999999	99999999	99999999	99999999	99999999	99999999	99999999	99999999	99999999	3967	99999999	5024	5100	8500	5259	7104	8064	7690	99999999	5975	5083	6027	6820	6700	6954	6564	7021	6973	6614	7583	6889	7229	7714	6770	7373	6886	7377
154	99999999	99999999	99999999	99999999	99999999	99999999	99999999	99999999	99999999	99999999	99999999	99999999	99999999	99999999	99999999	99999999	99999999	99999999	99999999	99999999	99999999	99999999	99999999	99999999	853	99999999	99999999	3975	6543	7387	5819	6764	6171	6476	6528	5888	6855	5679	6581	6736	6458	6583	7202	7145	7802	7493	7920	8652	8945
155	99999999	99999999	99999999	99999999	99999999	99999999	99999999	99999999	99999999	99999999	99999999	99999999	99999999	99999999	99999999	99999999	99999999	99999999	99999999	99999999	99999999	99999999	2422	99999999	99999999	6085	6852	5696	8311	4379	99999999	6431	7054	2967	6787	6521	6274	6305	6303	6592	6716	6358	6926	6224	7369	7934	7347	7988	6900
156	99999999	99999999	99999999	99999999	99999999	99999999	99999999	99999999	99999999	99999999	99999999	99999999	99999999	99999999	99999999	99999999	99999999	99999999	99999999	99999999	99999999	99999999	99999999	99999999	6813	99999999	5533	99999999	99999999	4131	6173	4673	6749	5843	4982	6408	6060	5788	6712	6279	6849	6534	6546	5839	7104	6784	6786	7175	7284
157	99999999	99999999	99999999	99999999	99999999	99999999	99999999	99999999	99999999	99999999	99999999	99999999	99999999	99999999	99999999	99999999	99999999	99999999	99999999	99999999	99999999	99999999	99999999	99999999	6272	8058	5868	99999999	8656	4875	6884	4715	7521	6989	6280	4609	6700	6750	6493	7302	7010	6443	6955	7199	7922	6908	6741	7154	7876
158	99999999	99999999	99999999	99999999	99999999	99999999	99999999	99999999	99999999	99999999	99999999	99999999	99999999	99999999	99999999	99999999	99999999	99999999	99999999	99999999	99999999	99999999	99999999	99999999	99999999	4326	4668	6899	6197	5904	6660	7208	6846	4385	4786	6238	6973	7026	6999	7015	6820	7124	7031	7376	7456	7233	7329	7206	7332
159	99999999	99999999	99999999	99999999	99999999	99999999	99999999	99999999	99999999	99999999	99999999	99999999	99999999	99999999	99999999	99999999	99999999	99999999	99999999	99999999	99999999	99999999	99999999	99999999	99999999	5527	99999999	6107	5199	99999999	6329	6083	6874	7109	6750	5684	6973	6413	6073	6852	6146	6720	7606	6572	6840	7212	7722	7060	7440
160	99999999	99999999	99999999	99999999	99999999	99999999	99999999	99999999	99999999	99999999	99999999	99999999	99999999	99999999	99999999	99999999	99999999	99999999	99999999	99999999	99999999	99999999	99999999	99999999	99999999	99999999	7012	99999999	99999999	4148	7671	7389	3544	6072	5883	7054	5875	6671	5874	4714	6445	7903	6478	6490	7231	7252	7694	8257	7426
161	99999999	99999999	99999999	99999999	99999999	99999999	99999999	99999999	99999999	99999999	99999999	99999999	99999999	99999999	99999999	99999999	99999999	99999999	2076	99999999	99999999	4061	7362	99999999	99999999	99999999	7927	2225	7188	5816	6723	7217	7474	6101	7691	6594	5963	6475	6436	5756	6867	6912	6863	6925	5618	6616	7034	6729	7451
162	99999999	99999999	99999999	99999999	99999999	99999999	99999999	99999999	99999999	99999999	99999999	99999999	99999999	99999999	516	99999999	99999999	99999999	99999999	99999999	99999999	99999999	99999999	99999999	99999999	5469	6714	1305	99999999	6768	4557	4646	3708	6871	5766	6132	6488	6668	6322	6415	6543	6962	5951	6759	6530	7400	6908	8942	8466
163	99999999	99999999	99999999	99999999	99999999	99999999	99999999	99999999	99999999	99999999	99999999	99999999	99999999	99999999	99999999	99999999	99999999	99999999	99999999	99999999	99999999	99999999	5392	99999999	6898	4066	7542	99999999	6906	5622	5083	6533	5800	6223	5988	7487	6605	7507	6112	6534	5155	7022	7329	6490	7944	8063	7225	7403	7506
164	99999999	99999999	99999999	99999999	99999999	99999999	99999999	99999999	99999999	99999999	99999999	99999999	99999999	99999999	99999999	99999999	99999999	99999999	99999999	99999999	99999999	99999999	99999999	99999999	7801	99999999	4829	6468	99999999	6185	6016	7567	5756	6183	7274	6317	5000	6021	6684	6005	7637	6953	7280	7462	6993	7073	6953	8271	6912
165	99999999	99999999	99999999	99999999	99999999	99999999	99999999	99999999	99999999	99999999	99999999	99999999	99999999	99999999	99999999	99999999	99999999	99999999	99999999	99999999	99999999	99999999	4213	99999999	5632	99999999	4228	7344	99999999	4127	2691	8973	6158	7405	5843	7312	8283	6198	5620	6145	7199	7672	6976	6285	8263	8412	7620	8778	7112
166	99999999	99999999	99999999	99999999	99999999	99999999	99999999	99999999	99999999	99999999	99999999	99999999	99999999	99999999	99999999	99999999	99999999	99999999	99999999	99999999	99999999	99999999	99999999	4603	6895	3592	7240	6096	99999999	8296	6127	6593	6367	4539	7507	7068	5902	6373	7745	6513	6643	7870	6591	7433	6863	7360	7528	6593	7965
167	99999999	99999999	99999999	99999999	99999999	99999999	99999999	99999999	99999999	99999999	99999999	99999999	99999999	99999999	99999999	99999999	99999999	99999999	99999999	99999999	99999999	99999999	99999999	5061	99999999	99999999	99999999	99999999	6890	5508	6037	7098	7792	6567	4385	6145	6652	6415	3163	8312	5743	7456	5774	7424	6309	8258	6975	7106	6767
168	99999999	99999999	99999999	99999999	99999999	99999999	99999999	99999999	99999999	99999999	99999999	99999999	99999999	99999999	99999999	99999999	99999999	99999999	99999999	99999999	99999999	99999999	99999999	99999999	3937	5857	99999999	7070	4632	3335	4316	4638	5499	5944	5767	7543	5738	7605	6081	5893	8441	6635	6450	6708	5285	8691	7869	6761	6955
169	99999999	99999999	99999999	99999999	99999999	99999999	99999999	99999999	99999999	99999999	99999999	99999999	99999999	99999999	99999999	99999999	99999999	99999999	99999999	99999999	99999999	99999999	99999999	5272	5265	8318	5678	7627	7421	5371	99999999	6140	5917	6144	5888	5877	5918	6337	7504	6488	6162	6351	6893	6343	6888	6699	7290	6847	6898
170	99999999	99999999	99999999	99999999	99999999	99999999	99999999	99999999	99999999	99999999	99999999	99999999	99999999	99999999	99999999	99999999	99999999	99999999	99999999	99999999	99999999	99999999	99999999	99999999	99999999	3993	99999999	5365	6989	6049	7512	6700	5802	6057	99999999	7660	6165	6220	6365	7524	6714	6215	6410	6935	7156	6187	6537	7015	7633
171	99999999	99999999	99999999	99999999	99999999	99999999	99999999	99999999	99999999	99999999	99999999	99999999	99999999	99999999	99999999	99999999	99999999	99999999	99999999	99999999	99999999	99999999	4154	4404	1994	99999999	5829	4343	3242	5451	7999	7249	6211	5610	5257	5719	6478	6654	7470	6498	6346	6843	6730	7317	7082	7027	6530	7884	7124
172	99999999	99999999	99999999	99999999	99999999	99999999	99999999	99999999	99999999	99999999	99999999	99999999	99999999	99999999	99999999	99999999	99999999	99999999	99999999	99999999	99999999	99999999	99999999	99999999	99999999	4500	4624	6247	8068	6821	99999999	5480	5025	6211	6530	3761	7480	5446	7004	6726	6586	7420	6664	6681	7331	6827	7544	7150	7647
173	99999999	99999999	99999999	99999999	99999999	99999999	99999999	99999999	99999999	99999999	99999999	99999999	99999999	99999999	99999999	99999999	99999999	99999999	99999999	99999999	99999999	99999999	99999999	99999999	99999999	99999999	99999999	5851	5127	6512	5851	6338	5609	6152	4765	6186	6683	7662	6623	5898	7050	6094	6632	6917	8021	6670	6826	8128	7341
174	99999999	99999999	99999999	99999999	99999999	99999999	99999999	99999999	99999999	99999999	99999999	99999999	99999999	99999999	99999999	99999999	99999999	99999999	99999999	99999999	99999999	99999999	99999999	5382	99999999	99999999	6335	7289	9088	99999999	5551	7412	5150	6919	6826	7084	5391	6665	6245	5939	6868	6452	6477	7127	8955	7004	7371	6664	7147
175	99999999	99999999	99999999	99999999	99999999	99999999	99999999	99999999	99999999	99999999	99999999	99999999	99999999	99999999	99999999	99999999	99999999	99999999	99999999	99999999	99999999	99999999	99999999	99999999	1202	7935	99999999	9698	6811	4720	6364	5504	6220	7420	7043	6077	6183	6540	6909	7098	7215	6425	7679	7370	6764	8861	7064	6916	7233
176	99999999	99999999	99999999	99999999	99999999	99999999	99999999	99999999	99999999	99999999	99999999	99999999	99999999	99999999	99999999	99999999	99999999	99999999	99999999	99999999	99999999	99999999	99999999	99999999	99999999	6965	6445	7863	99999999	8709	4115	5696	6465	7411	7984	3256	6183	6558	6225	6547	6889	6040	6747	7256	6383	7816	6480	7383	7390
177	99999999	99999999	99999999	99999999	99999999	99999999	99999999	99999999	99999999	99999999	99999999	99999999	99999999	99999999	99999999	99999999	99999999	99999999	99999999	99999999	99999999	99999999	99999999	99999999	99999999	6385	6104	6106	7932	5584	6094	6694	5982	5193	5909	6348	5790	5763	6562	6492	7279	5614	6671	7101	6259	7499	8403	7422	7200
178	99999999	99999999	99999999	99999999	99999999	99999999	99999999	99999999	99999999	99999999	99999999	99999999	99999999	99999999	99999999	99999999	99999999	99999999	99999999	99999999	3940	99999999	99999999	99999999	99999999	2784	7662	7779	99999999	3511	99999999	3649	6191	4358	6571	7149	7339	4445	6427	6623	6239	6125	6762	6824	7420	6645	6109	7344	7437
179	99999999	99999999	99999999	99999999	99999999	99999999	99999999	99999999	99999999	99999999	99999999	99999999	99999999	99999999	99999999	99999999	99999999	99999999	99999999	99999999	2116	99999999	99999999	99999999	7040	99999999	7291	99999999	7201	5910	5750	5830	5516	3367	6420	6876	5857	5425	6232	5973	7440	6862	7714	6884	6814	7652	6738	7448	7547
180	99999999	99999999	99999999	99999999	99999999	99999999	99999999	99999999	99999999	99999999	99999999	99999999	99999999	99999999	99999999	99999999	99999999	99999999	99999999	99999999	4177	99999999	99999999	99999999	99999999	6975	927	7482	6696	99999999	6392	6119	5911	5626	5248	6179	6757	6947	5722	6279	6845	7520	6572	7235	7696	8211	7027	6724	7385
181	99999999	99999999	99999999	99999999	99999999	99999999	99999999	99999999	99999999	99999999	99999999	99999999	99999999	99999999	99999999	99999999	99999999	270	99999999	99999999	99999999	99999999	99999999	99999999	99999999	99999999	99999999	6774	6653	5237	5060	6925	5475	5100	6054	2392	7103	6367	6525	6434	6083	7139	6450	6375	8359	6913	6961	7156	7598
182	99999999	99999999	99999999	99999999	99999999	99999999	99999999	99999999	99999999	99999999	99999999	99999999	99999999	99999999	99999999	99999999	99999999	99999999	99999999	99999999	99999999	99999999	99999999	4183	99999999	99999999	6335	7850	5196	99999999	7179	7183	4309	6702	3237	6064	6582	7099	5740	7080	6342	6264	7458	7123	7292	7252	7313	7436	8169
183	99999999	99999999	99999999	99999999	99999999	99999999	99999999	99999999	99999999	99999999	99999999	99999999	99999999	99999999	99999999	99999999	99999999	99999999	99999999	99999999	99999999	99999999	99999999	99999999	5647	99999999	1910	5531	2200	6343	6597	5433	8007	5775	6972	6268	7764	6237	6147	6558	6729	5538	6449	6148	6468	7207	7508	7206	7627
184	99999999	99999999	99999999	99999999	99999999	99999999	99999999	99999999	99999999	99999999	99999999	99999999	99999999	99999999	99999999	99999999	99999999	99999999	99999999	99999999	99999999	99999999	99999999	99999999	99999999	5075	6474	6706	99999999	5695	7584	3215	6452	5292	6279	6562	6333	6883	5947	6665	6912	8189	7950	6518	6882	7017	7170	7876	7391
185	99999999	99999999	99999999	99999999	99999999	99999999	99999999	99999999	99999999	99999999	99999999	99999999	99999999	99999999	99999999	99999999	99999999	99999999	1168	99999999	99999999	99999999	99999999	7606	99999999	6552	4656	7471	6548	6293	7345	6227	6932	6488	6556	6081	6143	6353	6337	6371	6847	6107	7365	6285	6607	6888	7195	8360	7620
186	99999999	99999999	99999999	99999999	99999999	99999999	99999999	99999999	99999999	99999999	99999999	99999999	99999999	99999999	99999999	99999999	99999999	99999999	99999999	99999999	99999999	99999999	99999999	99999999	99999999	2504	99999999	6599	6277	5918	4022	6668	8536	5942	7444	7259	7231	6739	6004	6935	6277	6220	6387	6493	6706	6669	7044	8426	6896
187	99999999	99999999	99999999	99999999	99999999	99999999	99999999	99999999	99999999	99999999	99999999	99999999	99999999	99999999	99999999	99999999	99999999	99999999	99999999	99999999	99999999	99999999	99999999	99999999	99999999	7504	2849	6812	5121	6887	7884	6516	5458	4696	4266	4172	7255	5807	6342	7318	6147	6062	6509	8349	6319	7415	6721	7276	9032
188	99999999	99999999	99999999	99999999	99999999	99999999	99999999	99999999	99999999	99999999	99999999	99999999	99999999	99999999	99999999	99999999	99999999	99999999	99999999	99999999	99999999	99999999	99999999	99999999	4499	99999999	99999999	5120	4686	5523	6460	7323	6006	5597	6068	5418	5093	4203	6751	4206	6459	8431	7457	8003	7031	8007	6904	7163	7283
189	99999999	99999999	99999999	99999999	99999999	99999999	99999999	99999999	99999999	99999999	99999999	99999999	99999999	99999999	99999999	99999999	99999999	99999999	99999999	99999999	99999999	99999999	99999999	99999999	99999999	7340	99999999	99999999	6454	6097	6426	2098	6925	7346	5878	6945	6095	5566	6230	7609	7193	5481	6264	7218	6725	7301	7655	6638	7240
190	99999999	99999999	99999999	99999999	99999999	99999999	99999999	99999999	99999999	99999999	99999999	99999999	99999999	99999999	99999999	99999999	99999999	99999999	99999999	99999999	99999999	99999999	99999999	7642	99999999	8095	5288	3740	99999999	6547	5875	4733	7393	7267	9010	5968	6154	6075	6466	5722	8206	6135	7204	6255	5855	7083	7418	7510	7231
191	99999999	99999999	99999999	99999999	99999999	99999999	99999999	99999999	99999999	99999999	99999999	99999999	99999999	99999999	99999999	99999999	99999999	99999999	99999999	99999999	99999999	99999999	99999999	99999999	99999999	6817	4058	4604	4578	6414	7447	5427	6688	6389	5606	7559	6910	4185	6531	6892	6191	6919	6383	7775	7274	6615	6901	6940	7642
192	99999999	99999999	99999999	99999999	99999999	99999999	99999999	99999999	99999999	99999999	99999999	99999999	99999999	99999999	99999999	99999999	99999999	99999999	99999999	99999999	99999999	99999999	99999999	7967	7262	6324	5681	6643	99999999	4807	5979	99999999	5755	5674	6469	6474	6206	6291	6296	8229	6873	6224	7163	7186	7185	7604	7060	6159	8403
193	99999999	99999999	99999999	99999999	99999999	99999999	99999999	99999999	99999999	99999999	99999999	99999999	99999999	99999999	99999999	99999999	99999999	99999999	99999999	99999999	99999999	99999999	99999999	7093	4977	99999999	7262	8136	5522	99999999	4913	7886	6720	6742	4783	7025	6668	6651	6273	7744	8355	6789	6564	6150	7703	8210	9247	8019	7383
194	99999999	99999999	99999999	99999999	99999999	99999999	99999999	99999999	99999999	99999999	99999999	99999999	99999999	99999999	99999999	99999999	99999999	99999999	99999999	99999999	99999999	99999999	99999999	5992	99999999	99999999	99999999	7513	7892	3131	99999999	5330	7187	5079	5100	7358	6668	4784	6978	6561	8144	7227	6507	8720	7535	7535	6350	7069	7326
195	99999999	99999999	99999999	99999999	99999999	99999999	99999999	99999999	99999999	99999999	99999999	99999999	99999999	99999999	99999999	99999999	99999999	99999999	99999999	99999999	99999999	99999999	99999999	99999999	7293	99999999	99999999	7318	99999999	5870	6048	4621	5088	6749	5602	7132	7812	6031	6333	8245	7521	6881	6539	6467	5808	6738	7782	7140	7375
196	99999999	99999999	99999999	99999999	99999999	99999999	99999999	99999999	99999999	99999999	99999999	99999999	99999999	99999999	99999999	99999999	99999999	99999999	99999999	99999999	99999999	99999999	99999999	99999999	99999999	5092	6046	6057	6965	5165	99999999	3809	6274	99999999	7204	7140	7133	6101	6732	6109	8380	6467	8131	7343	7880	5979	8958	7207	6988
197	99999999	99999999	99999999	99999999	99999999	99999999	99999999	99999999	99999999	99999999	99999999	99999999	99999999	99999999	99999999	99999999	99999999	99999999	99999999	99999999	99999999	99999999	2183	7163	99999999	7233	99999999	99999999	7248	6624	6047	6493	5430	6872	7129	6148	6448	6961	6877	6497	6565	6933	6176	7216	6717	8283	6833	8226	7443
198	99999999	99999999	99999999	99999999	99999999	99999999	99999999	99999999	99999999	99999999	99999999	99999999	99999999	99999999	99999999	99999999	99999999	99999999	99999999	99999999	99999999	99999999	99999999	99999999	5980	6841	5850	6796	99999999	6468	99999999	6633	6691	6295	5826	6203	3590	6403	7767	6599	7358	7428	7255	6190	7093	6830	6023	7155	8138
199	99999999	99999999	99999999	99999999	99999999	99999999	99999999	99999999	99999999	99999999	99999999	99999999	99999999	99999999	99999999	99999999	99999999	99999999	99999999	99999999	99999999	99999999	99999999	99999999	99999999	7796	99999999	6318	6521	5871	5448	6754	6465	6858	6153	7664	7725	6714	6686	7412	6339	6165	6424	7069	6815	6548	6507	6783	7096
200	99999999	99999999	99999999	99999999	99999999	99999999	99999999	99999999	99999999	99999999	99999999	99999999	99999999	99999999	99999999	99999999	99999999	99999999	99999999	99999999	99999999	99999999	99999999	7007	99999999	5314	4691	99999999	99999999	7202	6282	4039	6367	6625	4502	7578	6783	6460	6893	6782	7791	6899	6314	6610	7351	7090	7890	6948	8111
201	99999999	99999999	99999999	99999999	99999999	99999999	99999999	99999999	99999999	99999999	99999999	99999999	99999999	99999999	99999999	99999999	99999999	99999999	99999999	99999999	99999999	99999999	3380	99999999	99999999	7534	99999999	7168	6813	5753	7971	3956	7147	5362	7454	6860	6583	5760	7259	5893	6230	8499	6375	7691	6549	8334	7738	8291	7375
202	99999999	99999999	99999999	99999999	99999999	99999999	99999999	99999999	99999999	99999999	99999999	99999999	99999999	99999999	99999999	99999999	99999999	99999999	2266	867	99999999	99999999	99999999	99999999	99999999	9116	99999999	5223	99999999	6308	99999999	6851	5571	5479	7132	6138	6724	6790	6792	6824	6215	7766	7084	6668	7695	6525	7365	7229	7508
203	99999999	99999999	99999999	99999999	99999999	99999999	99999999	99999999	99999999	99999999	99999999	99999999	99999999	99999999	99999999	99999999	99999999	99999999	99999999	99999999	99999999	99999999	7520	99999999	99999999	7638	7126	6998	6645	4472	6249	99999999	6248	5805	4802	5374	5412	5409	6282	7808	6508	6085	8845	7415	7502	6360	6658	8368	7873
204	99999999	99999999	99999999	99999999	99999999	99999999	99999999	99999999	99999999	99999999	99999999	99999999	99999999	99999999	99999999	99999999	99999999	5353	99999999	99999999	99999999	99999999	99999999	2046	8862	99999999	9695	784	6881	3798	4568	7293	6446	6489	3790	5787	5673	6864	5621	7389	6890	6556	6050	8027	6516	7660	8111	8412	6859
205	99999999	99999999	99999999	99999999	99999999	99999999	99999999	99999999	99999999	99999999	99999999	99999999	99999999	99999999	99999999	99999999	99999999	99999999	99999999	99999999	99999999	99999999	8971	99999999	99999999	99999999	4642	8188	6495	7544	6218	6173	6961	4491	6298	6578	5679	5987	6424	5932	7353	6623	6832	6468	6687	8818	7680	8153	7358
206	99999999	99999999	99999999	99999999	99999999	99999999	99999999	99999999	99999999	99999999	99999999	99999999	99999999	99999999	99999999	99999999	99999999	99999999	99999999	99999999	99999999	99999999	99999999	99999999	99999999	99999999	99999999	3964	6098	6233	1029	6141	5488	6025	6269	6190	3794	6542	6832	7006	6526	7758	7026	6641	8154	7375	6593	7072	7096
207	99999999	99999999	99999999	99999999	99999999	99999999	99999999	99999999	99999999	99999999	99999999	99999999	99999999	99999999	99999999	99999999	99999999	99999999	99999999	99999999	99999999	99999999	99999999	6888	99999999	99999999	99999999	5210	99999999	5833	6205	99999999	6026	6631	7487	5668	6570	3585	7370	6646	5863	6153	6095	7282	6700	6550	7028	9467	7107
208	99999999	99999999	99999999	99999999	99999999	99999999	99999999	99999999	99999999	99999999	99999999	99999999	99999999	99999999	99999999	99999999	99999999	99999999	99999999	99999999	3780	99999999	99999999	99999999	99999999	9481	6838	99999999	7463	6289	7013	5741	5514	4360	5629	99999999	5801	5971	6097	7049	5079	6577	6961	6821	6293	7703	7935	7699	6997
209	99999999	99999999	99999999	99999999	99999999	99999999	99999999	99999999	99999999	99999999	99999999	99999999	99999999	99999999	99999999	99999999	99999999	99999999	99999999	99999999	99999999	99999999	99999999	99999999	99999999	8352	99999999	6245	5425	6261	99999999	5083	6647	6558	7099	7055	6725	6058	6140	6912	7702	6657	7105	6591	8619	7133	7624	6622	8573
210	99999999	99999999	99999999	99999999	99999999	99999999	99999999	99999999	99999999	99999999	99999999	99999999	99999999	99999999	99999999	99999999	99999999	99999999	99999999	99999999	99999999	99999999	99999999	99999999	7217	5029	99999999	99999999	7501	6082	6737	5567	6731	5928	5992	6240	6335	6002	4960	6444	6900	7563	6587	7350	6588	6834	7675	8003	8226
211	99999999	99999999	99999999	99999999	99999999	99999999	99999999	99999999	99999999	99999999	99999999	99999999	99999999	99999999	99999999	99999999	99999999	99999999	99999999	99999999	99999999	99999999	99999999	99999999	99999999	4893	99999999	99999999	4906	7432	7369	3287	7026	6496	3194	6491	6138	6447	6991	7228	6894	7160	8714	7080	7165	6814	6893	7361	6792
212	99999999	99999999	99999999	99999999	99999999	99999999	99999999	99999999	99999999	99999999	99999999	99999999	99999999	99999999	99999999	99999999	99999999	99999999	99999999	99999999	4826	99999999	99999999	99999999	987	1240	7513	5463	5438	5541	4683	4698	7949	6685	6585	6341	7957	6654	7529	6790	7108	6279	7001	8011	7429	7024	6439	7599	7652
213	99999999	99999999	99999999	99999999	99999999	99999999	99999999	99999999	99999999	99999999	99999999	99999999	99999999	99999999	99999999	99999999	99999999	99999999	99999999	99999999	99999999	99999999	99999999	99999999	5258	5749	5196	6491	6494	7724	6879	5866	6787	3924	6400	7169	7162	6031	6173	7644	6700	7072	5936	6654	7991	7452	7153	7832	6847
214	99999999	99999999	99999999	99999999	99999999	99999999	99999999	99999999	99999999	99999999	99999999	99999999	99999999	99999999	99999999	99999999	99999999	99999999	99999999	99999999	99999999	99999999	99999999	99999999	2725	99999999	6151	4989	5710	5168	4965	4222	5612	6643	6868	7048	6746	5274	5348	5922	7496	6161	6467	7199	6474	7438	6842	7356	7271
215	99999999	99999999	99999999	99999999	99999999	99999999	99999999	99999999	99999999	99999999	99999999	99999999	99999999	99999999	99999999	99999999	99999999	99999999	99999999	99999999	99999999	99999999	99999999	99999999	99999999	3283	99999999	99999999	5742	7128	6908	4046	5996	5696	6394	6986	6075	7328	7024	6582	4408	6830	5418	6364	6970	6991	6944	7164	7258
216	99999999	99999999	99999999	99999999	99999999	99999999	99999999	99999999	99999999	99999999	99999999	99999999	99999999	99999999	99999999	99999999	99999999	99999999	99999999	99999999	99999999	99999999	99999999	99999999	99999999	99999999	7819	4904	6728	99999999	99999999	6137	7646	4739	6348	5526	7590	6777	6517	6096	7515	6232	6541	7159	7147	9044	7246	7175	6735
217	99999999	99999999	99999999	99999999	99999999	99999999	99999999	99999999	99999999	99999999	99999999	99999999	99999999	99999999	99999999	99999999	99999999	99999999	99999999	99999999	99999999	99999999	99999999	2821	4937	6463	4718	4954	2896	99999999	6547	5352	7889	99999999	6772	7344	7298	6284	6396	6729	6884	6425	6375	7369	6798	6806	8457	7507	7801
218	99999999	99999999	99999999	99999999	99999999	99999999	99999999	99999999	99999999	99999999	99999999	99999999	99999999	99999999	99999999	99999999	99999999	99999999	99999999	99999999	3500	5548	99999999	99999999	99999999	7269	5758	5271	5739	99999999	4973	6929	6457	2380	5593	7341	6922	6795	5792	6290	6474	7207	6026	3765	6800	6959	7571	7200	7198
219	99999999	99999999	99999999	99999999	99999999	99999999	99999999	99999999	99999999	99999999	99999999	99999999	99999999	99999999	99999999	99999999	99999999	99999999	99999999	99999999	99999999	99999999	99999999	99999999	99999999	6536	99999999	7322	6216	6435	6930	5775	6236	5718	5483	1436	6905	3576	5327	6175	4813	7577	4716	6804	6617	6660	6822	7353	7890
220	99999999	99999999	99999999	99999999	99999999	99999999	99999999	99999999	99999999	99999999	99999999	99999999	99999999	99999999	99999999	99999999	99999999	99999999	99999999	99999999	99999999	99999999	99999999	99999999	99999999	99999999	6254	7029	99999999	99999999	7112	6753	6027	5641	7068	6368	5663	6309	8425	7373	6673	7193	8382	7504	8109	6948	6870	6767	8214
221	99999999	99999999	99999999	99999999	99999999	99999999	99999999	99999999	99999999	99999999	99999999	99999999	99999999	99999999	99999999	99999999	99999999	99999999	99999999	99999999	99999999	6531	99999999	99999999	99999999	99999999	99999999	99999999	3820	7356	5987	6763	5474	6364	7230	6417	7939	6338	7823	5513	6117	6632	7975	7895	4172	7244	7381	7508	7298
222	99999999	99999999	99999999	99999999	99999999	99999999	99999999	99999999	99999999	99999999	99999999	99999999	99999999	99999999	99999999	99999999	99999999	99999999	99999999	99999999	99999999	2718	99999999	99999999	6784	99999999	99999999	4530	6502	7194	7978	7264	7400	6979	7346	6020	6196	6451	6225	7944	6761	7469	6787	6655	6782	6873	6657	6828	7252
223	99999999	99999999	99999999	99999999	99999999	99999999	99999999	99999999	99999999	99999999	99999999	99999999	99999999	99999999	99999999	99999999	99999999	99999999	99999999	99999999	99999999	99999999	99999999	99999999	3797	99999999	7171	1117	7032	99999999	2145	6586	6936	6019	6249	4688	4992	6584	6470	6637	6873	6896	6059	5509	6892	7230	7004	7580	7809
224	99999999	99999999	99999999	99999999	99999999	99999999	99999999	99999999	99999999	99999999	99999999	99999999	99999999	99999999	99999999	99999999	99999999	99999999	99999999	99999999	99999999	99999999	99999999	99999999	99999999	1700	99999999	3550	6322	4897	3952	5484	6757	5193	6583	6191	6755	7158	5168	6810	5957	6098	6929	7227	7010	7682	6843	6581	6993
225	99999999	99999999	99999999	99999999	99999999	99999999	99999999	99999999	99999999	99999999	99999999	99999999	99999999	99999999	99999999	99999999	99999999	99999999	99999999	99999999	99999999	99999999	99999999	7541	7961	99999999	6749	5358	5305	7164	5956	7259	6642	6366	6437	8156	6706	6725	6922	6336	6319	6761	5872	8228	7439	8059	6989	7331	8247
226	99999999	99999999	99999999	99999999	99999999	99999999	99999999	99999999	99999999	99999999	99999999	99999999	99999999	99999999	99999999	99999999	99999999	99999999	99999999	99999999	99999999	99999999	99999999	99999999	4812	8090	99999999	6063	6684	99999999	5841	2987	7016	6692	6246	7586	6504	6653	6006	5351	7001	6355	6988	7283	7540	6981	6725	7074	8890
227	99999999	99999999	99999999	99999999	99999999	99999999	99999999	99999999	99999999	99999999	99999999	99999999	99999999	99999999	99999999	99999999	99999999	99999999	99999999	99999999	99999999	99999999	99999999	99999999	99999999	99999999	6531	7534	99999999	5988	6734	6590	5910	7418	7317	6377	7079	6281	5613	6534	6219	5835	6954	7425	6615	6934	7518	7390	6907
228	99999999	99999999	99999999	99999999	99999999	99999999	99999999	99999999	99999999	234	815	99999999	99999999	99999999	99999999	99999999	99999999	99999999	99999999	99999999	99999999	99999999	99999999	99999999	99999999	99999999	6100	1227	7350	99999999	7067	5013	5995	6679	4727	5823	6535	6105	7809	6188	6113	7429	6998	7324	6194	7278	6892	8729	7232
229	99999999	99999999	99999999	99999999	99999999	99999999	99999999	99999999	99999999	99999999	99999999	99999999	99999999	99999999	99999999	99999999	99999999	99999999	99999999	99999999	99999999	99999999	99999999	99999999	8773	5365	10517	7323	7514	5275	7696	7425	99999999	6147	6047	6348	6152	6319	6606	7328	6079	6364	7460	7994	8243	8535	6886	7534	7490
230	99999999	99999999	99999999	99999999	99999999	99999999	99999999	99999999	99999999	99999999	99999999	99999999	99999999	99999999	99999999	99999999	99999999	99999999	99999999	99999999	99999999	99999999	9947	99999999	99999999	5852	5194	99999999	6433	6964	5315	6982	8045	6236	5821	5986	6626	6346	7157	8088	6859	6894	6110	6568	7099	8035	6988	7396	7458
231	99999999	99999999	99999999	99999999	99999999	99999999	99999999	99999999	99999999	99999999	99999999	99999999	99999999	99999999	99999999	99999999	99999999	99999999	99999999	99999999	99999999	4539	4054	6235	99999999	6692	4732	6824	7831	6476	2955	4036	6722	6333	6566	6512	2282	7144	7130	6581	6659	7142	6885	7102	7568	7130	8659	6717	8699
232	99999999	99999999	99999999	99999999	99999999	99999999	99999999	99999999	99999999	99999999	99999999	99999999	99999999	99999999	99999999	99999999	99999999	99999999	99999999	99999999	99999999	99999999	99999999	99999999	99999999	3952	6495	6356	6928	7016	4960	7367	6260	6156	6196	5601	6301	6120	5666	6529	6995	5939	7198	8195	6867	6998	8217	6586	7235
233	99999999	99999999	99999999	99999999	99999999	99999999	99999999	99999999	99999999	99999999	99999999	99999999	99999999	99999999	99999999	99999999	99999999	99999999	99999999	99999999	99999999	99999999	3394	99999999	99999999	99999999	5587	6676	5722	6990	6631	5421	7399	6385	6271	6921	6621	6864	6566	7074	5019	6302	7343	6482	7086	7317	6146	7454	7770
234	99999999	99999999	99999999	99999999	99999999	99999999	99999999	99999999	99999999	99999999	99999999	99999999	99999999	99999999	99999999	99999999	99999999	99999999	99999999	99999999	99999999	99999999	99999999	99999999	99999999	99999999	6378	99999999	6654	5883	7478	5234	6188	6234	6123	6961	6340	6200	6830	5899	5990	7474	6889	7377	6690	8443	7640	8847	7193
235	99999999	99999999	99999999	99999999	99999999	99999999	99999999	99999999	99999999	99999999	99999999	99999999	99999999	99999999	99999999	99999999	99999999	99999999	99999999	99999999	99999999	99999999	6533	99999999	99999999	7078	6683	99999999	7156	6462	6987	6759	6443	5865	6580	6882	6400	6564	6866	6266	6334	5409	6226	6386	6906	7104	7151	7784	7514
236	99999999	99999999	99999999	99999999	99999999	99999999	99999999	99999999	99999999	99999999	99999999	99999999	99999999	99999999	99999999	99999999	99999999	99999999	99999999	99999999	99999999	99999999	7340	99999999	99999999	5559	5278	5415	7130	5614	5704	5807	6142	6183	5486	7350	7850	6058	5991	6451	6441	6291	6715	7624	6622	8225	7562	7119	6978
237	99999999	99999999	99999999	99999999	99999999	99999999	99999999	99999999	99999999	99999999	99999999	99999999	99999999	99999999	99999999	99999999	99999999	99999999	99999999	99999999	99999999	99999999	99999999	99999999	5421	99999999	6241	7522	5746	4607	6947	5361	6535	6581	7136	6422	6524	6735	7785	6276	4273	7542	6143	6568	7579	7816	7554	7837	6901
238	99999999	99999999	99999999	99999999	99999999	99999999	99999999	99999999	99999999	99999999	99999999	99999999	99999999	99999999	99999999	99999999	99999999	99999999	99999999	99999999	99999999	99999999	99999999	99999999	4683	5355	8229	6524	6435	8019	2903	5953	6688	6856	6549	6437	5580	6564	6959	7101	6944	7231	7341	7249	6414	7868	7075	6453	8350
239	99999999	99999999	99999999	99999999	99999999	99999999	99999999	99999999	99999999	99999999	99999999	99999999	99999999	99999999	99999999	99999999	99999999	99999999	99999999	99999999	99999999	99999999	99999999	99999999	99999999	5598	4459	8989	7618	5635	4083	5123	5694	7975	6478	6065	5939	6900	7224	6890	5615	6394	6444	7065	6928	6449	6593	7032	6488
240	99999999	99999999	99999999	99999999	99999999	99999999	99999999	99999999	99999999	99999999	99999999	99999999	99999999	99999999	99999999	99999999	99999999	99999999	99999999	99999999	99999999	99999999	99999999	6240	99999999	99999999	99999999	99999999	5985	6392	5652	5874	6060	5945	5969	6829	6331	7331	7223	5725	6718	6304	6495	6879	6788	6505	6516	7327	7776
241	99999999	99999999	99999999	99999999	99999999	99999999	99999999	99999999	99999999	99999999	99999999	99999999	99999999	99999999	99999999	99999999	99999999	99999999	99999999	3273	99999999	99999999	99999999	99999999	99999999	99999999	99999999	8771	5396	99999999	4865	7277	5844	5340	6880	7591	7931	6652	6403	7243	6718	6503	6829	6732	6791	6946	7656	7894	7525
242	99999999	99999999	99999999	99999999	99999999	99999999	99999999	99999999	99999999	99999999	99999999	99999999	99999999	99999999	99999999	99999999	99999999	99999999	99999999	99999999	2192	99999999	99999999	99999999	7314	10041	6947	6376	99999999	5843	6333	6597	7052	5111	7007	7000	6870	6888	6454	7371	6784	6438	6127	6761	7085	7005	6506	7055	7713
243	99999999	99999999	99999999	99999999	99999999	99999999	99999999	99999999	99999999	99999999	99999999	99999999	99999999	99999999	99999999	99999999	99999999	99999999	99999999	99999999	99999999	99999999	99999999	99999999	99999999	99999999	3741	4845	6310	8139	5672	6838	4266	5331	6666	7113	5934	5846	6406	6545	4144	7604	8615	7804	6030	8098	7642	6585	6950
244	99999999	99999999	99999999	99999999	99999999	99999999	99999999	99999999	99999999	99999999	99999999	99999999	99999999	99999999	786	99999999	99999999	99999999	99999999	99999999	99999999	99999999	7256	99999999	6826	10794	99999999	4317	6250	6536	7323	4831	99999999	5813	6963	5937	6586	6056	6522	7060	4352	5629	6520	7241	6729	6644	7799	7443	7488
245	99999999	99999999	99999999	99999999	99999999	99999999	99999999	99999999	99999999	99999999	99999999	99999999	99999999	99999999	99999999	99999999	99999999	99999999	99999999	99999999	99999999	99999999	99999999	99999999	99999999	99999999	5239	7121	7522	6160	4231	6433	2860	6184	6780	7028	6265	7090	7049	5972	7108	6205	7763	6701	6837	6797	8451	6925	8080
246	99999999	99999999	99999999	99999999	99999999	99999999	99999999	99999999	99999999	99999999	99999999	99999999	99999999	99999999	99999999	99999999	99999999	99999999	99999999	99999999	99999999	99999999	99999999	99999999	99999999	99999999	99999999	7677	3916	5764	7608	6045	99999999	7405	7179	5446	6909	6295	7816	7133	7724	4423	7290	6787	6780	7303	6982	8795	7020
247	99999999	99999999	99999999	99999999	99999999	99999999	99999999	99999999	99999999	99999999	99999999	99999999	99999999	99999999	99999999	99999999	99999999	99999999	99999999	99999999	99999999	99999999	99999999	4884	99999999	6507	99999999	2887	8428	5035	6019	6821	6348	6290	6305	6453	6775	7174	7230	7211	4009	6966	6727	6574	7156	7227	6927	6846	8148
248	99999999	99999999	99999999	99999999	99999999	99999999	99999999	99999999	99999999	99999999	99999999	99999999	99999999	99999999	99999999	99999999	99999999	99999999	99999999	99999999	99999999	99999999	99999999	99999999	99999999	99999999	5172	99999999	99999999	7396	4808	6046	6094	7677	6182	6143	5261	6186	6506	6997	5724	6988	6738	5878	7265	6963	7279	7827	6554
249	99999999	99999999	99999999	99999999	99999999	99999999	99999999	99999999	99999999	99999999	99999999	99999999	99999999	99999999	99999999	99999999	99999999	99999999	99999999	99999999	3724	99999999	99999999	99999999	99999999	99999999	99999999	99999999	6832	7999	5637	6183	5761	6838	6372	3128	5097	7877	6784	6259	6213	6599	7977	6512	7791	7430	8148	6880	7099
250	99999999	99999999	99999999	99999999	99999999	99999999	99999999	99999999	99999999	99999999	99999999	99999999	99999999	99999999	99999999	99999999	99999999	99999999	99999999	99999999	99999999	99999999	5737	9395	99999999	4924	99999999	7447	5546	3101	6584	6682	7197	5129	7160	6607	7186	6635	6963	6039	6380	7763	8172	7720	7290	7814	6718	7332	7093
251	99999999	99999999	99999999	99999999	99999999	99999999	99999999	99999999	99999999	99999999	99999999	99999999	99999999	99999999	99999999	99999999	99999999	99999999	99999999	99999999	99999999	99999999	99999999	5266	99999999	99999999	99999999	4536	5425	5764	6429	6480	9465	5316	6037	7201	5993	7345	6802	7299	6687	6351	8023	6788	7831	6913	7065	7170	6418
252	99999999	99999999	99999999	99999999	99999999	99999999	99999999	99999999	99999999	99999999	99999999	99999999	99999999	99999999	99999999	99999999	99999999	99999999	99999999	99999999	99999999	99999999	99999999	3573	6539	8041	4912	6262	6647	4767	6262	6213	3910	7122	6317	5772	6933	6273	7074	6955	6345	7615	7171	6544	6872	7274	7475	8512	7828
253	99999999	99999999	99999999	99999999	99999999	99999999	99999999	99999999	99999999	99999999	99999999	99999999	99999999	99999999	99999999	99999999	99999999	99999999	99999999	99999999	99999999	99999999	99999999	99999999	99999999	99999999	8241	99999999	7557	4439	3385	6766	5732	5886	6225	5581	4583	6325	6688	6306	6747	7685	6260	6654	7881	7707	7399	7171	7007
254	99999999	99999999	99999999	99999999	99999999	99999999	99999999	99999999	99999999	99999999	99999999	99999999	99999999	99999999	99999999	99999999	99999999	99999999	99999999	99999999	99999999	99999999	99999999	6734	99999999	99999999	6321	7342	1465	5654	99999999	6502	5790	3031	6037	6583	6450	7666	6696	6288	6283	6496	6958	7801	6995	6348	8160	7298	6632
255	99999999	99999999	99999999	99999999	99999999	99999999	99999999	99999999	99999999	99999999	99999999	99999999	99999999	99999999	99999999	99999999	99999999	99999999	99999999	99999999	99999999	99999999	5639	99999999	99999999	7176	7592	99999999	6303	3566	7734	6186	6339	6288	6711	6436	6784	6295	7897	7773	7709	6091	6714	7902	6769	8153	7459	7404	6663
256	99999999	99999999	99999999	99999999	99999999	99999999	99999999	99999999	99999999	99999999	99999999	99999999	99999999	99999999	99999999	99999999	99999999	99999999	2519	99999999	99999999	99999999	99999999	99999999	5659	6920	4389	6269	7523	4520	8296	1420	5752	6808	5784	6144	6909	6438	6496	5781	6625	6761	5797	7668	7141	7334	6480	7253	8416
257	99999999	99999999	99999999	99999999	99999999	99999999	99999999	99999999	99999999	99999999	99999999	99999999	99999999	99999999	99999999	99999999	99999999	683	99999999	99999999	99999999	6931	99999999	99999999	99999999	6700	7478	7309	8157	8133	5992	6907	7188	5876	6859	3902	6911	7445	6274	6480	7400	7208	8622	6885	6648	6789	6898	7445	7053
258	99999999	99999999	99999999	99999999	99999999	99999999	99999999	99999999	99999999	99999999	99999999	99999999	99999999	99999999	99999999	2983	99999999	99999999	99999999	99999999	99999999	99999999	99999999	99999999	99999999	99999999	99999999	99999999	99999999	99999999	6068	3569	6946	6613	4781	6129	7415	5046	6945	8079	5486	7206	6409	8494	7368	7010	6258	7154	6917
259	99999999	99999999	99999999	99999999	99999999	99999999	99999999	99999999	99999999	99999999	99999999	99999999	99999999	99999999	99999999	99999999	99999999	99999999	99999999	99999999	99999999	99999999	4748	6837	2271	99999999	6313	5937	99999999	6548	4919	99999999	3747	99999999	6073	6010	6441	6309	5645	6489	6314	5507	6743	8231	7406	7190	7266	7933	8836
260	99999999	99999999	99999999	99999999	99999999	99999999	99999999	99999999	99999999	99999999	99999999	99999999	99999999	99999999	99999999	99999999	99999999	99999999	99999999	99999999	3209	99999999	99999999	99999999	3212	8513	2270	6679	7104	7078	3740	5482	7128	5537	4870	6892	4766	6990	6383	6474	6644	7526	7617	6400	8232	7769	7211	7399	7089
261	99999999	99999999	99999999	99999999	99999999	99999999	99999999	99999999	99999999	99999999	99999999	99999999	99999999	99999999	99999999	99999999	99999999	99999999	99999999	99999999	99999999	99999999	99999999	4528	99999999	99999999	99999999	7512	3254	7252	5976	3910	2214	3168	7090	7335	6975	6512	8156	7953	6255	7423	6614	6827	7104	6738	7430	6379	7337
262	99999999	99999999	99999999	99999999	99999999	99999999	99999999	99999999	99999999	99999999	99999999	99999999	99999999	99999999	99999999	99999999	99999999	99999999	99999999	99999999	99999999	99999999	99999999	7841	99999999	6929	5866	99999999	5564	6789	5403	6515	6973	6621	6441	5793	6349	4835	6084	6148	6845	6854	6244	6832	7813	7494	7455	7417	7478
263	99999999	99999999	99999999	99999999	99999999	99999999	99999999	99999999	99999999	99999999	99999999	99999999	99999999	99999999	99999999	99999999	99999999	99999999	99999999	99999999	99999999	99999999	99999999	99999999	4502	99999999	6272	99999999	7942	99999999	5427	3519	6117	6325	7320	7408	6522	7160	6374	6462	6626	8876	7097	6891	7400	6467	7551	7671	7690
264	99999999	99999999	99999999	99999999	99999999	99999999	99999999	99999999	99999999	99999999	99999999	99999999	99999999	99999999	99999999	99999999	99999999	99999999	99999999	99999999	99999999	99999999	99999999	99999999	99999999	99999999	99999999	99999999	5290	5569	2989	5988	6344	6790	5950	4572	6379	3410	5885	5398	6640	7571	7046	6635	7472	6638	7108	6710	6756
265	99999999	99999999	99999999	99999999	99999999	99999999	99999999	99999999	99999999	99999999	99999999	99999999	99999999	99999999	99999999	99999999	99999999	99999999	99999999	99999999	99999999	99999999	99999999	5920	5709	99999999	4532	2589	99999999	4880	6329	99999999	5137	6362	6071	6825	5902	6790	6415	7384	6818	6435	6977	6449	6916	7197	7518	7299	6892
266	99999999	99999999	99999999	99999999	99999999	99999999	99999999	99999999	99999999	99999999	99999999	99999999	99999999	99999999	99999999	99999999	99999999	99999999	99999999	99999999	99999999	99999999	99999999	99999999	1663	6911	4527	6889	4648	3868	6084	5503	6581	7013	5215	7842	5819	6628	7200	6642	6439	3655	6481	6639	8145	6651	6730	8186	6851
267	99999999	99999999	99999999	99999999	99999999	99999999	99999999	99999999	99999999	99999999	99999999	99999999	99999999	99999999	99999999	99999999	99999999	99999999	99999999	99999999	99999999	99999999	99999999	99999999	6117	99999999	99999999	99999999	5127	6592	8103	5906	6537	5702	6318	8222	5902	6103	6910	6972	5975	6937	6668	6343	7457	7207	7823	8922	6215
268	99999999	99999999	99999999	99999999	99999999	99999999	99999999	99999999	99999999	99999999	99999999	99999999	99999999	99999999	405	99999999	99999999	99999999	99999999	99999999	99999999	99999999	99999999	3682	99999999	99999999	99999999	7054	7701	8110	5607	5340	6207	6736	6323	3754	6744	6984	6758	7213	6793	7896	7431	7302	7176	7981	7904	7232	7726
269	99999999	99999999	99999999	99999999	99999999	99999999	99999999	99999999	99999999	99999999	99999999	99999999	99999999	99999999	99999999	99999999	99999999	99999999	99999999	99999999	99999999	99999999	99999999	3390	7968	6458	99999999	6400	6793	5723	5603	6905	6210	6425	5170	6190	7004	8047	6243	6729	7192	6439	6424	5387	7674	6429	6804	7908	7505
270	99999999	99999999	99999999	99999999	99999999	99999999	99999999	99999999	99999999	99999999	99999999	99999999	99999999	99999999	99999999	99999999	99999999	99999999	99999999	99999999	99999999	99999999	99999999	99999999	99999999	99999999	4807	6351	4578	6392	7162	99999999	6268	6340	99999999	7632	5498	6778	7251	7665	6773	6333	6217	6264	7296	7075	7124	6990	7024
271	99999999	99999999	99999999	99999999	99999999	99999999	99999999	99999999	99999999	99999999	99999999	99999999	99999999	99999999	99999999	99999999	99999999	99999999	99999999	99999999	99999999	99999999	99999999	99999999	6259	9986	99999999	5215	6020	7501	6417	99999999	4905	7163	3808	6595	6980	3562	7050	8036	7229	6805	8186	6260	7862	6586	7086	7265	7153
272	99999999	99999999	99999999	99999999	99999999	99999999	99999999	99999999	99999999	99999999	99999999	99999999	99999999	99999999	99999999	99999999	99999999	99999999	99999999	99999999	99999999	99999999	6361	5795	99999999	99999999	99999999	6668	4898	5411	5918	6426	7601	7060	6687	6425	5876	6979	6032	6955	6282	6722	6860	6795	7589	7094	8414	7065	6070
273	99999999	99999999	99999999	99999999	99999999	99999999	99999999	99999999	99999999	99999999	99999999	99999999	99999999	99999999	99999999	99999999	99999999	99999999	99999999	99999999	99999999	99999999	99999999	8366	99999999	6553	99999999	7439	99999999	6269	6704	5680	5288	6871	7622	6733	4667	7073	6997	6302	7340	7173	5945	5917	6375	7744	8425	6881	6902
274	99999999	99999999	99999999	99999999	99999999	99999999	99999999	99999999	99999999	99999999	99999999	99999999	99999999	99999999	99999999	99999999	99999999	99999999	99999999	99999999	99999999	99999999	99999999	99999999	99999999	4865	5880	6628	4969	6398	6908	6576	6757	6770	6549	6493	6621	5494	8889	6425	6647	8613	7782	8142	6811	7083	8359	7108	6446
275	99999999	99999999	99999999	99999999	99999999	99999999	99999999	99999999	99999999	99999999	99999999	99999999	99999999	99999999	99999999	99999999	99999999	99999999	99999999	99999999	99999999	99999999	3458	99999999	7154	99999999	99999999	7482	6294	5576	99999999	6726	7696	5454	5314	6596	2768	6102	6505	6172	6794	7237	7018	6477	6381	8141	8391	6989	8543
276	99999999	99999999	99999999	99999999	99999999	99999999	99999999	99999999	99999999	99999999	99999999	99999999	99999999	99999999	99999999	99999999	99999999	99999999	99999999	99999999	99999999	99999999	99999999	99999999	8263	2904	99999999	6994	6195	99999999	6445	99999999	6506	7489	5510	5862	5911	5481	6581	6257	2487	6246	6858	8018	6613	6773	7888	7716	7499
277	99999999	99999999	99999999	99999999	99999999	99999999	99999999	99999999	99999999	99999999	99999999	99999999	99999999	99999999	99999999	99999999	99999999	99999999	99999999	99999999	1033	99999999	99999999	99999999	7765	99999999	99999999	8365	3871	7534	3008	4284	7715	5684	4257	6674	6245	5910	6639	7592	6128	7025	6195	6771	7155	6515	7365	6907	7150
278	99999999	99999999	99999999	99999999	99999999	99999999	99999999	99999999	99999999	99999999	99999999	99999999	99999999	99999999	99999999	99999999	99999999	99999999	99999999	99999999	99999999	99999999	4861	99999999	99999999	99999999	2802	5410	5293	99999999	2431	6501	7092	5370	6200	6346	4270	6038	6450	5684	6475	7256	6910	6497	6286	6657	6869	8310	7266
279	99999999	99999999	99999999	99999999	99999999	99999999	99999999	99999999	99999999	99999999	99999999	99999999	99999999	99999999	99999999	99999999	99999999	99999999	99999999	99999999	99999999	99999999	3174	99999999	4096	6156	7888	6447	3827	5013	6473	1660	5630	7537	5060	6877	6448	6940	6038	6932	7851	6044	6140	8819	6475	7334	7925	7670	7504
280	99999999	99999999	99999999	99999999	99999999	99999999	99999999	99999999	99999999	99999999	99999999	99999999	99999999	99999999	99999999	99999999	99999999	99999999	99999999	99999999	99999999	99999999	99999999	5958	3007	99999999	7023	99999999	6960	6641	99999999	7053	6276	6753	7139	6991	5406	6260	7190	6419	6626	6152	6713	6939	8460	6766	7426	7548	8029
281	99999999	99999999	99999999	99999999	99999999	99999999	99999999	99999999	99999999	99999999	99999999	99999999	99999999	99999999	99999999	99999999	99999999	99999999	99999999	99999999	99999999	99999999	99999999	99999999	99999999	99999999	99999999	7814	5834	99999999	6514	6408	7008	6447	5183	6869	6414	7256	7660	8176	6678	6276	6751	7211	7701	7841	7395	7367	6420
282	99999999	99999999	99999999	99999999	99999999	99999999	99999999	99999999	99999999	99999999	99999999	99999999	99999999	99999999	99999999	99999999	99999999	99999999	99999999	99999999	99999999	99999999	4511	8151	1370	99999999	10696	99999999	5953	5733	5803	6027	7623	6149	7328	5631	6314	5990	6413	6531	8275	6955	7548	6766	7307	6740	6957	7505	7073
283	99999999	99999999	99999999	99999999	99999999	99999999	99999999	99999999	99999999	99999999	99999999	99999999	99999999	99999999	99999999	99999999	99999999	99999999	99999999	99999999	99999999	99999999	99999999	6273	99999999	99999999	6613	7746	992	99999999	5709	7506	6693	6267	7104	6182	6858	7852	6774	7233	9304	7930	6963	6642	8122	6338	8488	7082	8261
284	99999999	99999999	99999999	99999999	99999999	99999999	99999999	99999999	99999999	99999999	99999999	99999999	99999999	99999999	99999999	99999999	99999999	99999999	99999999	99999999	99999999	99999999	99999999	4646	5843	99999999	5780	6098	8201	6749	6676	6415	4768	6550	5847	6187	6601	2724	6431	6854	6314	6212	7296	6354	7441	7048	8056	7192	6023
285	99999999	99999999	99999999	99999999	99999999	99999999	99999999	99999999	99999999	99999999	99999999	99999999	99999999	99999999	99999999	99999999	99999999	99999999	99999999	99999999	99999999	99999999	99999999	99999999	99999999	7255	6541	6775	6342	6067	5138	6967	6309	6039	6495	5843	6838	6108	6495	7009	6600	7368	7182	8047	7170	6987	6884	6588	6836
286	99999999	99999999	99999999	99999999	99999999	99999999	99999999	99999999	99999999	99999999	99999999	99999999	99999999	99999999	99999999	99999999	99999999	99999999	99999999	99999999	99999999	99999999	99999999	99999999	99999999	7477	4471	99999999	6376	5931	8239	6618	5682	6961	6684	6949	5906	6433	6100	7387	7246	7559	7850	7809	6982	7444	7682	6239	6751
287	99999999	99999999	99999999	99999999	99999999	99999999	99999999	99999999	99999999	99999999	99999999	99999999	99999999	99999999	99999999	99999999	99999999	99999999	3795	99999999	99999999	99999999	99999999	99999999	4454	7707	99999999	4452	5727	7706	4065	5710	6217	5887	6048	6217	3496	6896	7464	7420	7450	7401	6443	7117	6861	6517	7254	6822	8257
288	99999999	99999999	99999999	99999999	99999999	99999999	99999999	99999999	99999999	99999999	99999999	99999999	99999999	99999999	99999999	99999999	99999999	99999999	99999999	99999999	99999999	3982	99999999	99999999	99999999	6964	99999999	6440	7178	6214	5375	7238	3430	7944	6450	5538	6423	6488	7833	6984	7001	6208	6800	6612	6653	8376	6790	6503	6940
289	99999999	99999999	99999999	99999999	99999999	99999999	99999999	99999999	99999999	99999999	99999999	99999999	99999999	99999999	99999999	99999999	99999999	99999999	99999999	99999999	99999999	99999999	99999999	99999999	7799	7036	9139	99999999	7756	5539	4577	6593	5185	6757	6957	6949	6482	6295	6151	5768	6654	5956	7287	7021	6194	7594	7065	7353	7805
290	99999999	99999999	99999999	99999999	99999999	99999999	99999999	99999999	99999999	99999999	99999999	99999999	99999999	99999999	99999999	99999999	99999999	99999999	99999999	99999999	99999999	99999999	99999999	99999999	6559	8551	6417	7684	7883	5804	6336	6143	3889	5107	6937	5752	7205	6897	6729	6343	6982	6747	9087	7105	7615	7120	6978	7448	7475
291	99999999	99999999	99999999	99999999	99999999	99999999	99999999	99999999	99999999	99999999	99999999	99999999	99999999	99999999	99999999	99999999	99999999	99999999	1789	99999999	99999999	99999999	99999999	99999999	3591	8955	4580	8757	99999999	9171	99999999	6470	5135	5533	6289	7167	6391	6161	6462	6912	7652	6481	6837	6975	6753	6625	7393	7735	7573
292	99999999	99999999	99999999	99999999	99999999	99999999	99999999	99999999	99999999	99999999	99999999	99999999	99999999	99999999	99999999	99999999	99999999	99999999	99999999	99999999	99999999	99999999	99999999	99999999	99999999	5956	99999999	5623	7570	99999999	6556	8574	7353	5993	5599	5948	7084	6171	7049	6427	7099	6657	6296	6490	7140	6318	6645	7308	7402
293	99999999	99999999	99999999	99999999	99999999	99999999	99999999	99999999	99999999	99999999	99999999	99999999	99999999	99999999	99999999	99999999	99999999	99999999	99999999	99999999	99999999	99999999	99999999	99999999	99999999	99999999	3416	6737	7297	7777	6325	9241	6628	5945	6948	6239	6642	7298	5639	6436	7190	3984	7289	6789	8207	7698	7430	7296	7527
294	99999999	99999999	99999999	99999999	99999999	99999999	99999999	99999999	99999999	99999999	99999999	99999999	99999999	99999999	99999999	99999999	99999999	99999999	99999999	99999999	99999999	4260	99999999	8098	7935	99999999	5154	5171	6510	99999999	6481	99999999	6662	6422	7052	6858	2850	6833	6634	5467	7028	6827	7004	7217	6989	8378	8349	7251	6747
295	99999999	99999999	99999999	99999999	99999999	99999999	99999999	99999999	99999999	99999999	99999999	99999999	99999999	99999999	99999999	99999999	99999999	99999999	99999999	99999999	99999999	99999999	99999999	99999999	99999999	7697	99999999	8050	7537	5589	5511	6460	6216	5634	6576	6679	4339	6931	6988	6706	6752	6545	6890	6846	7468	7614	9260	7159	8340
296	99999999	99999999	99999999	99999999	99999999	99999999	99999999	99999999	99999999	99999999	99999999	99999999	99999999	99999999	99999999	99999999	99999999	99999999	99999999	99999999	99999999	6061	99999999	99999999	99999999	9404	7040	99999999	5012	7042	5835	6120	7242	5941	6201	6740	7199	6666	6825	8404	6629	6618	6423	7028	7088	7122	7782	6597	6592
297	99999999	99999999	99999999	99999999	99999999	99999999	99999999	99999999	99999999	99999999	99999999	99999999	99999999	99999999	99999999	99999999	99999999	99999999	99999999	99999999	99999999	99999999	4187	99999999	99999999	7400	99999999	5671	99999999	8519	5846	5425	99999999	6633	7362	6754	4865	6872	5542	6072	6842	7251	7698	6471	7812	7257	7096	7030	7374
298	99999999	99999999	99999999	99999999	99999999	99999999	99999999	99999999	99999999	99999999	99999999	99999999	99999999	99999999	99999999	99999999	99999999	99999999	99999999	99999999	99999999	99999999	99999999	6545	99999999	99999999	8150	6774	6126	7855	5643	5512	6756	7402	6727	6159	7183	6498	7264	6282	7652	6736	6259	7312	8406	6646	7037	7638	6706
299	99999999	99999999	99999999	99999999	99999999	99999999	99999999	99999999	99999999	99999999	99999999	99999999	99999999	99999999	99999999	99999999	99999999	99999999	2759	99999999	99999999	99999999	99999999	99999999	8271	99999999	5748	99999999	7536	8597	6930	1349	5397	6363	6240	6324	2774	6630	5530	6978	6334	7152	6171	6935	6770	6945	7136	8516	7282
300	99999999	99999999	99999999	99999999	99999999	99999999	99999999	99999999	99999999	99999999	99999999	99999999	99999999	99999999	99999999	99999999	99999999	99999999	2590	99999999	99999999	99999999	99999999	99999999	99999999	7845	5335	5926	99999999	6878	6648	6732	2914	6386	6844	6459	7621	1940	6475	5993	7417	6466	6900	7671	6741	8239	6630	7117	6705
301	99999999	99999999	99999999	99999999	99999999	99999999	99999999	99999999	99999999	99999999	99999999	99999999	99999999	99999999	99999999	99999999	99999999	99999999	99999999	99999999	99999999	99999999	99999999	6373	7786	5360	4853	5857	5776	6043	6767	6703	2909	7775	7194	6634	6182	6561	5816	6940	6417	6926	7055	6704	7420	6283	7287	7806	6945
302	99999999	99999999	99999999	99999999	99999999	99999999	99999999	99999999	99999999	99999999	99999999	99999999	99999999	99999999	99999999	99999999	99999999	99999999	99999999	99999999	99999999	99999999	99999999	99999999	6004	99999999	99999999	99999999	5753	5786	5861	4976	6808	4719	6275	6922	5553	6217	6211	7383	7025	6943	7398	5917	5879	6894	6968	6911	6916
303	99999999	99999999	99999999	99999999	99999999	99999999	99999999	99999999	99999999	99999999	99999999	99999999	99999999	99999999	99999999	99999999	99999999	99999999	99999999	99999999	99999999	99999999	99999999	5984	99999999	8836	99999999	5579	7616	99999999	6918	6190	5884	6748	5845	6206	5611	6961	7496	7820	7573	6609	6763	6586	6388	6651	7428	6730	7972
304	99999999	99999999	99999999	99999999	99999999	99999999	99999999	99999999	99999999	99999999	99999999	99999999	99999999	99999999	99999999	99999999	99999999	99999999	99999999	99999999	99999999	99999999	6719	3865	5920	7644	5934	3675	6721	6277	6395	5718	5340	5763	7137	6414	6934	6650	6042	7831	6566	6577	7688	8980	6711	6809	7098	6974	6998
305	99999999	99999999	99999999	99999999	99999999	99999999	99999999	99999999	99999999	99999999	99999999	99999999	99999999	99999999	99999999	99999999	99999999	99999999	99999999	99999999	99999999	99999999	99999999	99999999	7030	6507	5036	99999999	6535	4919	6434	5785	6838	6315	6677	6540	5380	5296	5566	7065	6121	7711	7018	7730	6607	6869	7415	7972	7141
306	99999999	99999999	99999999	99999999	99999999	99999999	99999999	99999999	99999999	99999999	99999999	99999999	99999999	99999999	99999999	99999999	99999999	99999999	99999999	99999999	99999999	99999999	99999999	99999999	8531	6929	4626	99999999	5026	7013	7607	7282	6697	3156	6082	6547	6897	6378	6512	7469	7516	7085	6926	6316	7151	8117	7298	8733	7825
307	99999999	99999999	99999999	99999999	99999999	99999999	99999999	99999999	99999999	99999999	99999999	99999999	99999999	99999999	99999999	99999999	99999999	99999999	99999999	99999999	99999999	3612	99999999	99999999	6034	7134	6314	99999999	3383	6465	6904	5896	7749	5632	7452	6159	6262	6828	6978	7092	6453	7138	6433	6533	6638	7318	7012	6966	7051
308	99999999	99999999	99999999	99999999	99999999	99999999	99999999	99999999	99999999	99999999	99999999	99999999	99999999	99999999	99999999	99999999	99999999	99999999	99999999	99999999	99999999	99999999	99999999	99999999	7059	7733	8613	7959	3375	4437	7703	5120	6428	7016	6790	6518	99999999	7882	6326	7559	5947	6639	7241	8000	7277	7076	7186	7837	8034
309	99999999	99999999	99999999	99999999	99999999	99999999	99999999	99999999	99999999	99999999	99999999	99999999	99999999	99999999	99999999	99999999	99999999	99999999	99999999	99999999	99999999	99999999	5931	99999999	99999999	7517	99999999	4041	99999999	6143	6429	5723	6018	7179	6705	7532	6379	6485	6832	7732	7186	6351	7713	7045	6399	6856	6727	6737	7507
310	99999999	99999999	99999999	99999999	234	99999999	99999999	99999999	99999999	99999999	99999999	99999999	660	99999999	99999999	99999999	99999999	99999999	99999999	99999999	99999999	99999999	3980	99999999	1337	4906	99999999	5904	8185	6165	6600	6127	5605	6484	5914	5767	6892	6721	6859	5100	6410	6645	7070	6298	6957	7707	6909	7141	7310
311	99999999	99999999	99999999	99999999	99999999	99999999	99999999	99999999	99999999	99999999	99999999	99999999	99999999	99999999	99999999	99999999	99999999	99999999	99999999	99999999	99999999	6037	99999999	99999999	5503	4629	5999	6291	8365	99999999	4900	6453	2497	6443	4104	5469	6407	7083	6989	6260	6549	7042	6357	7251	6494	6894	8397	7383	6822
312	99999999	99999999	99999999	99999999	99999999	99999999	99999999	99999999	99999999	99999999	99999999	99999999	99999999	99999999	99999999	99999999	99999999	99999999	99999999	99999999	99999999	5371	99999999	6261	99999999	4498	6596	5115	4389	5662	5904	7584	99999999	6104	6195	5829	3397	6142	6307	6866	6538	7610	6600	6241	6685	6990	6901	6865	7324
313	99999999	99999999	99999999	99999999	99999999	99999999	99999999	99999999	99999999	99999999	99999999	99999999	99999999	99999999	99999999	99999999	1506	99999999	99999999	99999999	99999999	99999999	99999999	99999999	99999999	3000	99999999	2814	5496	5524	6375	99999999	99999999	5476	7270	7858	7092	5937	6539	6742	7367	7756	7531	6801	9377	8072	8095	7469	6834
314	99999999	99999999	99999999	99999999	99999999	99999999	99999999	99999999	99999999	99999999	99999999	99999999	99999999	99999999	99999999	99999999	99999999	99999999	99999999	99999999	99999999	99999999	99999999	99999999	99999999	99999999	939	6410	6533	5912	99999999	5670	5716	5812	2173	7650	6879	6659	6639	5804	6536	7426	7079	7168	7433	7653	6803	7432	6852
315	99999999	99999999	99999999	99999999	99999999	99999999	99999999	99999999	99999999	99999999	99999999	99999999	99999999	99999999	99999999	99999999	99999999	99999999	99999999	99999999	99999999	99999999	99999999	7161	7372	99999999	6885	6707	5992	7080	6241	6423	5589	8093	2577	6698	4558	6267	7350	6152	7816	7553	5372	6278	6587	8809	6927	6976	7233
316	99999999	99999999	99999999	99999999	99999999	99999999	99999999	99999999	99999999	99999999	99999999	99999999	99999999	99999999	99999999	99999999	99999999	462	99999999	99999999	99999999	6479	8655	99999999	9034	6142	6919	4741	7278	5724	7736	5743	5819	6009	5169	6729	7823	6053	6726	7936	5770	7209	7086	6761	7051	6895	9112	7915	7153
317	99999999	99999999	99999999	99999999	99999999	99999999	99999999	99999999	99999999	99999999	99999999	99999999	99999999	99999999	99999999	99999999	99999999	99999999	99999999	99999999	7177	99999999	99999999	99999999	99999999	5953	99999999	796	4238	6018	6130	5017	6505	7272	3409	6231	6816	5292	5773	6427	6444	6681	6626	8078	6558	7190	6993	6774	7873
318	99999999	99999999	99999999	99999999	99999999	99999999	99999999	99999999	99999999	99999999	99999999	99999999	99999999	99999999	99999999	99999999	277	99999999	99999999	99999999	99999999	99999999	99999999	99999999	99999999	99999999	5899	4308	5309	4860	6828	3451	6122	7214	6385	6177	6318	6946	6779	6280	7820	6514	6081	6960	7806	6759	7269	8135	7127
319	99999999	99999999	99999999	99999999	99999999	99999999	99999999	99999999	99999999	99999999	99999999	99999999	99999999	99999999	99999999	99999999	99999999	99999999	99999999	99999999	99999999	99999999	99999999	99999999	7634	5301	99999999	7035	8168	5166	6838	5571	6570	7148	7561	5926	7235	6826	6304	7387	6390	7247	6318	6098	7833	7609	7316	7392	7872
320	99999999	99999999	99999999	99999999	99999999	99999999	99999999	99999999	99999999	99999999	99999999	99999999	99999999	99999999	99999999	99999999	99999999	99999999	99999999	99999999	99999999	99999999	99999999	99999999	99999999	99999999	99999999	99999999	3574	7305	2220	6002	5968	7051	6565	6357	5006	5737	3652	7772	7317	6271	6154	6016	6926	6718	7714	8337	7457
321	99999999	99999999	99999999	99999999	99999999	99999999	99999999	99999999	99999999	99999999	99999999	99999999	99999999	99999999	99999999	99999999	99999999	99999999	99999999	99999999	99999999	99999999	99999999	5933	6701	4865	6018	99999999	7292	99999999	6522	6926	5257	5758	6511	4775	7081	5599	6433	5807	6301	8059	6313	6086	7344	6728	7448	7873	7020
322	99999999	99999999	99999999	99999999	99999999	99999999	99999999	99999999	99999999	99999999	99999999	99999999	99999999	99999999	99999999	99999999	99999999	99999999	99999999	99999999	99999999	6634	99999999	99999999	99999999	99999999	7167	8481	6343	5723	6066	7838	7201	5797	6151	5560	5085	5958	5241	4657	6829	6097	6789	8226	7915	7126	8383	7544	7107
323	99999999	99999999	99999999	99999999	99999999	99999999	99999999	99999999	99999999	99999999	99999999	99999999	99999999	99999999	99999999	99999999	99999999	99999999	99999999	99999999	99999999	99999999	99999999	99999999	99999999	99999999	5477	6514	5606	7083	7228	6624	5025	6511	7121	6586	7378	6545	6282	6870	6549	6385	8244	6695	6803	6904	7370	7630	6643
324	99999999	99999999	99999999	99999999	99999999	99999999	99999999	99999999	99999999	99999999	99999999	99999999	99999999	99999999	99999999	99999999	99999999	99999999	99999999	99999999	99999999	99999999	99999999	99999999	7886	4547	99999999	99999999	99999999	7182	4743	6584	7873	6463	5733	6757	6589	7224	6183	6337	5665	6237	6496	5672	7468	7364	6794	8163	6795
325	99999999	99999999	99999999	99999999	99999999	99999999	99999999	99999999	99999999	99999999	99999999	99999999	99999999	99999999	99999999	99999999	99999999	99999999	99999999	99999999	99999999	99999999	5374	6325	99999999	99999999	4781	5083	8787	6775	5894	1424	6090	6320	6647	5106	7284	5622	6864	6317	7457	6977	6908	8766	7470	6898	7522	6457	7132
326	99999999	99999999	99999999	99999999	99999999	99999999	99999999	99999999	99999999	99999999	99999999	99999999	99999999	99999999	99999999	99999999	99999999	99999999	99999999	99999999	99999999	99999999	99999999	99999999	99999999	7829	3390	6416	5560	99999999	7050	3785	4324	7156	6129	5892	6307	6817	6079	6453	6729	6501	7235	7027	7420	7330	8043	7109	7311
327	99999999	99999999	99999999	99999999	99999999	99999999	99999999	99999999	99999999	99999999	99999999	99999999	99999999	99999999	99999999	99999999	99999999	1104	99999999	3965	99999999	99999999	4870	99999999	2729	99999999	5906	6099	4439	5714	6000	5159	5756	6851	5699	5106	6860	6567	8158	6935	6538	7167	6583	7991	6958	5739	6553	6275	7521
328	99999999	99999999	99999999	99999999	99999999	99999999	99999999	99999999	99999999	99999999	99999999	99999999	99999999	99999999	99999999	99999999	99999999	99999999	99999999	99999999	99999999	99999999	99999999	99999999	99999999	6946	5499	6954	5739	5318	3858	6181	4321	6744	6367	5517	6833	6231	7700	6423	6680	7723	6148	6458	7125	7066	7322	6448	7235
329	99999999	99999999	99999999	99999999	99999999	99999999	99999999	99999999	99999999	99999999	99999999	99999999	99999999	99999999	99999999	99999999	99999999	99999999	99999999	99999999	99999999	99999999	4055	2684	99999999	5726	99999999	6915	4366	99999999	7489	6851	6436	5218	6531	6632	7432	6649	6596	6366	5567	7765	6787	6181	7414	6783	6220	7771	8548
330	99999999	99999999	99999999	99999999	99999999	99999999	99999999	99999999	99999999	99999999	99999999	99999999	99999999	99999999	99999999	99999999	99999999	99999999	99999999	99999999	99999999	99999999	99999999	8079	99999999	99999999	99999999	4001	6877	6018	7619	4432	6459	6738	4524	5113	6716	6584	7040	6074	6500	6553	6835	6928	6653	6594	7730	7312	7131
331	99999999	99999999	99999999	99999999	99999999	99999999	99999999	99999999	99999999	99999999	99999999	99999999	99999999	99999999	99999999	99999999	99999999	99999999	99999999	99999999	99999999	99999999	99999999	99999999	1985	99999999	6781	6760	4934	2748	1861	5557	8067	5734	5125	6686	6605	6721	6202	5510	7240	6726	6459	7688	7407	6661	7359	7904	6570
332	99999999	99999999	99999999	99999999	99999999	99999999	99999999	99999999	99999999	99999999	99999999	99999999	99999999	99999999	99999999	99999999	99999999	99999999	99999999	99999999	99999999	99999999	99999999	99999999	99999999	99999999	3473	99999999	7546	6483	99999999	4052	6569	6690	7206	6396	6979	6609	7495	6667	6923	7459	7445	6502	6728	7410	7127	7035	7100
333	99999999	99999999	99999999	99999999	99999999	99999999	99999999	99999999	99999999	99999999	99999999	99999999	99999999	99999999	99999999	99999999	99999999	99999999	99999999	99999999	99999999	99999999	99999999	99999999	99999999	99999999	7427	7228	6499	7838	8332	7062	6534	5477	7106	6104	7168	5795	5992	6723	6566	6172	6451	9030	6843	7115	7182	6717	7241
334	99999999	99999999	99999999	99999999	99999999	99999999	99999999	99999999	99999999	99999999	99999999	99999999	99999999	99999999	99999999	99999999	99999999	99999999	99999999	99999999	99999999	99999999	99999999	99999999	3286	5402	5206	3369	6818	6712	5636	6236	7441	5681	6559	6313	6749	7616	6638	6999	6996	7212	6215	7563	6801	6815	7681	7371	6773
335	99999999	99999999	99999999	99999999	99999999	99999999	99999999	99999999	99999999	99999999	99999999	99999999	99999999	99999999	99999999	99999999	99999999	99999999	99999999	99999999	6916	99999999	99999999	99999999	99999999	4129	6817	1579	99999999	7795	5846	5533	6194	6452	7543	8408	6490	6346	6466	5988	6772	7686	6543	7688	7226	7364	6431	7954	7454
336	99999999	99999999	99999999	99999999	99999999	99999999	99999999	99999999	99999999	99999999	99999999	99999999	99999999	99999999	99999999	99999999	99999999	99999999	99999999	99999999	99999999	99999999	99999999	99999999	99999999	6745	99999999	3954	5092	6986	1758	5459	6349	5600	6584	6862	7076	7115	7722	7064	6214	6856	6502	6928	5760	7481	6818	6872	6885
337	99999999	99999999	99999999	99999999	99999999	99999999	99999999	99999999	99999999	99999999	99999999	99999999	99999999	99999999	99999999	663	99999999	99999999	99999999	99999999	99999999	99999999	99999999	99999999	99999999	9054	99999999	5251	8291	6702	5845	6638	6275	5148	4628	5615	7149	6331	6867	6685	6106	5634	7565	6236	6164	7087	6772	7150	7503
338	99999999	99999999	99999999	99999999	99999999	99999999	99999999	99999999	99999999	99999999	99999999	99999999	99999999	99999999	99999999	99999999	99999999	1985	99999999	99999999	99999999	99999999	7184	99999999	99999999	6962	99999999	99999999	6110	99999999	8165	3426	5841	6667	6411	7800	6794	6959	6135	6440	6323	6708	6489	7936	8017	6896	7215	7132	8654
339	99999999	99999999	99999999	99999999	99999999	99999999	99999999	99999999	99999999	99999999	99999999	99999999	99999999	99999999	99999999	99999999	99999999	99999999	99999999	99999999	99999999	99999999	99999999	99999999	99999999	99999999	99999999	3924	7649	5384	99999999	7535	6489	6426	6210	6303	5138	5995	8325	6983	9038	7010	6679	6609	6582	6549	6678	6592	7019
340	99999999	99999999	99999999	99999999	99999999	99999999	99999999	99999999	99999999	99999999	99999999	99999999	99999999	99999999	99999999	99999999	99999999	99999999	3146	99999999	99999999	99999999	99999999	99999999	5063	2315	5778	5822	6530	6991	7803	99999999	6583	7104	6436	5665	6865	7482	7366	3736	5074	7374	6275	6652	6856	6601	6741	7522	6831
341	99999999	99999999	99999999	99999999	99999999	99999999	99999999	99999999	99999999	99999999	99999999	99999999	99999999	99999999	99999999	99999999	99999999	99999999	99999999	2885	99999999	99999999	99999999	99999999	99999999	99999999	6302	7269	6851	6602	6607	5811	7465	6371	6520	6255	6198	6469	5737	5394	6653	6216	7268	7228	5847	7098	7080	7339	6813
342	99999999	99999999	99999999	99999999	99999999	99999999	99999999	99999999	99999999	99999999	99999999	99999999	99999999	99999999	99999999	99999999	99999999	99999999	99999999	99999999	99999999	3837	99999999	99999999	99999999	99999999	99999999	6613	7240	5623	6699	5932	4645	6428	6253	6933	7801	8081	6634	6455	6519	7054	7077	6564	8251	7037	7124	7078	7379
343	99999999	99999999	99999999	99999999	99999999	99999999	99999999	99999999	99999999	99999999	99999999	99999999	99999999	99999999	99999999	99999999	99999999	99999999	99999999	99999999	99999999	99999999	99999999	99999999	99999999	6783	5342	3335	99999999	5992	6736	5219	5149	5631	6018	6467	4621	7344	6867	6621	7661	6284	6554	6908	7267	6932	7003	7146	7280
344	99999999	99999999	99999999	99999999	99999999	99999999	99999999	99999999	99999999	99999999	99999999	99999999	99999999	99999999	99999999	99999999	99999999	99999999	99999999	99999999	99999999	99999999	99999999	4644	99999999	99999999	99999999	3520	7130	8546	5929	6071	6336	6377	6360	6287	6978	5453	7980	6270	5943	6704	7404	6723	6731	7249	7344	7445	6802
345	99999999	99999999	99999999	99999999	99999999	99999999	99999999	99999999	99999999	99999999	99999999	99999999	99999999	99999999	99999999	99999999	99999999	99999999	99999999	99999999	99999999	99999999	99999999	99999999	5873	99999999	7571	9666	6276	6696	5299	7007	6206	4850	7039	6560	6720	7255	6463	5853	6961	8711	7007	6753	7805	8978	8538	7323	7866
346	99999999	99999999	99999999	99999999	99999999	99999999	99999999	99999999	99999999	99999999	99999999	99999999	99999999	99999999	99999999	99999999	99999999	99999999	99999999	99999999	99999999	99999999	99999999	99999999	99999999	6052	5630	99999999	1495	7712	7096	6060	6871	99999999	6003	5424	6075	6127	6005	6842	7320	6755	5954	6464	7598	6749	7963	6798	6935
347	99999999	99999999	99999999	99999999	99999999	99999999	99999999	99999999	99999999	462	99999999	99999999	99999999	99999999	99999999	99999999	99999999	99999999	99999999	99999999	99999999	99999999	99999999	6520	99999999	8926	99999999	9113	5815	6596	6812	5922	6419	5496	6347	5875	6437	5847	6343	7067	7844	6484	6406	6811	6761	7240	7031	7880	9187
348	99999999	99999999	99999999	99999999	99999999	99999999	99999999	99999999	99999999	99999999	99999999	99999999	99999999	99999999	99999999	99999999	99999999	4325	99999999	99999999	99999999	4300	99999999	99999999	99999999	99999999	99999999	3148	5009	6346	3706	6929	6685	6973	5870	6225	6227	6605	6636	6288	7259	6661	6354	6318	6489	7859	8005	6913	7631
349	99999999	99999999	99999999	99999999	99999999	99999999	99999999	99999999	99999999	99999999	99999999	99999999	99999999	99999999	99999999	99999999	99999999	99999999	99999999	99999999	99999999	99999999	7147	99999999	99999999	99999999	99999999	5664	6592	5714	5986	5999	7308	7132	2851	4608	7054	4627	5808	5782	7090	6791	7784	6391	7859	9201	7437	6391	7283
350	99999999	99999999	99999999	99999999	99999999	99999999	99999999	99999999	99999999	99999999	99999999	99999999	99999999	99999999	99999999	99999999	99999999	99999999	99999999	99999999	99999999	99999999	99999999	2188	99999999	3253	6069	99999999	5245	6171	7481	6322	8024	6273	6810	5225	6828	6077	6308	6431	7297	6869	6467	8044	6312	6497	6508	7486	7175
351	99999999	99999999	99999999	99999999	99999999	99999999	99999999	99999999	99999999	99999999	99999999	99999999	99999999	99999999	99999999	99999999	99999999	99999999	99999999	99999999	99999999	99999999	99999999	99999999	99999999	5367	99999999	7014	7910	5108	3245	6091	6454	6921	6190	6164	7118	7040	7364	6316	6560	6354	6988	6676	6268	7409	6666	7756	6947
352	99999999	99999999	99999999	99999999	99999999	99999999	99999999	99999999	99999999	99999999	99999999	99999999	99999999	99999999	99999999	99999999	99999999	99999999	99999999	99999999	99999999	3868	99999999	7025	99999999	8653	2737	5247	7801	6418	7274	6741	5721	4538	6421	7061	6213	6745	5820	7438	6308	6106	6588	7399	7435	6578	7316	7649	7239
353	99999999	99999999	99999999	99999999	99999999	99999999	99999999	99999999	99999999	99999999	99999999	99999999	99999999	99999999	99999999	99999999	99999999	99999999	99999999	99999999	99999999	99999999	5937	99999999	7465	5433	99999999	5899	6936	5986	6844	7462	99999999	5647	6340	5888	6463	7017	7463	6630	6989	6496	7252	7261	7675	6883	7574	7008	7427
354	99999999	99999999	99999999	99999999	99999999	99999999	99999999	99999999	99999999	99999999	99999999	99999999	99999999	99999999	99999999	99999999	99999999	99999999	99999999	99999999	826	99999999	99999999	99999999	99999999	6640	3444	99999999	7378	6445	7469	8535	7017	6248	6057	99999999	6015	6275	5730	5902	5908	6350	6553	7358	7847	6669	6453	7486	6791
355	99999999	99999999	99999999	99999999	99999999	99999999	99999999	99999999	99999999	99999999	99999999	99999999	99999999	99999999	99999999	99999999	99999999	99999999	99999999	99999999	99999999	99999999	99999999	99999999	3788	99999999	3702	6080	99999999	5936	6351	5222	4818	6765	6102	5831	7356	6904	6734	6391	6706	7311	5976	6673	6770	6569	7595	6844	7570
356	99999999	99999999	99999999	99999999	99999999	99999999	99999999	99999999	99999999	99999999	99999999	99999999	99999999	99999999	99999999	99999999	99999999	687	99999999	99999999	99999999	99999999	99999999	7106	99999999	99999999	6140	99999999	6080	6641	5367	6687	7078	6067	6787	6129	5719	7271	7445	6306	6238	6926	6576	6540	6566	6697	7815	7169	6512
357	99999999	99999999	99999999	99999999	99999999	99999999	99999999	99999999	99999999	99999999	99999999	99999999	99999999	99999999	99999999	99999999	99999999	99999999	6974	99999999	99999999	99999999	99999999	99999999	99999999	99999999	7552	4942	6894	99999999	99999999	7143	6280	2894	6217	6763	7330	6866	6389	6318	6318	6983	6779	7792	6639	7122	7879	6630	7510
358	99999999	99999999	99999999	99999999	99999999	99999999	99999999	99999999	99999999	99999999	99999999	99999999	99999999	99999999	99999999	99999999	962	99999999	99999999	99999999	99999999	4333	99999999	5231	99999999	99999999	8574	5774	5661	5777	99999999	6706	7293	6047	6225	6787	5756	5711	5987	5302	6379	6747	7542	6891	7857	7095	8107	7337	8453
359	99999999	99999999	99999999	99999999	99999999	99999999	99999999	99999999	99999999	99999999	99999999	99999999	99999999	99999999	99999999	99999999	99999999	99999999	99999999	99999999	99999999	99999999	99999999	2643	5747	99999999	5611	3568	5364	8485	6017	6134	6463	6546	7763	3409	5605	6476	8201	6138	7202	6488	6906	6277	6515	7575	7070	7823	7629
360	99999999	99999999	99999999	99999999	99999999	99999999	99999999	99999999	99999999	99999999	99999999	99999999	99999999	99999999	99999999	99999999	99999999	99999999	99999999	99999999	99999999	99999999	99999999	99999999	7182	99999999	4694	99999999	6627	7088	6307	5354	6445	3571	6802	6487	6730	6342	8121	5814	6456	6978	7585	6391	6707	9489	6242	6785	7439
361	99999999	99999999	99999999	99999999	99999999	99999999	99999999	99999999	99999999	99999999	99999999	99999999	99999999	99999999	99999999	99999999	99999999	99999999	99999999	99999999	99999999	99999999	99999999	99999999	99999999	99999999	5876	6822	5175	5378	8904	6402	5178	6498	5773	5807	2915	7042	7245	7580	8685	5716	7429	6906	7631	8172	7342	6525	6726
362	99999999	99999999	99999999	99999999	99999999	99999999	99999999	99999999	99999999	99999999	99999999	99999999	99999999	99999999	99999999	99999999	99999999	99999999	99999999	99999999	3729	99999999	2925	99999999	99999999	99999999	99999999	8096	6241	6158	7516	6654	6362	7741	6567	6344	5516	7075	5816	6432	6110	7463	7092	8282	6942	6744	8270	8476	6607
363	99999999	99999999	99999999	99999999	99999999	99999999	99999999	99999999	99999999	99999999	99999999	99999999	99999999	99999999	99999999	99999999	99999999	99999999	99999999	99999999	99999999	99999999	99999999	4938	99999999	99999999	6566	6957	7483	5367	6124	6126	6970	5928	5818	6576	6766	4971	6068	6539	6984	7662	6355	6813	6647	7081	6280	5863	7993
364	99999999	99999999	99999999	99999999	99999999	99999999	99999999	395	99999999	99999999	99999999	99999999	99999999	99999999	99999999	99999999	99999999	99999999	99999999	99999999	99999999	99999999	99999999	99999999	5383	99999999	7325	3207	5306	4639	3284	5853	7133	6574	6320	5494	5009	6310	6746	6318	6733	7093	6898	8448	7461	6861	7732	7037	6845
365	99999999	99999999	99999999	99999999	99999999	99999999	99999999	99999999	99999999	99999999	99999999	99999999	99999999	99999999	99999999	99999999	99999999	99999999	99999999	3676	99999999	99999999	99999999	7669	1575	99999999	99999999	8060	5366	6396	5295	5429	8135	6361	5803	5796	7631	6233	7332	6747	6211	7098	6338	6169	5981	6739	6913	6964	6900
366	99999999	99999999	99999999	99999999	99999999	99999999	99999999	99999999	99999999	99999999	99999999	99999999	99999999	99999999	99999999	99999999	99999999	99999999	99999999	99999999	99999999	99999999	99999999	99999999	99999999	5125	7585	2654	7402	6489	2243	6082	5927	9188	5841	5844	6953	5482	6309	6567	7471	7124	6869	6881	7483	7078	6808	7549	7039
367	99999999	99999999	99999999	99999999	99999999	99999999	99999999	99999999	99999999	99999999	99999999	99999999	99999999	99999999	99999999	99999999	99999999	99999999	99999999	99999999	99999999	99999999	99999999	99999999	99999999	10160	880	3170	3440	7879	5985	4596	4261	5631	6552	6753	6253	6905	6589	6811	6316	5215	5972	6593	6608	7000	8836	6544	6854
368	99999999	99999999	99999999	99999999	99999999	99999999	99999999	99999999	99999999	99999999	99999999	99999999	99999999	99999999	99999999	99999999	99999999	99999999	99999999	99999999	99999999	99999999	99999999	99999999	99999999	99999999	1867	7265	7490	99999999	7296	6243	7600	6402	6226	6031	5778	7156	6275	6620	6145	6786	8601	7151	6023	7252	6177	7218	8550
369	99999999	99999999	99999999	99999999	99999999	99999999	99999999	99999999	99999999	99999999	99999999	99999999	99999999	99999999	99999999	99999999	99999999	99999999	99999999	99999999	99999999	99999999	99999999	99999999	99999999	3581	99999999	2934	6530	6696	5642	3731	5375	5641	5775	6859	5753	7254	6153	6535	6235	6519	6151	7030	6525	7760	6582	6524	6626
370	99999999	99999999	99999999	99999999	99999999	99999999	99999999	99999999	99999999	99999999	99999999	99999999	99999999	99999999	99999999	99999999	995	99999999	99999999	99999999	99999999	5020	6834	4254	99999999	6720	99999999	5204	5073	5923	5017	99999999	6198	6580	4856	6018	5660	7484	4937	6291	7267	7653	5306	6816	8283	7335	8402	6538	7251
371	99999999	99999999	99999999	99999999	99999999	99999999	99999999	99999999	99999999	99999999	99999999	99999999	99999999	99999999	99999999	99999999	99999999	99999999	99999999	99999999	1703	99999999	4525	99999999	1961	99999999	99999999	6514	99999999	6672	7523	7877	5913	6631	6431	2903	7031	6200	7041	6355	7374	7412	7177	6467	6714	8206	6410	6672	7467
372	99999999	99999999	99999999	99999999	99999999	99999999	99999999	99999999	99999999	99999999	99999999	99999999	99999999	99999999	99999999	99999999	99999999	99999999	99999999	99999999	99999999	99999999	99999999	99999999	6555	99999999	7769	2886	6612	7659	7075	6442	5741	6832	7138	5370	6073	6967	6864	6088	6847	6305	7164	6758	7131	8119	7801	6927	7926
373	99999999	99999999	99999999	99999999	99999999	99999999	99999999	99999999	99999999	99999999	99999999	99999999	99999999	99999999	99999999	99999999	99999999	99999999	99999999	99999999	99999999	99999999	99999999	99999999	99999999	99999999	5577	4613	10073	99999999	5150	7312	5568	5580	6796	7035	6761	7685	7381	5994	6514	6904	6408	7012	6511	7283	7044	7416	7024
374	99999999	99999999	99999999	99999999	99999999	99999999	99999999	99999999	99999999	99999999	99999999	99999999	99999999	99999999	99999999	99999999	99999999	99999999	99999999	99999999	99999999	99999999	1305	99999999	99999999	99999999	12089	6388	6456	6543	99999999	7129	7915	5677	6146	5444	6965	5779	6200	6099	5861	5969	7561	7419	6572	7226	6849	7544	8457
375	99999999	99999999	99999999	99999999	99999999	99999999	99999999	99999999	99999999	99999999	99999999	99999999	99999999	99999999	99999999	99999999	99999999	99999999	99999999	99999999	5562	99999999	99999999	4989	99999999	99999999	99999999	8526	7266	5562	6159	3237	6585	7945	6575	6706	6160	7035	6583	6149	7145	6458	6720	6957	7681	6584	8001	7694	8395
376	99999999	99999999	99999999	99999999	99999999	99999999	99999999	99999999	99999999	99999999	99999999	99999999	99999999	99999999	99999999	99999999	954	99999999	99999999	99999999	99999999	99999999	99999999	99999999	99999999	5742	6800	99999999	5845	7326	3353	5833	3441	6543	5044	5655	6746	6221	6955	7193	6353	6880	8329	6635	6733	7002	7387	6862	6506
377	99999999	99999999	99999999	99999999	99999999	99999999	99999999	99999999	99999999	99999999	99999999	99999999	99999999	99999999	99999999	99999999	99999999	99999999	99999999	99999999	99999999	99999999	99999999	99999999	11386	5891	4263	99999999	4156	99999999	5037	7196	7316	4728	6955	6769	6552	6431	6083	6133	8565	6313	6919	6640	6931	7229	7876	7123	7116
378	99999999	99999999	99999999	99999999	99999999	99999999	99999999	99999999	99999999	99999999	99999999	99999999	99999999	99999999	99999999	99999999	99999999	99999999	99999999	99999999	1848	99999999	99999999	99999999	6185	99999999	7616	5652	6751	4760	6088	4634	7030	6121	5976	6119	6663	6391	6116	6135	6662	5546	5934	6592	6843	8230	7743	7498	7923
379	99999999	99999999	99999999	99999999	99999999	99999999	99999999	99999999	99999999	99999999	99999999	99999999	99999999	99999999	99999999	99999999	99999999	99999999	99999999	99999999	99999999	99999999	5398	99999999	8327	99999999	99999999	6594	8217	5900	99999999	5775	5977	6282	7754	6561	5434	6496	6164	7074	6618	6522	8316	7711	7533	7254	7314	7821	7864
380	99999999	99999999	99999999	99999999	99999999	99999999	99999999	99999999	99999999	99999999	99999999	99999999	99999999	99999999	99999999	99999999	99999999	99999999	99999999	99999999	99999999	99999999	99999999	99999999	6047	99999999	99999999	7660	4692	6544	6102	7359	5651	99999999	6226	6870	6256	6453	6371	6624	5814	6378	7478	7563	6547	7796	7941	6771	7199
381	99999999	99999999	99999999	99999999	99999999	99999999	99999999	99999999	99999999	99999999	99999999	99999999	99999999	99999999	99999999	5703	99999999	99999999	99999999	99999999	99999999	99999999	99999999	99999999	8245	7170	5372	3997	8115	7685	5942	5474	5281	6257	7355	6445	6027	7565	6338	7080	6646	6454	6705	6154	7429	6910	7557	7096	6892
382	99999999	99999999	99999999	99999999	99999999	99999999	99999999	99999999	99999999	99999999	99999999	99999999	99999999	99999999	99999999	99999999	99999999	99999999	99999999	99999999	99999999	99999999	99999999	99999999	99999999	99999999	6843	5282	6511	5207	5623	6364	4638	6459	5799	7099	7128	6025	6300	6802	5789	6217	7346	6680	6599	6756	7795	7274	7926
383	99999999	99999999	99999999	99999999	99999999	99999999	99999999	99999999	460	99999999	99999999	99999999	99999999	99999999	99999999	99999999	99999999	99999999	99999999	99999999	99999999	99999999	4288	99999999	99999999	5323	2648	7835	6435	6828	5275	5062	6049	5235	6599	5427	6189	7742	8679	7769	6580	6160	6470	7329	7291	6806	7481	7820	8554
384	99999999	99999999	99999999	99999999	99999999	99999999	99999999	99999999	99999999	99999999	99999999	99999999	99999999	99999999	99999999	99999999	99999999	99999999	99999999	99999999	99999999	99999999	99999999	99999999	99999999	7333	99999999	5442	4865	5807	6446	6796	6386	99999999	5502	5956	6510	3578	6963	6320	4125	7122	5993	6941	7903	7697	6646	8951	7109
385	99999999	99999999	99999999	99999999	99999999	99999999	99999999	99999999	99999999	99999999	99999999	99999999	99999999	99999999	99999999	99999999	99999999	99999999	99999999	99999999	99999999	99999999	99999999	99999999	99999999	7622	5833	99999999	7755	7336	5408	7572	6226	6591	7909	6076	7492	7042	6939	8198	8063	7002	8400	6932	5813	6830	7312	6497	7078
386	99999999	99999999	99999999	99999999	99999999	99999999	99999999	99999999	99999999	99999999	99999999	99999999	99999999	99999999	99999999	99999999	99999999	99999999	99999999	99999999	6053	99999999	4871	99999999	5991	99999999	6246	99999999	99999999	99999999	7287	5824	5811	5637	3994	6321	7180	6908	8013	6054	6180	6271	5770	7256	7332	6954	7025	6986	7364
387	99999999	99999999	99999999	99999999	99999999	99999999	99999999	99999999	99999999	99999999	99999999	99999999	99999999	99999999	99999999	99999999	99999999	99999999	755	99999999	99999999	99999999	99999999	99999999	99999999	99999999	5976	7031	4012	4376	6875	6246	6508	6570	5184	8499	5555	6958	3780	7542	6652	7268	7871	6806	6716	7106	6698	8753	7744
388	99999999	99999999	99999999	99999999	99999999	99999999	99999999	99999999	99999999	99999999	99999999	99999999	99999999	99999999	99999999	99999999	99999999	99999999	99999999	99999999	99999999	99999999	99999999	99999999	8936	99999999	7923	5523	99999999	7147	99999999	5957	4891	6966	99999999	7346	6460	7559	5443	5964	7121	6729	5553	6286	7106	6713	7610	7736	7622
389	99999999	99999999	99999999	99999999	99999999	99999999	99999999	99999999	99999999	99999999	99999999	99999999	99999999	99999999	99999999	99999999	99999999	99999999	99999999	99999999	99999999	99999999	99999999	99999999	99999999	5851	99999999	4951	3197	7916	6705	6949	6170	7581	5743	6284	6601	6141	7653	5927	5898	7459	6629	7012	6831	7629	7568	7031	6455
390	99999999	99999999	99999999	99999999	99999999	99999999	99999999	99999999	1211	99999999	99999999	99999999	99999999	99999999	99999999	99999999	99999999	99999999	99999999	3458	99999999	99999999	5390	99999999	99999999	6495	99999999	99999999	6292	3202	7121	6145	5792	6118	5925	6833	7145	5984	6815	7255	6247	6542	8403	6805	7110	7136	7306	7302	7368
391	99999999	99999999	99999999	99999999	99999999	99999999	99999999	99999999	99999999	99999999	99999999	99999999	99999999	99999999	99999999	99999999	99999999	99999999	99999999	99999999	2665	99999999	99999999	1681	99999999	99999999	99999999	6605	4617	99999999	5594	6917	7609	4488	6251	2879	5474	6764	6356	6659	6682	7991	6551	7198	8253	6134	8035	7115	7495
392	99999999	99999999	99999999	99999999	99999999	99999999	99999999	99999999	99999999	99999999	99999999	99999999	99999999	99999999	99999999	99999999	99999999	99999999	2011	99999999	3362	99999999	99999999	99999999	8404	99999999	8328	4745	4280	7358	5642	6465	7036	6318	6040	6261	6592	6716	6632	7395	6346	6433	6650	5996	7002	7210	6949	7208	7958
393	99999999	99999999	99999999	99999999	99999999	99999999	99999999	99999999	99999999	99999999	99999999	99999999	99999999	99999999	99999999	99999999	99999999	99999999	99999999	99999999	99999999	99999999	5058	99999999	99999999	99999999	99999999	3672	99999999	6117	99999999	6044	3279	6378	6284	7517	8013	6744	6563	5791	6105	6802	6315	7361	7549	7758	7218	8825	7236
394	99999999	99999999	99999999	99999999	99999999	99999999	99999999	99999999	99999999	99999999	99999999	99999999	99999999	99999999	99999999	99999999	99999999	99999999	99999999	99999999	99999999	99999999	99999999	99999999	99999999	4938	8993	99999999	4495	99999999	99999999	6723	6369	6569	6427	6499	5526	5952	6050	6668	6866	6313	7219	7502	7595	7660	7236	7296	6916
395	99999999	99999999	99999999	99999999	99999999	99999999	99999999	99999999	99999999	99999999	99999999	99999999	99999999	99999999	99999999	99999999	99999999	99999999	99999999	99999999	99999999	99999999	99999999	99999999	99999999	99999999	99999999	99999999	5448	4067	6151	6073	3748	5731	6101	5323	6840	5938	7428	5942	5675	6222	7520	7262	6789	7186	7655	8365	6676
396	99999999	99999999	99999999	99999999	99999999	99999999	99999999	99999999	99999999	99999999	99999999	99999999	99999999	99999999	99999999	99999999	99999999	99999999	99999999	99999999	99999999	99999999	99999999	99999999	99999999	99999999	7659	10077	2970	99999999	6517	7264	7228	6290	6656	5783	4075	6483	6055	7420	6463	6413	8122	7292	6680	6267	6762	7493	6958
397	99999999	99999999	99999999	99999999	99999999	99999999	99999999	99999999	99999999	99999999	99999999	99999999	99999999	99999999	99999999	99999999	99999999	99999999	99999999	99999999	4134	99999999	99999999	99999999	99999999	99999999	99999999	99999999	6064	7456	6060	6594	6274	3656	2686	7268	6775	6786	6843	6670	6413	6118	6709	6657	6490	6087	8573	6776	7625
398	99999999	99999999	99999999	99999999	99999999	99999999	99999999	99999999	99999999	99999999	99999999	99999999	99999999	99999999	99999999	99999999	99999999	99999999	99999999	99999999	99999999	99999999	99999999	99999999	2225	6150	99999999	5527	99999999	6021	5906	6585	8370	6940	5474	5988	6822	5666	7692	5463	7577	6785	7206	7097	6244	7863	7405	8280	6808
399	99999999	99999999	99999999	99999999	99999999	99999999	99999999	99999999	99999999	99999999	99999999	99999999	99999999	99999999	99999999	99999999	99999999	99999999	99999999	99999999	99999999	99999999	99999999	99999999	99999999	4941	6572	7379	5884	4860	6321	6867	5821	5854	6832	7444	6370	6184	7083	7151	6582	6174	7727	7505	6281	7269	7378	7702	7075
400	99999999	99999999	99999999	99999999	99999999	99999999	99999999	99999999	99999999	99999999	99999999	99999999	99999999	99999999	99999999	99999999	99999999	99999999	99999999	99999999	99999999	99999999	99999999	99999999	99999999	99999999	99999999	99999999	99999999	6028	6585	7259	99999999	7022	3194	5356	7672	6520	5954	5142	9269	7288	6195	8238	6361	6149	7028	6667	7831
401	99999999	99999999	99999999	99999999	99999999	99999999	99999999	99999999	99999999	99999999	99999999	99999999	99999999	99999999	99999999	99999999	99999999	99999999	99999999	99999999	99999999	99999999	99999999	99999999	6529	99999999	6064	5040	5215	6860	99999999	6232	6072	6374	5890	6697	5585	7016	6099	6166	6624	6633	6957	7056	6274	8017	8259	6536	9230
402	99999999	99999999	99999999	99999999	99999999	99999999	99999999	99999999	99999999	99999999	99999999	99999999	99999999	99999999	99999999	99999999	99999999	99999999	99999999	99999999	99999999	99999999	99999999	99999999	7223	99999999	4939	99999999	5721	5668	6395	6829	1760	5710	6629	7399	6707	5953	6841	5901	7088	6016	6838	6690	6796	8340	7310	7510	6707
403	99999999	99999999	99999999	99999999	99999999	99999999	99999999	99999999	99999999	99999999	99999999	99999999	99999999	99999999	99999999	99999999	99999999	99999999	99999999	99999999	3935	99999999	99999999	5292	99999999	99999999	5144	7651	7736	6593	6303	6430	5798	5143	6511	7061	6145	5472	7090	7130	6985	6831	8061	6695	6118	6913	7648	7402	6500
404	99999999	99999999	99999999	99999999	99999999	99999999	99999999	99999999	99999999	99999999	99999999	99999999	99999999	99999999	99999999	99999999	99999999	99999999	99999999	99999999	99999999	99999999	99999999	99999999	6580	99999999	99999999	2462	7131	7163	4871	4098	6120	7021	6124	5233	5609	6966	6986	6346	6037	6396	6717	6701	6467	7461	8022	7324	7384
405	99999999	99999999	99999999	99999999	99999999	99999999	99999999	99999999	99999999	99999999	99999999	676	99999999	99999999	99999999	99999999	99999999	99999999	99999999	99999999	99999999	99999999	99999999	4528	99999999	10670	99999999	99999999	6328	6309	4430	6417	7349	6927	6447	5752	6964	6464	7293	7624	6880	7022	7239	7939	7365	7215	6927	7351	7728
406	99999999	99999999	99999999	99999999	99999999	99999999	99999999	99999999	99999999	99999999	99999999	99999999	99999999	99999999	99999999	99999999	99999999	99999999	99999999	99999999	99999999	99999999	99999999	99999999	99999999	99999999	7928	6217	99999999	6054	7367	5931	6571	4946	6098	6451	7092	7024	7186	7602	5443	7154	8981	7852	7072	6632	7549	6617	7067
407	99999999	99999999	99999999	99999999	99999999	99999999	99999999	99999999	99999999	99999999	99999999	99999999	99999999	99999999	99999999	99999999	99999999	99999999	99999999	99999999	99999999	99999999	3525	1110	99999999	7409	99999999	99999999	99999999	5274	5963	7108	5733	5951	6335	5200	7167	6637	6664	1650	6895	6966	6858	7396	6610	8130	6490	7000	7516
408	99999999	99999999	99999999	99999999	99999999	99999999	99999999	99999999	99999999	99999999	99999999	99999999	99999999	99999999	99999999	99999999	99999999	99999999	99999999	99999999	99999999	99999999	8265	4923	99999999	99999999	99999999	6270	3900	6255	6200	7132	99999999	4048	6916	7446	6649	7102	6481	7206	7820	5905	7138	7101	6723	8728	7278	7701	7206
409	99999999	99999999	99999999	99999999	99999999	99999999	99999999	99999999	99999999	99999999	99999999	99999999	99999999	99999999	99999999	99999999	99999999	99999999	99999999	99999999	1067	99999999	99999999	99999999	5184	4332	99999999	4720	99999999	6255	8057	7855	6474	5662	4134	6394	6156	7773	7512	7784	5337	6440	6897	6768	6946	6783	6865	6438	6802
410	99999999	99999999	99999999	99999999	99999999	99999999	99999999	99999999	99999999	99999999	99999999	99999999	99999999	99999999	99999999	99999999	99999999	99999999	99999999	99999999	99999999	99999999	99999999	99999999	7369	99999999	6639	5259	6488	6270	4723	5805	5858	6443	6879	6510	5937	5745	6568	7200	6382	5958	8276	7295	6511	7072	8188	7950	7380
411	99999999	99999999	99999999	99999999	99999999	99999999	99999999	99999999	99999999	99999999	99999999	99999999	99999999	99999999	99999999	99999999	99999999	99999999	99999999	99999999	99999999	4865	99999999	8049	2092	6439	5888	99999999	6627	5784	99999999	1715	7799	4440	5480	7333	7006	7116	7832	6539	7316	8051	6731	6600	7076	7431	7705	6584	8443
412	99999999	99999999	99999999	99999999	99999999	99999999	99999999	99999999	99999999	99999999	99999999	99999999	99999999	99999999	99999999	99999999	99999999	99999999	99999999	99999999	99999999	99999999	99999999	99999999	99999999	2977	99999999	6259	3258	6374	6265	5453	6159	4884	6273	5173	6261	4872	6863	6107	7296	6487	6623	7423	6858	6177	7186	7741	6845
413	99999999	99999999	99999999	99999999	99999999	99999999	99999999	99999999	99999999	99999999	99999999	99999999	99999999	99999999	99999999	99999999	99999999	99999999	99999999	99999999	99999999	4836	99999999	1385	99999999	99999999	99999999	5572	99999999	5304	6777	5433	7496	6199	3427	6125	7246	6788	6567	7723	5582	5938	8173	6325	6976	6784	7435	6625	7065
414	99999999	99999999	99999999	99999999	99999999	99999999	99999999	99999999	99999999	99999999	99999999	99999999	99999999	99999999	2408	99999999	99999999	99999999	99999999	99999999	99999999	99999999	99999999	99999999	7844	99999999	6540	99999999	6658	6406	99999999	6382	5810	5931	6237	99999999	6948	6619	6113	6619	6167	8060	6900	6929	8372	7130	8185	7455	8041
415	99999999	99999999	99999999	99999999	99999999	99999999	99999999	99999999	99999999	99999999	99999999	99999999	99999999	99999999	99999999	99999999	99999999	99999999	355	99999999	99999999	99999999	99999999	99999999	99999999	6766	99999999	7170	5156	6673	99999999	6866	7774	6137	5170	6297	6932	6331	6020	6919	5894	7346	6255	7029	8119	6869	7220	7840	7054
416	99999999	99999999	99999999	99999999	99999999	99999999	99999999	99999999	99999999	99999999	99999999	99999999	99999999	99999999	99999999	99999999	99999999	99999999	99999999	99999999	99999999	4342	5238	99999999	99999999	6192	99999999	99999999	4424	6656	7781	6050	5671	5547	5630	7665	6497	6368	6273	7591	3768	6221	5812	6512	6927	6589	7613	7206	7481
417	99999999	99999999	99999999	99999999	99999999	99999999	99999999	99999999	99999999	99999999	99999999	99999999	99999999	99999999	99999999	99999999	99999999	99999999	99999999	99999999	3681	99999999	99999999	5462	99999999	6056	5443	3467	6748	4876	5768	6290	6651	6795	6095	6157	6608	4796	7345	7482	6441	3862	6204	8445	6619	6836	7460	6719	6066
418	99999999	99999999	99999999	99999999	99999999	99999999	99999999	99999999	99999999	99999999	99999999	99999999	99999999	99999999	99999999	99999999	99999999	99999999	99999999	99999999	99999999	99999999	7693	4232	99999999	4393	4578	4019	6951	99999999	5407	5431	6874	6066	5070	5096	7634	5940	6635	7791	7323	7169	7179	6033	7910	7266	6716	7008	7035
419	99999999	99999999	99999999	99999999	99999999	99999999	99999999	99999999	99999999	99999999	99999999	99999999	99999999	99999999	99999999	99999999	99999999	99999999	99999999	99999999	99999999	99999999	99999999	2458	99999999	6867	99999999	4421	6470	6296	99999999	4395	99999999	5456	6956	6412	6471	6851	7016	6698	6259	6858	6767	6052	7023	8163	6834	7826	7651
420	99999999	99999999	99999999	99999999	99999999	99999999	99999999	99999999	99999999	99999999	99999999	99999999	99999999	99999999	99999999	99999999	99999999	99999999	99999999	99999999	99999999	99999999	99999999	6796	9551	6698	99999999	7190	99999999	8069	3189	5836	6081	6908	6193	6998	5436	6927	6639	5969	6929	6526	6456	6523	7057	6799	7273	5689	6754
421	99999999	99999999	99999999	99999999	99999999	99999999	99999999	99999999	99999999	99999999	99999999	99999999	99999999	99999999	99999999	99999999	99999999	99999999	99999999	99999999	99999999	99999999	99999999	3986	99999999	99999999	99999999	5781	99999999	6083	6944	6010	7079	6305	6440	4786	6713	6643	6162	6545	6638	6958	7264	7405	6956	6454	7246	7017	8331
422	99999999	99999999	99999999	99999999	99999999	99999999	99999999	99999999	99999999	99999999	99999999	99999999	99999999	99999999	99999999	99999999	99999999	99999999	99999999	99999999	99999999	99999999	99999999	99999999	99999999	99999999	99999999	6378	6180	5279	7165	6522	4952	5800	6364	6972	7414	5700	6121	6127	7283	6185	7293	8579	6772	7458	6768	6259	6844
423	99999999	99999999	99999999	99999999	99999999	99999999	99999999	99999999	99999999	99999999	99999999	99999999	99999999	99999999	99999999	99999999	99999999	99999999	99999999	99999999	99999999	99999999	99999999	99999999	1739	3888	99999999	99999999	4176	6070	7038	6447	4663	4367	6530	6983	6461	6537	7541	7394	7174	6427	5389	6505	6690	6944	7883	8692	7464
424	99999999	99999999	99999999	99999999	99999999	99999999	99999999	99999999	99999999	99999999	99999999	99999999	99999999	99999999	99999999	99999999	99999999	99999999	99999999	99999999	99999999	99999999	99999999	99999999	5092	99999999	5417	5380	5990	99999999	5966	6692	6772	6674	6778	6628	6565	7342	5564	6413	5946	7119	7144	6486	7120	7215	7477	7779	7630
425	99999999	99999999	99999999	99999999	99999999	99999999	99999999	99999999	99999999	99999999	99999999	99999999	99999999	99999999	99999999	99999999	99999999	99999999	99999999	2364	99999999	99999999	99999999	99999999	99999999	7382	4531	6028	4955	99999999	4600	99999999	99999999	7180	4125	6536	5946	5489	6442	6548	6346	6774	7372	9203	6993	6642	7108	6789	7053
426	99999999	99999999	99999999	99999999	99999999	99999999	99999999	99999999	99999999	99999999	99999999	99999999	99999999	99999999	99999999	99999999	99999999	99999999	99999999	99999999	99999999	99999999	99999999	8148	99999999	99999999	5247	3633	6185	99999999	6277	5207	6228	7135	3891	6112	6739	5758	6234	7082	6589	7120	6931	8180	7194	5741	7151	7164	8060
427	99999999	99999999	99999999	99999999	99999999	99999999	99999999	99999999	99999999	99999999	99999999	99999999	99999999	99999999	99999999	99999999	99999999	99999999	99999999	99999999	99999999	99999999	99999999	99999999	99999999	99999999	99999999	6358	7793	99999999	99999999	6831	5526	6786	6935	7621	6207	6334	6857	7117	6955	6781	7584	6373	7432	6714	6529	8166	8239
428	99999999	99999999	99999999	99999999	99999999	99999999	99999999	99999999	99999999	99999999	99999999	99999999	99999999	757	99999999	99999999	99999999	99999999	99999999	99999999	99999999	99999999	5777	6698	99999999	5941	7765	8053	6284	6213	6661	99999999	6390	6112	5640	5308	6664	6264	6286	4454	7898	8318	6273	7036	7988	7343	6949	7115	7427
429	99999999	99999999	99999999	99999999	99999999	99999999	99999999	99999999	99999999	99999999	99999999	99999999	99999999	99999999	99999999	99999999	99999999	99999999	99999999	99999999	99999999	99999999	99999999	99999999	99999999	6091	4148	6901	6687	7851	5779	6069	3402	6667	7135	6963	6004	6448	6037	6370	6445	6087	7537	7197	6854	7273	7246	7612	7084
430	99999999	99999999	99999999	99999999	99999999	99999999	99999999	99999999	99999999	99999999	99999999	99999999	99999999	99999999	99999999	99999999	99999999	99999999	99999999	99999999	99999999	99999999	99999999	99999999	99999999	6213	99999999	99999999	99999999	6659	99999999	1006	6317	6535	5860	6771	5620	7666	7073	7499	7766	7585	6852	8170	7127	7465	7466	7292	7224
431	99999999	99999999	99999999	99999999	99999999	99999999	99999999	99999999	99999999	99999999	99999999	99999999	99999999	99999999	99999999	99999999	99999999	99999999	99999999	99999999	99999999	5226	99999999	2496	99999999	6489	6659	7072	6759	5783	99999999	7295	6341	7548	6236	6791	5799	6294	6340	6570	5247	7281	6218	6687	6957	7924	7857	7770	7964
432	99999999	99999999	99999999	99999999	99999999	99999999	99999999	99999999	99999999	99999999	99999999	99999999	99999999	99999999	99999999	99999999	99999999	99999999	99999999	99999999	99999999	99999999	99999999	99999999	5512	99999999	6318	7415	6656	7037	6228	8461	99999999	6410	4094	5647	5918	6251	6261	6699	6029	6173	7054	6870	7600	6515	7406	6513	7142
433	99999999	99999999	99999999	99999999	99999999	99999999	99999999	99999999	99999999	99999999	99999999	99999999	99999999	99999999	99999999	99999999	99999999	99999999	99999999	99999999	99999999	99999999	99999999	99999999	7526	99999999	99999999	5479	99999999	7876	7316	5963	5300	6637	4511	2134	4403	5988	6188	6036	7188	6466	7039	6576	7546	7339	7664	7219	8218
434	99999999	99999999	99999999	99999999	99999999	99999999	99999999	99999999	99999999	99999999	99999999	99999999	99999999	99999999	99999999	99999999	99999999	99999999	99999999	99999999	99999999	99999999	99999999	99999999	7581	99999999	3077	99999999	5400	99999999	99999999	6072	6359	6125	6427	6207	4825	6848	6042	7025	6672	7390	7512	7276	6871	8229	6626	9327	6869
435	99999999	99999999	99999999	99999999	99999999	99999999	99999999	99999999	99999999	99999999	99999999	99999999	99999999	99999999	99999999	99999999	99999999	99999999	99999999	99999999	99999999	99999999	99999999	99999999	99999999	3472	99999999	5096	4233	5354	99999999	6123	6317	5911	4981	6786	6338	6241	6895	6995	6874	5891	7072	7050	8208	7190	5992	8110	6309
436	99999999	99999999	99999999	99999999	99999999	99999999	99999999	99999999	99999999	99999999	99999999	99999999	99999999	99999999	99999999	99999999	99999999	99999999	99999999	99999999	99999999	99999999	99999999	99999999	99999999	99999999	3659	6768	99999999	99999999	7161	6495	2642	5075	6315	6285	7713	6572	6550	6443	7282	7171	6827	7245	7030	6990	7296	7532	7551
437	99999999	99999999	99999999	99999999	99999999	99999999	99999999	99999999	99999999	99999999	99999999	99999999	99999999	99999999	99999999	99999999	99999999	99999999	99999999	99999999	99999999	4314	99999999	99999999	99999999	99999999	99999999	99999999	6779	6973	5964	4678	6173	6280	6756	5169	5636	6807	6308	6200	6718	7244	6675	5660	7646	7119	6926	7343	7577
438	99999999	99999999	99999999	99999999	99999999	99999999	99999999	99999999	99999999	574	99999999	99999999	99999999	99999999	99999999	99999999	2313	99999999	99999999	99999999	99999999	99999999	99999999	99999999	4936	7333	6151	6862	6652	7733	6437	6870	6920	5977	1979	6555	7089	6577	6753	7591	6880	6450	6731	6899	7183	6787	6709	8333	7715
439	99999999	99999999	99999999	99999999	99999999	99999999	99999999	99999999	99999999	99999999	99999999	99999999	99999999	99999999	99999999	99999999	99999999	99999999	99999999	99999999	99999999	99999999	99999999	99999999	99999999	6334	7561	5868	5015	7413	6805	5854	5559	3958	5530	3646	6633	6739	6526	6595	6419	7236	8603	7800	7047	7550	7581	7099	7419
440	99999999	99999999	99999999	99999999	99999999	99999999	99999999	99999999	99999999	99999999	99999999	99999999	99999999	99999999	99999999	99999999	99999999	99999999	99999999	99999999	99999999	99999999	99999999	99999999	4423	99999999	99999999	11267	5265	4451	7144	7244	7579	6574	5912	7148	6265	6649	7166	6885	6579	4035	8235	5752	6936	7969	7115	9263	7154
441	99999999	99999999	99999999	99999999	99999999	99999999	99999999	99999999	99999999	99999999	99999999	99999999	99999999	99999999	99999999	99999999	99999999	99999999	99999999	99999999	99999999	99999999	99999999	99999999	99999999	99999999	8062	7810	4148	9608	7550	3781	7830	5792	5866	6979	7201	5616	6640	7035	7028	6777	6955	7125	7229	6759	6297	7163	7040
442	99999999	99999999	99999999	99999999	99999999	99999999	99999999	99999999	99999999	99999999	99999999	99999999	99999999	99999999	99999999	99999999	99999999	99999999	99999999	99999999	99999999	99999999	99999999	99999999	5569	5581	99999999	5935	6148	4272	6448	7276	6238	6756	6125	6542	7474	6180	7042	7263	7121	7345	6253	8051	6628	7087	7076	6910	7106
443	99999999	99999999	99999999	99999999	99999999	99999999	99999999	99999999	99999999	99999999	99999999	99999999	99999999	99999999	99999999	99999999	99999999	99999999	99999999	99999999	99999999	99999999	99999999	99999999	5297	99999999	6226	99999999	99999999	1436	7012	4340	5337	5681	6049	6641	6954	6510	6958	5599	6806	7250	6685	7731	7618	6649	7397	6782	7014
444	99999999	99999999	99999999	99999999	99999999	99999999	99999999	99999999	99999999	99999999	99999999	99999999	99999999	99999999	99999999	99999999	99999999	99999999	99999999	99999999	99999999	99999999	99999999	99999999	5265	6733	99999999	6228	7592	4990	5850	4225	7826	6695	4763	7101	6815	6696	7285	6542	4326	6022	6715	6589	8185	6836	7294	6884	7042
445	99999999	99999999	99999999	99999999	99999999	99999999	99999999	99999999	99999999	99999999	99999999	99999999	99999999	99999999	99999999	99999999	99999999	99999999	99999999	99999999	99999999	99999999	99999999	3758	4665	5987	99999999	4875	99999999	5420	5744	6404	6702	2841	6985	6488	5944	6669	6626	6588	7388	6433	7689	7649	6508	6791	7323	8508	7676
446	99999999	99999999	99999999	99999999	99999999	99999999	99999999	99999999	99999999	99999999	99999999	99999999	99999999	99999999	99999999	99999999	99999999	99999999	99999999	99999999	99999999	99999999	3364	99999999	99999999	99999999	99999999	4691	6409	3876	1621	99999999	6675	3569	6120	7059	5785	6500	6909	5968	7017	6728	6811	6361	6849	6234	8630	7038	7132
447	99999999	99999999	99999999	99999999	99999999	99999999	99999999	99999999	99999999	99999999	99999999	99999999	99999999	99999999	99999999	99999999	99999999	99999999	99999999	1712	99999999	99999999	99999999	5068	99999999	99999999	5126	99999999	5603	6290	99999999	4499	4951	99999999	99999999	6163	6210	5567	6230	6338	5742	8294	7132	6590	7277	8427	6910	7206	7360
448	99999999	99999999	99999999	99999999	99999999	99999999	99999999	99999999	99999999	99999999	99999999	99999999	99999999	99999999	99999999	99999999	99999999	99999999	99999999	99999999	99999999	99999999	7321	99999999	4896	99999999	3894	99999999	6148	7399	99999999	6906	5824	6539	6631	5228	6425	7759	6326	6998	5910	6838	7214	6988	7091	8235	6370	7819	6959
449	99999999	99999999	99999999	99999999	99999999	99999999	99999999	99999999	99999999	99999999	99999999	99999999	99999999	99999999	99999999	99999999	99999999	99999999	99999999	99999999	99999999	99999999	99999999	99999999	99999999	6790	6128	7028	5734	99999999	6120	6673	6868	6744	7061	7501	5862	6015	6923	5772	6144	7176	6747	6502	7253	8060	6814	7077	7380
450	99999999	99999999	99999999	99999999	99999999	99999999	99999999	99999999	99999999	99999999	99999999	99999999	99999999	99999999	99999999	99999999	99999999	99999999	99999999	99999999	99999999	99999999	99999999	99999999	4077	99999999	6506	99999999	99999999	3647	6839	3633	5336	6607	6604	5209	5296	6798	6412	7060	6870	5450	8386	6442	7180	6691	7799	7830	7225
451	99999999	99999999	99999999	99999999	99999999	99999999	99999999	99999999	99999999	99999999	99999999	99999999	99999999	99999999	99999999	99999999	99999999	99999999	99999999	99999999	99999999	99999999	99999999	99999999	99999999	6297	99999999	99999999	6498	3744	6138	5370	5288	5981	4060	6317	8137	7431	6236	7012	7064	6610	7142	6573	6730	6575	7567	7649	7384
452	99999999	99999999	99999999	99999999	99999999	99999999	99999999	99999999	99999999	99999999	99999999	99999999	99999999	99999999	99999999	99999999	99999999	99999999	99999999	99999999	4535	99999999	99999999	99999999	4355	99999999	6366	5171	4214	5857	5157	4660	6486	7182	6549	5483	6274	7127	6634	6746	6115	6981	6686	6973	7792	8241	7073	7194	6900
453	99999999	99999999	99999999	99999999	99999999	99999999	99999999	99999999	99999999	99999999	99999999	99999999	99999999	99999999	481	99999999	99999999	99999999	99999999	99999999	99999999	1118	99999999	99999999	99999999	8816	99999999	99999999	6073	4967	6368	5625	7267	6661	7016	6752	5842	6238	7065	5546	6267	6649	7390	8010	7294	6864	7840	6951	6566
454	99999999	99999999	99999999	99999999	99999999	99999999	99999999	99999999	99999999	99999999	99999999	99999999	99999999	99999999	99999999	99999999	1809	99999999	99999999	99999999	99999999	99999999	99999999	99999999	99999999	4992	99999999	5604	99999999	6330	4234	5919	6098	7017	5603	6495	5759	6243	6949	5666	6786	6672	5986	7205	6310	7778	6632	6968	6847
455	99999999	99999999	99999999	99999999	99999999	99999999	99999999	99999999	99999999	99999999	99999999	99999999	99999999	99999999	99999999	99999999	99999999	99999999	99999999	99999999	99999999	99999999	99999999	5513	99999999	1570	6825	4914	7373	99999999	99999999	7356	7153	6162	5110	6278	6236	6237	6112	6436	7457	6309	6824	7127	6527	7638	8177	8091	7016
456	99999999	99999999	99999999	99999999	99999999	99999999	99999999	99999999	99999999	99999999	99999999	99999999	99999999	99999999	99999999	99999999	99999999	99999999	99999999	99999999	99999999	99999999	99999999	99999999	99999999	7047	99999999	3787	6490	6564	99999999	5888	5788	7067	6910	5466	6796	5609	5943	6046	4438	6736	6748	6173	6919	7465	6826	6895	7078
457	99999999	99999999	99999999	99999999	99999999	99999999	99999999	99999999	99999999	99999999	99999999	99999999	99999999	99999999	99999999	99999999	99999999	99999999	99999999	99999999	99999999	99999999	99999999	5548	99999999	99999999	4572	6384	5523	8039	5991	5638	7681	4790	6370	6210	7028	5927	5801	7305	6933	6700	6389	6842	7653	7560	7047	7897	7307
458	99999999	99999999	99999999	99999999	99999999	99999999	99999999	99999999	99999999	99999999	99999999	99999999	99999999	99999999	99999999	99999999	99999999	99999999	99999999	99999999	99999999	99999999	99999999	99999999	99999999	5379	2667	99999999	99999999	5827	5872	7746	5608	5989	5628	6058	5094	6005	6214	5914	6286	5996	7451	6504	7000	6338	6999	6798	8175
459	99999999	99999999	99999999	99999999	99999999	99999999	99999999	99999999	99999999	99999999	99999999	99999999	99999999	99999999	99999999	99999999	99999999	99999999	99999999	99999999	99999999	99999999	99999999	5720	7578	99999999	5579	6142	5681	99999999	6885	6199	6220	7283	7229	5642	6204	7692	7115	6662	8318	6404	7294	7093	6798	8177	7545	6979	8355
460	99999999	99999999	99999999	99999999	99999999	99999999	99999999	99999999	99999999	99999999	99999999	99999999	99999999	99999999	99999999	99999999	99999999	99999999	99999999	99999999	99999999	99999999	99999999	99999999	6595	6335	99999999	6183	6510	2970	5786	7181	5352	6372	6429	6246	6919	6656	6814	5877	6169	6730	6739	6485	7433	6812	6909	7684	6955
461	99999999	99999999	99999999	99999999	99999999	99999999	99999999	99999999	99999999	99999999	99999999	99999999	99999999	99999999	99999999	99999999	99999999	99999999	99999999	99999999	99999999	99999999	6441	99999999	7684	99999999	6589	5218	6090	6119	4078	99999999	7492	6633	6114	6094	7360	6579	6984	7108	6757	6166	8396	7015	7236	6546	6202	6540	7734
462	99999999	99999999	99999999	99999999	99999999	99999999	99999999	99999999	99999999	99999999	99999999	99999999	99999999	99999999	99999999	99999999	99999999	99999999	99999999	99999999	99999999	99999999	99999999	99999999	8184	6852	99999999	8278	6458	99999999	6986	6725	6675	6654	5514	6923	7702	6001	5993	6438	5853	5766	7087	7197	6630	6551	7584	8561	7338
463	99999999	99999999	99999999	99999999	99999999	99999999	99999999	99999999	99999999	99999999	99999999	99999999	99999999	99999999	99999999	99999999	99999999	99999999	99999999	99999999	99999999	99999999	5991	6446	99999999	6520	5939	99999999	6841	99999999	6358	5570	4500	7775	5843	6110	5429	6776	6818	5914	6336	6501	7714	6521	7468	7410	7631	7089	7643
464	99999999	99999999	99999999	99999999	99999999	99999999	99999999	99999999	99999999	99999999	99999999	99999999	99999999	99999999	99999999	99999999	99999999	99999999	99999999	99999999	99999999	99999999	3696	99999999	99999999	99999999	7577	8260	4695	7256	6083	5759	6766	6376	7526	7648	5959	6245	7078	5703	7387	5966	6393	5415	7006	7653	6874	6818	7420
465	99999999	99999999	99999999	99999999	99999999	99999999	99999999	99999999	99999999	99999999	99999999	99999999	99999999	99999999	99999999	99999999	99999999	99999999	99999999	99999999	99999999	99999999	99999999	99999999	7066	6248	99999999	6280	6093	7602	8146	2478	4761	6910	6842	6943	6759	7353	6621	5752	5925	5167	6093	6178	7005	7466	6829	7532	7615
466	99999999	99999999	99999999	99999999	99999999	99999999	99999999	99999999	99999999	99999999	99999999	99999999	99999999	99999999	99999999	99999999	99999999	99999999	99999999	99999999	99999999	99999999	99999999	99999999	10078	7092	6607	2530	5465	6836	7382	5674	5752	6822	6890	5951	5218	6594	5766	6360	6968	6216	6128	8647	7948	6730	6684	6809	7612
467	99999999	99999999	99999999	99999999	99999999	99999999	99999999	99999999	99999999	99999999	99999999	99999999	99999999	99999999	99999999	99999999	99999999	99999999	99999999	99999999	99999999	99999999	99999999	99999999	99999999	99999999	7295	5904	5725	6353	5993	7773	6551	5898	4946	4693	6791	6942	6245	7882	7792	7295	6460	6896	7130	6337	6506	7916	5938
468	99999999	99999999	99999999	99999999	99999999	99999999	99999999	99999999	99999999	99999999	99999999	99999999	99999999	99999999	99999999	99999999	99999999	99999999	99999999	99999999	99999999	99999999	99999999	4293	9674	99999999	1348	99999999	5924	5620	3293	6542	6479	6918	6374	6840	5570	6368	6088	6449	7490	7408	7047	7004	6926	5381	7047	6669	6998
469	99999999	99999999	99999999	99999999	99999999	99999999	99999999	99999999	99999999	99999999	99999999	99999999	99999999	99999999	99999999	99999999	99999999	99999999	99999999	99999999	99999999	99999999	99999999	99999999	8416	3900	99999999	8422	6530	6966	7230	6516	4454	6881	5999	6498	7921	5837	6955	5964	6191	6361	6041	7530	7904	6801	6872	7061	8139
470	99999999	99999999	99999999	99999999	99999999	99999999	99999999	99999999	99999999	99999999	99999999	99999999	99999999	99999999	99999999	99999999	99999999	99999999	99999999	99999999	99999999	99999999	99999999	99999999	3363	4093	3574	7894	5924	4053	99999999	7548	6788	6538	5648	5663	7979	6341	6611	7187	6452	6766	6830	6921	6884	6922	6959	7562	7811
471	99999999	99999999	99999999	920	99999999	99999999	99999999	99999999	99999999	99999999	99999999	99999999	99999999	99999999	99999999	99999999	99999999	99999999	99999999	99999999	99999999	99999999	99999999	99999999	99999999	99999999	6557	99999999	6027	5569	5460	7260	4062	6426	6112	5690	6440	4135	6412	8573	6405	6844	6163	7185	6304	6865	7560	7690	8108
472	99999999	99999999	99999999	99999999	99999999	99999999	99999999	99999999	99999999	99999999	99999999	99999999	99999999	99999999	99999999	99999999	99999999	99999999	99999999	99999999	99999999	99999999	99999999	99999999	99999999	7282	99999999	6984	6222	6211	6694	6627	7360	7019	6182	5956	5149	6999	6736	7423	6220	8302	6847	7135	6407	7020	7418	7223	7216
473	99999999	99999999	99999999	99999999	99999999	99999999	99999999	99999999	99999999	99999999	99999999	99999999	99999999	99999999	99999999	99999999	99999999	99999999	99999999	99999999	99999999	99999999	99999999	99999999	6925	6672	3644	99999999	6480	6970	7637	7489	6193	5596	4633	5563	8157	5283	6868	6391	6142	6734	6680	6852	7493	7089	7822	7145	7619
474	99999999	99999999	99999999	99999999	99999999	99999999	99999999	99999999	99999999	99999999	99999999	99999999	99999999	99999999	99999999	99999999	99999999	99999999	99999999	99999999	99999999	99999999	99999999	99999999	5892	99999999	6809	6261	7839	9072	6562	6350	6633	6948	6048	6582	3840	6261	7078	6342	6576	7406	7589	6288	6527	6593	8080	7437	7045
475	99999999	99999999	99999999	99999999	99999999	99999999	99999999	99999999	99999999	99999999	99999999	99999999	99999999	99999999	99999999	99999999	99999999	99999999	99999999	99999999	99999999	99999999	99999999	99999999	99999999	99999999	5576	4375	7525	4938	5212	7865	6967	6533	6342	6846	5955	4280	6085	7640	6115	6763	7633	6329	7086	7586	6347	7292	7706
476	99999999	99999999	99999999	99999999	99999999	99999999	99999999	99999999	99999999	99999999	99999999	99999999	99999999	99999999	99999999	99999999	99999999	99999999	99999999	99999999	99999999	99999999	99999999	99999999	2726	6957	99999999	99999999	5204	7026	6207	7833	1637	6749	6072	7125	6056	7070	7026	7300	5500	6625	7116	7092	6850	6783	7209	6913	6903
477	99999999	99999999	99999999	99999999	99999999	99999999	99999999	99999999	99999999	99999999	99999999	99999999	99999999	99999999	99999999	99999999	99999999	99999999	99999999	99999999	99999999	1812	99999999	99999999	99999999	4190	7690	2587	4483	6872	4368	6277	7608	7040	6653	5934	3284	5198	5622	6242	5830	5380	6231	6107	7572	7581	7371	6778	6840
478	99999999	99999999	99999999	99999999	99999999	99999999	99999999	99999999	99999999	99999999	99999999	99999999	99999999	99999999	99999999	99999999	99999999	99999999	99999999	99999999	99999999	99999999	99999999	99999999	7725	7351	99999999	99999999	6961	5797	5434	6153	99999999	5401	6466	6738	8315	5051	7146	6271	8087	7332	7398	7957	6314	8065	6995	6914	6983
479	99999999	99999999	99999999	99999999	99999999	99999999	99999999	99999999	99999999	99999999	99999999	99999999	99999999	99999999	99999999	99999999	99999999	99999999	99999999	99999999	99999999	99999999	99999999	6840	7317	5174	99999999	99999999	6858	6667	5895	6645	6678	6752	6190	6029	6177	8430	6784	5281	6256	7572	6284	6973	7648	6688	6770	7367	6986
480	99999999	99999999	99999999	99999999	99999999	99999999	99999999	99999999	99999999	99999999	99999999	99999999	99999999	99999999	99999999	99999999	99999999	99999999	99999999	99999999	99999999	99999999	99999999	99999999	99999999	99999999	6675	5613	99999999	99999999	6233	99999999	5767	5270	8011	5751	7412	6624	5986	5240	6321	6966	6945	6659	6415	6506	6656	7436	7405
481	99999999	99999999	99999999	99999999	99999999	99999999	99999999	99999999	99999999	99999999	99999999	99999999	99999999	99999999	99999999	99999999	99999999	99999999	99999999	99999999	3474	99999999	99999999	99999999	99999999	99999999	4182	4577	99999999	4561	7231	6885	99999999	6544	7032	5731	6696	6296	5062	6094	7159	6020	8315	6836	6845	7103	7042	7461	7428
482	99999999	99999999	99999999	99999999	99999999	99999999	99999999	99999999	99999999	99999999	99999999	99999999	99999999	99999999	99999999	99999999	99999999	99999999	99999999	99999999	99999999	5635	99999999	99999999	99999999	5961	99999999	5049	99999999	5759	5984	5871	99999999	6630	6154	5919	6643	5906	7464	7483	6731	6453	6475	7339	6712	6775	8064	8019	7529
483	99999999	99999999	99999999	99999999	99999999	99999999	99999999	99999999	99999999	99999999	99999999	99999999	99999999	99999999	99999999	99999999	99999999	99999999	99999999	99999999	99999999	99999999	99999999	99999999	99999999	3941	7653	3471	1249	99999999	6113	6339	99999999	7162	4528	6336	6655	7248	6578	5536	6801	7844	6503	6363	7043	7110	7305	7304	7241
484	99999999	99999999	99999999	99999999	99999999	99999999	99999999	99999999	99999999	99999999	99999999	99999999	99999999	99999999	99999999	99999999	99999999	99999999	99999999	99999999	99999999	99999999	99999999	99999999	6135	2532	6592	3741	6953	5388	6498	99999999	5266	6302	7622	6215	6788	6868	6796	6172	7187	7430	7737	7603	6492	6485	7646	8032	8639
485	99999999	99999999	99999999	99999999	99999999	99999999	99999999	99999999	99999999	99999999	99999999	99999999	99999999	99999999	99999999	99999999	99999999	99999999	99999999	99999999	99999999	99999999	99999999	99999999	6039	5192	99999999	4371	99999999	5616	4618	6007	6614	6160	6669	7543	7938	6289	6378	7468	6840	7537	6813	6268	6919	6906	6886	8286	6886
486	99999999	99999999	99999999	99999999	99999999	99999999	99999999	99999999	99999999	99999999	99999999	99999999	99999999	99999999	99999999	99999999	99999999	99999999	99999999	99999999	99999999	99999999	99999999	4944	99999999	5219	6684	99999999	5568	7840	6187	6696	6901	6559	6912	5570	7018	8002	6511	7112	7621	7420	7210	6578	7904	6857	6371	7146	7291
487	99999999	99999999	99999999	99999999	99999999	99999999	99999999	99999999	99999999	99999999	99999999	99999999	99999999	99999999	99999999	99999999	99999999	99999999	99999999	99999999	99999999	8030	3117	99999999	99999999	99999999	99999999	6561	7553	6681	6200	7162	7794	7317	6809	7351	7302	6073	5402	6775	4449	6714	6665	6498	7026	6593	6312	6707	6958
488	99999999	99999999	99999999	99999999	99999999	99999999	99999999	99999999	99999999	99999999	99999999	99999999	99999999	99999999	99999999	99999999	99999999	99999999	99999999	99999999	99999999	99999999	99999999	7683	99999999	99999999	99999999	99999999	99999999	6333	6268	5448	6375	6970	6550	5416	6412	7122	6090	6281	8820	8790	6533	6373	6721	6658	6795	8180	7011
489	99999999	99999999	99999999	99999999	99999999	99999999	99999999	99999999	99999999	99999999	99999999	99999999	99999999	99999999	99999999	99999999	99999999	99999999	99999999	99999999	99999999	99999999	99999999	99999999	99999999	7993	99999999	99999999	99999999	99999999	6971	5689	9011	5953	7003	5874	6537	6246	7333	6570	6406	6852	7568	7719	7613	6609	6932	7373	7742
490	99999999	99999999	99999999	99999999	99999999	99999999	99999999	99999999	99999999	99999999	99999999	99999999	99999999	99999999	99999999	99999999	99999999	99999999	99999999	99999999	99999999	99999999	5540	99999999	6026	5688	8013	99999999	5836	5925	5588	7516	6315	4941	6560	6357	6872	6170	6962	7045	5481	6731	8023	7359	7806	3747	7919	8225	7014
491	99999999	99999999	99999999	99999999	99999999	99999999	99999999	99999999	99999999	99999999	99999999	99999999	99999999	99999999	99999999	99999999	99999999	4779	99999999	99999999	99999999	99999999	99999999	2198	7317	99999999	6198	7337	7748	99999999	6593	5297	6099	6412	5783	6231	6316	5861	6926	6090	7289	7043	6638	7009	7156	6965	7141	7336	6815
492	99999999	99999999	99999999	99999999	99999999	99999999	99999999	99999999	99999999	99999999	99999999	99999999	99999999	99999999	99999999	99999999	99999999	99999999	99999999	99999999	99999999	99999999	99999999	99999999	6325	9899	3224	2541	3906	7760	6257	6364	7062	5006	6536	7347	6405	7656	6657	7621	7078	7126	6496	7778	7109	7722	7913	6737	6661
493	99999999	99999999	99999999	99999999	99999999	99999999	99999999	99999999	99999999	99999999	99999999	99999999	99999999	99999999	99999999	99999999	99999999	99999999	99999999	99999999	99999999	5660	99999999	99999999	5644	99999999	5813	99999999	5540	5683	99999999	6945	5321	7073	5869	5767	6630	5924	6012	6418	5888	6215	7295	6927	6498	6475	7183	6966	5388
494	99999999	99999999	99999999	99999999	99999999	99999999	99999999	99999999	99999999	99999999	99999999	99999999	99999999	99999999	99999999	99999999	99999999	99999999	99999999	99999999	99999999	99999999	99999999	99999999	9326	6768	99999999	99999999	7244	8805	99999999	99999999	7134	5049	5785	6678	6123	6279	6410	6399	6375	7693	7453	6521	7785	6941	7738	7747	8162
495	99999999	99999999	99999999	99999999	99999999	99999999	99999999	99999999	99999999	99999999	99999999	99999999	99999999	99999999	99999999	99999999	99999999	99999999	99999999	99999999	99999999	99999999	99999999	99999999	99999999	7459	4931	4900	5062	6344	6696	9107	7265	4552	6645	5795	2123	6426	6349	6758	7166	7610	7281	7809	6450	7568	7126	6758	7183
496	99999999	99999999	99999999	99999999	99999999	99999999	99999999	99999999	99999999	99999999	99999999	99999999	99999999	99999999	99999999	99999999	99999999	99999999	99999999	99999999	99999999	6964	99999999	99999999	99999999	99999999	5876	99999999	7004	99999999	99999999	6118	7637	7491	6087	6294	6656	6617	7767	6528	6951	6961	6663	6886	7904	7590	6960	7114	7825
497	99999999	99999999	99999999	99999999	99999999	99999999	99999999	99999999	99999999	99999999	99999999	99999999	99999999	99999999	99999999	99999999	99999999	99999999	99999999	99999999	99999999	99999999	99999999	99999999	7754	7655	99999999	99999999	99999999	6573	6560	5849	7021	6514	5517	6031	4755	6341	7057	7052	6369	7355	6265	6590	7882	7267	7345	6504	7281
498	99999999	99999999	99999999	99999999	99999999	99999999	99999999	99999999	99999999	99999999	99999999	99999999	99999999	99999999	99999999	99999999	1478	99999999	2886	99999999	99999999	99999999	99999999	99999999	4918	99999999	99999999	7851	5487	99999999	6765	7109	5842	6687	3600	7140	5864	6188	6549	7222	7089	8647	7305	8833	7797	7452	7133	7588	7483
499	99999999	99999999	99999999	99999999	99999999	99999999	99999999	99999999	99999999	99999999	99999999	99999999	99999999	99999999	99999999	99999999	99999999	99999999	99999999	99999999	99999999	99999999	99999999	99999999	99999999	7264	4604	4595	99999999	5608	4815	6514	5328	6203	4604	5966	6536	6787	6542	6180	6681	8043	7760	7093	6701	7601	6986	8608	7737
500	99999999	99999999	99999999	99999999	99999999	99999999	99999999	99999999	99999999	99999999	99999999	99999999	99999999	99999999	99999999	99999999	99999999	99999999	99999999	99999999	99999999	99999999	3490	99999999	6586	99999999	99999999	7286	3746	4609	4569	6184	6256	6410	6258	6426	5954	7011	6677	6269	7989	6793	6400	6794	7028	7529	7143	7990	8018
501	99999999	99999999	99999999	99999999	99999999	99999999	99999999	99999999	164	99999999	99999999	99999999	99999999	99999999	99999999	99999999	1530	506	99999999	99999999	99999999	99999999	99999999	6056	99999999	99999999	3755	99999999	6450	2675	6590	7182	7198	5776	2271	6355	3065	6047	6354	5714	6339	6280	6670	7213	7013	7020	6786	7159	6624
502	99999999	99999999	99999999	99999999	99999999	99999999	99999999	99999999	99999999	99999999	99999999	99999999	99999999	99999999	99999999	99999999	99999999	99999999	99999999	99999999	99999999	99999999	99999999	99999999	99999999	5864	5166	2543	6591	4059	6202	6297	5576	5103	6314	6155	6506	5889	5871	7255	5798	6439	6996	6698	6804	6847	7267	7069	7047
503	99999999	99999999	99999999	99999999	99999999	99999999	99999999	99999999	99999999	99999999	99999999	99999999	99999999	99999999	99999999	99999999	99999999	99999999	99999999	99999999	99999999	99999999	99999999	99999999	5553	99999999	99999999	10127	4484	5652	5867	6321	4848	5345	5473	6904	6111	6344	6883	7359	6566	7712	6525	7324	6848	7412	6704	7569	7968
504	99999999	99999999	99999999	99999999	99999999	99999999	99999999	99999999	99999999	99999999	99999999	99999999	99999999	99999999	99999999	99999999	99999999	99999999	99999999	99999999	99999999	99999999	99999999	99999999	99999999	99999999	99999999	6096	5778	5467	9435	1731	5751	6180	6872	6337	7619	6324	6636	6851	6154	6243	7002	6823	8477	6675	7192	7344	7328
505	99999999	99999999	99999999	99999999	99999999	99999999	99999999	99999999	99999999	99999999	99999999	99999999	99999999	99999999	99999999	99999999	99999999	99999999	99999999	99999999	99999999	99999999	99999999	5206	99999999	9260	6125	99999999	7232	5355	6742	5685	7143	6123	6307	6449	6748	6427	6542	7073	6036	6639	8729	7063	7747	7046	6632	6911	7945
506	99999999	99999999	99999999	99999999	99999999	99999999	99999999	99999999	99999999	99999999	99999999	99999999	99999999	99999999	99999999	99999999	99999999	99999999	99999999	99999999	99999999	99999999	99999999	3596	99999999	4045	99999999	8672	7336	6426	8407	5920	7651	6856	6051	6487	6374	6604	6220	7168	6448	6708	6811	7042	6761	8350	6749	6824	7978
507	99999999	99999999	99999999	99999999	99999999	99999999	99999999	99999999	99999999	99999999	99999999	99999999	99999999	99999999	99999999	99999999	99999999	984	99999999	99999999	99999999	99999999	99999999	99999999	11371	8848	99999999	99999999	7489	6710	99999999	6480	6447	6025	6224	7197	6315	6242	7787	5748	7608	6506	7471	7375	7452	6825	6372	6598	7500
508	99999999	99999999	99999999	99999999	99999999	99999999	99999999	99999999	99999999	99999999	99999999	99999999	99999999	99999999	99999999	99999999	99999999	99999999	99999999	99999999	6283	99999999	99999999	4518	99999999	99999999	7963	5925	99999999	6749	6639	8958	7239	5668	6340	7147	5823	7237	6287	6561	5483	6226	6672	6793	6682	6527	6977	7409	7442
509	99999999	99999999	99999999	99999999	99999999	99999999	99999999	99999999	99999999	99999999	99999999	99999999	99999999	99999999	99999999	99999999	99999999	99999999	99999999	99999999	99999999	99999999	3191	5400	8981	5710	99999999	6798	7275	6532	6107	5459	6686	7714	5906	4940	6866	6957	6151	6298	6567	6732	6400	7679	7186	7325	7581	6971	7394
510	99999999	99999999	99999999	99999999	99999999	99999999	99999999	99999999	99999999	99999999	99999999	99999999	99999999	99999999	99999999	99999999	99999999	99999999	99999999	99999999	99999999	99999999	99999999	99999999	99999999	4255	6274	6524	6314	99999999	6437	5165	5840	5705	7675	6076	6441	6982	7050	8081	6664	6383	6517	6564	6568	6844	6349	9240	7062
511	99999999	99999999	99999999	99999999	99999999	99999999	99999999	99999999	99999999	99999999	99999999	99999999	99999999	99999999	99999999	99999999	99999999	99999999	99999999	99999999	99999999	99999999	6784	99999999	99999999	5063	4142	99999999	7555	6844	4241	4080	4330	6707	6161	6323	6602	6598	6273	5723	7080	6906	7322	6639	6851	7550	7347	6680	6551
512	99999999	99999999	99999999	99999999	99999999	99999999	99999999	99999999	99999999	99999999	99999999	99999999	99999999	99999999	99999999	99999999	99999999	99999999	99999999	99999999	99999999	99999999	99999999	3655	99999999	7861	4764	99999999	3774	6153	6919	6342	5105	6178	7597	7152	7227	6483	6589	6716	7337	6500	7323	6836	6839	8462	6888	8555	7768
513	99999999	99999999	99999999	99999999	99999999	99999999	99999999	99999999	99999999	99999999	99999999	99999999	99999999	99999999	99999999	99999999	99999999	99999999	99999999	99999999	99999999	99999999	7600	99999999	3620	6852	6894	6692	99999999	6117	7238	2308	7218	4353	7224	6087	6265	7277	6770	5938	6735	5672	7294	6572	7980	7627	6413	7456	7228
514	99999999	99999999	99999999	99999999	99999999	99999999	99999999	99999999	99999999	99999999	99999999	99999999	99999999	99999999	99999999	99999999	99999999	99999999	99999999	99999999	3262	99999999	99999999	99999999	5631	6438	4682	99999999	7013	5323	5124	6238	2028	8174	5300	3021	6963	6223	6407	6428	6063	8255	7774	7206	6735	6473	6996	6848	9523
515	99999999	99999999	99999999	99999999	99999999	99999999	99999999	99999999	99999999	99999999	99999999	99999999	99999999	99999999	99999999	99999999	99999999	99999999	99999999	99999999	99999999	99999999	99999999	99999999	99999999	99999999	6132	99999999	99999999	5101	4736	5176	6298	5102	7024	5999	99999999	6404	7204	6303	6119	5879	6610	6937	8429	9143	7089	7097	6882
516	99999999	99999999	99999999	99999999	99999999	99999999	99999999	99999999	99999999	99999999	99999999	99999999	99999999	99999999	99999999	99999999	99999999	99999999	99999999	99999999	99999999	99999999	99999999	3623	5523	5440	5985	6789	7227	4711	2312	7462	5477	6614	6815	5915	6189	6884	7849	4883	6531	6516	6593	6831	6220	7440	7164	7582	6589
517	99999999	99999999	99999999	99999999	99999999	99999999	99999999	99999999	99999999	99999999	99999999	99999999	99999999	99999999	99999999	99999999	99999999	99999999	99999999	99999999	99999999	99999999	99999999	99999999	99999999	99999999	6412	8841	4863	3345	99999999	5841	6653	7036	3669	6895	6746	5910	4402	5758	6969	6633	6661	6888	7217	7223	6938	6796	6833
518	99999999	99999999	99999999	99999999	99999999	99999999	99999999	99999999	99999999	99999999	99999999	99999999	99999999	99999999	99999999	99999999	99999999	99999999	99999999	2309	99999999	99999999	99999999	4254	99999999	99999999	99999999	5873	99999999	7103	6909	5732	4616	6516	6529	5509	5998	5872	7223	6664	6691	7714	6152	6942	6901	7805	6784	7015	7899
519	99999999	99999999	99999999	99999999	99999999	99999999	99999999	99999999	99999999	99999999	99999999	99999999	99999999	99999999	99999999	99999999	99999999	99999999	99999999	99999999	99999999	99999999	7037	99999999	10152	6567	7566	7031	7002	2922	5577	4160	6673	6049	7079	2942	7144	6494	6624	6688	6645	6266	7884	6318	7058	7519	8089	6804	7047
520	99999999	99999999	99999999	99999999	99999999	99999999	99999999	99999999	99999999	99999999	99999999	99999999	99999999	99999999	99999999	99999999	99999999	99999999	99999999	99999999	99999999	99999999	99999999	99999999	4510	5541	99999999	5957	4851	6776	6635	5840	6303	5419	6399	5732	7255	9499	6496	5893	4534	6233	7496	6681	6728	6777	7293	7478	6911
521	99999999	99999999	99999999	99999999	99999999	99999999	99999999	99999999	99999999	99999999	99999999	99999999	99999999	99999999	99999999	99999999	99999999	99999999	99999999	99999999	99999999	99999999	99999999	99999999	6372	6725	99999999	7436	99999999	6990	6097	5941	5708	6086	5385	6362	7304	6627	6319	4955	6819	6630	6991	7001	7919	7302	6710	6608	7583
522	99999999	99999999	99999999	99999999	99999999	99999999	99999999	99999999	99999999	99999999	99999999	99999999	99999999	99999999	99999999	99999999	99999999	99999999	99999999	99999999	99999999	99999999	99999999	99999999	99999999	99999999	7496	99999999	3733	99999999	5835	6986	4917	6250	6697	6454	7358	5942	7880	7887	6278	6669	6975	6918	8272	7287	8176	6622	7295
523	99999999	99999999	99999999	99999999	99999999	99999999	99999999	99999999	99999999	99999999	99999999	99999999	99999999	99999999	99999999	99999999	99999999	99999999	99999999	99999999	7131	99999999	6023	99999999	99999999	4846	5111	8150	6956	6378	6410	6807	4377	5805	6354	5811	6983	6519	6402	6550	7195	7547	7792	7549	6822	6673	8826	7249	7810
524	99999999	99999999	99999999	99999999	99999999	99999999	99999999	99999999	99999999	99999999	99999999	99999999	99999999	99999999	99999999	99999999	99999999	99999999	3904	99999999	99999999	99999999	99999999	3859	99999999	4206	8177	7988	99999999	99999999	5585	3953	6581	5134	6068	6604	5694	7955	6677	5874	7042	6486	6470	6716	7290	6822	7539	6913	7519
525	99999999	99999999	99999999	99999999	99999999	99999999	99999999	99999999	99999999	99999999	99999999	99999999	99999999	99999999	99999999	99999999	99999999	99999999	99999999	99999999	99999999	6184	7233	4880	99999999	9502	7072	99999999	99999999	5609	6435	6688	7197	6256	1591	4782	5413	6407	6005	6266	6470	7059	6812	6924	6554	7872	7362	6755	7088
526	99999999	99999999	99999999	99999999	99999999	99999999	99999999	99999999	99999999	99999999	99999999	99999999	99999999	99999999	99999999	99999999	99999999	99999999	99999999	99999999	99999999	99999999	99999999	7373	5926	4955	6130	9835	5997	6618	7229	3694	7489	6752	7338	7526	6456	4815	6867	6190	6016	6673	7584	6160	6782	7227	7422	7227	7414
527	99999999	99999999	99999999	99999999	99999999	99999999	99999999	99999999	99999999	99999999	99999999	99999999	99999999	99999999	99999999	99999999	99999999	99999999	99999999	99999999	99999999	99999999	99999999	7551	99999999	99999999	6443	5851	5578	5406	4211	6365	6103	5704	7516	7187	5794	6017	6305	7818	6472	7335	6688	6843	6537	7314	6823	8055	6911
528	99999999	99999999	99999999	99999999	99999999	99999999	99999999	99999999	99999999	99999999	99999999	99999999	99999999	99999999	99999999	99999999	99999999	99999999	99999999	99999999	99999999	99999999	99999999	99999999	99999999	5884	99999999	3800	99999999	6528	6700	6359	6468	3624	6747	6042	6120	6311	4859	6890	6937	6485	6947	8294	6315	6607	6087	6727	8930
529	99999999	99999999	99999999	99999999	99999999	99999999	99999999	99999999	99999999	99999999	99999999	99999999	99999999	99999999	99999999	99999999	99999999	99999999	99999999	99999999	99999999	99999999	99999999	99999999	99999999	8689	99999999	99999999	5271	99999999	4732	8284	4967	6120	6171	6913	7200	6848	6934	7010	8587	7232	6676	7069	7146	7746	7043	7792	6078
530	99999999	99999999	99999999	99999999	99999999	99999999	99999999	99999999	99999999	99999999	99999999	99999999	99999999	99999999	99999999	99999999	99999999	99999999	99999999	99999999	99999999	99999999	6815	99999999	99999999	7273	5859	99999999	4740	2890	5793	99999999	6164	5646	6659	5820	7008	6725	6314	6262	5285	6464	6493	6482	6843	7852	6814	7534	7243
531	99999999	99999999	99999999	99999999	99999999	99999999	99999999	99999999	99999999	99999999	99999999	99999999	99999999	99999999	99999999	99999999	99999999	99999999	99999999	99999999	99999999	99999999	99999999	3789	99999999	7897	99999999	5826	7571	8457	7458	6152	6121	6138	5108	6368	7639	6385	4637	6201	7783	6921	6982	6829	6446	7535	7067	7254	6800
532	99999999	99999999	99999999	99999999	99999999	99999999	99999999	99999999	99999999	99999999	99999999	99999999	99999999	99999999	99999999	99999999	99999999	99999999	99999999	99999999	99999999	99999999	5304	1465	99999999	6559	1821	6817	7526	99999999	5816	7511	6510	6126	6739	6577	6688	7032	6286	7255	6515	8635	6421	6932	6414	6983	6873	6737	7207
533	99999999	99999999	99999999	99999999	99999999	99999999	99999999	99999999	99999999	99999999	99999999	99999999	99999999	99999999	99999999	99999999	99999999	99999999	99999999	99999999	99999999	99999999	2140	6105	99999999	5152	99999999	6657	5870	7595	5569	6530	6192	6492	5964	5645	5747	6218	6720	4203	6157	7468	6862	6484	7468	6604	9152	6998	7716
534	99999999	99999999	99999999	99999999	99999999	99999999	99999999	99999999	99999999	99999999	99999999	99999999	99999999	99999999	99999999	99999999	99999999	99999999	99999999	99999999	99999999	99999999	99999999	99999999	6264	99999999	99999999	99999999	5713	6021	5936	6648	6849	5345	5974	6051	6124	7239	7416	6691	6713	6592	6110	7337	8257	6934	8477	7344	7129
535	99999999	99999999	99999999	99999999	99999999	99999999	99999999	99999999	99999999	99999999	99999999	99999999	99999999	99999999	99999999	99999999	99999999	99999999	99999999	99999999	99999999	99999999	99999999	3730	99999999	5628	5318	7311	99999999	6819	6297	6314	5703	4953	7061	6124	6153	6164	6843	6157	7414	7064	7213	6407	8880	7455	6259	7264	6659
536	99999999	99999999	99999999	99999999	99999999	99999999	99999999	99999999	99999999	99999999	99999999	99999999	99999999	99999999	348	99999999	99999999	99999999	99999999	391	99999999	99999999	99999999	4330	99999999	3174	99999999	99999999	99999999	4768	6332	3155	7381	6482	7113	6069	6151	6866	6720	7532	4628	7974	6355	6534	6496	6982	6529	7639	7481
537	99999999	99999999	99999999	99999999	99999999	99999999	99999999	99999999	99999999	99999999	99999999	99999999	99999999	99999999	99999999	99999999	99999999	99999999	99999999	99999999	99999999	1640	99999999	9978	99999999	2215	8229	5674	99999999	6275	4192	6948	6078	4334	7010	6376	6920	6800	7167	7851	5939	6903	6779	7540	8034	6900	8307	7503	6661
538	99999999	99999999	99999999	99999999	99999999	99999999	99999999	99999999	99999999	99999999	99999999	99999999	99999999	99999999	99999999	99999999	99999999	99999999	99999999	99999999	99999999	99999999	99999999	99999999	99999999	7413	99999999	7200	5901	6425	6861	2314	6003	6551	6326	6282	99999999	6610	7008	6748	6125	7605	6263	6978	6893	7505	7646	7385	8375
539	99999999	99999999	99999999	99999999	99999999	99999999	99999999	99999999	99999999	99999999	99999999	99999999	99999999	99999999	99999999	99999999	99999999	99999999	99999999	99999999	5165	4641	6679	99999999	99999999	99999999	99999999	99999999	4973	4742	4861	4541	6825	99999999	6560	6738	7417	6689	5631	6770	7095	6872	6320	8005	6504	7540	7051	7150	7207
540	99999999	99999999	99999999	99999999	99999999	99999999	99999999	99999999	99999999	99999999	99999999	99999999	99999999	99999999	99999999	99999999	99999999	99999999	99999999	99999999	99999999	99999999	4807	5257	99999999	99999999	7673	6347	6576	6203	4978	5293	6873	5769	6467	7632	6811	5665	6107	7102	5977	6893	6624	6124	7227	6654	7720	6823	7242
541	99999999	99999999	99999999	99999999	99999999	99999999	99999999	99999999	99999999	99999999	99999999	99999999	99999999	99999999	99999999	99999999	99999999	99999999	99999999	99999999	99999999	99999999	99999999	99999999	99999999	10993	7105	7101	6953	4436	7216	6662	6585	6460	6765	6839	5667	6905	6800	6255	7216	7030	6234	7573	7508	8059	7090	6972	7300
542	99999999	99999999	99999999	99999999	99999999	99999999	99999999	99999999	99999999	99999999	99999999	99999999	99999999	99999999	99999999	99999999	99999999	99999999	99999999	99999999	99999999	99999999	4225	99999999	10949	99999999	99999999	99999999	5925	4004	6319	99999999	8678	6294	6112	5987	6434	6064	6414	7359	6000	6261	6453	8026	6986	7256	7711	6786	7774
543	99999999	99999999	99999999	99999999	99999999	99999999	99999999	99999999	99999999	99999999	99999999	99999999	99999999	99999999	99999999	99999999	99999999	99999999	99999999	99999999	99999999	99999999	99999999	99999999	4237	6653	5394	5091	6527	5469	7333	5589	7396	6862	3717	6292	3727	2654	6801	6055	6323	6830	6726	6721	7262	6826	6880	7900	6796
544	99999999	99999999	99999999	99999999	99999999	99999999	99999999	99999999	99999999	99999999	99999999	99999999	99999999	99999999	99999999	99999999	413	99999999	99999999	99999999	99999999	99999999	99999999	3219	1361	7123	5656	99999999	6281	7588	6745	5233	6309	3233	5985	6681	6696	6263	6100	5864	6792	6811	7108	6884	6214	7722	8194	8745	7587
545	99999999	99999999	99999999	99999999	99999999	99999999	99999999	99999999	99999999	99999999	99999999	99999999	99999999	99999999	99999999	99999999	99999999	99999999	99999999	99999999	99999999	99999999	99999999	99999999	99999999	99999999	8318	8055	7167	4872	99999999	7066	99999999	6090	6942	6651	5926	5956	6113	6316	5899	7096	6516	6953	6982	6743	7380	7641	6754
546	99999999	99999999	99999999	99999999	99999999	99999999	99999999	99999999	99999999	99999999	99999999	99999999	99999999	99999999	99999999	99999999	99999999	99999999	99999999	99999999	99999999	99999999	99999999	9119	5612	6666	8426	99999999	5455	5966	5505	5464	6854	6869	4999	5267	5513	6737	6008	6961	6158	6652	6883	8265	6473	6608	7530	7413	7169
547	99999999	99999999	99999999	99999999	99999999	99999999	99999999	99999999	99999999	99999999	99999999	99999999	99999999	99999999	99999999	99999999	99999999	99999999	99999999	99999999	99999999	99999999	99999999	99999999	5671	8903	7359	6262	7974	6335	6387	99999999	6394	7168	6122	5979	6558	6887	5762	6320	7581	6012	8445	7018	6851	7251	7171	7310	7095
548	99999999	99999999	99999999	99999999	99999999	99999999	99999999	99999999	99999999	99999999	99999999	99999999	99999999	99999999	99999999	99999999	99999999	99999999	99999999	99999999	99999999	99999999	99999999	99999999	5816	7851	99999999	99999999	4845	3584	7545	3608	6697	2080	6566	6936	6810	7638	6313	7279	7793	6304	6825	6185	6968	7783	8938	6824	7125
549	99999999	99999999	99999999	99999999	99999999	99999999	99999999	99999999	99999999	99999999	99999999	99999999	99999999	99999999	99999999	99999999	99999999	99999999	99999999	99999999	99999999	99999999	99999999	7192	99999999	99999999	7957	99999999	1948	7428	99999999	5581	5766	6045	6566	6102	6436	5746	6322	7083	6326	6643	7267	5937	6525	7954	8061	6664	6986
550	99999999	99999999	99999999	99999999	99999999	99999999	99999999	99999999	99999999	99999999	99999999	99999999	99999999	99999999	99999999	99999999	99999999	99999999	99999999	99999999	99999999	99999999	99999999	99999999	6282	892	8134	99999999	99999999	6317	5131	5293	7868	6056	6839	6327	6863	6138	5810	6680	6538	7123	7074	6500	7770	7736	8744	6866	7922
551	99999999	99999999	99999999	99999999	99999999	99999999	99999999	99999999	99999999	99999999	99999999	99999999	99999999	99999999	99999999	99999999	99999999	99999999	99999999	99999999	99999999	99999999	99999999	99999999	6898	99999999	6197	6309	99999999	4047	4712	6617	2631	5040	6604	5940	5210	5784	6312	6234	6835	6552	6413	6577	6782	7190	5709	8455	7834
552	99999999	99999999	99999999	99999999	99999999	99999999	99999999	99999999	99999999	99999999	99999999	99999999	99999999	99999999	99999999	99999999	99999999	99999999	99999999	99999999	99999999	99999999	99999999	99999999	99999999	7354	99999999	7386	7811	6774	99999999	5872	6535	4202	7398	6513	6590	6330	6620	6646	6587	6163	5805	6881	6893	7887	8193	6391	7001
553	99999999	99999999	99999999	99999999	99999999	99999999	99999999	99999999	99999999	99999999	99999999	99999999	99999999	99999999	99999999	99999999	99999999	99999999	99999999	99999999	99999999	99999999	99999999	99999999	6447	7629	99999999	6550	7011	6934	6222	6900	6395	5103	6201	4442	4185	6145	8547	6236	7220	6201	6730	7188	6917	7095	7442	7921	7049
554	99999999	99999999	99999999	99999999	99999999	99999999	99999999	99999999	99999999	99999999	99999999	99999999	99999999	99999999	99999999	99999999	99999999	99999999	99999999	99999999	99999999	5840	99999999	99999999	7986	99999999	99999999	2967	7086	7336	6750	5516	4261	6110	6205	5587	6812	6350	6419	5906	6491	6450	6806	6751	7057	6910	6898	6962	8436
555	99999999	99999999	99999999	99999999	99999999	99999999	99999999	99999999	99999999	99999999	99999999	99999999	99999999	99999999	99999999	99999999	99999999	99999999	99999999	99999999	99999999	99999999	99999999	99999999	99999999	99999999	5713	5125	6148	9883	5465	5941	6227	6281	6795	5760	4515	6410	6831	6201	6685	7024	6880	7088	7843	7164	7805	7687	7913
556	99999999	99999999	99999999	99999999	99999999	99999999	99999999	99999999	99999999	99999999	99999999	99999999	99999999	99999999	99999999	99999999	99999999	99999999	99999999	99999999	99999999	99999999	99999999	99999999	99999999	99999999	99999999	5260	4908	6994	7840	4440	6108	6696	4829	7014	6227	6006	6721	6589	5612	6822	5840	6933	7157	7314	7127	6881	7193
557	99999999	99999999	99999999	99999999	99999999	99999999	99999999	99999999	99999999	99999999	99999999	99999999	99999999	99999999	99999999	99999999	99999999	99999999	99999999	99999999	99999999	99999999	99999999	99999999	4649	5667	6551	99999999	6248	99999999	6262	4670	6269	5138	6280	5866	6667	6375	6441	6853	6385	6786	7267	7155	7125	8761	7633	7874	6708
558	99999999	99999999	99999999	99999999	99999999	99999999	99999999	99999999	99999999	99999999	99999999	99999999	99999999	99999999	99999999	99999999	99999999	99999999	99999999	99999999	99999999	99999999	99999999	99999999	99999999	9665	5439	5303	5136	3657	7319	7201	6079	8338	5815	3339	5381	6299	5991	6786	5816	6482	7202	7569	6288	6980	8180	7149	7136
559	99999999	99999999	99999999	99999999	99999999	99999999	99999999	99999999	99999999	99999999	99999999	99999999	99999999	99999999	99999999	99999999	99999999	99999999	99999999	99999999	99999999	99999999	99999999	99999999	6083	7294	99999999	2188	6341	6496	7430	5689	7413	7360	5003	7530	6090	6126	5910	6093	6907	7302	6418	6812	6611	5906	7157	7952	8110
560	99999999	99999999	99999999	99999999	99999999	99999999	99999999	99999999	99999999	99999999	99999999	99999999	99999999	99999999	99999999	99999999	99999999	99999999	99999999	99999999	3536	960	99999999	7273	4871	3493	99999999	99999999	99999999	6914	5640	7298	3860	4516	6470	5989	4958	5986	6604	6695	6360	7041	6778	7313	6593	8444	7342	7193	7331
561	99999999	99999999	99999999	99999999	99999999	99999999	99999999	99999999	99999999	99999999	99999999	99999999	99999999	99999999	99999999	99999999	99999999	99999999	99999999	99999999	99999999	99999999	99999999	4061	99999999	3956	99999999	6474	6929	4713	5710	6937	99999999	6725	4858	5182	6183	6290	6347	6157	6730	6004	6779	6537	7587	6761	8704	7024	9217
562	99999999	99999999	99999999	99999999	99999999	99999999	99999999	99999999	99999999	99999999	99999999	99999999	99999999	99999999	99999999	99999999	99999999	99999999	908	99999999	99999999	99999999	99999999	99999999	7120	99999999	99999999	6711	6205	5320	7601	6441	99999999	6934	5067	2364	6163	6054	6120	6930	6151	6345	7523	6771	6448	7043	7810	7028	7044
563	99999999	99999999	99999999	99999999	99999999	99999999	99999999	99999999	99999999	99999999	99999999	99999999	99999999	99999999	99999999	99999999	99999999	99999999	99999999	99999999	99999999	7069	99999999	99999999	99999999	99999999	4001	99999999	7189	7132	6196	6608	6748	6011	6488	5413	6533	6749	5912	7448	6413	7412	6600	7501	7509	7036	7032	8264	7416
564	99999999	99999999	99999999	99999999	99999999	99999999	99999999	99999999	99999999	99999999	99999999	99999999	99999999	99999999	99999999	99999999	99999999	99999999	99999999	5167	99999999	99999999	6967	99999999	99999999	6145	99999999	5615	5438	7785	5347	6850	5596	5951	7007	6929	5991	6373	6063	6418	6883	5214	6201	7091	6359	6484	6917	6780	7132
565	99999999	99999999	99999999	99999999	99999999	99999999	99999999	99999999	99999999	99999999	99999999	99999999	99999999	99999999	99999999	99999999	99999999	99999999	4167	99999999	99999999	2948	99999999	99999999	5721	6521	1708	6193	4500	6447	5978	4776	6335	6299	6926	7232	4936	5819	6394	6513	7001	6278	6185	5877	7093	8289	8134	7841	7357
566	99999999	99999999	99999999	99999999	99999999	99999999	99999999	99999999	99999999	99999999	99999999	99999999	99999999	99999999	99999999	99999999	99999999	99999999	99999999	99999999	2283	99999999	99999999	99999999	99999999	8105	99999999	99999999	6258	4966	4833	4878	5375	5458	6788	5682	7373	2787	6918	6392	7447	7191	6881	9091	7163	8063	7299	6685	6846
567	99999999	99999999	99999999	99999999	99999999	99999999	99999999	99999999	99999999	99999999	99999999	99999999	99999999	99999999	99999999	99999999	99999999	99999999	99999999	1270	99999999	99999999	99999999	99999999	99999999	99999999	99999999	7556	3603	6395	7632	6445	6139	4636	1494	7343	6252	6870	6636	6708	6666	5684	6013	7490	7585	6794	6941	8418	6842
568	99999999	99999999	99999999	99999999	99999999	99999999	99999999	99999999	99999999	99999999	99999999	99999999	99999999	99999999	99999999	99999999	99999999	99999999	99999999	99999999	99999999	99999999	99999999	1517	99999999	6422	99999999	6054	6707	5081	6165	5829	7087	7139	7231	7587	4013	6806	6646	5669	6502	7744	8669	6569	7363	6422	8823	7413	7913
569	99999999	99999999	99999999	99999999	99999999	99999999	99999999	99999999	99999999	99999999	99999999	99999999	99999999	99999999	99999999	99999999	99999999	99999999	99999999	99999999	8783	5336	99999999	99999999	99999999	99999999	6147	99999999	4649	6192	99999999	4095	5428	6162	4597	7563	3054	5689	5919	5796	6790	7143	6589	7370	7038	6941	7168	7349	7335
570	99999999	99999999	99999999	99999999	99999999	99999999	99999999	99999999	99999999	99999999	99999999	99999999	99999999	99999999	99999999	99999999	99999999	99999999	99999999	99999999	99999999	99999999	5160	99999999	99999999	6584	1217	99999999	5871	7206	6809	6910	6653	6751	6715	7305	6261	6180	5804	5946	6654	6322	7193	7260	6592	7005	6814	7344	7031
571	99999999	99999999	99999999	99999999	99999999	99999999	99999999	99999999	99999999	99999999	99999999	99999999	99999999	99999999	99999999	99999999	99999999	99999999	99999999	99999999	99999999	99999999	99999999	99999999	99999999	99999999	99999999	5219	7393	6194	6006	5977	5990	1633	6519	7228	6387	6597	6142	7570	6219	6840	7954	7427	7150	7055	6810	7767	7468
572	99999999	99999999	99999999	99999999	99999999	99999999	99999999	99999999	99999999	99999999	99999999	337	99999999	99999999	99999999	99999999	99999999	99999999	99999999	99999999	99999999	99999999	99999999	7959	629	5047	7511	5136	4369	6823	4058	7182	6322	6585	6434	6280	5841	5376	7218	6991	7445	7742	6321	7667	7378	6767	8841	7425	7678
573	99999999	99999999	99999999	99999999	99999999	99999999	99999999	99999999	99999999	99999999	99999999	99999999	99999999	99999999	99999999	99999999	99999999	99999999	99999999	99999999	99999999	99999999	7154	99999999	99999999	6437	5797	7083	5095	99999999	5223	6246	6043	5852	6757	6674	6588	5845	5823	7084	6663	7287	6584	6474	6948	6174	6884	6620	7141
574	99999999	99999999	99999999	99999999	99999999	99999999	99999999	99999999	99999999	99999999	99999999	99999999	99999999	99999999	99999999	99999999	99999999	99999999	99999999	99999999	99999999	3754	99999999	99999999	4737	5748	99999999	6345	99999999	5647	6557	6140	5160	7873	6784	6970	5981	6189	7210	6953	7068	6721	5206	6453	8078	6781	6827	7012	6928
575	99999999	99999999	99999999	99999999	99999999	99999999	99999999	99999999	99999999	99999999	99999999	99999999	99999999	99999999	99999999	99999999	99999999	99999999	99999999	99999999	99999999	99999999	99999999	99999999	5871	4386	8237	8681	9842	5168	4974	5349	7044	6426	5605	6695	6351	6300	8169	7048	7170	6509	8272	6677	7075	7435	7372	7013	8332
576	99999999	99999999	99999999	99999999	99999999	99999999	99999999	99999999	99999999	99999999	99999999	99999999	99999999	99999999	99999999	99999999	99999999	99999999	99999999	99999999	99999999	99999999	99999999	6675	99999999	6812	5755	8940	4179	6186	5783	5726	6485	7045	7093	6673	6805	6969	6805	8158	6793	6801	5865	6798	6941	6998	7452	8212	7545
577	99999999	99999999	99999999	99999999	99999999	99999999	99999999	99999999	99999999	99999999	99999999	99999999	99999999	99999999	99999999	99999999	99999999	99999999	99999999	99999999	99999999	6133	99999999	99999999	99999999	5430	8929	4329	6739	7368	8633	6019	5916	5609	2090	6555	3292	7056	4992	6366	6306	5702	7671	8322	7200	8454	8072	7026	7581
578	99999999	99999999	99999999	99999999	99999999	99999999	99999999	99999999	99999999	99999999	99999999	99999999	99999999	99999999	99999999	99999999	99999999	99999999	99999999	99999999	99999999	6689	99999999	99999999	5613	5370	99999999	6006	5664	7637	5346	99999999	6307	5417	6600	3384	6499	6730	6022	7343	7229	6059	5685	6645	6845	7202	8252	6907	7378
579	99999999	99999999	99999999	99999999	99999999	99999999	99999999	99999999	99999999	99999999	99999999	99999999	99999999	99999999	99999999	99999999	99999999	99999999	99999999	99999999	99999999	99999999	7241	4830	99999999	7984	99999999	6962	1944	3024	5150	5660	5637	4693	5946	5696	6006	4197	6269	6015	7205	4552	7423	7388	6907	6782	6531	7305	7399
580	99999999	99999999	99999999	99999999	99999999	99999999	99999999	99999999	99999999	99999999	99999999	99999999	99999999	99999999	99999999	99999999	99999999	99999999	99999999	99999999	4197	99999999	99999999	99999999	99999999	7378	6282	99999999	99999999	99999999	5301	5920	6431	6600	6980	6227	7710	7100	6147	6853	7062	6554	7249	6081	6437	6965	7765	6333	7856
581	99999999	99999999	99999999	99999999	99999999	99999999	99999999	99999999	99999999	99999999	99999999	99999999	99999999	99999999	99999999	99999999	99999999	99999999	99999999	99999999	99999999	2557	99999999	99999999	99999999	2749	99999999	99999999	99999999	6297	5761	5029	7077	5341	5304	6875	6235	6873	5959	5754	7688	7057	6604	6743	6841	7973	7160	7118	7093
582	99999999	99999999	99999999	99999999	99999999	99999999	99999999	99999999	99999999	99999999	99999999	99999999	99999999	99999999	99999999	99999999	99999999	1115	99999999	99999999	99999999	99999999	99999999	6607	8088	5850	99999999	8273	6282	5774	5728	6548	6753	6190	6651	6306	6679	6176	7354	7016	6716	6117	7803	6518	7949	7849	6478	6682	7108
583	99999999	99999999	99999999	99999999	99999999	99999999	99999999	99999999	99999999	99999999	99999999	99999999	99999999	99999999	99999999	99999999	330	99999999	99999999	99999999	4526	99999999	99999999	99999999	7526	7830	6793	6972	6141	6004	99999999	6657	99999999	6517	5091	6533	5769	6152	7162	4151	7883	6562	8944	6067	7323	7344	7475	7721	7283
584	99999999	99999999	99999999	99999999	99999999	99999999	99999999	99999999	99999999	99999999	99999999	99999999	99999999	99999999	99999999	99999999	99999999	99999999	99999999	99999999	99999999	99999999	9092	6994	6423	8324	5970	99999999	5974	7330	6755	6115	6690	7384	5869	6597	6402	7492	6892	7083	6252	6874	7064	8177	6626	6613	7271	6876	7298
585	99999999	99999999	99999999	99999999	99999999	99999999	99999999	99999999	99999999	99999999	99999999	99999999	99999999	99999999	99999999	99999999	99999999	99999999	99999999	99999999	99999999	99999999	99999999	99999999	99999999	99999999	99999999	6566	99999999	7177	99999999	4861	6707	5741	6712	7504	7161	3903	5988	6273	6816	6661	8945	6959	7362	7297	7956	7448	7532
586	99999999	99999999	99999999	99999999	99999999	99999999	99999999	99999999	99999999	99999999	99999999	99999999	99999999	99999999	99999999	99999999	99999999	99999999	99999999	99999999	99999999	99999999	99999999	99999999	5263	99999999	6551	6366	6322	5845	3835	6883	5734	7097	7302	5127	5737	7058	6224	6341	7061	6356	7137	7560	5952	6387	7370	6701	7139
587	99999999	99999999	99999999	99999999	99999999	99999999	99999999	99999999	99999999	99999999	99999999	99999999	99999999	99999999	99999999	99999999	99999999	99999999	99999999	99999999	99999999	6340	99999999	99999999	99999999	99999999	6167	5550	6866	6533	7617	6131	5916	6095	7188	6957	5411	6494	6146	6504	7944	7867	7470	6987	7388	6972	9711	7652	6687
588	99999999	99999999	99999999	99999999	99999999	99999999	99999999	99999999	99999999	99999999	99999999	99999999	99999999	99999999	99999999	99999999	99999999	99999999	99999999	99999999	99999999	99999999	99999999	99999999	5760	4407	7144	99999999	99999999	5975	6376	6700	6558	6169	5657	6598	6573	6431	6849	7455	8325	6651	7532	6144	4606	8057	6555	7348	7544
589	99999999	99999999	99999999	99999999	99999999	99999999	99999999	99999999	99999999	99999999	99999999	99999999	99999999	99999999	99999999	99999999	99999999	99999999	99999999	99999999	99999999	99999999	8031	8770	4553	4954	99999999	7246	8353	3334	6499	4895	6186	6396	6334	6477	7914	7630	7205	6542	6665	6963	8429	6953	6579	7350	6780	6929	6787
590	99999999	99999999	99999999	99999999	99999999	99999999	99999999	99999999	99999999	99999999	99999999	99999999	99999999	99999999	99999999	99999999	99999999	99999999	99999999	99999999	99999999	99999999	99999999	99999999	4194	6759	6715	8598	5939	5643	7565	5932	7678	5443	6837	7018	5309	6294	6374	6641	7883	7148	6664	6959	7205	7795	7498	8163	7120
591	99999999	99999999	99999999	99999999	99999999	99999999	99999999	99999999	99999999	99999999	99999999	99999999	99999999	99999999	99999999	99999999	2362	99999999	99999999	99999999	99999999	99999999	4030	99999999	99999999	6743	99999999	5839	7032	6200	5987	6631	4868	6408	6252	6804	6743	7363	7057	6201	7722	6465	6475	7031	6765	6371	8499	7183	7877
592	99999999	99999999	99999999	99999999	99999999	99999999	99999999	99999999	99999999	99999999	99999999	99999999	99999999	99999999	99999999	99999999	99999999	99999999	99999999	99999999	99999999	99999999	99999999	2728	99999999	99999999	3973	5917	99999999	5075	7558	3220	5771	6970	6142	7097	4888	6089	7285	6900	6640	3095	6613	7102	7087	6693	9052	6817	7616
593	99999999	99999999	99999999	99999999	99999999	99999999	99999999	99999999	99999999	99999999	99999999	99999999	99999999	99999999	99999999	99999999	99999999	99999999	99999999	99999999	99999999	99999999	99999999	99999999	6177	5567	99999999	3328	6734	5191	99999999	5865	6641	5772	4595	6350	7414	6808	5703	6120	8349	6793	7048	6748	7194	7093	8669	6515	6830
594	99999999	99999999	99999999	99999999	99999999	99999999	99999999	99999999	99999999	99999999	99999999	99999999	2458	99999999	99999999	99999999	99999999	99999999	99999999	99999999	99999999	99999999	99999999	99999999	99999999	99999999	99999999	99999999	7442	5957	7195	4755	6063	6803	6471	7901	6199	6275	6888	7237	6664	7382	3158	7363	8528	7250	7213	7536	7227
595	99999999	99999999	99999999	99999999	99999999	99999999	99999999	99999999	99999999	99999999	99999999	242	99999999	99999999	99999999	99999999	99999999	99999999	99999999	99999999	99999999	99999999	4687	99999999	6376	99999999	99999999	7150	9950	4725	4859	6468	5810	6634	6753	4959	6591	6924	5608	4728	6690	6626	6641	6138	6716	7037	6579	7413	6738
596	99999999	99999999	99999999	99999999	99999999	99999999	99999999	99999999	99999999	99999999	99999999	99999999	99999999	99999999	99999999	99999999	99999999	99999999	99999999	99999999	99999999	99999999	99999999	99999999	99999999	99999999	99999999	99999999	6806	6966	7165	7348	7102	7852	6109	7386	6985	6908	7052	6623	6109	6507	6053	6114	7343	7081	8032	6934	7265
597	99999999	99999999	99999999	99999999	99999999	99999999	99999999	99999999	99999999	99999999	99999999	99999999	99999999	99999999	99999999	99999999	99999999	99999999	99999999	99999999	99999999	99999999	6867	99999999	99999999	1585	5963	99999999	5345	7938	6807	7016	7101	6176	7360	4875	6768	6603	6503	7350	6999	7092	6832	7153	5179	6663	6350	7883	6745
598	99999999	99999999	99999999	99999999	99999999	99999999	99999999	99999999	99999999	99999999	99999999	99999999	99999999	99999999	99999999	99999999	99999999	99999999	99999999	99999999	99999999	99999999	99999999	3515	99999999	99999999	5353	99999999	8510	5967	99999999	6757	5321	5928	5126	7827	6399	6420	6574	6442	6047	6576	6815	6403	7235	7311	6783	6940	7466
599	99999999	99999999	99999999	99999999	99999999	99999999	99999999	99999999	99999999	99999999	99999999	99999999	99999999	99999999	99999999	186	99999999	99999999	99999999	99999999	99999999	99999999	99999999	99999999	99999999	6138	3350	5335	5168	6404	7336	7221	5569	6146	6842	6337	6823	5977	7733	7339	6622	6003	4883	6415	7057	7360	6865	6642	8012
600	99999999	99999999	99999999	99999999	99999999	99999999	99999999	99999999	99999999	99999999	99999999	99999999	99999999	99999999	99999999	99999999	99999999	99999999	99999999	99999999	99999999	99999999	99999999	99999999	99999999	5162	6602	4497	7795	7086	6999	4412	7041	6410	7235	7482	6392	6142	6040	8296	6313	6755	7625	6816	6571	6768	7506	7189	7173
601	99999999	99999999	99999999	99999999	99999999	99999999	99999999	99999999	99999999	99999999	99999999	99999999	99999999	99999999	99999999	99999999	99999999	99999999	99999999	99999999	99999999	99999999	99999999	6525	99999999	4869	99999999	7605	99999999	3927	5608	5634	7086	5109	6431	6662	5963	5964	4400	5607	7276	6740	5806	7275	7201	6801	6928	6928	6470
602	99999999	99999999	99999999	99999999	99999999	99999999	99999999	99999999	99999999	99999999	99999999	99999999	99999999	1575	99999999	99999999	99999999	99999999	4014	99999999	99999999	99999999	99999999	99999999	99999999	7415	99999999	99999999	6079	3242	99999999	99999999	6180	4341	7186	5596	6836	6471	6770	7222	6660	6684	6956	7109	7684	7059	6981	7541	7856
603	99999999	99999999	99999999	99999999	99999999	99999999	99999999	99999999	99999999	99999999	99999999	99999999	99999999	99999999	99999999	99999999	99999999	99999999	99999999	99999999	99999999	4946	99999999	5560	8136	99999999	99999999	6462	8170	5984	8381	6402	4974	5790	6732	6290	6026	7438	5408	6233	7007	5963	6620	7096	6825	8523	6356	7257	7781
604	99999999	99999999	99999999	99999999	99999999	99999999	99999999	99999999	99999999	99999999	99999999	99999999	99999999	99999999	99999999	99999999	99999999	99999999	99999999	99999999	99999999	1900	5940	99999999	5632	5847	6391	4668	6660	7939	5739	6287	6726	5915	5737	5853	5837	5891	7532	4311	6425	6498	7018	7399	6947	7565	7402	7931	7272
605	99999999	99999999	99999999	99999999	99999999	99999999	99999999	99999999	99999999	99999999	99999999	99999999	99999999	723	99999999	99999999	99999999	99999999	99999999	99999999	99999999	99999999	99999999	99999999	2284	99999999	8269	7075	6042	4292	8547	3429	5296	7098	6752	6215	7219	6106	4757	7796	6389	6340	6967	7571	6884	6891	7109	7377	8103
606	99999999	99999999	99999999	99999999	99999999	99999999	99999999	99999999	99999999	99999999	99999999	99999999	99999999	99999999	99999999	99999999	99999999	99999999	99999999	99999999	99999999	99999999	99999999	99999999	99999999	99999999	4765	3577	5911	3692	6063	7552	7204	4755	6209	6425	6678	5350	6109	6343	6257	6856	6837	7422	6993	6476	7179	7194	6681
607	99999999	99999999	99999999	99999999	99999999	99999999	99999999	99999999	99999999	99999999	99999999	99999999	99999999	99999999	99999999	99999999	99999999	99999999	99999999	99999999	99999999	99999999	99999999	5223	99999999	5683	5417	99999999	99999999	7083	4577	6781	99999999	6167	5597	6869	6302	6200	6198	6599	8655	6558	6218	7323	6471	6895	4211	7217	6600
608	99999999	99999999	99999999	99999999	99999999	99999999	99999999	99999999	99999999	99999999	99999999	99999999	99999999	99999999	99999999	99999999	99999999	99999999	99999999	99999999	99999999	99999999	99999999	99999999	99999999	99999999	7367	6483	5323	99999999	4399	4623	7046	5596	6849	5745	6260	7037	6538	6411	6748	6722	6691	6626	7178	7084	7200	6610	8493
609	99999999	99999999	99999999	99999999	99999999	99999999	99999999	99999999	99999999	99999999	99999999	99999999	99999999	99999999	99999999	99999999	99999999	99999999	99999999	99999999	99999999	99999999	99999999	99999999	8044	5747	5126	5373	2137	5949	8002	5058	6693	7171	6490	5080	6452	6563	6440	6853	7496	6343	7435	6658	6848	7686	7751	7697	7820
610	99999999	99999999	99999999	99999999	99999999	99999999	99999999	99999999	99999999	99999999	99999999	99999999	99999999	99999999	99999999	99999999	99999999	99999999	99999999	3236	99999999	99999999	99999999	6147	99999999	2366	99999999	99999999	2037	6503	7157	6441	6820	5054	6470	6968	5881	6999	7682	6322	6788	6707	6206	6748	7280	7005	7510	6854	6992
611	99999999	99999999	99999999	99999999	99999999	99999999	99999999	99999999	99999999	99999999	99999999	99999999	99999999	99999999	99999999	99999999	99999999	99999999	99999999	99999999	99999999	99999999	5029	99999999	6507	99999999	99999999	5675	5432	2818	7680	6257	5910	6749	5827	6545	5488	7810	6141	6901	7145	6591	6415	7123	8238	7254	7593	7401	6381
612	99999999	99999999	99999999	99999999	99999999	99999999	99999999	99999999	99999999	99999999	99999999	99999999	99999999	1796	99999999	99999999	99999999	99999999	99999999	966	99999999	99999999	7612	99999999	99999999	99999999	99999999	6598	7272	6708	5386	7138	7402	6097	5609	6384	6202	6539	6873	6719	6807	8564	8280	7309	7289	6604	9031	7967	7199
613	99999999	99999999	99999999	99999999	99999999	99999999	99999999	99999999	99999999	99999999	99999999	99999999	99999999	99999999	99999999	99999999	99999999	99999999	2336	99999999	99999999	99999999	99999999	99999999	10760	99999999	5517	99999999	99999999	6131	8351	6744	6571	7742	6317	7004	6002	6254	6761	5860	7882	6341	6554	7480	6291	7628	7162	7501	7080
614	99999999	99999999	99999999	99999999	99999999	99999999	99999999	99999999	99999999	99999999	99999999	99999999	99999999	99999999	99999999	99999999	99999999	99999999	99999999	99999999	99999999	99999999	4046	9649	2237	99999999	4352	6246	5574	6077	7077	5519	4174	3968	7567	6436	5773	7390	5838	7814	6505	7181	7601	7559	6738	6810	6862	7352	8340
615	99999999	99999999	99999999	99999999	99999999	99999999	99999999	99999999	99999999	99999999	99999999	99999999	99999999	99999999	99999999	99999999	99999999	99999999	99999999	99999999	99999999	99999999	99999999	99999999	6790	4908	99999999	99999999	99999999	5909	4198	6158	5613	5489	8062	6220	6961	6114	6898	6213	6187	6459	4678	5874	7697	7076	7307	7383	7397
616	99999999	99999999	99999999	99999999	99999999	99999999	99999999	99999999	99999999	99999999	99999999	99999999	99999999	99999999	99999999	99999999	99999999	99999999	99999999	99999999	99999999	99999999	99999999	99999999	3382	5388	6244	99999999	6901	2821	99999999	5705	6470	5798	7668	7859	6309	6173	6365	6395	6717	2100	6879	6302	8829	6355	6924	7727	7150
617	99999999	99999999	99999999	99999999	99999999	99999999	99999999	99999999	99999999	99999999	99999999	99999999	99999999	99999999	99999999	99999999	99999999	99999999	99999999	99999999	99999999	99999999	99999999	99999999	4011	4774	99999999	4669	6220	5220	99999999	6805	4277	6816	8212	7630	6528	6469	8198	7248	5971	6514	7628	7253	7407	7547	6823	7221	6254
618	99999999	99999999	99999999	99999999	99999999	99999999	99999999	99999999	99999999	99999999	99999999	99999999	99999999	99999999	99999999	99999999	99999999	99999999	99999999	99999999	99999999	99999999	99999999	5149	7786	99999999	7104	7847	7274	5896	5727	5979	6426	6688	6215	6003	6648	6039	6189	3502	7739	7401	7189	7074	7643	8035	8027	8593	7817
619	99999999	99999999	99999999	99999999	99999999	99999999	99999999	99999999	99999999	99999999	99999999	99999999	99999999	99999999	99999999	99999999	99999999	99999999	99999999	99999999	99999999	99999999	99999999	99999999	99999999	6984	99999999	99999999	99999999	7533	7455	99999999	6199	5789	6425	7054	6194	6117	6589	5954	6818	6450	6102	8107	6911	7075	6936	7423	8813
620	99999999	99999999	99999999	99999999	99999999	99999999	99999999	99999999	99999999	99999999	99999999	99999999	99999999	99999999	99999999	99999999	99999999	99999999	99999999	99999999	99999999	99999999	99999999	99999999	5853	99999999	5895	7475	6922	5369	7027	8471	6790	6455	4450	6166	6478	7707	6850	6289	6943	6759	7452	7799	6352	6277	7535	7089	7141
621	99999999	99999999	99999999	99999999	99999999	99999999	99999999	99999999	99999999	99999999	99999999	99999999	99999999	99999999	99999999	99999999	2860	99999999	99999999	99999999	99999999	99999999	99999999	99999999	99999999	8223	4506	1916	6124	3566	6801	6321	6234	6322	4534	6614	5603	6525	5257	6339	7562	7576	6058	6547	7536	6431	7681	6742	6346
622	99999999	99999999	99999999	99999999	99999999	99999999	99999999	99999999	99999999	99999999	99999999	99999999	99999999	99999999	99999999	99999999	99999999	99999999	99999999	99999999	99999999	2162	99999999	99999999	8865	7631	99999999	99999999	5513	99999999	6597	6788	6886	7263	5871	5907	6105	6653	6797	6719	5785	6849	6967	6350	7297	7530	6834	6429	6700
623	99999999	99999999	99999999	99999999	99999999	99999999	99999999	99999999	99999999	99999999	99999999	99999999	99999999	99999999	99999999	99999999	99999999	99999999	99999999	99999999	99999999	3129	99999999	99999999	4838	99999999	6877	99999999	2523	7608	5587	6130	6408	7075	6400	6605	7522	6833	7836	6534	6686	6786	6482	7148	7788	7200	7331	7261	7160
624	99999999	99999999	99999999	99999999	99999999	99999999	99999999	99999999	99999999	99999999	99999999	99999999	99999999	99999999	99999999	99999999	99999999	99999999	99999999	2144	99999999	99999999	99999999	99999999	99999999	5631	7104	6090	5312	99999999	6596	6214	5853	5996	6083	5888	7265	6555	6170	6477	7339	6969	7098	7074	7395	6228	7084	6767	7175
625	99999999	99999999	99999999	99999999	99999999	99999999	99999999	99999999	99999999	99999999	99999999	99999999	99999999	99999999	99999999	99999999	99999999	99999999	99999999	99999999	99999999	99999999	99999999	99999999	99999999	5571	4359	5953	6933	6424	4118	5828	4252	6862	6283	7294	6478	6662	6788	6400	7822	6450	6665	6370	7904	6903	7713	7416	6515
626	99999999	99999999	99999999	99999999	99999999	99999999	99999999	99999999	99999999	99999999	99999999	99999999	99999999	99999999	99999999	99999999	99999999	99999999	99999999	3264	99999999	99999999	99999999	99999999	99999999	3111	5180	4647	6773	99999999	7298	6969	5486	7953	7094	6604	5449	7095	7815	6174	8155	6036	6281	7497	7175	7046	7769	7568	7244
627	99999999	99999999	99999999	99999999	99999999	99999999	99999999	99999999	99999999	99999999	99999999	99999999	99999999	99999999	99999999	99999999	99999999	99999999	99999999	99999999	99999999	99999999	5556	4678	99999999	99999999	5761	7794	99999999	8189	6425	5961	6355	5835	5488	5662	4778	5891	6424	6554	5674	7036	7662	7364	7639	6966	7025	8545	6812
628	99999999	99999999	99999999	99999999	99999999	99999999	99999999	99999999	99999999	99999999	99999999	99999999	99999999	99999999	99999999	99999999	99999999	99999999	99999999	99999999	99999999	99999999	99999999	99999999	99999999	6657	7668	8410	6639	5743	8149	4729	7076	6752	5350	6131	5805	7465	6755	7160	6157	6642	7164	6507	7384	8251	6998	8280	7868
629	99999999	99999999	99999999	99999999	99999999	99999999	99999999	99999999	99999999	99999999	99999999	99999999	99999999	99999999	99999999	99999999	99999999	99999999	99999999	99999999	99999999	99999999	99999999	6640	99999999	99999999	99999999	4993	6282	4813	6827	6133	7096	7038	7077	6700	7165	6881	5756	7156	6404	7230	7435	6342	7483	6847	6246	7477	7239
630	99999999	99999999	99999999	99999999	99999999	99999999	99999999	99999999	99999999	99999999	99999999	99999999	99999999	99999999	99999999	99999999	99999999	99999999	99999999	99999999	99999999	99999999	99999999	2465	6792	6986	7176	5855	6173	6103	7340	6637	6685	6839	6889	6398	5753	6797	4752	4732	9081	6055	8310	6592	7815	6807	7532	8233	7823
631	99999999	99999999	99999999	99999999	99999999	99999999	99999999	99999999	99999999	99999999	99999999	99999999	99999999	99999999	99999999	99999999	99999999	99999999	99999999	99999999	99999999	99999999	99999999	99999999	3519	99999999	99999999	5961	99999999	99999999	6512	99999999	6019	7129	5975	4555	7432	6030	6702	6417	6398	7071	7044	6330	6988	6451	6871	7249	6657
632	99999999	99999999	99999999	99999999	99999999	99999999	99999999	99999999	99999999	99999999	99999999	99999999	99999999	99999999	99999999	99999999	99999999	99999999	99999999	99999999	99999999	99999999	99999999	99999999	99999999	7602	99999999	7417	7583	6706	6192	4217	6086	6574	6383	5947	5916	6094	6857	6491	6477	6911	7031	7042	7740	6646	7768	7059	7789
633	99999999	99999999	99999999	99999999	99999999	99999999	99999999	99999999	99999999	99999999	99999999	99999999	99999999	99999999	99999999	99999999	99999999	99999999	99999999	99999999	99999999	99999999	6462	10239	99999999	99999999	99999999	4623	7312	5590	5565	6168	4774	6628	6707	6375	6283	6784	6843	7154	6017	6353	6418	7538	6330	7512	7706	7254	8461
634	99999999	99999999	99999999	99999999	99999999	99999999	99999999	99999999	99999999	99999999	99999999	99999999	99999999	99999999	99999999	99999999	99999999	99999999	99999999	99999999	99999999	99999999	99999999	99999999	99999999	7550	7587	6257	7092	7076	6640	6168	6624	4389	5876	4945	8108	5966	6883	6335	5608	6456	6296	7209	5127	5837	7544	6649	7284
635	99999999	99999999	99999999	99999999	99999999	99999999	99999999	99999999	99999999	99999999	99999999	99999999	99999999	99999999	99999999	99999999	99999999	99999999	99999999	99999999	99999999	99999999	99999999	99999999	6407	7085	99999999	6225	8069	6281	6748	6557	6648	6020	6108	7177	6504	6474	6644	7759	7512	8143	7801	6916	6690	7303	7910	9374	7852
636	99999999	99999999	99999999	99999999	99999999	99999999	99999999	99999999	99999999	99999999	99999999	99999999	99999999	99999999	99999999	99999999	99999999	99999999	99999999	99999999	99999999	99999999	99999999	99999999	99999999	4128	99999999	99999999	5024	3919	6957	6531	6148	7087	6209	6335	6289	6111	7392	5440	6892	6514	6226	7396	6880	7610	6279	6885	7453
637	99999999	99999999	99999999	99999999	99999999	99999999	99999999	99999999	99999999	99999999	99999999	99999999	99999999	99999999	99999999	99999999	99999999	99999999	99999999	99999999	99999999	99999999	99999999	99999999	99999999	5875	6790	5986	7200	6929	99999999	5689	6701	3312	8618	6630	6071	7342	6905	5890	7447	6236	6446	7314	5471	7561	7114	7768	7135
638	99999999	99999999	99999999	99999999	99999999	99999999	99999999	99999999	99999999	99999999	99999999	99999999	99999999	99999999	99999999	99999999	99999999	99999999	99999999	99999999	99999999	99999999	7098	99999999	4609	4242	99999999	6982	99999999	6370	99999999	99999999	5731	5995	5321	6544	7476	5738	8249	5426	6753	6691	6847	6928	7243	6708	7569	8549	8019
639	99999999	99999999	99999999	99999999	99999999	99999999	99999999	99999999	99999999	99999999	99999999	99999999	99999999	99999999	99999999	99999999	99999999	99999999	99999999	99999999	99999999	99999999	99999999	5634	99999999	99999999	9089	7853	99999999	7151	99999999	99999999	7180	3439	5893	6030	7184	7011	6579	6331	6715	6965	5186	8145	7293	6996	8211	7161	7329
640	99999999	99999999	99999999	99999999	99999999	99999999	99999999	99999999	99999999	99999999	99999999	99999999	99999999	99999999	99999999	99999999	99999999	99999999	99999999	99999999	99999999	99999999	99999999	99999999	6702	99999999	6978	5636	99999999	4976	6009	5706	7180	6511	6867	6034	6613	6651	7588	6011	6570	6262	6906	6553	6581	7937	6325	7296	7245
641	99999999	99999999	99999999	99999999	99999999	99999999	99999999	99999999	99999999	99999999	99999999	99999999	99999999	99999999	99999999	2499	99999999	99999999	99999999	99999999	99999999	99999999	99999999	99999999	99999999	99999999	2979	99999999	99999999	6397	5943	6505	4716	6401	6795	6679	6900	7179	6705	6227	6759	6534	7257	6236	6968	6497	7304	6621	8021
642	99999999	99999999	99999999	99999999	99999999	99999999	99999999	99999999	99999999	99999999	99999999	99999999	99999999	99999999	99999999	99999999	99999999	99999999	99999999	99999999	99999999	99999999	99999999	5464	99999999	99999999	99999999	99999999	4832	7719	7604	6867	6520	6150	5968	5630	6080	6090	6024	6901	7007	7766	6502	6622	7975	8132	7663	7063	7765
643	99999999	99999999	99999999	99999999	99999999	99999999	99999999	99999999	99999999	99999999	99999999	99999999	99999999	99999999	99999999	99999999	99999999	99999999	99999999	99999999	99999999	3174	99999999	99999999	99999999	8411	7202	99999999	6636	5262	5792	6870	2493	5785	6186	6615	6313	6579	6273	6391	6482	6410	8289	6538	6694	6723	8017	8123	7535
644	99999999	99999999	99999999	99999999	99999999	99999999	99999999	99999999	99999999	99999999	99999999	99999999	99999999	99999999	99999999	99999999	99999999	99999999	4338	99999999	2475	99999999	99999999	99999999	7916	5465	7166	6109	4384	5886	6627	7008	6298	5797	5615	6678	6751	5556	6336	6780	6151	6409	6608	7654	7924	6550	6654	7937	8164
645	99999999	99999999	99999999	99999999	99999999	99999999	99999999	99999999	99999999	99999999	99999999	99999999	99999999	99999999	99999999	99999999	99999999	99999999	99999999	99999999	99999999	99999999	99999999	5787	7911	99999999	4314	99999999	6043	7227	7048	6270	5955	6566	7013	6433	7352	5889	6816	6078	7782	6538	6714	6686	7580	7468	8110	7149	7346
646	99999999	99999999	99999999	99999999	99999999	99999999	99999999	99999999	99999999	99999999	99999999	99999999	99999999	99999999	99999999	99999999	99999999	99999999	99999999	99999999	99999999	99999999	99999999	99999999	99999999	99999999	99999999	10255	6364	5439	99999999	6633	2486	3273	6163	7058	6042	6874	6779	6926	5851	7607	7604	8470	6962	7008	7182	6577	7383
647	99999999	99999999	99999999	99999999	99999999	99999999	99999999	99999999	99999999	99999999	99999999	99999999	99999999	99999999	99999999	99999999	99999999	99999999	99999999	99999999	99999999	99999999	99999999	6851	99999999	99999999	7728	1955	3190	5038	6500	7106	5627	6541	5379	4602	6085	7541	6164	6635	8159	6708	6818	7152	7852	7207	7154	7248	7303
648	99999999	99999999	99999999	99999999	99999999	99999999	99999999	99999999	99999999	99999999	99999999	99999999	99999999	99999999	99999999	99999999	99999999	99999999	634	99999999	99999999	6015	99999999	99999999	6953	4949	99999999	99999999	6036	8228	4679	6955	6935	6096	6467	5992	6829	6275	6058	6572	6451	7086	5896	6668	6473	6652	7929	6557	7242
649	99999999	99999999	99999999	99999999	99999999	99999999	99999999	99999999	99999999	99999999	99999999	99999999	99999999	99999999	99999999	99999999	99999999	99999999	99999999	99999999	99999999	99999999	99999999	6323	99999999	6003	6609	5747	5229	6571	8350	6667	7761	6041	1990	4153	6209	7188	6025	6372	6927	6471	6419	6764	6829	7225	7636	7021	7232
650	99999999	99999999	99999999	99999999	99999999	99999999	99999999	99999999	99999999	99999999	99999999	99999999	99999999	99999999	99999999	99999999	99999999	99999999	99999999	99999999	99999999	99999999	99999999	99999999	99999999	4339	2448	5976	99999999	6687	7629	6408	8034	6466	5181	5922	6986	6714	6135	8479	7869	6610	5920	8208	7516	6659	8324	6772	7131
651	99999999	99999999	99999999	99999999	99999999	99999999	99999999	99999999	99999999	99999999	99999999	99999999	740	99999999	99999999	99999999	99999999	99999999	99999999	99999999	99999999	99999999	99999999	5745	99999999	6244	99999999	6664	6152	5347	7739	6599	6440	6758	6421	6573	4843	6571	6254	8196	6437	5884	6671	6168	6602	6185	8081	6764	6589
652	99999999	99999999	99999999	99999999	99999999	99999999	99999999	99999999	99999999	99999999	99999999	99999999	99999999	99999999	99999999	99999999	99999999	99999999	99999999	99999999	99999999	99999999	99999999	99999999	3745	1771	7155	6400	3803	1391	7346	5172	6147	6350	3666	5871	6794	6109	6482	6000	6891	6710	6545	7116	7613	6963	7251	7445	8042
653	99999999	99999999	99999999	99999999	99999999	99999999	99999999	99999999	99999999	99999999	99999999	99999999	99999999	99999999	99999999	99999999	99999999	99999999	1514	99999999	99999999	99999999	99999999	99999999	99999999	7574	99999999	5864	7859	99999999	7218	6430	8579	5430	6969	5828	5950	6930	6339	6157	6145	6576	6671	7778	7096	7535	8277	7666	7267
654	99999999	99999999	99999999	99999999	511	99999999	99999999	99999999	99999999	99999999	99999999	99999999	99999999	99999999	99999999	99999999	99999999	99999999	99999999	99999999	2186	99999999	99999999	99999999	99999999	99999999	7077	99999999	6273	5899	3627	6379	5103	4816	6660	6052	6601	7319	7129	6695	7036	4347	6797	6055	7257	7515	6541	7876	7290
655	99999999	99999999	99999999	99999999	99999999	99999999	99999999	99999999	99999999	99999999	99999999	99999999	99999999	99999999	99999999	99999999	99999999	99999999	99999999	99999999	99999999	99999999	99999999	99999999	5179	5786	6378	7083	6930	7855	6559	6380	5721	6531	5567	6928	7266	4518	7343	5362	7050	6562	7293	7297	6878	7677	7243	6953	9517
656	99999999	99999999	99999999	99999999	99999999	99999999	99999999	99999999	99999999	99999999	99999999	99999999	99999999	99999999	99999999	99999999	99999999	99999999	99999999	99999999	99999999	99999999	5086	99999999	5321	99999999	99999999	99999999	6694	6733	6181	5654	6306	7961	5920	6806	7854	5983	6137	7319	6494	7949	7679	7442	6804	7601	6651	7360	7452
657	99999999	99999999	99999999	99999999	99999999	99999999	99999999	99999999	99999999	99999999	99999999	99999999	99999999	99999999	99999999	99999999	99999999	99999999	99999999	99999999	99999999	99999999	99999999	99999999	99999999	5766	99999999	5561	4821	6340	6799	6533	6338	6643	6198	5762	6635	6263	5344	7025	7362	5973	6285	6683	8004	9026	6406	7141	7777
658	99999999	99999999	99999999	99999999	99999999	99999999	99999999	99999999	99999999	99999999	99999999	99999999	99999999	99999999	99999999	99999999	99999999	99999999	99999999	99999999	99999999	99999999	99999999	99999999	8133	99999999	99999999	7014	6755	6376	99999999	6065	6450	6383	1897	7034	5963	7298	6149	8065	8010	7248	6502	6467	6960	6981	7031	8092	7149
659	99999999	99999999	99999999	99999999	99999999	99999999	99999999	99999999	99999999	99999999	99999999	99999999	99999999	99999999	246	99999999	99999999	99999999	99999999	99999999	99999999	99999999	99999999	99999999	4277	99999999	5321	7143	6830	4446	6969	99999999	6318	4279	6237	7094	6636	6896	4834	6310	6722	8431	8049	7461	8919	6704	6656	6964	7199
660	99999999	99999999	99999999	99999999	99999999	99999999	99999999	99999999	99999999	99999999	99999999	99999999	99999999	99999999	99999999	99999999	99999999	99999999	99999999	99999999	99999999	99999999	99999999	99999999	5608	6424	99999999	6462	5646	6071	6049	5952	9082	6006	3857	6286	6606	7027	6257	6916	6599	6463	6703	7940	7854	6868	9226	7007	7173
661	99999999	99999999	99999999	99999999	99999999	99999999	99999999	99999999	99999999	99999999	99999999	99999999	99999999	99999999	99999999	99999999	99999999	99999999	99999999	99999999	99999999	99999999	99999999	99999999	5680	5975	6316	99999999	5929	5683	7973	6614	6898	4201	7402	5118	5641	7812	6633	7013	7187	7050	6082	7185	7042	7110	6892	8110	7371
662	99999999	99999999	99999999	99999999	99999999	99999999	99999999	99999999	99999999	99999999	99999999	99999999	99999999	99999999	99999999	99999999	99999999	99999999	99999999	99999999	99999999	99999999	99999999	99999999	7308	99999999	7090	6216	6891	6128	5591	6339	5557	6525	7007	6898	7655	6051	7265	6279	6867	6868	6084	6751	7763	7754	7339	7002	7567
663	99999999	99999999	99999999	99999999	99999999	99999999	99999999	99999999	99999999	99999999	99999999	99999999	99999999	99999999	99999999	99999999	99999999	99999999	99999999	99999999	99999999	5226	99999999	99999999	99999999	99999999	99999999	3074	5224	5327	6944	5563	5904	5403	7014	7317	7609	8121	6213	6724	6083	6864	6734	6227	6845	7161	7073	6679	8020
664	99999999	99999999	99999999	99999999	99999999	99999999	99999999	99999999	99999999	99999999	99999999	99999999	99999999	99999999	99999999	99999999	99999999	99999999	99999999	99999999	99999999	99999999	99999999	99999999	99999999	3364	99999999	6554	4928	6081	6133	4602	7146	6595	6954	7158	5902	6533	5592	6569	6462	7291	6925	6898	6978	7738	6824	7764	7723
665	99999999	99999999	99999999	99999999	99999999	99999999	99999999	99999999	99999999	99999999	99999999	99999999	99999999	99999999	99999999	99999999	99999999	99999999	99999999	99999999	99999999	99999999	99999999	99999999	7970	99999999	99999999	5693	6674	2804	7598	8410	6761	6647	99999999	7212	6163	5877	7705	6520	5061	6673	6330	6985	6517	7020	6650	6740	7849
666	99999999	99999999	99999999	144	99999999	99999999	99999999	99999999	99999999	99999999	99999999	99999999	99999999	99999999	99999999	99999999	99999999	99999999	99999999	99999999	99999999	99999999	4774	4180	7548	99999999	5887	6985	2191	2637	4990	7850	6205	7364	5072	6470	3820	5531	7168	6455	7359	6481	5985	7396	7183	7057	7739	6972	7141
667	99999999	99999999	99999999	99999999	99999999	99999999	99999999	99999999	99999999	99999999	99999999	99999999	99999999	99999999	99999999	99999999	99999999	99999999	99999999	99999999	99999999	99999999	99999999	99999999	7300	5679	99999999	7512	3466	4278	6290	5818	4836	6120	5223	7474	6722	5580	6541	7591	7339	7366	7405	7564	6974	7360	8150	7010	6678
668	99999999	99999999	99999999	99999999	99999999	99999999	99999999	99999999	99999999	99999999	99999999	99999999	99999999	99999999	99999999	99999999	99999999	99999999	99999999	99999999	99999999	99999999	99999999	99999999	99999999	99999999	99999999	5327	4076	5871	7819	6645	1272	5773	6921	6569	6900	5938	5951	5971	8289	6350	7087	7037	7662	6893	7852	8411	7256
669	99999999	99999999	99999999	99999999	99999999	99999999	99999999	99999999	99999999	99999999	99999999	99999999	99999999	99999999	99999999	99999999	99999999	99999999	99999999	99999999	99999999	1560	99999999	99999999	99999999	7274	5773	99999999	2330	6216	3640	7016	7647	4266	5585	6516	6661	6775	6087	6826	5926	6789	6627	6761	7573	6731	7131	6732	7658
670	99999999	99999999	99999999	99999999	99999999	99999999	99999999	99999999	99999999	99999999	99999999	99999999	99999999	99999999	99999999	99999999	99999999	99999999	99999999	99999999	99999999	99999999	99999999	99999999	5289	99999999	7149	6242	5975	6991	4164	7342	6185	6503	4058	7122	7256	8134	6476	6559	6885	9084	5356	6699	6545	7217	7739	6414	7011
671	99999999	99999999	99999999	99999999	99999999	99999999	99999999	99999999	99999999	99999999	99999999	99999999	99999999	99999999	99999999	99999999	99999999	99999999	99999999	99999999	99999999	99999999	99999999	99999999	99999999	99999999	7104	99999999	6320	99999999	8541	6448	6203	6276	5754	6244	6014	6916	6892	6910	6838	6522	6962	7249	5911	6461	6828	7354	7775
672	99999999	99999999	99999999	99999999	99999999	99999999	99999999	99999999	99999999	99999999	99999999	99999999	99999999	99999999	99999999	99999999	99999999	99999999	99999999	99999999	99999999	99999999	4791	7259	4510	5014	6635	6214	6796	6170	7080	5974	6334	5209	6408	6144	6116	6926	8027	6476	7597	7030	6527	8505	6923	8487	6087	7288	7865
673	99999999	99999999	99999999	99999999	99999999	99999999	99999999	99999999	99999999	99999999	99999999	99999999	99999999	99999999	99999999	99999999	99999999	99999999	99999999	99999999	99999999	99999999	99999999	99999999	6064	3041	7938	6458	99999999	6112	3615	5440	5841	7076	5980	6364	6749	7429	7442	6399	7009	6305	7202	6478	6745	6826	7357	8172	7967
674	99999999	99999999	99999999	99999999	99999999	99999999	99999999	99999999	99999999	99999999	99999999	99999999	99999999	99999999	99999999	99999999	99999999	99999999	99999999	99999999	4120	99999999	99999999	5069	99999999	1427	99999999	7366	7365	5417	7013	6194	7181	5979	5472	4806	6536	7988	6260	4753	6591	6833	6662	7068	6800	7588	8107	7489	8289
675	99999999	99999999	99999999	99999999	99999999	99999999	99999999	99999999	99999999	99999999	99999999	99999999	585	99999999	99999999	99999999	99999999	99999999	99999999	99999999	99999999	99999999	99999999	99999999	99999999	5894	99999999	99999999	7640	5833	5421	5846	4924	6598	6459	6028	6417	6307	6633	6516	6621	7977	7061	5987	7129	7056	7630	7466	8012
676	99999999	99999999	99999999	99999999	99999999	99999999	99999999	99999999	99999999	99999999	99999999	99999999	99999999	99999999	99999999	99999999	99999999	99999999	99999999	99999999	99999999	99999999	6098	99999999	99999999	7134	99999999	6412	7186	6217	4217	6623	4493	5976	99999999	6305	7524	7080	5842	6288	7078	6600	7024	6578	7317	6092	7297	7201	9588
677	99999999	99999999	99999999	99999999	99999999	99999999	99999999	99999999	99999999	99999999	99999999	99999999	99999999	99999999	99999999	99999999	99999999	99999999	99999999	99999999	99999999	99999999	99999999	99999999	5765	4374	6065	4113	5657	7947	6655	6793	6845	6650	6754	6474	6551	6262	6833	6081	7264	7113	6626	7706	6307	7406	7702	7167	7208
678	99999999	99999999	99999999	99999999	99999999	99999999	99999999	99999999	99999999	99999999	99999999	99999999	99999999	99999999	99999999	99999999	99999999	99999999	4912	99999999	99999999	99999999	99999999	8254	4976	1071	7112	99999999	6904	6722	8111	5167	6403	99999999	7110	5381	5713	5523	6175	6570	7356	6146	8420	7364	6799	7159	6583	8175	7137
679	99999999	99999999	99999999	99999999	99999999	99999999	99999999	99999999	99999999	99999999	99999999	99999999	99999999	99999999	99999999	99999999	99999999	99999999	99999999	99999999	99999999	99999999	99999999	4162	4756	6921	6497	6181	7284	7253	6670	6099	5600	6122	6079	6451	6183	5812	6911	6958	7163	7609	6684	5899	8614	8215	7215	7168	6214
680	99999999	99999999	99999999	99999999	99999999	99999999	99999999	99999999	99999999	99999999	99999999	99999999	99999999	99999999	99999999	99999999	99999999	99999999	99999999	99999999	99999999	99999999	99999999	99999999	5688	1817	6337	4384	7150	4082	4502	6843	6670	5414	2185	6188	6322	7428	6123	5517	7179	6883	6172	8033	7729	6547	7389	8405	7612
681	99999999	99999999	99999999	99999999	99999999	99999999	99999999	99999999	99999999	99999999	99999999	99999999	99999999	99999999	99999999	99999999	99999999	99999999	99999999	99999999	99999999	99999999	6148	99999999	99999999	5511	99999999	6087	5910	6705	6646	6524	5326	99999999	6684	5904	6150	7066	6158	6378	6624	6671	6719	6995	6333	6584	8080	7176	7255
682	99999999	99999999	99999999	99999999	99999999	99999999	99999999	99999999	99999999	99999999	99999999	99999999	99999999	99999999	99999999	99999999	99999999	99999999	99999999	99999999	99999999	99999999	99999999	99999999	99999999	99999999	99999999	99999999	6262	7200	99999999	99999999	7117	5626	6088	6074	8162	8007	5558	6616	7514	6414	7453	5295	5976	6681	6646	7192	8691
683	99999999	99999999	99999999	99999999	99999999	99999999	99999999	99999999	99999999	99999999	99999999	99999999	99999999	99999999	99999999	99999999	99999999	99999999	99999999	4220	99999999	99999999	99999999	99999999	99999999	99999999	1845	7632	6009	6028	5037	6642	6554	6726	6476	5643	6854	6799	5554	6654	6611	6383	6268	7083	7122	7439	6605	6799	7465
684	99999999	99999999	99999999	99999999	99999999	99999999	99999999	99999999	99999999	99999999	99999999	99999999	99999999	99999999	99999999	99999999	99999999	99999999	99999999	99999999	99999999	99999999	99999999	99999999	2187	10002	99999999	99999999	99999999	7758	99999999	4417	5817	6788	6694	6595	7289	8154	6713	5156	7576	6201	6458	7360	6886	7297	6783	6895	7197
685	99999999	99999999	99999999	99999999	99999999	99999999	99999999	99999999	99999999	99999999	99999999	99999999	99999999	99999999	99999999	99999999	99999999	99999999	99999999	99999999	99999999	99999999	99999999	4569	99999999	99999999	6036	6062	5559	5756	6363	4562	6950	6964	5929	7499	6162	6973	6642	6911	7993	5884	6391	6732	7191	7444	7979	6654	7197
686	99999999	99999999	99999999	99999999	99999999	99999999	99999999	99999999	99999999	99999999	99999999	99999999	99999999	99999999	99999999	99999999	99999999	99999999	99999999	99999999	99999999	99999999	99999999	99999999	8933	99999999	6821	99999999	7122	5442	99999999	6254	6338	6576	6691	6614	7021	5671	5089	6079	6666	6710	7449	7055	7883	7159	7240	7183	8061
687	99999999	99999999	99999999	99999999	99999999	99999999	99999999	99999999	99999999	99999999	99999999	99999999	99999999	99999999	99999999	99999999	99999999	99999999	99999999	99999999	99999999	99999999	99999999	99999999	99999999	99999999	1318	4283	5506	4635	4384	5481	6158	5681	5451	6315	5676	7391	6379	6681	8138	6587	7006	7375	6646	6486	7221	7004	7051
688	99999999	99999999	99999999	99999999	99999999	99999999	99999999	99999999	99999999	99999999	99999999	99999999	99999999	99999999	99999999	99999999	99999999	99999999	99999999	99999999	99999999	6694	99999999	2362	99999999	99999999	7774	6659	6452	3968	5701	6805	3119	6540	6650	6147	6173	6378	4841	6611	6989	6141	6807	5602	8025	6899	7347	7198	7195
689	99999999	99999999	99999999	99999999	99999999	99999999	99999999	99999999	99999999	99999999	99999999	99999999	99999999	99999999	99999999	99999999	99999999	99999999	99999999	99999999	99999999	99999999	99999999	99999999	99999999	7078	99999999	99999999	5187	3240	4803	6229	6755	6024	5959	6576	6120	6637	6946	6844	6673	6835	5807	6083	6427	7793	7480	7053	7655
690	99999999	99999999	99999999	99999999	99999999	99999999	99999999	99999999	99999999	99999999	99999999	99999999	99999999	99999999	99999999	99999999	99999999	99999999	99999999	99999999	99999999	99999999	99999999	99999999	99999999	99999999	7073	6065	5663	99999999	5393	3064	6159	6611	6491	7706	7930	5801	7567	6631	7061	7608	7325	7173	6327	6431	6693	7891	7374
691	99999999	99999999	99999999	99999999	99999999	99999999	99999999	99999999	99999999	99999999	99999999	99999999	99999999	99999999	99999999	99999999	99999999	99999999	99999999	99999999	99999999	5485	99999999	99999999	5380	99999999	99999999	8870	6910	6418	99999999	6967	5880	6750	6042	6757	6707	6795	6505	6111	6126	6021	8088	6285	7013	7106	6734	6648	6566
692	99999999	99999999	99999999	99999999	99999999	99999999	99999999	99999999	99999999	99999999	99999999	99999999	99999999	99999999	99999999	99999999	99999999	99999999	99999999	99999999	99999999	99999999	99999999	99999999	99999999	99999999	99999999	5977	7527	5461	5541	6639	3767	99999999	5789	6252	5484	6319	99999999	7388	7072	5758	6932	7363	6486	7206	6905	6423	8933
693	99999999	99999999	99999999	99999999	99999999	99999999	99999999	99999999	99999999	99999999	99999999	99999999	99999999	99999999	99999999	99999999	99999999	99999999	99999999	99999999	99999999	99999999	99999999	99999999	5520	99999999	5419	4927	99999999	7239	7469	99999999	7211	5987	4906	6057	6936	3789	6025	6913	6357	7670	7718	6170	7338	7938	7304	7246	6852
694	99999999	99999999	99999999	99999999	99999999	99999999	99999999	99999999	99999999	99999999	99999999	99999999	99999999	99999999	99999999	99999999	99999999	99999999	99999999	99999999	99999999	99999999	99999999	99999999	4232	99999999	9111	99999999	7482	4949	99999999	8588	6234	5242	4383	7612	4994	6099	6541	7277	6747	6909	6027	7060	6473	6654	7354	6919	7203
695	99999999	99999999	99999999	99999999	99999999	99999999	99999999	99999999	99999999	99999999	99999999	99999999	99999999	99999999	718	99999999	99999999	3566	99999999	99999999	99999999	99999999	99999999	6828	8122	99999999	6674	6410	5948	99999999	6394	8836	5810	3850	5922	5820	7169	7932	6559	8385	7499	6194	6353	6905	6385	7016	6295	7045	7663
696	99999999	99999999	99999999	99999999	99999999	99999999	99999999	99999999	99999999	99999999	99999999	99999999	99999999	99999999	99999999	99999999	99999999	99999999	99999999	99999999	99999999	99999999	99999999	99999999	99999999	99999999	5404	7194	5298	7252	6088	5969	7317	5317	6940	6161	7168	6439	6125	7213	6529	7286	6195	6855	6793	6800	6779	6918	6858
697	99999999	99999999	99999999	99999999	99999999	99999999	99999999	99999999	99999999	99999999	99999999	99999999	99999999	99999999	99999999	99999999	99999999	99999999	99999999	99999999	99999999	99999999	5092	99999999	99999999	6485	7141	5580	6750	3813	6796	3738	5993	5626	6700	5437	6286	5167	6121	7514	6961	6766	7082	6893	7159	7354	8008	7147	8365
698	99999999	99999999	99999999	99999999	99999999	99999999	99999999	99999999	99999999	99999999	99999999	99999999	99999999	99999999	99999999	99999999	99999999	99999999	99999999	99999999	6239	99999999	99999999	3167	99999999	99999999	7181	6354	1043	6261	6510	5663	6786	5990	6168	5639	6187	6123	6556	7278	6439	6342	8032	6245	6782	7152	7228	9281	7167
699	99999999	99999999	99999999	99999999	99999999	99999999	99999999	99999999	99999999	99999999	99999999	99999999	99999999	99999999	99999999	99999999	99999999	99999999	99999999	99999999	99999999	99999999	99999999	8005	99999999	99999999	99999999	4725	99999999	7204	7894	6554	6829	6449	5522	7313	4428	6907	6145	7960	6650	6903	7746	7179	6524	7115	7762	6805	7410
700	99999999	99999999	99999999	99999999	99999999	99999999	99999999	99999999	99999999	99999999	99999999	99999999	99999999	99999999	99999999	99999999	99999999	99999999	99999999	99999999	99999999	99999999	99999999	3197	9672	8278	7320	6609	3835	7408	5740	6937	5826	6277	5488	7176	6181	6286	7672	6792	6982	6800	5106	6903	7452	8287	7692	7181	7988
701	99999999	99999999	99999999	99999999	99999999	99999999	99999999	99999999	99999999	99999999	99999999	99999999	99999999	99999999	99999999	99999999	99999999	99999999	99999999	99999999	99999999	99999999	2189	99999999	5067	99999999	4754	3558	6399	4627	7786	4876	4775	6449	6918	6580	6400	7978	6556	6882	5976	6505	5883	7184	5689	6352	6657	7501	7389
702	99999999	99999999	99999999	99999999	99999999	99999999	99999999	99999999	99999999	99999999	99999999	99999999	99999999	99999999	99999999	99999999	99999999	99999999	99999999	99999999	99999999	99999999	670	5384	6817	3741	9167	7086	99999999	5239	7649	6601	5918	5577	6952	5371	6174	6088	5882	6182	7621	7134	6966	7359	7381	6642	8230	6773	6652
703	99999999	99999999	99999999	99999999	99999999	99999999	99999999	99999999	99999999	99999999	99999999	99999999	99999999	99999999	99999999	99999999	99999999	99999999	99999999	99999999	99999999	99999999	4813	99999999	99999999	99999999	4400	6003	4665	5184	7020	6556	7515	6080	6024	7312	6459	7949	6664	6759	6401	6736	7332	6439	6982	6629	9094	7209	6432
704	99999999	99999999	99999999	99999999	99999999	99999999	99999999	99999999	99999999	99999999	99999999	99999999	99999999	99999999	1105	99999999	99999999	99999999	99999999	99999999	99999999	99999999	99999999	99999999	99999999	7560	1931	6200	6046	5197	6954	5785	5813	6436	6575	5309	6943	6758	5859	7700	5968	6663	8838	7154	6597	6900	6840	6709	8066
705	99999999	99999999	99999999	99999999	99999999	99999999	99999999	99999999	99999999	99999999	99999999	99999999	99999999	99999999	99999999	99999999	99999999	99999999	99999999	99999999	99999999	99999999	99999999	99999999	6321	2871	99999999	6134	99999999	6262	7549	99999999	5628	6995	6114	6479	6743	6748	6665	6888	5438	6260	7117	7320	6857	6900	8225	7392	7803
706	99999999	99999999	99999999	99999999	99999999	99999999	99999999	99999999	99999999	99999999	99999999	99999999	99999999	99999999	99999999	99999999	99999999	99999999	99999999	99999999	99999999	99999999	99999999	99999999	99999999	2708	99999999	5503	6042	6348	5439	1588	6607	5466	7731	6690	7096	5464	6665	5859	6240	8341	7201	6530	6487	6645	8288	7738	6892
707	99999999	99999999	99999999	99999999	99999999	99999999	99999999	99999999	99999999	99999999	99999999	99999999	99999999	99999999	99999999	99999999	99999999	99999999	99999999	99999999	99999999	99999999	7026	6699	99999999	99999999	99999999	7379	6194	7175	7799	6415	5448	6831	6752	5385	6815	7055	5640	6627	6070	6971	6309	6671	7636	7603	7026	6625	6753
708	99999999	99999999	99999999	99999999	99999999	99999999	99999999	99999999	99999999	99999999	99999999	99999999	99999999	99999999	99999999	99999999	99999999	99999999	99999999	99999999	99999999	99999999	2281	4138	99999999	99999999	6188	99999999	6643	5600	2808	6514	5015	4953	7251	4806	6641	6255	7586	7323	6321	7391	7164	9059	6751	5871	7970	6909	6028
709	99999999	99999999	99999999	99999999	99999999	99999999	99999999	99999999	99999999	99999999	99999999	99999999	99999999	99999999	99999999	99999999	99999999	99999999	99999999	99999999	99999999	99999999	4451	99999999	99999999	99999999	5062	6386	99999999	7126	5700	4019	6842	5849	5728	2222	7763	5951	6509	6172	6942	4674	6747	6260	6387	5941	7303	6657	8975
710	99999999	99999999	99999999	99999999	99999999	99999999	99999999	99999999	108	99999999	99999999	99999999	99999999	99999999	99999999	99999999	99999999	99999999	99999999	99999999	2705	99999999	99999999	3792	99999999	99999999	99999999	5744	4914	7135	99999999	5744	6352	6979	4919	6261	7522	7400	6570	7112	7051	6098	7397	7660	7036	8255	5896	7757	7263
711	99999999	99999999	99999999	99999999	99999999	99999999	99999999	99999999	99999999	99999999	99999999	99999999	99999999	99999999	99999999	99999999	99999999	99999999	99999999	99999999	99999999	99999999	4179	99999999	99999999	99999999	6105	7901	7239	4763	5924	6768	5665	6998	6986	6325	6906	7769	6737	6579	6652	6442	7119	7649	7433	6461	7307	7860	6601
712	99999999	99999999	99999999	99999999	99999999	99999999	99999999	99999999	99999999	99999999	99999999	99999999	99999999	99999999	99999999	99999999	99999999	99999999	99999999	99999999	99999999	99999999	1188	99999999	6872	99999999	8728	3518	6156	6823	6547	6264	6551	7162	6160	6581	6576	7185	6441	7406	6217	6617	6921	7208	6252	6869	6560	7015	7996
713	99999999	99999999	99999999	99999999	99999999	99999999	99999999	99999999	99999999	99999999	99999999	99999999	99999999	99999999	99999999	99999999	99999999	2568	99999999	99999999	99999999	99999999	99999999	99999999	99999999	99999999	99999999	4709	99999999	5584	5459	8034	6987	6054	5508	6100	5391	6429	7118	6010	5905	7002	7093	6960	7490	6531	7317	7877	6951
714	99999999	99999999	99999999	99999999	99999999	99999999	99999999	99999999	99999999	99999999	99999999	99999999	99999999	99999999	99999999	99999999	99999999	99999999	99999999	99999999	99999999	99999999	4015	99999999	99999999	99999999	5208	6459	4498	6876	7997	7199	7302	6570	6105	7019	6166	7344	6065	6658	6928	6490	6761	6793	7184	7395	7219	7309	7351
715	99999999	99999999	264	99999999	99999999	99999999	99999999	99999999	99999999	99999999	99999999	99999999	99999999	99999999	99999999	99999999	99999999	99999999	99999999	99999999	99999999	99999999	99999999	3270	3556	99999999	99999999	5147	3100	6529	4642	6286	5981	4751	6411	7720	6301	6584	6745	7701	8524	6044	6828	6081	6582	7634	7788	7329	8058
716	99999999	99999999	99999999	99999999	99999999	99999999	99999999	99999999	99999999	99999999	99999999	99999999	99999999	99999999	99999999	99999999	99999999	99999999	99999999	99999999	99999999	99999999	99999999	99999999	99999999	6457	99999999	6825	7403	6099	4709	6599	4889	5830	6676	5505	7070	5925	6454	6870	6292	6510	7265	7134	6246	8084	7284	6817	7846
717	99999999	99999999	99999999	99999999	99999999	99999999	99999999	99999999	99999999	99999999	99999999	99999999	99999999	99999999	99999999	99999999	99999999	99999999	99999999	99999999	99999999	99999999	99999999	99999999	99999999	99999999	7709	2499	6975	7318	6986	6459	5873	4573	3876	6193	6177	6363	6927	7608	6383	6572	6557	6830	6344	7936	7212	7315	7618
718	99999999	99999999	99999999	99999999	99999999	99999999	99999999	99999999	99999999	99999999	99999999	99999999	99999999	99999999	99999999	99999999	99999999	99999999	99999999	99999999	99999999	99999999	99999999	99999999	99999999	5221	99999999	6710	6357	5774	7031	6597	6609	6558	6777	5204	6244	7007	6368	6770	6982	6719	8459	7431	7260	6312	6789	8057	7462
719	99999999	99999999	99999999	99999999	99999999	99999999	99999999	99999999	99999999	99999999	99999999	99999999	99999999	99999999	99999999	99999999	99999999	99999999	99999999	99999999	5084	99999999	99999999	99999999	99999999	99999999	99999999	4248	6034	3270	5980	5674	7225	7170	6151	5654	8582	6244	6029	6619	7052	7172	6582	6740	6661	7827	7057	7340	7010
720	99999999	99999999	99999999	99999999	99999999	99999999	99999999	99999999	99999999	99999999	99999999	99999999	99999999	99999999	99999999	99999999	99999999	99999999	99999999	99999999	99999999	99999999	99999999	99999999	7349	6687	7721	7640	99999999	5992	2779	5515	6847	99999999	5612	5834	5918	6146	5795	6243	6113	2197	6341	6499	7140	6700	7827	6906	6775
721	99999999	99999999	99999999	99999999	99999999	99999999	99999999	99999999	99999999	99999999	99999999	99999999	99999999	99999999	99999999	99999999	99999999	99999999	99999999	99999999	99999999	99999999	5545	8747	6970	99999999	99999999	5518	99999999	99999999	5951	8430	5922	5960	7100	6341	2685	7723	5639	6662	5888	6721	6069	7207	7891	7323	6815	7411	6452
722	99999999	99999999	99999999	99999999	99999999	99999999	99999999	99999999	99999999	99999999	99999999	99999999	99999999	99999999	99999999	99999999	99999999	99999999	99999999	99999999	99999999	99999999	99999999	99999999	99999999	99999999	8504	7957	5665	6659	6465	7432	99999999	5817	4192	5798	5489	7321	6787	6451	6676	6287	6958	7848	7323	6997	6871	7476	8121
723	99999999	99999999	99999999	99999999	99999999	99999999	99999999	99999999	99999999	99999999	99999999	99999999	99999999	99999999	99999999	99999999	99999999	99999999	99999999	99999999	99999999	99999999	99999999	99999999	99999999	99999999	4062	6936	99999999	4371	7224	6058	99999999	5296	3974	5416	6489	6036	6864	6363	7261	7203	6778	6334	8053	6805	6856	7255	6961
724	99999999	99999999	99999999	99999999	99999999	99999999	99999999	99999999	99999999	99999999	99999999	99999999	99999999	99999999	99999999	99999999	99999999	99999999	99999999	2499	99999999	99999999	99999999	99999999	99999999	99999999	99999999	7725	1553	7912	99999999	7376	7306	5946	5966	4707	3478	7053	6100	7579	6585	6110	7160	6832	6407	8170	6962	8505	7147
725	99999999	99999999	99999999	99999999	99999999	99999999	99999999	99999999	99999999	99999999	99999999	99999999	99999999	99999999	99999999	99999999	99999999	99999999	99999999	99999999	99999999	99999999	99999999	99999999	99999999	8001	5177	4846	99999999	4845	6302	6536	7039	4370	6024	7216	5929	6039	5771	6082	6603	8870	6790	7059	6890	7232	6462	7927	6119
726	99999999	99999999	99999999	99999999	99999999	99999999	99999999	99999999	99999999	99999999	99999999	99999999	99999999	99999999	99999999	99999999	708	99999999	99999999	99999999	99999999	99999999	99999999	99999999	99999999	4730	6746	5473	5492	5237	5010	7789	6888	5740	4058	6685	5990	7483	6912	6010	5456	7538	5898	6231	6524	6736	6642	7046	7325
727	99999999	99999999	99999999	99999999	99999999	99999999	99999999	99999999	99999999	99999999	99999999	99999999	99999999	99999999	99999999	99999999	99999999	99999999	99999999	99999999	99999999	99999999	99999999	5725	5331	99999999	6813	6206	6614	3507	3524	6393	5149	6400	1487	6812	6418	6761	6118	6178	6186	6241	7113	6334	8028	6512	7585	6770	6538
728	99999999	99999999	99999999	99999999	99999999	99999999	99999999	99999999	99999999	99999999	99999999	99999999	99999999	99999999	99999999	99999999	418	99999999	99999999	99999999	99999999	99999999	99999999	99999999	99999999	5845	5102	99999999	6919	99999999	99999999	5820	6260	5692	6504	6823	4975	7582	6857	7227	6425	6311	7090	8358	6316	6931	7025	6810	6591
729	99999999	99999999	99999999	99999999	99999999	99999999	99999999	99999999	99999999	99999999	99999999	99999999	99999999	99999999	99999999	99999999	99999999	99999999	99999999	99999999	99999999	99999999	99999999	99999999	7116	99999999	6649	4650	4991	7135	4367	3557	6323	6187	7089	5457	6808	5890	6091	6275	4570	6188	7157	6776	6326	6825	7534	7211	7551
730	99999999	99999999	99999999	99999999	99999999	99999999	99999999	99999999	99999999	99999999	99999999	99999999	99999999	99999999	99999999	99999999	99999999	99999999	99999999	99999999	99999999	99999999	99999999	99999999	4166	99999999	99999999	99999999	7109	6699	7582	5880	99999999	7906	4952	5232	6067	6877	6642	6343	7064	6973	6485	6953	7321	7847	8025	6960	7043
731	99999999	99999999	99999999	99999999	99999999	99999999	99999999	99999999	99999999	99999999	99999999	99999999	99999999	99999999	99999999	99999999	99999999	1054	99999999	99999999	99999999	99999999	7781	7510	6268	7047	6936	99999999	4918	3974	6095	5631	6381	7267	6203	6631	7318	7214	6128	7028	5475	6409	6766	7131	7166	7043	9132	8238	7232
732	99999999	99999999	99999999	99999999	99999999	99999999	99999999	99999999	99999999	99999999	99999999	99999999	99999999	99999999	99999999	99999999	99999999	99999999	99999999	99999999	99999999	99999999	99999999	5562	99999999	5740	2363	6489	6595	5127	6575	7063	99999999	7073	6850	6233	6739	7179	5967	6970	6301	6733	7246	6648	7493	7246	7848	7875	7631
733	99999999	99999999	99999999	99999999	99999999	99999999	99999999	99999999	99999999	99999999	99999999	408	99999999	99999999	99999999	99999999	99999999	99999999	99999999	99999999	99999999	99999999	99999999	99999999	99999999	99999999	99999999	7300	99999999	6468	7564	6562	7738	6676	5651	6169	8185	5728	6527	5070	6495	7537	6561	7210	7814	7367	7968	7005	7322
734	99999999	99999999	99999999	99999999	99999999	99999999	99999999	99999999	99999999	99999999	99999999	99999999	99999999	99999999	99999999	99999999	1538	99999999	99999999	99999999	99999999	99999999	99999999	99999999	99999999	99999999	99999999	6675	6146	8804	5669	5481	6806	5908	6245	6706	7240	6604	6232	6150	7097	7709	5902	7209	6927	7774	6975	7570	7038
735	99999999	99999999	99999999	99999999	99999999	99999999	99999999	99999999	99999999	99999999	99999999	99999999	99999999	99999999	99999999	99999999	99999999	99999999	99999999	99999999	99999999	99999999	6687	99999999	3848	5466	4880	3843	6844	99999999	6328	6751	6330	6466	6502	6745	7295	7128	6426	6555	6915	6565	7181	6588	4296	7369	7768	8063	7512
736	99999999	99999999	99999999	99999999	99999999	99999999	99999999	99999999	99999999	99999999	99999999	99999999	99999999	99999999	99999999	99999999	99999999	99999999	99999999	99999999	99999999	99999999	99999999	8330	5718	6982	7642	6500	3356	4388	4936	3220	5561	6454	6377	6380	7051	6242	5697	6830	6568	7452	7434	6951	7951	6879	8263	7664	7354
737	99999999	99999999	99999999	99999999	99999999	99999999	99999999	99999999	99999999	99999999	99999999	99999999	99999999	99999999	99999999	99999999	99999999	99999999	99999999	99999999	99999999	99999999	99999999	99999999	99999999	99999999	99999999	6970	4949	6584	3050	6857	3639	7112	7227	4832	7309	7264	7133	7774	6331	7574	6429	6413	7950	7190	7682	7824	7555
738	99999999	99999999	99999999	99999999	99999999	99999999	99999999	99999999	99999999	99999999	99999999	99999999	99999999	99999999	99999999	99999999	99999999	99999999	99999999	99999999	99999999	99999999	99999999	99999999	99999999	3602	99999999	3576	99999999	5512	6767	7304	6641	6296	5626	6453	6404	7468	6252	6425	6819	8185	8193	7373	7629	7377	7347	7850	6842
739	99999999	99999999	99999999	99999999	99999999	99999999	99999999	99999999	99999999	99999999	99999999	99999999	99999999	99999999	99999999	99999999	99999999	99999999	99999999	99999999	99999999	4913	99999999	7257	99999999	5853	6092	4988	99999999	6793	6885	6273	6126	7378	6216	6642	7919	7889	6415	7057	6279	7065	6753	6921	6588	7149	6889	8365	8281
740	99999999	99999999	99999999	99999999	99999999	99999999	99999999	99999999	99999999	99999999	99999999	99999999	99999999	99999999	99999999	99999999	99999999	99999999	99999999	99999999	99999999	99999999	99999999	99999999	99999999	99999999	99999999	5897	99999999	7242	6845	4944	7012	6460	6903	6170	6547	7419	7195	7014	5990	6829	6749	7277	6821	7229	6342	7717	7449
741	99999999	99999999	99999999	99999999	99999999	99999999	99999999	99999999	99999999	99999999	99999999	99999999	99999999	99999999	99999999	99999999	99999999	99999999	99999999	99999999	99999999	99999999	4678	4950	99999999	99999999	99999999	99999999	7511	7066	99999999	6620	4611	6627	3088	6584	6571	5982	5858	7265	7931	6204	7992	7219	6913	7142	6717	7094	7573
742	99999999	99999999	99999999	99999999	99999999	99999999	99999999	99999999	99999999	99999999	99999999	99999999	224	99999999	99999999	99999999	2670	99999999	99999999	99999999	99999999	8063	99999999	99999999	99999999	4916	99999999	6532	6060	5712	7066	7792	6267	4136	6771	6087	6835	7403	2559	6525	6848	7112	6666	7127	6887	6751	6876	7635	6620
743	99999999	99999999	99999999	99999999	99999999	99999999	99999999	99999999	99999999	99999999	99999999	99999999	99999999	99999999	99999999	99999999	99999999	99999999	99999999	99999999	99999999	99999999	99999999	5807	5746	6189	5051	6477	5696	6208	7590	5878	5873	5920	6529	99999999	4359	5585	6361	6710	6043	6339	6304	6411	5452	7732	6983	6613	6802
744	99999999	99999999	99999999	99999999	99999999	99999999	99999999	99999999	99999999	99999999	99999999	99999999	99999999	99999999	99999999	99999999	99999999	99999999	99999999	99999999	99999999	99999999	99999999	99999999	99999999	3920	99999999	99999999	4642	4581	7123	6770	6249	4922	4978	6551	7282	6246	6844	5493	6115	7940	6681	6552	6524	7288	7079	7477	7569
745	99999999	99999999	99999999	99999999	99999999	99999999	99999999	99999999	99999999	99999999	99999999	99999999	99999999	99999999	99999999	99999999	99999999	99999999	99999999	99999999	99999999	99999999	99999999	99999999	99999999	6321	6420	1645	5465	6172	7439	6154	7446	6117	5302	4753	6419	6016	5296	7635	6222	7106	7034	6639	6803	7342	8193	7227	6650
746	99999999	99999999	99999999	99999999	99999999	99999999	99999999	99999999	99999999	99999999	99999999	99999999	99999999	99999999	99999999	99999999	99999999	99999999	99999999	99999999	99999999	99999999	99999999	99999999	99999999	8550	7463	7792	6858	7321	7363	6345	6928	6841	6733	3944	7706	6785	8417	6452	7092	6737	6648	7153	7084	6527	7025	6832	8190
747	99999999	99999999	99999999	99999999	99999999	99999999	99999999	99999999	99999999	99999999	99999999	99999999	99999999	99999999	99999999	99999999	99999999	99999999	99999999	99999999	99999999	99999999	4466	99999999	7010	99999999	5559	7462	6969	6172	7895	6461	6472	6490	6362	5935	6590	6468	6680	6447	6759	6824	6833	6675	7968	6882	6897	7201	6837
748	99999999	99999999	99999999	99999999	99999999	99999999	99999999	99999999	99999999	99999999	99999999	99999999	99999999	99999999	99999999	99999999	99999999	99999999	1286	99999999	3436	99999999	99999999	3329	99999999	5767	99999999	99999999	3014	2709	7679	7008	6130	6150	5979	5921	6623	7866	6020	7039	6104	6731	6497	6726	6468	8012	6919	6878	7767
749	99999999	99999999	99999999	99999999	99999999	99999999	99999999	99999999	99999999	99999999	99999999	99999999	99999999	99999999	99999999	99999999	99999999	99999999	99999999	99999999	99999999	99999999	99999999	99999999	99999999	8005	99999999	99999999	99999999	5756	1765	6792	6966	7180	6375	5771	6178	7222	6578	6153	6433	6163	6809	5843	6350	7568	8565	7340	6783
750	99999999	99999999	99999999	99999999	99999999	99999999	99999999	99999999	99999999	99999999	99999999	99999999	99999999	99999999	99999999	99999999	99999999	2218	99999999	99999999	99999999	99999999	99999999	99999999	99999999	4986	5185	99999999	6619	6524	6071	6732	7544	7620	6645	6008	6672	6572	7065	6271	7424	6223	6755	7299	6665	6783	7234	7268	7528
751	99999999	99999999	99999999	99999999	99999999	99999999	99999999	99999999	99999999	99999999	99999999	99999999	99999999	99999999	99999999	99999999	99999999	99999999	99999999	99999999	99999999	99999999	99999999	99999999	5958	99999999	7257	6372	5385	1796	5154	6096	6717	7273	6363	7166	3867	7533	7844	6575	6562	6612	7099	7971	8367	6236	6488	7698	7100
752	99999999	99999999	99999999	99999999	99999999	99999999	99999999	99999999	99999999	99999999	99999999	99999999	99999999	99999999	99999999	99999999	99999999	99999999	99999999	99999999	99999999	4083	6037	99999999	4006	8217	5187	5116	5637	7739	5137	7292	6050	3610	5668	7426	5855	7452	6535	7291	6246	6979	6750	5681	8385	7031	7785	7391	6899
753	99999999	99999999	99999999	99999999	99999999	99999999	99999999	99999999	99999999	99999999	99999999	99999999	99999999	99999999	99999999	99999999	99999999	99999999	99999999	99999999	99999999	99999999	99999999	99999999	99999999	7000	99999999	99999999	6569	99999999	99999999	6420	4418	6367	5234	6723	6560	5992	7800	6981	5953	6394	7194	6399	6800	7163	7444	7620	6510
754	99999999	99999999	99999999	99999999	99999999	99999999	99999999	99999999	99999999	99999999	99999999	99999999	99999999	99999999	99999999	99999999	99999999	99999999	99999999	99999999	99999999	99999999	99999999	99999999	4985	99999999	5984	6849	5072	5951	4928	4275	4115	5309	6437	5508	6024	6700	7722	6884	6816	5703	6452	6495	6520	7647	7962	7102	8883
755	99999999	99999999	99999999	99999999	99999999	99999999	99999999	99999999	99999999	99999999	99999999	99999999	99999999	99999999	99999999	99999999	907	99999999	99999999	99999999	99999999	99999999	6225	99999999	6270	5058	7065	6626	6245	5347	5803	3267	7550	6264	6317	5664	6470	6585	7108	4091	6386	7396	7347	6642	6475	6438	7000	6811	6214
756	99999999	99999999	99999999	99999999	99999999	99999999	99999999	99999999	99999999	99999999	99999999	99999999	99999999	99999999	99999999	99999999	99999999	99999999	99999999	99999999	99999999	2563	7817	99999999	3227	4842	5051	99999999	6594	6304	7241	5699	5857	11477	5320	6051	6433	7415	5956	6486	6345	7106	8604	8790	6945	6524	7678	7440	7240
757	99999999	99999999	99999999	99999999	99999999	99999999	99999999	99999999	99999999	99999999	99999999	99999999	99999999	99999999	99999999	99999999	99999999	99999999	99999999	1072	99999999	99999999	99999999	99999999	99999999	99999999	99999999	99999999	7917	6132	5905	7026	7322	6833	6524	6417	7332	2632	6729	7213	5397	7714	8226	7037	7640	7331	7640	7709	7545
758	99999999	99999999	99999999	99999999	99999999	99999999	99999999	99999999	99999999	99999999	99999999	99999999	99999999	99999999	99999999	99999999	99999999	99999999	99999999	99999999	99999999	99999999	99999999	99999999	99999999	99999999	99999999	7039	99999999	7164	5342	6877	5784	6723	6238	6515	6124	7677	6502	7419	6286	6792	8604	6558	7367	7590	7257	6850	7729
759	99999999	99999999	99999999	99999999	99999999	99999999	99999999	99999999	99999999	99999999	99999999	99999999	99999999	99999999	99999999	99999999	99999999	99999999	99999999	99999999	99999999	99999999	99999999	99999999	99999999	99999999	5394	3436	8440	99999999	99999999	7203	6649	5820	5214	6217	6307	3651	6748	6547	6222	7039	7113	7167	7655	6418	8185	7092	7486
760	99999999	99999999	99999999	99999999	99999999	99999999	99999999	99999999	99999999	99999999	99999999	99999999	99999999	99999999	99999999	99999999	99999999	99999999	99999999	99999999	99999999	99999999	99999999	99999999	99999999	99999999	7607	7057	99999999	99999999	4258	5881	5909	6325	5841	6560	6386	5671	7028	6459	6978	7332	7406	6921	7127	7346	6755	6227	7050
761	99999999	99999999	99999999	99999999	99999999	99999999	99999999	99999999	99999999	99999999	99999999	99999999	99999999	99999999	99999999	99999999	1457	99999999	99999999	99999999	99999999	99999999	99999999	99999999	99999999	6682	6522	5248	5502	4924	4857	7386	5975	99999999	6578	5801	5728	8001	6911	7631	6775	6747	6465	7794	8173	8252	7502	7885	7763
762	99999999	99999999	99999999	99999999	99999999	99999999	99999999	99999999	99999999	99999999	99999999	99999999	99999999	99999999	99999999	99999999	99999999	99999999	99999999	99999999	99999999	6506	99999999	6986	99999999	5547	6992	3077	99999999	6164	7234	5819	7612	6118	2994	5838	5780	5767	7322	7574	6745	6143	7052	6775	6822	8337	6373	6874	7153
763	99999999	99999999	99999999	99999999	99999999	99999999	99999999	99999999	99999999	99999999	99999999	99999999	99999999	99999999	99999999	99999999	99999999	5403	99999999	99999999	99999999	99999999	5669	99999999	8278	6145	5386	99999999	6579	5281	7212	6170	7227	6963	5781	6117	6205	6206	5744	7050	6403	6958	4893	6806	8275	6413	6873	7073	7757
764	99999999	99999999	99999999	99999999	99999999	99999999	99999999	99999999	99999999	99999999	99999999	99999999	99999999	99999999	99999999	99999999	99999999	99999999	99999999	99999999	99999999	99999999	99999999	99999999	99999999	99999999	5839	99999999	99999999	3850	6625	7939	6635	5315	7099	6454	5690	7179	6747	6350	6962	7454	7143	7195	7435	6601	7548	7941	8653
765	99999999	99999999	99999999	99999999	99999999	99999999	99999999	99999999	99999999	99999999	99999999	99999999	99999999	99999999	99999999	99999999	99999999	99999999	99999999	99999999	99999999	99999999	99999999	99999999	99999999	5334	5810	7862	5624	6636	3832	8605	8910	7064	6592	5235	3984	7918	7412	7451	6980	6661	6704	7105	6942	8059	8133	7608	7712
766	99999999	99999999	99999999	99999999	99999999	99999999	99999999	99999999	99999999	99999999	99999999	99999999	99999999	99999999	99999999	99999999	99999999	99999999	99999999	99999999	99999999	99999999	99999999	99999999	99999999	99999999	5754	6980	6949	99999999	6395	7023	5958	5603	5942	6379	3266	6094	6725	6679	6968	7731	6027	7699	7312	7484	7229	7843	7031
767	99999999	99999999	99999999	99999999	99999999	99999999	99999999	99999999	99999999	99999999	99999999	99999999	99999999	99999999	99999999	99999999	99999999	99999999	99999999	99999999	99999999	99999999	99999999	99999999	5292	99999999	6410	6872	6838	5859	3883	6790	5644	6469	6462	6716	6546	5468	6436	6161	7246	6428	7031	6982	8860	7525	6030	7271	7735
768	99999999	99999999	99999999	99999999	99999999	99999999	99999999	99999999	99999999	99999999	99999999	99999999	99999999	99999999	99999999	99999999	99999999	99999999	99999999	99999999	99999999	99999999	99999999	99999999	99999999	6295	5248	7895	1158	99999999	5132	5959	5766	5985	6284	7316	5843	7854	6106	6263	6306	6419	7681	7289	6637	7300	7467	6744	7780
769	99999999	99999999	99999999	99999999	99999999	99999999	99999999	99999999	99999999	99999999	99999999	99999999	99999999	99999999	99999999	99999999	99999999	99999999	99999999	99999999	4798	99999999	4290	99999999	6530	99999999	99999999	99999999	99999999	6254	7728	6437	6790	5075	5999	5649	3136	5901	6308	6572	6546	6144	7727	7180	6253	6368	7320	6785	8590
770	99999999	99999999	99999999	99999999	99999999	99999999	99999999	99999999	99999999	99999999	99999999	99999999	99999999	99999999	99999999	99999999	99999999	99999999	99999999	99999999	99999999	99999999	99999999	99999999	99999999	5676	99999999	3880	837	7041	3020	7094	6512	3785	6433	5468	7412	7722	7431	6943	6164	7591	6764	7116	7574	6736	6895	7243	8405
771	99999999	99999999	99999999	99999999	99999999	99999999	99999999	99999999	99999999	99999999	99999999	99999999	99999999	99999999	99999999	99999999	99999999	99999999	99999999	99999999	99999999	99999999	99999999	99999999	5534	99999999	99999999	4602	5216	5679	6455	7339	7084	7383	6442	7091	6596	5790	7074	6789	6310	5855	6282	9279	6411	6827	7827	6084	7659
772	99999999	99999999	99999999	99999999	99999999	99999999	99999999	99999999	99999999	99999999	99999999	99999999	99999999	99999999	679	99999999	99999999	99999999	99999999	99999999	99999999	99999999	99999999	4497	99999999	5847	4588	4108	4344	6153	6460	6174	5390	6837	5869	5850	7882	5731	6354	6016	6913	5183	6169	6861	7598	6625	7326	7361	7656
773	99999999	99999999	99999999	99999999	99999999	99999999	99999999	99999999	99999999	99999999	99999999	99999999	99999999	99999999	99999999	99999999	99999999	99999999	99999999	99999999	99999999	99999999	1527	99999999	99999999	99999999	5189	7877	5811	5524	99999999	6429	5905	7052	6156	7144	5462	7085	5953	7937	7704	7806	7990	6668	7494	6998	6932	7415	7703
774	99999999	99999999	99999999	99999999	99999999	99999999	99999999	99999999	99999999	99999999	99999999	99999999	99999999	99999999	99999999	99999999	99999999	99999999	99999999	99999999	99999999	1290	2214	99999999	7697	99999999	6721	5932	5879	5734	6815	5470	7705	5750	5943	6712	5600	7170	6211	6732	6844	5740	8245	6877	7071	6435	7537	7830	7320
775	99999999	99999999	99999999	99999999	99999999	99999999	99999999	99999999	99999999	99999999	99999999	99999999	99999999	99999999	99999999	99999999	99999999	99999999	99999999	99999999	99999999	99999999	99999999	99999999	8410	5638	4754	7960	99999999	6195	7053	6672	4428	7187	5801	7738	6507	7279	7382	6351	5687	7239	7019	8077	7943	7105	7662	7432	8167
776	99999999	99999999	99999999	99999999	99999999	99999999	99999999	99999999	99999999	99999999	99999999	99999999	99999999	99999999	99999999	99999999	99999999	99999999	99999999	99999999	99999999	99999999	99999999	99999999	7534	8352	6656	99999999	5396	5823	6375	6485	6663	7146	6293	5932	7558	5822	6757	6200	7557	5483	6282	6647	6454	7054	8472	7317	7180
777	99999999	99999999	99999999	99999999	99999999	99999999	99999999	99999999	99999999	99999999	99999999	99999999	99999999	99999999	99999999	99999999	99999999	99999999	99999999	99999999	1966	99999999	2275	99999999	99999999	5662	4997	99999999	8593	4824	4282	6173	6296	6991	5768	6828	5244	7260	6574	6545	6604	7337	6403	7272	8047	6597	6703	7451	6931
778	99999999	99999999	99999999	99999999	99999999	99999999	99999999	99999999	99999999	99999999	99999999	99999999	99999999	99999999	99999999	99999999	99999999	99999999	99999999	99999999	99999999	99999999	99999999	99999999	3901	3743	99999999	99999999	5700	3578	5274	6758	7180	6164	6194	6603	5976	7854	7857	6460	6560	6367	7435	7232	7053	6393	7013	7474	7466
779	99999999	99999999	99999999	99999999	99999999	99999999	99999999	99999999	99999999	99999999	99999999	99999999	99999999	99999999	99999999	99999999	99999999	99999999	99999999	99999999	1906	99999999	99999999	5600	99999999	5888	99999999	9945	7539	5559	5692	5738	5602	2577	6996	5928	5570	6188	6500	6282	5251	7114	6545	6566	7512	6942	7192	6515	8674
780	99999999	99999999	99999999	99999999	99999999	99999999	99999999	99999999	99999999	99999999	99999999	99999999	99999999	99999999	99999999	99999999	99999999	99999999	99999999	99999999	99999999	99999999	99999999	99999999	3343	99999999	6857	6087	6469	5476	4667	3667	6943	7148	6983	6208	5589	6478	7472	6248	6611	7410	7322	6535	6746	7337	6519	6326	7299
781	99999999	99999999	99999999	99999999	99999999	99999999	99999999	99999999	99999999	99999999	99999999	99999999	99999999	99999999	99999999	99999999	99999999	99999999	99999999	99999999	99999999	99999999	5295	99999999	99999999	99999999	99999999	99999999	99999999	4808	4041	6593	7475	4194	7037	6476	6247	6561	6489	6238	6954	7435	6659	7208	8422	6677	6770	7656	7013
782	99999999	99999999	99999999	99999999	99999999	99999999	99999999	99999999	99999999	99999999	99999999	99999999	99999999	99999999	99999999	99999999	1838	99999999	99999999	99999999	99999999	99999999	5627	99999999	99999999	99999999	6907	7847	3433	99999999	6426	5480	5854	6311	6292	5840	6236	6588	6464	5629	6826	6346	5669	6763	7388	7011	7356	7646	6907
783	99999999	99999999	99999999	99999999	99999999	99999999	99999999	99999999	99999999	99999999	99999999	99999999	99999999	99999999	99999999	99999999	99999999	99999999	99999999	99999999	99999999	99999999	99999999	99999999	99999999	99999999	99999999	7075	8577	99999999	6559	6374	5001	6265	5241	6182	6555	7874	6527	6714	7398	6623	6222	7694	7139	6885	8171	7597	7248
784	99999999	99999999	99999999	99999999	99999999	99999999	99999999	99999999	99999999	99999999	99999999	99999999	99999999	99999999	99999999	99999999	99999999	1828	99999999	99999999	99999999	99999999	99999999	99999999	99999999	2114	99999999	99999999	4935	6288	6122	6531	6139	6104	6458	4308	7118	6485	4247	6728	6752	6401	7079	7019	9143	7955	7270	7967	6991
785	99999999	99999999	99999999	99999999	99999999	99999999	99999999	99999999	99999999	99999999	99999999	99999999	99999999	99999999	99999999	99999999	99999999	99999999	99999999	99999999	99999999	5645	99999999	99999999	99999999	8514	99999999	5916	7321	99999999	3927	4680	5743	7350	6764	5717	7142	7515	7621	5297	7231	6626	6437	7059	8100	6426	7258	7450	6956
786	99999999	99999999	99999999	99999999	99999999	99999999	99999999	99999999	99999999	99999999	189	99999999	99999999	99999999	99999999	99999999	99999999	99999999	99999999	99999999	99999999	99999999	3994	99999999	99999999	99999999	99999999	6320	4802	6445	5524	5472	99999999	2451	6148	5000	6344	7159	6410	6036	6650	6895	6869	7054	7312	7310	6928	8390	7157
787	99999999	99999999	99999999	99999999	99999999	99999999	99999999	99999999	99999999	99999999	99999999	99999999	99999999	99999999	99999999	99999999	99999999	99999999	99999999	99999999	99999999	99999999	99999999	9912	99999999	4939	5514	4244	7069	5880	99999999	5749	6797	5327	6557	1710	6688	6579	6423	7277	6571	6448	6798	6930	7049	7232	7564	7163	7558
788	99999999	99999999	99999999	99999999	99999999	99999999	99999999	99999999	99999999	99999999	99999999	99999999	99999999	99999999	99999999	99999999	99999999	99999999	99999999	99999999	99999999	99999999	4362	6783	99999999	4792	99999999	6137	99999999	7451	6204	5953	2520	5762	7290	7189	7266	5857	6217	6502	6453	6241	6383	7625	6899	6432	7620	7991	7303
789	99999999	99999999	99999999	99999999	99999999	99999999	99999999	99999999	99999999	99999999	99999999	99999999	99999999	99999999	99999999	99999999	99999999	99999999	2547	99999999	99999999	99999999	99999999	99999999	99999999	99999999	6614	3988	99999999	6367	6807	5137	6974	5943	7132	5508	6030	6531	6818	6691	6146	7471	7697	6795	7158	6730	6521	7107	7097
790	99999999	99999999	99999999	99999999	99999999	99999999	99999999	99999999	99999999	99999999	99999999	99999999	99999999	99999999	99999999	99999999	99999999	99999999	99999999	99999999	99999999	99999999	99999999	99999999	99999999	99999999	99999999	99999999	9345	6112	6848	7167	6380	5711	5588	6645	7030	5021	7264	6712	6997	5832	7662	6545	8980	8295	7253	7138	6884
791	99999999	99999999	99999999	99999999	99999999	99999999	99999999	99999999	99999999	99999999	99999999	99999999	99999999	99999999	99999999	99999999	99999999	99999999	99999999	99999999	99999999	99999999	99999999	99999999	5594	8699	4779	7132	5406	6909	5480	99999999	6792	5827	4145	5044	7191	2789	7714	6480	6989	6713	6739	7012	7281	6292	6924	7774	7675
792	99999999	99999999	99999999	99999999	99999999	99999999	99999999	99999999	99999999	99999999	99999999	99999999	99999999	99999999	99999999	99999999	99999999	99999999	99999999	99999999	99999999	99999999	99999999	99999999	99999999	99999999	99999999	7289	6871	99999999	6806	6532	6368	5568	5807	6709	6276	6911	6088	6206	6695	6406	6902	7598	7062	8217	6824	7035	8940
793	99999999	99999999	99999999	99999999	99999999	99999999	99999999	99999999	99999999	99999999	99999999	99999999	99999999	99999999	99999999	99999999	1085	99999999	99999999	99999999	99999999	6545	99999999	99999999	5871	99999999	99999999	99999999	7810	6531	99999999	5926	6838	6389	5084	6924	7179	6064	6050	6274	6491	6237	6172	7612	6910	7399	6929	7579	7065
794	99999999	99999999	99999999	99999999	99999999	99999999	99999999	99999999	99999999	99999999	99999999	99999999	99999999	99999999	99999999	99999999	99999999	99999999	99999999	99999999	99999999	2892	99999999	99999999	99999999	7225	99999999	6117	4710	7826	6835	4646	6555	4973	5427	6395	5706	6046	5675	7542	5949	6183	6945	7729	7056	7476	6611	7767	7475
795	99999999	99999999	99999999	99999999	99999999	99999999	99999999	99999999	99999999	99999999	99999999	99999999	99999999	99999999	99999999	99999999	99999999	99999999	99999999	99999999	99999999	2907	99999999	99999999	99999999	9723	99999999	5846	5088	7916	5343	6954	6895	7704	6846	6736	6580	6517	6752	3061	6206	6185	7212	7041	7472	7941	7260	7214	7183
796	99999999	99999999	99999999	99999999	99999999	99999999	99999999	99999999	99999999	99999999	99999999	99999999	99999999	99999999	99999999	99999999	99999999	99999999	99999999	99999999	99999999	99999999	99999999	99999999	6190	99999999	99999999	99999999	6635	3968	5145	6610	5477	5422	5388	6200	7090	6088	6650	6186	7279	7924	7198	7987	7287	8189	7401	7198	7971
797	99999999	99999999	99999999	99999999	99999999	99999999	99999999	99999999	99999999	99999999	598	99999999	99999999	99999999	99999999	99999999	99999999	99999999	99999999	99999999	5305	99999999	99999999	99999999	8846	99999999	6916	99999999	99999999	7443	6619	3582	5478	6811	6834	6432	6569	6163	6281	5954	7195	5018	7689	6561	7142	6785	7938	7818	7425
798	99999999	99999999	99999999	99999999	99999999	99999999	99999999	99999999	99999999	99999999	99999999	99999999	99999999	99999999	99999999	99999999	99999999	99999999	99999999	99999999	99999999	99999999	99999999	5603	6034	7590	99999999	6693	6302	6157	5302	7064	6160	6511	6491	7235	7799	3209	7937	5687	6149	6687	7370	7058	7103	6638	6937	8791	7582
799	99999999	99999999	99999999	99999999	99999999	99999999	99999999	99999999	99999999	99999999	99999999	99999999	99999999	99999999	99999999	99999999	99999999	99999999	99999999	99999999	99999999	99999999	99999999	99999999	7458	5425	8217	7793	7955	6106	4322	5143	7281	5378	6522	6786	7174	5531	5843	6858	7536	6891	6979	8388	4703	7455	7869	8294	7641
800	99999999	99999999	99999999	99999999	99999999	99999999	99999999	99999999	99999999	99999999	99999999	99999999	99999999	99999999	99999999	99999999	99999999	99999999	99999999	99999999	99999999	99999999	99999999	99999999	5857	5980	5789	6364	5251	4783	1118	6015	5701	4314	7900	7662	6077	7412	6400	7197	5334	6582	6874	6034	6544	8292	7734	7455	7237
801	99999999	99999999	99999999	99999999	99999999	99999999	99999999	99999999	99999999	99999999	99999999	99999999	99999999	99999999	99999999	99999999	99999999	99999999	99999999	99999999	99999999	99999999	99999999	4477	9723	99999999	99999999	4977	99999999	6369	6706	6046	7125	99999999	5803	4353	4537	7182	7306	6165	6859	8099	9251	6699	6994	6843	7630	6828	8026
802	99999999	99999999	99999999	99999999	99999999	99999999	99999999	99999999	99999999	99999999	99999999	99999999	99999999	99999999	99999999	99999999	99999999	99999999	99999999	99999999	99999999	99999999	99999999	99999999	99999999	4948	6401	5246	6671	6134	7399	7109	7139	3909	5470	8413	7165	6833	5499	6267	6488	6607	6770	7059	6134	8167	8002	7020	8165
803	99999999	99999999	99999999	99999999	99999999	99999999	99999999	99999999	99999999	99999999	99999999	99999999	99999999	99999999	99999999	99999999	99999999	99999999	99999999	99999999	99999999	99999999	99999999	99999999	6252	6909	5778	99999999	6532	5237	7611	4058	7112	3618	6725	5737	6317	6250	7540	6716	7042	6684	6920	6030	6811	7120	7199	7808	7761
804	99999999	99999999	99999999	99999999	99999999	99999999	99999999	99999999	99999999	99999999	99999999	99999999	99999999	99999999	99999999	99999999	99999999	99999999	99999999	99999999	99999999	1918	99999999	2033	99999999	99999999	99999999	6390	5715	6085	7236	6535	4134	99999999	5714	8155	6864	5555	6171	6209	7702	7060	6916	7951	6801	7185	7028	7318	6569
805	99999999	99999999	99999999	99999999	99999999	99999999	99999999	99999999	99999999	99999999	99999999	99999999	99999999	99999999	99999999	99999999	99999999	99999999	99999999	99999999	99999999	99999999	4428	99999999	8496	5541	4625	4948	99999999	6268	6453	6073	99999999	6266	7089	6448	6661	4987	5889	6652	6679	7252	6380	7207	6666	7384	7719	6778	7539
806	99999999	99999999	99999999	99999999	99999999	99999999	99999999	99999999	99999999	99999999	99999999	99999999	99999999	99999999	99999999	99999999	99999999	99999999	99999999	99999999	99999999	99999999	99999999	99999999	99999999	9315	99999999	99999999	5841	5868	5742	5246	6734	5575	4453	6317	5913	5897	6184	6564	7214	6608	6584	7429	6798	6424	7547	6963	8057
807	99999999	99999999	99999999	99999999	99999999	99999999	99999999	99999999	99999999	99999999	99999999	99999999	99999999	99999999	99999999	99999999	99999999	99999999	99999999	99999999	99999999	99999999	99999999	99999999	99999999	6851	6537	99999999	99999999	5879	99999999	5424	7128	7098	6619	6154	5947	3275	6651	7491	3506	6581	6261	6961	6556	6655	7138	7196	7109
808	99999999	99999999	99999999	99999999	99999999	99999999	99999999	99999999	99999999	99999999	99999999	99999999	99999999	99999999	99999999	99999999	99999999	99999999	99999999	99999999	99999999	99999999	99999999	99999999	99999999	99999999	99999999	7919	6750	7644	6352	6656	7505	6626	6239	5980	6953	5189	6586	5692	6796	6359	5872	6656	7827	6267	6875	7875	6702
809	99999999	99999999	99999999	99999999	99999999	99999999	99999999	99999999	99999999	99999999	99999999	99999999	99999999	99999999	99999999	99999999	99999999	99999999	99999999	99999999	99999999	99999999	4721	10749	7632	7610	3743	1709	1379	6688	7509	7012	6868	5143	1615	6606	6397	5908	7013	6829	7705	6887	7553	7333	7856	7700	7020	7664	7552
810	99999999	99999999	99999999	99999999	99999999	99999999	99999999	99999999	99999999	99999999	99999999	99999999	99999999	99999999	99999999	99999999	99999999	99999999	99999999	99999999	99999999	99999999	5560	99999999	99999999	99999999	5771	6799	6331	4995	5751	5345	6194	4092	7910	8616	6952	6892	6027	6615	6338	6514	7270	6787	6704	6924	7026	6866	7095
811	99999999	99999999	99999999	99999999	99999999	99999999	99999999	99999999	99999999	99999999	99999999	99999999	99999999	99999999	99999999	99999999	99999999	99999999	2350	99999999	1904	99999999	99999999	7863	5211	9214	99999999	7301	99999999	7704	4866	7115	6932	6936	6014	5976	6782	7130	7889	7040	6412	7809	6847	7269	6644	6604	7103	7011	8377
812	99999999	99999999	99999999	99999999	99999999	99999999	99999999	99999999	99999999	99999999	99999999	942	99999999	99999999	99999999	99999999	99999999	99999999	99999999	99999999	99999999	99999999	99999999	99999999	99999999	7209	5308	6744	7738	6696	7844	5601	6290	6702	6578	6594	7521	7837	6540	5987	6346	5909	7121	6138	8014	6378	6707	7826	8566
813	99999999	99999999	99999999	99999999	99999999	99999999	99999999	99999999	99999999	99999999	99999999	99999999	99999999	99999999	99999999	99999999	99999999	99999999	99999999	99999999	99999999	99999999	99999999	99999999	7509	99999999	99999999	6038	6497	99999999	6225	7368	5029	6073	5687	7604	5762	5953	7087	6430	7728	6311	6927	6908	7208	7155	6721	7277	6882
814	99999999	99999999	99999999	99999999	99999999	99999999	99999999	99999999	99999999	99999999	99999999	99999999	99999999	99999999	99999999	99999999	99999999	99999999	99999999	99999999	99999999	99999999	1952	99999999	8488	99999999	99999999	5393	7829	7670	7420	6473	99999999	6546	6771	7250	6716	6795	6519	5793	6935	7738	6112	6844	7457	8321	8135	6993	7753
815	99999999	99999999	99999999	99999999	99999999	99999999	99999999	99999999	99999999	99999999	99999999	99999999	99999999	99999999	99999999	99999999	99999999	99999999	99999999	99999999	5157	1970	99999999	99999999	99999999	5843	6174	2151	7271	6981	8130	4580	5343	5859	6356	6447	7311	6128	7462	6769	8401	7073	7528	6251	6492	8936	7113	6900	7231
816	99999999	99999999	99999999	99999999	99999999	99999999	99999999	99999999	99999999	99999999	99999999	99999999	99999999	99999999	99999999	99999999	99999999	99999999	99999999	99999999	99999999	99999999	99999999	99999999	99999999	99999999	7446	2199	5187	7538	5674	6388	99999999	5531	4942	4357	5587	7379	7089	6450	6830	7032	6604	6344	8410	5842	7361	6956	7334
817	99999999	99999999	99999999	99999999	99999999	99999999	99999999	99999999	99999999	99999999	99999999	99999999	99999999	99999999	99999999	99999999	99999999	99999999	99999999	99999999	7897	99999999	99999999	99999999	4933	6854	4748	6212	6763	6612	7140	6842	7189	6468	5981	6820	6786	6156	3183	6313	6217	7031	4124	7157	7377	7279	8352	7447	8367
818	99999999	99999999	99999999	99999999	99999999	99999999	99999999	99999999	99999999	99999999	99999999	99999999	99999999	99999999	99999999	99999999	3404	99999999	99999999	99999999	99999999	99999999	99999999	99999999	99999999	4984	5777	2923	5667	4482	7296	6102	6480	4126	6385	6533	6331	7883	6086	5494	6680	6969	6249	6849	7153	7910	6362	7296	7645
819	99999999	99999999	99999999	99999999	99999999	99999999	99999999	99999999	210	99999999	99999999	99999999	99999999	99999999	99999999	99999999	99999999	99999999	99999999	99999999	99999999	99999999	99999999	99999999	99999999	6500	6134	4118	99999999	5975	7571	6474	6526	6188	7008	6529	6623	8095	6839	7239	6858	6791	7451	7755	8639	7549	7275	6677	7467
820	99999999	99999999	99999999	99999999	99999999	99999999	99999999	99999999	99999999	99999999	99999999	99999999	99999999	99999999	99999999	99999999	99999999	99999999	99999999	99999999	99999999	99999999	99999999	99999999	99999999	99999999	4851	6749	6833	7165	5055	99999999	6624	7527	7159	4099	6120	6431	6292	6850	7042	8243	7271	7159	6924	7454	7016	7691	7452
821	99999999	99999999	99999999	99999999	99999999	99999999	99999999	99999999	99999999	99999999	99999999	99999999	99999999	99999999	99999999	99999999	875	99999999	99999999	99999999	99999999	485	99999999	99999999	99999999	99999999	7657	7385	99999999	4801	6704	6332	4532	6996	5546	7176	4514	7215	6098	6654	6365	6920	6745	6840	6414	6878	7244	7499	7771
822	99999999	99999999	99999999	99999999	99999999	99999999	99999999	99999999	99999999	99999999	99999999	99999999	99999999	99999999	99999999	99999999	99999999	99999999	99999999	99999999	99999999	99999999	99999999	99999999	99999999	6815	7689	6502	99999999	7072	7354	3686	7346	6627	6576	6735	6739	6573	6397	5601	6969	7996	7111	6153	7462	7074	7873	8289	7348
823	99999999	99999999	99999999	99999999	99999999	99999999	99999999	99999999	99999999	99999999	99999999	99999999	99999999	99999999	99999999	99999999	99999999	99999999	99999999	99999999	99999999	99999999	99999999	9322	99999999	6206	9557	3695	7906	6855	4543	6991	6460	6087	3287	7199	5084	7092	6144	7084	6116	7480	6697	6418	7472	7173	8504	6766	7479
824	99999999	99999999	99999999	99999999	99999999	99999999	99999999	99999999	99999999	99999999	99999999	99999999	99999999	99999999	99999999	99999999	99999999	99999999	99999999	99999999	99999999	99999999	99999999	99999999	6881	7708	5168	99999999	99999999	5557	99999999	5432	6163	4940	5888	7435	5824	6187	7211	6888	7099	6638	6810	7257	6435	6219	7485	7324	7703
825	99999999	99999999	99999999	99999999	99999999	99999999	99999999	99999999	99999999	99999999	99999999	99999999	99999999	99999999	99999999	99999999	99999999	99999999	99999999	99999999	99999999	99999999	99999999	99999999	5736	8206	2498	99999999	5048	5074	6158	7372	5233	6531	6826	6558	7566	10270	5319	5211	7230	6516	6633	7430	7522	5661	6997	6517	7499
826	99999999	99999999	99999999	99999999	99999999	99999999	99999999	99999999	99999999	99999999	99999999	99999999	99999999	99999999	99999999	99999999	99999999	99999999	99999999	3161	99999999	99999999	99999999	99999999	7621	6967	5884	5876	99999999	8009	6845	6925	6738	7131	6651	7024	3353	6514	4779	5970	4195	6842	7616	8095	6154	8183	7458	7260	7246
827	99999999	99999999	99999999	99999999	99999999	99999999	99999999	99999999	99999999	99999999	99999999	99999999	99999999	99999999	99999999	99999999	99999999	99999999	99999999	99999999	99999999	99999999	99999999	99999999	99999999	4231	99999999	99999999	5017	99999999	2026	6889	5513	6889	6088	6179	6104	7008	6403	7244	7667	6723	6323	6538	6427	6851	7154	7749	7933
828	99999999	99999999	99999999	99999999	99999999	99999999	99999999	99999999	99999999	99999999	99999999	99999999	99999999	99999999	99999999	99999999	99999999	99999999	99999999	99999999	99999999	99999999	99999999	99999999	99999999	6405	5259	6875	6957	6657	7722	5579	5509	5693	6543	4371	7603	6129	6660	6719	6763	6763	6294	7156	6734	7313	7377	8070	6808
829	99999999	99999999	99999999	99999999	99999999	99999999	99999999	99999999	99999999	99999999	99999999	99999999	99999999	99999999	99999999	99999999	99999999	99999999	99999999	99999999	99999999	99999999	99999999	5768	6399	99999999	5912	5010	6724	4279	5718	6471	6671	6636	4207	3301	7732	4648	5055	7552	6127	6378	6356	6523	8140	8777	7803	7792	7363
830	99999999	99999999	99999999	99999999	99999999	99999999	99999999	99999999	99999999	99999999	99999999	99999999	99999999	99999999	99999999	99999999	99999999	99999999	99999999	99999999	99999999	99999999	6396	99999999	99999999	99999999	2073	7498	6976	7160	6091	5009	5616	6640	6049	6461	6779	7528	6074	7276	6299	6078	7700	7319	7746	8292	7066	8226	6895
831	99999999	99999999	99999999	99999999	99999999	99999999	99999999	99999999	99999999	99999999	99999999	99999999	99999999	99999999	99999999	99999999	99999999	99999999	99999999	99999999	99999999	99999999	99999999	8887	5192	8837	99999999	5067	4682	7421	4997	6922	6393	7039	6537	6915	7575	6039	6836	6426	6455	6123	6740	6639	6557	6465	7219	7157	8499
832	99999999	99999999	99999999	99999999	99999999	99999999	99999999	99999999	99999999	99999999	99999999	99999999	99999999	99999999	99999999	99999999	99999999	99999999	99999999	99999999	99999999	99999999	99999999	99999999	99999999	7262	99999999	6693	99999999	5905	99999999	7488	5658	6298	6279	5588	5117	7103	6690	6983	6111	7948	7179	6720	8125	7110	7864	6749	7471
833	99999999	99999999	99999999	99999999	99999999	99999999	99999999	99999999	99999999	99999999	99999999	99999999	99999999	99999999	99999999	99999999	99999999	99999999	99999999	99999999	99999999	99999999	99999999	99999999	99999999	3405	6794	7551	6571	6470	5778	7416	5272	5545	5544	7734	7729	6706	6125	7314	6371	6766	7298	6045	6453	7408	6982	7281	6931
834	99999999	99999999	99999999	99999999	99999999	99999999	99999999	99999999	99999999	99999999	99999999	99999999	99999999	99999999	99999999	99999999	99999999	99999999	99999999	99999999	99999999	99999999	99999999	6953	4310	99999999	11304	99999999	5049	6925	6534	6688	5043	6125	7238	6097	4472	4154	5611	6448	6380	5866	7396	6957	7499	7061	6840	7920	7616
835	99999999	99999999	99999999	99999999	99999999	99999999	99999999	99999999	99999999	99999999	99999999	99999999	563	99999999	99999999	99999999	99999999	99999999	99999999	99999999	99999999	99999999	99999999	99999999	5476	99999999	4781	6470	99999999	6401	6475	4303	7201	7576	7257	6433	6392	5707	6633	9089	6560	7472	6644	7271	6932	5740	7530	7153	6997
836	99999999	99999999	99999999	99999999	99999999	99999999	99999999	99999999	99999999	99999999	99999999	99999999	99999999	99999999	99999999	99999999	99999999	99999999	99999999	99999999	99999999	99999999	99999999	99999999	4773	99999999	7520	99999999	4508	1346	7258	6984	5452	7034	6114	6427	7904	7104	6799	6742	6680	6950	6790	6602	6929	6522	8067	7418	6960
837	99999999	99999999	99999999	99999999	99999999	99999999	99999999	99999999	99999999	99999999	99999999	99999999	99999999	99999999	99999999	99999999	99999999	99999999	99999999	99999999	3944	99999999	99999999	6909	99999999	9440	5285	7399	8494	6652	6971	6628	7394	6699	6075	5957	7062	4837	7652	6367	6836	5690	7070	6525	7008	6941	7382	6835	7712
838	99999999	99999999	99999999	99999999	99999999	99999999	99999999	99999999	99999999	99999999	99999999	99999999	99999999	99999999	99999999	99999999	99999999	99999999	99999999	99999999	99999999	99999999	99999999	99999999	99999999	99999999	99999999	99999999	8158	6347	6559	5319	7624	6701	5714	4218	7138	7595	4462	6361	7557	6771	6679	7739	6564	7330	6748	7393	6914
839	99999999	99999999	99999999	99999999	99999999	99999999	99999999	99999999	99999999	99999999	99999999	99999999	99999999	99999999	99999999	99999999	99999999	99999999	99999999	99999999	99999999	99999999	99999999	8576	99999999	99999999	4394	3360	5237	3902	6997	8288	5608	5161	99999999	5820	6234	5241	6057	6368	7592	7115	6784	7898	6901	7213	7527	6723	7122
840	99999999	99999999	99999999	99999999	99999999	99999999	99999999	99999999	99999999	99999999	99999999	99999999	99999999	99999999	99999999	99999999	99999999	99999999	99999999	99999999	99999999	99999999	99999999	99999999	8688	99999999	99999999	2453	7361	5644	6042	6025	6667	8646	99999999	5744	6311	6452	6015	6300	6743	7522	6345	6701	6840	6969	6619	7581	6216
841	99999999	99999999	99999999	99999999	99999999	99999999	99999999	99999999	99999999	99999999	99999999	99999999	99999999	99999999	99999999	99999999	99999999	99999999	99999999	485	99999999	99999999	99999999	6988	99999999	99999999	1000	2375	99999999	6780	3447	6346	6441	7196	7518	6495	6306	6793	6861	6421	6663	8064	6222	8032	6786	7368	8594	6258	6809
842	99999999	99999999	99999999	99999999	99999999	99999999	99999999	99999999	99999999	99999999	99999999	99999999	99999999	99999999	99999999	99999999	99999999	99999999	99999999	99999999	99999999	99999999	99999999	99999999	99999999	3153	99999999	7329	6533	1763	6814	6820	8335	6033	6406	5733	7286	6895	6957	6857	7061	6948	8025	6743	6382	7105	7183	7237	7072
843	99999999	99999999	99999999	99999999	99999999	99999999	99999999	99999999	99999999	99999999	99999999	99999999	99999999	99999999	99999999	99999999	99999999	99999999	99999999	99999999	99999999	99999999	3387	99999999	9793	6316	5163	7165	7048	5590	99999999	5571	5977	6145	6553	6621	6506	6446	6086	6834	5302	8037	6483	6957	7405	6829	6610	7611	7203
844	99999999	99999999	99999999	99999999	99999999	99999999	99999999	99999999	99999999	99999999	99999999	99999999	99999999	99999999	99999999	99999999	99999999	99999999	99999999	99999999	995	99999999	99999999	99999999	99999999	99999999	6332	5263	6681	6378	4998	7211	6690	5679	6119	6690	6379	7053	5338	7874	6340	7477	7621	6979	8702	6906	8484	7284	6949
845	99999999	99999999	99999999	99999999	99999999	99999999	99999999	99999999	99999999	99999999	99999999	99999999	99999999	99999999	99999999	99999999	99999999	99999999	99999999	99999999	99999999	3461	4700	8471	9215	7148	99999999	99999999	7516	4660	7171	6490	6446	6851	5374	4494	7062	6370	7902	6646	7554	6232	6553	7173	7237	7218	8374	6975	8880
846	99999999	99999999	99999999	99999999	99999999	99999999	99999999	99999999	99999999	99999999	99999999	99999999	99999999	99999999	99999999	99999999	99999999	99999999	99999999	99999999	99999999	99999999	99999999	99999999	4700	99999999	7380	7864	99999999	8699	8047	5886	6643	7075	2136	7527	7807	6372	7239	6347	6204	8623	7207	6795	7363	7314	7202	6826	6696
847	99999999	99999999	99999999	99999999	99999999	99999999	99999999	99999999	99999999	99999999	99999999	99999999	99999999	99999999	99999999	99999999	99999999	99999999	99999999	99999999	99999999	99999999	99999999	6538	99999999	99999999	6573	99999999	7401	5473	6070	5981	6182	7252	5988	6891	5449	6355	6062	7589	6234	7222	6967	6914	7157	6773	7926	6872	6926
848	99999999	99999999	99999999	99999999	99999999	99999999	99999999	99999999	99999999	99999999	99999999	99999999	99999999	99999999	99999999	99999999	99999999	99999999	99999999	99999999	99999999	2994	99999999	99999999	99999999	6838	99999999	99999999	6198	6408	99999999	7105	99999999	6163	6492	4713	6408	6650	2269	7784	6279	6370	7553	6465	6743	6585	7800	7827	7038
849	99999999	99999999	99999999	99999999	99999999	99999999	99999999	99999999	99999999	99999999	99999999	99999999	99999999	99999999	99999999	99999999	99999999	99999999	99999999	99999999	99999999	99999999	10204	99999999	2746	99999999	99999999	4864	7328	6762	6703	6369	6564	6911	4554	7282	5861	5761	6089	6686	7822	7512	7968	6233	7615	6677	8599	8201	6845
850	99999999	99999999	99999999	99999999	99999999	99999999	99999999	99999999	99999999	99999999	99999999	99999999	99999999	99999999	99999999	99999999	99999999	99999999	99999999	99999999	99999999	99999999	99999999	99999999	99999999	99999999	8004	4197	99999999	99999999	6645	7323	99999999	2078	7073	6018	7607	6384	4213	7200	6177	6107	7259	7433	7013	7463	6273	8077	6699
851	99999999	99999999	99999999	99999999	99999999	99999999	99999999	99999999	99999999	99999999	99999999	99999999	99999999	99999999	99999999	99999999	99999999	99999999	99999999	99999999	99999999	99999999	99999999	99999999	5826	5128	7371	6264	6529	6909	7035	6883	4607	4700	5473	7072	7449	7079	6406	6961	5103	6880	7267	6909	6646	7452	7602	6917	8728
852	99999999	99999999	99999999	99999999	99999999	99999999	99999999	99999999	99999999	99999999	99999999	99999999	99999999	99999999	99999999	99999999	99999999	99999999	99999999	99999999	99999999	99999999	99999999	99999999	3203	6879	99999999	2230	3998	99999999	3615	6754	6290	5413	6017	5160	5037	7456	6257	6507	6135	8370	7516	6512	6582	7683	6641	7789	6757
853	99999999	99999999	99999999	99999999	99999999	99999999	99999999	99999999	99999999	99999999	99999999	99999999	99999999	99999999	99999999	99999999	99999999	99999999	99999999	99999999	99999999	99999999	99999999	5406	620	4806	5107	7669	5005	5159	6255	6479	6399	6110	6183	7396	6089	6634	7728	7009	7498	7016	6690	7153	7494	7684	6782	8577	8307
854	99999999	99999999	99999999	99999999	99999999	99999999	99999999	99999999	99999999	99999999	99999999	99999999	99999999	99999999	99999999	99999999	99999999	99999999	99999999	99999999	99999999	4560	99999999	8317	3774	6245	1360	5101	5740	5046	99999999	6551	6236	7522	6584	5238	6424	6898	7224	6346	6675	7389	6351	8099	7013	7600	7055	6205	7232
855	99999999	99999999	99999999	99999999	99999999	99999999	99999999	150	99999999	99999999	99999999	99999999	99999999	99999999	99999999	99999999	99999999	99999999	99999999	99999999	99999999	1246	5397	99999999	6412	7147	5675	5679	3063	5826	6398	7652	5876	3860	3340	5330	5398	7961	7562	6157	6746	6239	7476	7141	7592	6572	8938	6846	6854
856	99999999	99999999	99999999	99999999	99999999	99999999	99999999	99999999	99999999	99999999	99999999	99999999	99999999	99999999	99999999	99999999	99999999	99999999	99999999	99999999	99999999	99999999	99999999	99999999	5635	99999999	99999999	99999999	4234	4273	6623	8527	4501	6320	5980	6562	5246	6352	6157	6930	7924	6233	8710	7894	6602	7424	7241	6821	7278
857	99999999	99999999	99999999	99999999	99999999	99999999	99999999	99999999	99999999	99999999	99999999	99999999	99999999	99999999	99999999	99999999	99999999	99999999	99999999	99999999	99999999	99999999	99999999	99999999	99999999	6687	4274	6959	5541	5544	4780	5592	2673	6839	4847	6115	6506	5836	6585	6606	6140	7063	6791	6900	6547	6932	7080	6948	7233
858	99999999	99999999	99999999	99999999	99999999	99999999	99999999	99999999	99999999	99999999	99999999	99999999	99999999	99999999	99999999	99999999	99999999	99999999	99999999	99999999	99999999	5546	99999999	3770	99999999	12349	99999999	99999999	7653	4333	6611	4035	5590	7987	5681	7799	8167	6621	5998	6193	7212	6382	7167	6775	6774	6688	7086	6980	7392
859	99999999	99999999	99999999	99999999	99999999	99999999	99999999	99999999	99999999	99999999	99999999	99999999	99999999	99999999	99999999	99999999	99999999	99999999	99999999	99999999	99999999	99999999	99999999	5188	8192	5684	5475	7723	5773	6314	2639	99999999	6057	6034	6839	6441	4668	6407	6764	7332	7184	6405	6117	7060	7696	6679	6852	9070	7639
860	99999999	99999999	99999999	99999999	99999999	99999999	99999999	99999999	99999999	99999999	99999999	99999999	99999999	99999999	99999999	99999999	99999999	99999999	99999999	99999999	99999999	99999999	99999999	99999999	8178	7408	99999999	3919	7883	6425	7182	4978	3495	6399	6843	7760	7194	5975	6348	6759	6409	6366	6929	6753	5392	6481	6921	8455	7203
861	99999999	99999999	99999999	99999999	99999999	99999999	99999999	99999999	99999999	99999999	99999999	99999999	99999999	99999999	99999999	99999999	99999999	99999999	99999999	99999999	99999999	99999999	99999999	5192	99999999	99999999	2174	4932	5984	6857	5452	5671	6916	4986	1575	3091	5193	6027	6898	7502	6702	6406	6452	7923	6812	7006	8167	6331	6260
862	99999999	99999999	99999999	99999999	99999999	99999999	99999999	99999999	99999999	153	99999999	99999999	99999999	99999999	99999999	99999999	99999999	99999999	99999999	99999999	99999999	99999999	99999999	4704	99999999	99999999	99999999	6750	7773	7880	6181	6583	5786	4649	7443	4807	6594	6134	6152	6287	6363	6476	8028	7266	6573	6851	7672	6783	7233
863	99999999	99999999	99999999	99999999	99999999	99999999	99999999	99999999	99999999	99999999	99999999	99999999	99999999	99999999	99999999	99999999	99999999	99999999	99999999	99999999	99999999	99999999	99999999	99999999	99999999	99999999	7565	99999999	6459	7002	5779	7002	7668	7050	7008	6151	6707	5621	6562	5711	6363	7661	6253	6856	7470	7278	7893	8851	7235
864	99999999	99999999	99999999	99999999	99999999	99999999	99999999	99999999	99999999	99999999	99999999	99999999	99999999	99999999	99999999	99999999	99999999	99999999	99999999	99999999	99999999	99999999	3875	99999999	99999999	7580	6724	5694	4818	6257	7953	6379	6489	6170	5991	6743	6337	8215	6609	6749	8284	5985	6804	9035	7012	7216	9586	6812	8248
865	99999999	99999999	99999999	99999999	99999999	99999999	99999999	99999999	99999999	99999999	99999999	99999999	99999999	99999999	99999999	99999999	99999999	99999999	718	99999999	99999999	99999999	4896	99999999	3181	6442	4841	8026	6772	7615	4968	6757	4956	99999999	7357	7052	6020	6645	6239	5635	6231	7916	5934	6215	7357	7004	6791	7281	7152
866	99999999	99999999	99999999	99999999	99999999	99999999	99999999	99999999	99999999	99999999	99999999	99999999	99999999	99999999	99999999	99999999	99999999	99999999	99999999	99999999	99999999	99999999	884	99999999	10047	4161	6137	4179	6846	99999999	6873	7732	7632	6055	6692	7051	6225	5948	7587	7215	6671	6620	6731	6873	7244	6796	7377	6324	6930
867	99999999	99999999	99999999	99999999	99999999	99999999	99999999	99999999	99999999	99999999	99999999	99999999	99999999	99999999	99999999	99999999	99999999	99999999	99999999	99999999	99999999	99999999	5360	99999999	7142	5522	99999999	99999999	6855	6826	4305	6098	6765	5791	6000	7418	7166	5915	6125	7292	7060	6934	7106	6995	7247	6764	7149	8026	7706
868	99999999	99999999	99999999	99999999	99999999	99999999	99999999	99999999	99999999	99999999	99999999	99999999	99999999	99999999	99999999	99999999	99999999	99999999	99999999	99999999	99999999	99999999	5431	99999999	99999999	2155	8339	6491	2740	99999999	6422	5853	5741	6012	7422	5896	7356	6420	6057	6688	6571	7685	6222	6565	6806	7380	6969	8886	8060
869	99999999	99999999	99999999	99999999	99999999	99999999	99999999	99999999	99999999	99999999	99999999	99999999	99999999	99999999	99999999	99999999	99999999	99999999	99999999	99999999	99999999	4190	1376	5429	6913	5800	99999999	6710	7166	99999999	6158	6315	7247	6247	7144	6980	6474	7072	6330	6554	6290	6033	6601	7498	7934	6833	7033	7257	7474
870	99999999	99999999	99999999	99999999	99999999	99999999	99999999	99999999	99999999	99999999	99999999	99999999	99999999	99999999	99999999	99999999	99999999	99999999	99999999	99999999	99999999	99999999	99999999	99999999	5166	6795	99999999	7455	6417	5950	7258	7470	7229	5802	5582	6624	6263	6666	6534	4724	6571	7394	6819	6444	7139	6906	6922	7657	7227
871	99999999	99999999	99999999	99999999	99999999	99999999	99999999	99999999	99999999	99999999	99999999	99999999	99999999	99999999	99999999	99999999	99999999	99999999	99999999	99999999	99999999	99999999	99999999	2569	99999999	99999999	9068	5442	5639	5829	6905	6080	7265	6256	6029	7078	5815	7017	6563	6375	7533	7081	7041	6957	7859	7574	7825	7963	7740
872	99999999	99999999	99999999	99999999	99999999	99999999	99999999	99999999	99999999	99999999	99999999	99999999	99999999	99999999	99999999	99999999	99999999	99999999	99999999	99999999	99999999	99999999	99999999	99999999	99999999	99999999	99999999	6696	6126	5584	7307	5862	6842	5647	5675	5427	5519	6774	6803	6133	6368	6664	6359	6083	7668	7095	6596	6855	7598
873	99999999	99999999	99999999	99999999	99999999	99999999	99999999	99999999	99999999	99999999	99999999	99999999	99999999	99999999	99999999	99999999	99999999	99999999	99999999	99999999	99999999	99999999	99999999	99999999	99999999	6331	99999999	99999999	99999999	99999999	6377	7076	6360	5557	5693	5957	7018	5925	6617	7041	6516	5841	7526	6928	7245	6843	8376	6980	6742
874	99999999	99999999	99999999	99999999	99999999	99999999	99999999	99999999	99999999	99999999	99999999	99999999	99999999	99999999	99999999	99999999	99999999	99999999	99999999	99999999	99999999	99999999	3963	99999999	99999999	5633	99999999	99999999	99999999	7106	6712	5055	7270	6350	6230	5603	5502	5312	5941	6339	6378	6088	7317	8319	6987	7075	7716	7194	6754
875	99999999	99999999	99999999	99999999	99999999	99999999	99999999	99999999	99999999	99999999	99999999	99999999	99999999	99999999	99999999	99999999	99999999	99999999	99999999	99999999	99999999	4051	99999999	1551	99999999	3100	9208	99999999	4718	5336	7153	6643	6936	6058	6087	5731	6114	7266	6822	7781	6261	6751	6437	6975	4692	7251	6650	7666	8448
876	99999999	99999999	99999999	100	99999999	99999999	99999999	99999999	99999999	99999999	99999999	99999999	99999999	99999999	99999999	99999999	99999999	99999999	99999999	99999999	99999999	99999999	99999999	7542	8277	5004	5527	7690	5115	6540	6708	5649	5338	6637	99999999	6071	6725	5407	7526	3247	6923	6682	6673	7566	8169	7585	6802	7487	7932
877	99999999	99999999	99999999	99999999	99999999	99999999	99999999	99999999	99999999	99999999	99999999	99999999	99999999	99999999	99999999	99999999	3314	99999999	99999999	99999999	99999999	99999999	99999999	99999999	99999999	6792	7553	6529	6717	6614	6229	4871	5349	5842	6185	5673	7269	6668	7591	7705	6128	5574	7739	7016	6810	7488	6827	7733	7661
878	99999999	99999999	99999999	99999999	99999999	99999999	99999999	99999999	99999999	99999999	99999999	99999999	99999999	99999999	99999999	99999999	99999999	99999999	99999999	99999999	99999999	99999999	99999999	99999999	99999999	99999999	99999999	6740	99999999	6992	5895	99999999	6798	6566	3923	5650	6360	6847	7669	5741	6100	7146	8126	6263	7151	7098	7675	7097	6411
879	99999999	99999999	99999999	99999999	99999999	99999999	99999999	99999999	99999999	99999999	99999999	99999999	99999999	99999999	99999999	99999999	99999999	99999999	99999999	99999999	99999999	99999999	99999999	99999999	7457	99999999	99999999	6237	4626	1735	6808	6998	7381	6105	6671	6506	6055	6562	6831	7584	6932	6905	6523	6834	6652	8430	7161	6840	6558
880	99999999	99999999	99999999	99999999	99999999	99999999	99999999	99999999	99999999	99999999	99999999	99999999	99999999	99999999	99999999	99999999	99999999	99999999	99999999	99999999	99999999	99999999	99999999	99999999	99999999	99999999	99999999	6079	6569	6456	7271	5656	6273	6695	6726	6609	6529	7134	5664	6967	6539	7293	8389	8163	6381	7118	8167	7621	6678
881	99999999	99999999	99999999	99999999	99999999	99999999	99999999	99999999	99999999	99999999	99999999	99999999	99999999	99999999	99999999	99999999	99999999	99999999	99999999	99999999	99999999	99999999	99999999	99999999	7499	99999999	99999999	99999999	99999999	6573	6470	7979	3703	6055	6155	6002	6433	6281	6019	8194	6215	7098	7480	6279	7252	7200	6452	6487	7763
882	99999999	99999999	99999999	99999999	99999999	99999999	99999999	99999999	99999999	99999999	99999999	99999999	99999999	99999999	99999999	99999999	99999999	99999999	99999999	99999999	99999999	99999999	99999999	4725	99999999	99999999	99999999	3234	6365	2597	99999999	6697	7380	6495	5733	6489	7150	6817	7183	6949	6518	6496	6772	7370	6923	8426	7768	7463	8069
883	99999999	99999999	99999999	99999999	99999999	99999999	99999999	99999999	99999999	99999999	99999999	99999999	99999999	99999999	99999999	852	99999999	99999999	99999999	99999999	99999999	99999999	99999999	99999999	99999999	4363	6119	99999999	7315	6953	5877	6762	6120	6217	5970	5592	6815	4758	5217	4520	6114	8664	6242	6231	7367	6961	8060	7051	7525
884	99999999	99999999	99999999	99999999	99999999	99999999	99999999	99999999	99999999	99999999	99999999	99999999	99999999	99999999	99999999	99999999	99999999	99999999	99999999	99999999	99999999	99999999	99999999	6000	8012	99999999	5502	6232	8011	99999999	4980	3648	6268	6258	6630	7007	6605	6428	6580	6418	6306	6207	8152	6016	7878	6901	6861	6982	7100
885	99999999	99999999	99999999	99999999	99999999	99999999	99999999	99999999	99999999	99999999	99999999	99999999	99999999	99999999	99999999	99999999	99999999	99999999	99999999	99999999	99999999	99999999	99999999	99999999	99999999	5023	99999999	7903	6575	7948	7779	6377	6037	5358	5587	5937	4764	7876	6553	6300	7279	7274	7163	7262	6851	7492	6885	8311	6996
886	99999999	99999999	99999999	99999999	99999999	99999999	99999999	99999999	99999999	99999999	99999999	99999999	99999999	99999999	99999999	99999999	99999999	99999999	99999999	99999999	99999999	99999999	99999999	99999999	99999999	6112	5799	4518	99999999	5666	5203	6590	3508	7052	6505	7314	7805	5577	6244	7086	6395	6958	7470	6679	6436	6882	6527	7015	7908
887	99999999	99999999	99999999	99999999	99999999	99999999	99999999	99999999	99999999	99999999	99999999	99999999	99999999	99999999	99999999	99999999	99999999	99999999	99999999	99999999	4401	99999999	99999999	99999999	99999999	6112	6919	6948	5135	99999999	6628	7317	4199	6544	5360	6024	5530	7804	4885	6867	5989	7587	8932	6866	7838	7452	7139	6865	7825
888	99999999	99999999	99999999	99999999	99999999	99999999	99999999	99999999	99999999	99999999	99999999	99999999	99999999	99999999	99999999	99999999	99999999	99999999	99999999	99999999	99999999	99999999	99999999	99999999	99999999	99999999	6420	99999999	7928	3976	6806	5924	3460	5761	9045	5571	6463	5349	6820	7404	6303	6438	6938	6940	6910	6260	7164	6676	7223
889	99999999	99999999	99999999	99999999	99999999	99999999	99999999	99999999	99999999	99999999	99999999	99999999	99999999	99999999	99999999	99999999	99999999	1848	99999999	99999999	99999999	99999999	99999999	99999999	3705	8767	6533	99999999	5653	6608	99999999	6129	5536	6473	6770	5895	6681	6187	6237	6418	6179	7000	6691	7354	6326	6519	6696	7788	8020
890	99999999	99999999	99999999	99999999	99999999	99999999	99999999	99999999	99999999	99999999	99999999	99999999	99999999	99999999	99999999	99999999	99999999	99999999	99999999	99999999	99999999	99999999	99999999	99999999	99999999	99999999	8543	99999999	5455	5038	99999999	6746	4536	6292	5252	6042	6612	6305	6419	7031	7301	6889	8774	7148	6728	6623	7182	7301	7533
891	99999999	99999999	99999999	99999999	99999999	99999999	99999999	99999999	99999999	99999999	99999999	99999999	99999999	99999999	99999999	99999999	99999999	99999999	99999999	99999999	99999999	99999999	99999999	99999999	99999999	99999999	99999999	6048	99999999	8673	6397	6061	7410	5578	6363	6747	8039	5484	8192	6279	6075	6112	6084	8143	6908	7553	7827	7015	7184
892	99999999	99999999	99999999	99999999	99999999	99999999	99999999	99999999	99999999	99999999	99999999	99999999	99999999	99999999	99999999	99999999	99999999	99999999	99999999	99999999	99999999	99999999	2227	6817	99999999	6054	99999999	99999999	99999999	6132	5599	7245	6202	7515	5878	6954	6602	5287	6699	7355	6426	6543	6273	7069	7592	6764	7595	7565	7696
893	99999999	99999999	99999999	99999999	99999999	99999999	99999999	99999999	99999999	99999999	99999999	99999999	99999999	99999999	99999999	99999999	99999999	99999999	99999999	2371	99999999	99999999	99999999	99999999	99999999	4487	2598	99999999	6621	99999999	5375	7011	6570	6894	6195	6398	7712	5658	6410	6686	6339	6913	6075	6707	7004	6632	7277	6423	8315
894	99999999	99999999	99999999	99999999	99999999	99999999	99999999	99999999	99999999	99999999	99999999	798	99999999	99999999	99999999	99999999	99999999	99999999	99999999	99999999	99999999	99999999	99999999	99999999	99999999	99999999	99999999	7376	10058	7287	4854	6614	6142	6126	6647	5837	6232	4527	6027	6819	5586	6605	6537	7727	6754	6105	6669	7711	7865
895	99999999	99999999	99999999	99999999	99999999	99999999	99999999	99999999	99999999	99999999	99999999	99999999	99999999	99999999	99999999	99999999	99999999	99999999	99999999	99999999	99999999	99999999	99999999	99999999	99999999	5841	5140	99999999	5930	99999999	5542	2443	5849	6014	4750	6502	6415	4191	5375	6435	7004	8897	6906	7626	7192	6545	8215	6801	7588
896	99999999	99999999	99999999	99999999	99999999	99999999	99999999	99999999	99999999	99999999	99999999	99999999	99999999	99999999	99999999	99999999	99999999	99999999	99999999	99999999	3150	99999999	7064	99999999	99999999	99999999	6805	99999999	8394	99999999	7620	4248	99999999	6860	7259	5844	7357	6704	6924	7508	8298	7256	7110	6529	6065	8793	6611	6988	7425
897	99999999	99999999	99999999	99999999	99999999	99999999	99999999	99999999	99999999	99999999	99999999	99999999	99999999	99999999	99999999	99999999	99999999	99999999	99999999	99999999	99999999	99999999	99999999	5087	6069	99999999	99999999	5841	7284	5818	4223	3029	6344	99999999	6199	8254	6673	3708	5936	6733	8132	6487	7058	6655	7772	6983	6986	7194	6987
898	99999999	99999999	99999999	99999999	99999999	99999999	99999999	99999999	99999999	99999999	99999999	99999999	99999999	99999999	99999999	99999999	99999999	99999999	99999999	99999999	99999999	5831	99999999	3186	99999999	99999999	99999999	4467	7319	6519	5926	6859	6752	6299	6247	7581	6062	5650	3125	7183	6454	6381	6495	6535	7010	6547	6762	7418	8596
899	99999999	99999999	99999999	99999999	99999999	99999999	99999999	99999999	99999999	99999999	99999999	99999999	99999999	99999999	99999999	99999999	99999999	99999999	99999999	99999999	99999999	5707	99999999	99999999	3870	99999999	6389	99999999	6296	99999999	99999999	6793	5941	7203	5865	5876	7502	7005	7904	6977	6536	7308	8221	7163	7202	6091	6651	8019	8180
900	99999999	99999999	99999999	99999999	99999999	99999999	99999999	99999999	99999999	99999999	99999999	99999999	99999999	99999999	99999999	99999999	99999999	99999999	99999999	99999999	99999999	4671	7149	3499	99999999	7523	99999999	7432	3354	7189	4792	5908	6873	5326	6275	6154	6251	6432	7157	6072	7044	7917	6041	7104	8092	8552	6905	7133	7226
901	99999999	99999999	99999999	99999999	99999999	99999999	99999999	99999999	99999999	99999999	99999999	99999999	99999999	99999999	99999999	99999999	99999999	99999999	99999999	99999999	3811	99999999	99999999	6042	99999999	7138	5654	7435	5634	6797	5753	4735	6295	6102	99999999	5344	6297	7159	5738	7292	6596	6182	7166	7758	6327	6674	6646	7302	7241
902	99999999	99999999	99999999	99999999	99999999	99999999	99999999	99999999	99999999	99999999	99999999	99999999	99999999	99999999	99999999	99999999	99999999	99999999	99999999	99999999	99999999	99999999	99999999	99999999	99999999	99999999	99999999	7407	6197	4150	6450	3464	4442	6130	6343	5268	6787	5956	6169	6659	6547	6466	6834	6851	7022	6796	7994	7158	8704
903	99999999	99999999	99999999	99999999	99999999	99999999	99999999	99999999	99999999	99999999	99999999	99999999	99999999	99999999	99999999	99999999	99999999	99999999	99999999	99999999	99999999	99999999	99999999	6717	99999999	99999999	99999999	7310	99999999	3578	5074	6444	5490	6474	5768	6022	5954	6328	5089	6933	6700	6920	6380	6343	6163	7249	7838	7347	6885
904	99999999	99999999	99999999	99999999	99999999	99999999	99999999	99999999	99999999	99999999	99999999	99999999	99999999	99999999	99999999	99999999	99999999	3355	99999999	99999999	99999999	99999999	99999999	7478	99999999	981	4421	99999999	99999999	5849	4242	7118	6643	5317	6360	6492	6108	5692	5722	8256	7934	7615	6256	6442	6749	7379	6824	7153	7157
905	99999999	99999999	99999999	99999999	99999999	99999999	99999999	99999999	99999999	99999999	99999999	99999999	99999999	99999999	99999999	99999999	99999999	99999999	99999999	99999999	99999999	99999999	99999999	99999999	4612	6563	7276	7349	4690	4140	7160	6188	5845	7614	5021	6668	7465	7714	6957	7228	6810	5523	6624	6629	7158	7091	6453	7011	8028
906	99999999	99999999	99999999	99999999	99999999	99999999	99999999	99999999	99999999	99999999	99999999	99999999	99999999	99999999	99999999	99999999	99999999	99999999	99999999	99999999	99999999	99999999	99999999	99999999	3584	6524	6726	6811	99999999	6446	99999999	4662	7355	7316	5564	5829	6293	6123	6149	7110	7207	6462	7199	5989	7527	6521	6398	6854	7142
907	99999999	99999999	99999999	99999999	99999999	99999999	99999999	99999999	99999999	99999999	99999999	99999999	99999999	99999999	99999999	99999999	99999999	99999999	99999999	99999999	99999999	99999999	4936	99999999	99999999	99999999	6847	99999999	5235	4602	5682	7417	7708	6083	4818	7434	5645	8092	7127	6656	6999	6752	6137	7546	7666	6989	7230	7286	6801
908	99999999	99999999	99999999	99999999	99999999	99999999	99999999	99999999	99999999	99999999	99999999	99999999	99999999	99999999	99999999	99999999	99999999	99999999	99999999	99999999	99999999	99999999	3843	99999999	99999999	99999999	99999999	2607	5940	7358	4254	6309	8130	5501	2014	5317	6901	7472	6311	6945	7959	6678	7123	6152	6898	6627	7856	6872	7415
909	99999999	99999999	99999999	99999999	99999999	99999999	99999999	99999999	99999999	99999999	99999999	99999999	99999999	99999999	99999999	99999999	99999999	99999999	1781	99999999	99999999	99999999	4020	99999999	99999999	99999999	5834	5881	99999999	6731	7424	1979	5964	4303	5246	6933	6331	6564	99999999	6088	6351	6362	6647	6456	6281	7848	6561	7290	8160
910	99999999	99999999	99999999	99999999	99999999	99999999	99999999	99999999	99999999	99999999	99999999	99999999	99999999	99999999	99999999	99999999	99999999	944	99999999	99999999	99999999	4370	99999999	99999999	99999999	99999999	6437	99999999	5353	7396	5017	5858	6973	6298	4706	6008	6565	7669	7428	7210	6708	6371	7290	6293	6188	7306	7763	7041	9016
911	99999999	99999999	99999999	99999999	99999999	99999999	99999999	99999999	99999999	99999999	99999999	99999999	99999999	99999999	99999999	99999999	99999999	99999999	99999999	99999999	99999999	99999999	99999999	99999999	99999999	4976	5591	99999999	99999999	6597	5292	5710	7273	5722	5852	5927	7139	7276	6552	6364	6308	6609	7032	7713	6582	7229	6972	7297	8286
912	99999999	99999999	99999999	99999999	99999999	99999999	99999999	99999999	99999999	99999999	99999999	99999999	99999999	99999999	99999999	99999999	99999999	99999999	99999999	99999999	6473	99999999	99999999	99999999	99999999	5521	7540	2284	6279	2484	99999999	99999999	99999999	5350	5589	6446	7861	5918	7137	6004	5865	6141	6924	6674	6752	6988	6706	7135	7385
913	99999999	99999999	99999999	99999999	99999999	99999999	99999999	99999999	99999999	99999999	99999999	99999999	99999999	99999999	99999999	99999999	99999999	99999999	99999999	99999999	8173	99999999	99999999	99999999	99999999	99999999	6353	99999999	4882	6714	6963	99999999	6231	5527	5303	6465	4871	5202	7409	6059	5057	7027	6817	8153	7203	6539	6816	6237	7207
914	99999999	99999999	99999999	99999999	99999999	99999999	99999999	99999999	99999999	99999999	99999999	99999999	99999999	99999999	99999999	99999999	99999999	99999999	99999999	99999999	99999999	99999999	99999999	99999999	99999999	99999999	8186	4816	6788	99999999	6923	6301	6832	6675	6179	5647	7260	7314	6293	6720	5819	6430	7173	6858	6630	7026	7510	7572	7521
915	99999999	99999999	99999999	99999999	99999999	99999999	99999999	99999999	99999999	99999999	99999999	99999999	99999999	99999999	99999999	99999999	99999999	99999999	99999999	99999999	99999999	99999999	99999999	9480	99999999	7977	9136	99999999	6724	4160	6898	99999999	6464	7381	6857	5326	5358	6627	5396	7688	6331	6645	6799	6570	6649	6478	7353	6514	7679
916	99999999	99999999	99999999	99999999	99999999	99999999	99999999	99999999	99999999	99999999	99999999	99999999	99999999	99999999	1519	99999999	99999999	99999999	99999999	99999999	99999999	99999999	99999999	99999999	3603	99999999	7087	6769	5441	7886	7412	7753	4365	4739	5359	7374	4316	6707	6512	6874	6653	6469	6837	7073	6583	6334	7093	7099	7420
917	99999999	99999999	99999999	99999999	99999999	99999999	99999999	99999999	99999999	99999999	99999999	99999999	99999999	99999999	99999999	99999999	1568	99999999	99999999	99999999	99999999	99999999	7647	5384	99999999	3295	7371	99999999	6032	5677	5299	5096	4738	6300	6037	6390	5012	6880	6957	5783	6736	6359	7129	6593	7335	6650	8206	6883	7489
918	99999999	99999999	99999999	99999999	99999999	99999999	99999999	99999999	99999999	99999999	99999999	99999999	99999999	99999999	99999999	99999999	99999999	99999999	99999999	99999999	99999999	99999999	99999999	7526	99999999	6418	99999999	99999999	6200	7126	6247	5703	6495	6484	7572	7719	6857	5404	6869	6281	6781	7224	5423	6109	7505	7073	7201	7048	6553
919	99999999	99999999	99999999	99999999	99999999	99999999	99999999	99999999	99999999	99999999	99999999	99999999	99999999	99999999	99999999	99999999	99999999	99999999	99999999	99999999	99999999	925	99999999	99999999	99999999	99999999	1341	99999999	7459	3200	99999999	7072	5943	2016	8267	4406	6020	7420	6701	7623	7068	6552	6873	6993	7030	6561	8146	6764	8546
920	99999999	99999999	99999999	99999999	99999999	99999999	99999999	99999999	99999999	99999999	99999999	99999999	99999999	99999999	99999999	99999999	99999999	99999999	99999999	99999999	99999999	99999999	99999999	7999	99999999	6854	7916	6219	4525	6254	6423	5156	99999999	6631	6194	7207	7337	6292	4961	7451	6320	7325	7313	7111	6033	7138	8589	6543	8980
921	99999999	99999999	99999999	99999999	99999999	99999999	99999999	99999999	99999999	99999999	99999999	99999999	99999999	99999999	99999999	99999999	99999999	99999999	99999999	99999999	99999999	99999999	6162	11725	99999999	99999999	99999999	6643	6696	99999999	5010	7584	6732	7400	6625	6600	6715	6118	6436	6291	5771	7053	6622	7626	6197	7078	6870	7509	7247
922	99999999	99999999	99999999	99999999	99999999	99999999	99999999	99999999	99999999	99999999	99999999	99999999	99999999	99999999	99999999	99999999	99999999	99999999	99999999	99999999	99999999	99999999	99999999	99999999	99999999	7420	99999999	99999999	3861	6342	6454	6792	7938	6822	5865	6633	5629	6060	6679	6609	7448	6434	7086	5844	7425	6657	6810	6950	7105
923	99999999	99999999	99999999	99999999	99999999	99999999	99999999	99999999	99999999	99999999	99999999	99999999	99999999	99999999	99999999	99999999	99999999	99999999	99999999	99999999	99999999	99999999	99999999	4554	4760	99999999	99999999	7440	7879	6571	6023	6491	3041	6224	6179	6907	5685	6315	6759	6875	6455	6288	7607	6629	6358	6482	6579	7312	6470
924	99999999	99999999	99999999	99999999	99999999	99999999	99999999	99999999	99999999	99999999	99999999	99999999	99999999	99999999	99999999	99999999	99999999	99999999	99999999	99999999	99999999	99999999	99999999	4503	99999999	5382	99999999	6505	6375	7952	99999999	5947	6414	6778	6426	5447	8102	7449	6749	6424	6410	7066	6963	7790	7111	6622	6760	7770	7087
925	99999999	99999999	99999999	99999999	99999999	99999999	99999999	99999999	99999999	99999999	99999999	99999999	99999999	99999999	99999999	99999999	99999999	99999999	99999999	99999999	99999999	99999999	99999999	99999999	99999999	4258	99999999	6574	7099	6664	6273	5799	5444	6600	5463	5847	6465	7219	5072	6049	6596	6188	7552	6442	7978	7332	6778	7291	6802
926	99999999	99999999	99999999	99999999	99999999	99999999	99999999	99999999	99999999	99999999	99999999	99999999	99999999	99999999	99999999	99999999	99999999	99999999	99999999	99999999	99999999	99999999	99999999	99999999	8673	10148	99999999	4715	7049	1845	6153	6922	5411	6530	6461	5920	6942	5983	6599	5428	6064	6894	6805	7394	7977	8098	7318	6958	6473
927	99999999	99999999	99999999	99999999	99999999	99999999	99999999	99999999	99999999	99999999	99999999	99999999	99999999	99999999	99999999	99999999	99999999	99999999	99999999	99999999	99999999	99999999	99999999	99999999	5283	99999999	99999999	7404	4471	6674	8451	6092	7080	6808	5789	6709	8371	7360	6930	6829	6107	7467	6636	6852	6063	7096	7755	8455	7280
928	99999999	99999999	99999999	99999999	99999999	99999999	99999999	99999999	99999999	99999999	99999999	99999999	99999999	1346	99999999	99999999	99999999	99999999	99999999	99999999	99999999	99999999	99999999	99999999	99999999	6748	5593	8203	7674	7313	6871	5265	5177	6479	6089	6393	6006	6030	6161	6491	6534	6292	7398	7025	6311	6764	7184	8077	7242
929	99999999	99999999	99999999	99999999	99999999	99999999	99999999	99999999	99999999	99999999	99999999	99999999	99999999	99999999	99999999	99999999	99999999	99999999	99999999	99999999	99999999	99999999	99999999	99999999	4701	7077	7166	99999999	99999999	6979	7778	6242	6551	6970	6744	8509	6432	6575	6453	5754	7073	6870	6623	6872	7603	7169	7178	6342	7302
930	99999999	99999999	99999999	99999999	99999999	99999999	99999999	99999999	99999999	99999999	99999999	99999999	99999999	99999999	99999999	99999999	99999999	99999999	99999999	99999999	4759	99999999	99999999	5369	99999999	7145	99999999	6480	5671	4820	99999999	5409	7503	6795	6224	5490	5886	6453	6782	6124	7772	7667	5948	8048	7371	6221	7118	6528	7589
931	99999999	99999999	99999999	99999999	99999999	99999999	99999999	99999999	99999999	99999999	99999999	99999999	99999999	99999999	99999999	99999999	99999999	99999999	99999999	99999999	6260	99999999	99999999	99999999	4872	99999999	5235	7797	7965	5479	99999999	5404	5365	5890	6530	5954	6590	5676	6269	6290	6509	7332	6752	7043	7468	6765	7331	6869	7037
932	99999999	99999999	99999999	99999999	99999999	99999999	99999999	99999999	99999999	99999999	99999999	99999999	99999999	99999999	99999999	99999999	99999999	99999999	99999999	99999999	99999999	99999999	99999999	4568	99999999	99999999	7410	6994	5482	5867	2212	5801	6476	6708	7336	6115	6069	5165	6765	7795	6606	6082	6985	7357	6949	6912	7043	6848	7384
933	99999999	99999999	99999999	99999999	99999999	99999999	99999999	99999999	99999999	99999999	99999999	99999999	99999999	99999999	99999999	99999999	99999999	99999999	99999999	99999999	99999999	99999999	99999999	99999999	99999999	99999999	99999999	6527	6805	99999999	6032	5620	7041	7493	7331	6327	6063	7361	5779	6728	5719	6751	5867	7174	6718	6918	7859	7116	7901
934	99999999	99999999	99999999	99999999	99999999	99999999	99999999	99999999	99999999	99999999	99999999	99999999	99999999	99999999	99999999	99999999	99999999	99999999	99999999	99999999	753	99999999	6118	99999999	99999999	99999999	4996	99999999	5179	5583	5849	7333	5418	6540	5229	6154	7239	7007	7347	5985	7813	6491	6557	6715	6133	7433	7818	6905	7118
935	99999999	99999999	99999999	99999999	99999999	99999999	99999999	99999999	99999999	99999999	99999999	99999999	99999999	99999999	99999999	99999999	99999999	99999999	99999999	99999999	99999999	99999999	7725	5598	4111	8692	4417	99999999	7788	5589	4511	6353	6799	6740	6236	6547	6826	5890	6059	6116	7272	6922	7152	7839	7456	6703	7064	6472	6741
936	99999999	99999999	99999999	99999999	99999999	99999999	99999999	99999999	99999999	99999999	99999999	99999999	99999999	99999999	99999999	99999999	99999999	99999999	99999999	99999999	99999999	99999999	99999999	99999999	99999999	7132	6616	5036	7932	6979	6779	6669	7309	6384	3512	6565	7468	6040	6356	6695	5382	6626	6969	6111	7004	6671	6407	7115	7278
937	99999999	99999999	99999999	99999999	99999999	99999999	99999999	99999999	99999999	99999999	99999999	99999999	99999999	99999999	99999999	99999999	99999999	99999999	99999999	99999999	99999999	99999999	99999999	99999999	99999999	99999999	6316	7388	99999999	6133	5537	6159	6349	5605	6597	6273	8478	6897	5825	6289	6461	7095	7112	7496	6392	7065	6545	6887	7723
938	99999999	99999999	99999999	99999999	99999999	99999999	99999999	99999999	99999999	99999999	99999999	99999999	99999999	99999999	99999999	99999999	99999999	99999999	99999999	99999999	99999999	99999999	99999999	5970	5864	4248	5936	5989	6134	5916	6460	5920	6513	5627	6821	6785	6395	6033	6666	5887	6044	6371	8549	6940	6533	6856	6801	7971	9104
939	99999999	99999999	99999999	99999999	99999999	99999999	99999999	99999999	99999999	99999999	99999999	99999999	99999999	99999999	99999999	99999999	99999999	99999999	99999999	99999999	99999999	4312	99999999	99999999	99999999	5835	11027	7059	99999999	3030	5754	6570	6679	6962	6271	3767	7389	6614	7681	6664	5449	5816	7600	6344	7060	7086	6952	6918	6911
940	99999999	99999999	99999999	99999999	99999999	99999999	99999999	99999999	99999999	99999999	99999999	99999999	99999999	99999999	99999999	99999999	99999999	99999999	99999999	99999999	99999999	99999999	99999999	99999999	99999999	99999999	99999999	6775	5846	5989	6475	5899	4588	3827	4516	6708	6221	6433	7050	6214	7118	6657	6983	6545	6792	6899	6006	7454	7149
941	99999999	99999999	99999999	99999999	99999999	99999999	99999999	99999999	99999999	192	99999999	99999999	99999999	99999999	99999999	99999999	99999999	99999999	99999999	99999999	99999999	99999999	99999999	2307	99999999	4973	6270	6697	6248	99999999	5818	6870	6777	6814	6458	7584	6000	6277	6197	5523	6596	6558	6524	6975	4746	6752	8074	7866	7101
942	99999999	99999999	99999999	99999999	99999999	99999999	99999999	99999999	99999999	99999999	99999999	99999999	99999999	99999999	99999999	99999999	99999999	99999999	99999999	99999999	2088	1273	99999999	99999999	6880	7698	3904	5453	7238	99999999	6086	7547	6440	4821	6627	5625	7591	5362	6736	7952	6777	6697	7079	6997	7015	7193	6841	7168	6810
943	99999999	99999999	99999999	99999999	99999999	99999999	99999999	99999999	99999999	99999999	99999999	99999999	99999999	99999999	99999999	99999999	99999999	99999999	99999999	99999999	99999999	99999999	99999999	99999999	5496	6614	99999999	5342	6848	5033	5688	99999999	6921	4845	5567	7115	6213	7151	6848	7626	5840	5877	6950	8136	7773	6776	8141	7212	7598
944	99999999	99999999	99999999	99999999	99999999	99999999	99999999	99999999	99999999	99999999	99999999	99999999	99999999	99999999	99999999	99999999	99999999	99999999	99999999	99999999	99999999	99999999	99999999	99999999	6797	9474	99999999	6227	99999999	6279	6295	4372	7422	7049	6795	6672	5883	6481	6190	6985	6037	7827	6839	7143	7338	7073	6948	7294	7001
945	99999999	99999999	99999999	99999999	99999999	99999999	99999999	99999999	99999999	99999999	99999999	99999999	99999999	99999999	99999999	99999999	99999999	99999999	99999999	99999999	3574	99999999	99999999	99999999	99999999	99999999	99999999	6488	6104	99999999	6396	7048	6158	6775	6059	6229	5158	7289	5718	6518	5778	6257	7221	6657	6984	6862	7505	8067	7473
946	99999999	99999999	99999999	99999999	99999999	99999999	99999999	99999999	99999999	99999999	99999999	99999999	99999999	99999999	99999999	99999999	99999999	99999999	99999999	99999999	99999999	99999999	99999999	99999999	7389	5525	2574	7278	6066	6785	5801	5982	6180	4645	6680	7069	6769	5701	6752	6734	5762	7536	7703	7684	7311	7328	7394	9032	8686
947	99999999	99999999	99999999	99999999	99999999	99999999	99999999	99999999	99999999	99999999	99999999	99999999	99999999	99999999	99999999	99999999	99999999	99999999	99999999	99999999	99999999	6326	99999999	99999999	99999999	4827	5403	5514	6327	5064	5761	5615	6219	6413	6167	5802	5706	7540	6237	5885	7243	7845	6992	8335	6839	7095	8321	6348	8597
948	99999999	99999999	99999999	99999999	99999999	99999999	99999999	99999999	99999999	99999999	99999999	99999999	99999999	99999999	99999999	99999999	99999999	99999999	99999999	99999999	99999999	99999999	5652	99999999	99999999	3831	99999999	99999999	99999999	8375	5950	5657	6590	6049	6437	5699	6054	5702	6525	7375	6921	6651	8138	6459	8275	5938	7479	6601	8731
949	99999999	99999999	99999999	99999999	99999999	99999999	99999999	99999999	99999999	99999999	99999999	99999999	99999999	99999999	99999999	99999999	99999999	99999999	99999999	99999999	4946	99999999	99999999	5316	5819	8261	99999999	8655	5143	5934	6066	5821	5865	7117	7132	6153	6786	6349	5867	6094	7305	6335	7800	7515	7464	7505	6986	7664	7326
950	99999999	99999999	99999999	99999999	99999999	99999999	99999999	99999999	99999999	99999999	99999999	99999999	99999999	99999999	99999999	99999999	99999999	99999999	99999999	2637	99999999	99999999	99999999	99999999	4063	6739	5172	5437	6060	5956	5616	6954	6220	5998	5978	7350	5952	6607	4059	6902	6212	6552	6388	7555	7098	7529	7307	6973	6720
951	99999999	99999999	99999999	99999999	99999999	99999999	99999999	99999999	99999999	99999999	99999999	99999999	99999999	99999999	99999999	99999999	99999999	99999999	99999999	99999999	99999999	99999999	99999999	99999999	99999999	99999999	5070	5443	5356	5178	7047	6742	6111	6106	6013	6746	5535	3990	7627	6385	6920	5602	6631	7188	7336	7537	6634	8476	7246
952	99999999	99999999	99999999	99999999	99999999	99999999	99999999	99999999	99999999	99999999	99999999	99999999	99999999	99999999	99999999	99999999	99999999	99999999	99999999	99999999	99999999	99999999	99999999	99999999	5132	6102	6006	7353	6030	7682	6526	5868	6200	5450	5750	6837	8179	6964	5879	6630	6338	6387	7698	6996	7281	7349	6782	7908	8699
953	99999999	99999999	99999999	99999999	99999999	99999999	99999999	99999999	99999999	99999999	99999999	99999999	99999999	99999999	99999999	99999999	99999999	99999999	99999999	99999999	99999999	99999999	99999999	5098	6057	5589	99999999	5605	6187	6308	7124	7431	5831	4595	7086	5991	6304	6700	7552	6959	6506	6746	6602	7122	7393	6909	7901	8500	6430
954	99999999	99999999	99999999	99999999	99999999	99999999	99999999	99999999	99999999	99999999	99999999	99999999	99999999	99999999	99999999	99999999	99999999	99999999	99999999	99999999	99999999	99999999	99999999	99999999	99999999	99999999	99999999	6446	7899	7467	5457	6132	6965	5265	7452	7770	8399	6446	6647	6733	5949	7267	5777	7480	7184	8556	7165	7011	7227
955	99999999	99999999	99999999	99999999	99999999	99999999	99999999	99999999	99999999	99999999	99999999	99999999	99999999	99999999	99999999	99999999	99999999	99999999	99999999	99999999	99999999	99999999	99999999	99999999	99999999	99999999	5016	7525	99999999	7137	6335	5777	7068	5520	2934	6498	6718	6075	6476	6438	6181	7301	6088	7127	7216	7918	7120	7376	6314
956	99999999	99999999	99999999	99999999	99999999	99999999	99999999	99999999	99999999	99999999	99999999	99999999	99999999	99999999	99999999	99999999	99999999	99999999	99999999	99999999	99999999	99999999	99999999	9512	99999999	5843	5159	2312	99999999	7770	6591	7237	7838	7015	6274	7075	6308	6461	6062	6162	6770	5981	7112	7257	7394	6863	7186	7200	7793
957	99999999	99999999	99999999	99999999	99999999	99999999	99999999	99999999	99999999	99999999	99999999	99999999	99999999	99999999	99999999	99999999	99999999	99999999	99999999	99999999	99999999	99999999	99999999	99999999	6986	4812	99999999	6276	6960	6244	6197	5814	4383	6839	6734	6752	5154	7123	7862	8115	8272	6495	6990	6250	7882	7131	7662	7300	6667
958	99999999	99999999	99999999	99999999	99999999	99999999	99999999	99999999	99999999	99999999	99999999	99999999	99999999	99999999	99999999	99999999	99999999	99999999	99999999	99999999	99999999	99999999	99999999	99999999	6777	99999999	99999999	6140	8221	6054	5776	7238	6520	6859	6163	6907	5621	6005	6627	6552	6689	7078	7496	8165	7543	6344	7688	7381	7383
959	99999999	99999999	99999999	99999999	99999999	99999999	99999999	99999999	99999999	99999999	99999999	99999999	99999999	99999999	99999999	99999999	99999999	99999999	99999999	1437	99999999	2369	99999999	99999999	4155	6053	6497	4924	6342	6566	7044	5737	7585	5876	5962	6089	6569	5466	6506	6910	7009	6245	5504	6275	7027	7022	7701	7292	7098
960	99999999	99999999	99999999	99999999	99999999	99999999	99999999	99999999	99999999	99999999	99999999	99999999	99999999	99999999	99999999	99999999	99999999	99999999	99999999	99999999	99999999	99999999	99999999	3448	99999999	8784	2663	99999999	6037	99999999	5973	5999	5587	7168	4325	6882	6795	6778	7887	6615	6310	6585	6605	7745	6854	7334	7353	7091	7375
961	99999999	99999999	99999999	99999999	99999999	99999999	99999999	99999999	99999999	99999999	99999999	99999999	99999999	99999999	99999999	99999999	99999999	99999999	99999999	99999999	99999999	99999999	99999999	99999999	99999999	7679	8263	7372	6227	2726	6004	5443	6627	5959	5471	3984	7070	6605	6845	6970	7054	7386	6614	8498	7852	6567	8304	7628	7454
962	99999999	99999999	99999999	99999999	99999999	99999999	99999999	99999999	99999999	99999999	99999999	99999999	99999999	480	99999999	99999999	99999999	99999999	99999999	99999999	99999999	99999999	99999999	99999999	8644	6767	6162	5911	5419	5375	6557	6776	6098	99999999	5695	5103	6285	6917	6723	6634	6039	7024	5815	7499	6570	7008	7498	7086	7713
963	99999999	99999999	99999999	99999999	99999999	99999999	99999999	99999999	99999999	99999999	99999999	99999999	99999999	99999999	99999999	99999999	99999999	99999999	99999999	99999999	99999999	99999999	99999999	99999999	7401	99999999	4165	5564	6470	6299	7290	7284	7536	6472	7011	7914	6162	6077	6643	8043	6534	6627	7136	6550	7025	7108	6958	6795	7148
964	99999999	99999999	99999999	99999999	99999999	99999999	99999999	99999999	99999999	99999999	99999999	99999999	99999999	99999999	99999999	99999999	99999999	753	99999999	99999999	99999999	99999999	99999999	99999999	99999999	99999999	99999999	99999999	5767	3564	99999999	5208	6200	6112	6126	99999999	6590	6574	6450	6364	6509	6935	6351	7273	7377	6974	6501	7775	7996
965	99999999	99999999	99999999	99999999	99999999	99999999	99999999	99999999	99999999	99999999	99999999	99999999	99999999	99999999	99999999	99999999	99999999	99999999	99999999	99999999	1649	99999999	3994	99999999	3790	99999999	99999999	6123	6223	5968	7094	6663	3632	6431	6101	7286	6203	7172	6380	5088	3249	7385	6968	7036	6502	6882	7975	7557	6792
966	99999999	99999999	99999999	99999999	99999999	99999999	99999999	99999999	99999999	99999999	99999999	99999999	99999999	99999999	99999999	99999999	99999999	99999999	99999999	99999999	99999999	99999999	99999999	353	3209	99999999	6880	5928	5588	6021	6669	8055	5222	5948	6021	6722	5615	7270	6434	6667	5716	7514	7938	7025	6974	6625	7150	7237	6876
967	99999999	99999999	99999999	99999999	99999999	99999999	99999999	99999999	99999999	99999999	99999999	99999999	99999999	99999999	99999999	99999999	99999999	99999999	99999999	99999999	99999999	99999999	99999999	99999999	99999999	5687	6982	6914	5810	9654	6744	7366	6270	6771	4608	6206	5513	5852	6019	5999	7327	6565	6665	7033	7477	6795	7428	7334	7038
968	99999999	99999999	99999999	99999999	99999999	99999999	99999999	99999999	99999999	99999999	99999999	99999999	99999999	99999999	99999999	99999999	99999999	99999999	99999999	99999999	99999999	1997	2867	99999999	99999999	7972	99999999	99999999	4591	6161	6463	6411	6133	6164	6153	5565	5876	6761	6523	5788	6624	6130	6526	6109	7037	8170	7286	7061	7744
969	99999999	99999999	99999999	99999999	99999999	99999999	99999999	99999999	99999999	99999999	99999999	99999999	99999999	99999999	99999999	99999999	99999999	99999999	99999999	1798	99999999	99999999	99999999	99999999	7210	7322	7050	6191	8230	4905	5584	6494	6593	6547	7113	6121	6240	7891	7366	6532	3016	6785	7408	8191	6916	6941	7443	6752	7250
970	99999999	99999999	99999999	99999999	99999999	99999999	99999999	99999999	99999999	99999999	99999999	99999999	99999999	99999999	99999999	99999999	99999999	99999999	99999999	99999999	99999999	99999999	99999999	99999999	99999999	4203	99999999	4917	814	7932	6714	6774	6350	7095	6041	6570	5502	5945	6647	7181	7304	6650	6771	6967	7544	6611	7166	6610	7874
971	99999999	99999999	99999999	99999999	99999999	99999999	99999999	99999999	99999999	99999999	99999999	99999999	99999999	99999999	99999999	99999999	99999999	99999999	99999999	2801	4130	99999999	99999999	99999999	99999999	99999999	5137	6498	99999999	6897	5658	6135	6404	6060	6160	5864	6196	7158	6198	6190	4629	8684	7044	7359	6423	6241	8847	8490	8071
972	99999999	99999999	99999999	99999999	99999999	99999999	99999999	99999999	99999999	99999999	99999999	99999999	99999999	99999999	99999999	99999999	99999999	99999999	99999999	99999999	99999999	99999999	3168	99999999	99999999	5638	5026	4508	6572	6482	5455	6335	7097	6851	4915	6299	6601	6610	6476	6877	5025	7089	6856	7919	7917	6754	7906	7211	6466
973	99999999	99999999	99999999	99999999	99999999	99999999	99999999	99999999	99999999	456	99999999	99999999	99999999	99999999	99999999	99999999	99999999	99999999	99999999	99999999	99999999	3234	99999999	99999999	4730	99999999	4848	6099	4726	4197	99999999	6533	6034	6014	7112	7228	7076	5444	6936	6127	5025	6368	7267	8558	6646	7239	6852	6884	7026
974	99999999	99999999	99999999	99999999	99999999	99999999	99999999	99999999	99999999	99999999	99999999	99999999	99999999	99999999	99999999	99999999	99999999	99999999	99999999	99999999	99999999	99999999	99999999	99999999	99999999	1939	5145	5800	6229	99999999	6136	8137	6172	6558	6034	5759	6037	2840	7318	6378	6593	6684	7205	6448	8241	8137	7808	7205	8076
975	99999999	99999999	99999999	99999999	99999999	99999999	99999999	99999999	99999999	99999999	468	99999999	99999999	99999999	99999999	99999999	99999999	99999999	99999999	99999999	99999999	99999999	4096	99999999	2597	6215	4867	7511	99999999	6648	5814	6291	5996	5702	6598	6936	6205	7430	6928	4937	6122	6243	7283	6923	6443	7064	6571	6805	7233
976	99999999	99999999	99999999	99999999	99999999	99999999	99999999	99999999	99999999	99999999	99999999	99999999	99999999	99999999	99999999	99999999	99999999	99999999	99999999	99999999	99999999	99999999	99999999	99999999	99999999	99999999	99999999	8652	7650	5337	5671	4953	6397	1524	6660	6521	5348	5385	6674	7431	5339	6589	8269	6958	7415	8066	7408	6700	7133
977	99999999	99999999	99999999	99999999	99999999	99999999	99999999	99999999	99999999	99999999	99999999	99999999	99999999	99999999	99999999	99999999	99999999	99999999	99999999	99999999	99999999	5565	99999999	99999999	99999999	99999999	99999999	3299	4990	5429	6205	6783	6931	5448	6806	6356	6658	6637	7358	7234	7585	6698	7148	6852	7384	6504	6802	7416	7145
978	99999999	99999999	99999999	99999999	99999999	99999999	99999999	99999999	99999999	99999999	99999999	99999999	99999999	99999999	99999999	99999999	99999999	99999999	99999999	99999999	99999999	99999999	99999999	99999999	99999999	7916	99999999	8354	9377	6391	7446	7126	3635	7734	5235	7472	6674	5473	6442	6832	6399	7360	7042	5329	6466	6497	6460	7888	7825
979	99999999	99999999	99999999	99999999	99999999	99999999	99999999	99999999	99999999	99999999	99999999	99999999	99999999	99999999	99999999	99999999	99999999	99999999	99999999	99999999	99999999	99999999	99999999	99999999	99999999	7087	7998	99999999	99999999	99999999	6750	6949	6250	5786	6289	6729	6524	7026	5597	6833	6902	6293	7454	7242	7754	7204	7461	7243	8304
980	99999999	99999999	99999999	99999999	99999999	99999999	99999999	99999999	99999999	99999999	99999999	99999999	99999999	99999999	99999999	99999999	99999999	99999999	99999999	99999999	99999999	99999999	99999999	4376	6055	99999999	99999999	5035	6473	8013	5576	3669	5795	5558	7007	6039	6199	5875	6690	6477	6561	6795	6716	7089	6975	7503	7274	7335	8264
981	99999999	99999999	99999999	99999999	99999999	99999999	99999999	99999999	99999999	99999999	99999999	99999999	99999999	99999999	99999999	99999999	99999999	99999999	99999999	99999999	4110	99999999	99999999	5269	99999999	99999999	99999999	6790	6076	6637	6115	99999999	6442	5880	5621	6325	6410	5168	6643	6143	6571	6710	7088	7047	7103	7321	7160	6962	6611
982	99999999	99999999	99999999	99999999	99999999	99999999	99999999	99999999	99999999	99999999	99999999	99999999	99999999	99999999	99999999	99999999	99999999	99999999	99999999	99999999	99999999	3689	99999999	99999999	99999999	99999999	5780	7925	7203	99999999	6780	4969	7081	6091	6828	6337	6304	7143	6379	5151	7446	6621	6398	7363	7114	7971	7503	6553	7487
983	99999999	99999999	99999999	99999999	99999999	99999999	99999999	99999999	99999999	99999999	99999999	99999999	99999999	99999999	99999999	99999999	99999999	99999999	99999999	99999999	99999999	4031	3354	99999999	99999999	1970	99999999	7429	6789	7117	5298	99999999	6606	5590	7129	5288	7647	7569	7453	6236	6514	7675	7525	6473	6722	6195	7132	7155	6728
984	99999999	99999999	99999999	99999999	99999999	99999999	99999999	99999999	99999999	99999999	99999999	99999999	99999999	99999999	99999999	99999999	99999999	99999999	99999999	99999999	99999999	4993	99999999	99999999	7234	99999999	5504	99999999	5774	99999999	4070	5697	6477	6782	7255	6414	6467	7148	6777	5677	5930	6919	6452	7160	6868	9045	6883	7272	8977
985	99999999	99999999	99999999	99999999	99999999	99999999	99999999	99999999	99999999	99999999	99999999	99999999	99999999	99999999	99999999	99999999	99999999	99999999	99999999	99999999	99999999	99999999	99999999	99999999	99999999	99999999	6795	99999999	6490	5574	3336	5223	5988	6868	6920	6722	3721	6415	7505	6693	7961	6351	7408	7279	7365	7867	8296	6685	6991
986	99999999	99999999	99999999	99999999	99999999	99999999	99999999	99999999	99999999	99999999	99999999	99999999	99999999	99999999	99999999	99999999	99999999	2283	99999999	99999999	99999999	99999999	99999999	5078	4775	99999999	99999999	7703	99999999	6536	99999999	99999999	3818	7025	6889	6778	6669	5628	6573	8002	6041	7333	8082	7157	6851	6717	7339	7736	7617
987	99999999	99999999	99999999	99999999	99999999	99999999	99999999	99999999	99999999	99999999	99999999	99999999	99999999	99999999	99999999	99999999	99999999	99999999	99999999	99999999	99999999	99999999	99999999	99999999	3714	6327	6803	6649	99999999	99999999	7229	2964	6739	6516	4480	6067	6456	6876	6080	6282	6517	6358	6947	6744	7716	6413	6865	6381	6961
988	99999999	99999999	99999999	99999999	99999999	99999999	99999999	99999999	99999999	99999999	99999999	99999999	99999999	99999999	99999999	99999999	99999999	99999999	99999999	4641	99999999	99999999	99999999	99999999	99999999	99999999	99999999	99999999	4166	6697	6150	7399	6584	6354	5579	6280	5634	6987	6991	6424	7171	5395	5782	6324	7815	7130	8916	7535	7087
989	99999999	99999999	99999999	99999999	99999999	99999999	99999999	99999999	99999999	99999999	99999999	99999999	99999999	99999999	99999999	99999999	99999999	99999999	99999999	99999999	99999999	99999999	99999999	99999999	7520	6494	7481	5966	7235	4059	7697	7391	6240	6185	8284	5936	5886	6113	5070	7789	6360	8170	6879	6619	7249	7223	7225	6736	4705
990	99999999	99999999	99999999	99999999	99999999	99999999	99999999	99999999	99999999	99999999	99999999	99999999	99999999	99999999	99999999	99999999	99999999	99999999	99999999	99999999	99999999	99999999	99999999	99999999	99999999	6619	3952	99999999	7850	99999999	6655	5866	4685	5756	6831	5363	7380	6340	6763	6161	6952	6728	6336	7355	6350	7372	6921	7572	7475
991	99999999	99999999	99999999	99999999	99999999	99999999	99999999	99999999	99999999	99999999	99999999	99999999	99999999	99999999	99999999	99999999	99999999	99999999	99999999	99999999	1375	99999999	99999999	2094	99999999	99999999	8173	2243	5474	5139	6269	6085	6094	5894	7817	6945	7037	3155	6721	5649	6574	6283	6803	7450	7720	8376	6621	7937	8180
992	99999999	99999999	99999999	99999999	99999999	99999999	99999999	99999999	99999999	99999999	99999999	99999999	99999999	99999999	99999999	99999999	99999999	99999999	99999999	99999999	99999999	99999999	99999999	9258	5710	99999999	7717	99999999	5649	7653	6211	5138	3017	7563	6431	7100	6128	6567	5942	7527	7947	7575	6934	7886	7404	6565	6664	7275	8305
993	99999999	99999999	99999999	99999999	99999999	99999999	99999999	99999999	99999999	99999999	99999999	99999999	99999999	99999999	99999999	99999999	99999999	99999999	99999999	99999999	99999999	99999999	99999999	5110	99999999	10604	99999999	3544	7374	7260	5708	6903	6310	5576	5436	5158	6015	5668	6252	3450	8336	6528	7113	6867	6299	6685	7535	7391	6462
994	99999999	99999999	99999999	99999999	99999999	99999999	99999999	99999999	99999999	99999999	99999999	99999999	99999999	99999999	99999999	99999999	99999999	99999999	99999999	99999999	99999999	99999999	99999999	99999999	99999999	99999999	99999999	99999999	3744	5400	5716	3914	6935	5468	7006	99999999	7368	6984	6931	6694	7353	6464	6624	7145	6720	7245	7261	8559	7128
995	99999999	99999999	99999999	99999999	99999999	99999999	99999999	99999999	99999999	99999999	99999999	99999999	99999999	99999999	99999999	99999999	99999999	99999999	99999999	99999999	99999999	99999999	99999999	99999999	99999999	6334	5713	3571	4555	5429	5858	2622	6281	7991	5660	6952	6522	6310	6051	7799	6141	6717	6242	6536	6558	6379	7218	7026	7489
996	99999999	99999999	99999999	99999999	99999999	99999999	99999999	99999999	99999999	99999999	99999999	99999999	99999999	99999999	99999999	99999999	99999999	99999999	99999999	99999999	99999999	99999999	99999999	3755	6629	5250	4322	4487	5244	6686	5635	6385	7010	7212	7243	6052	5725	7387	5757	6164	6006	7734	6478	7435	6523	6600	8281	7193	7539
997	99999999	99999999	99999999	99999999	99999999	99999999	99999999	99999999	99999999	99999999	99999999	99999999	99999999	99999999	99999999	99999999	99999999	99999999	99999999	99999999	99999999	99999999	99999999	99999999	99999999	2843	99999999	99999999	7723	7794	4781	5471	6816	5920	5318	7262	7681	6417	7111	7063	7385	6954	7343	7059	7284	7547	7857	7386	6818
998	99999999	99999999	99999999	99999999	99999999	99999999	99999999	99999999	99999999	99999999	99999999	99999999	99999999	99999999	99999999	99999999	99999999	99999999	99999999	99999999	99999999	99999999	99999999	99999999	7660	5775	6309	5602	7992	99999999	6261	6495	6544	6296	6640	6187	6264	6666	5879	6490	7455	6686	6190	6629	6992	7122	7886	7310	7380
999	99999999	99999999	99999999	99999999	99999999	99999999	99999999	99999999	99999999	99999999	99999999	99999999	99999999	99999999	99999999	99999999	99999999	99999999	99999999	99999999	99999999	99999999	99999999	6223	99999999	3250	7357	6364	3139	8056	3532	5863	5627	5777	6745	7250	6329	6913	6214	6792	7103	6695	7011	6856	8370	7352	6749	8013	7259
1000	99999999	99999999	99999999	99999999	99999999	99999999	99999999	99999999	99999999	99999999	99999999	99999999	99999999	99999999	99999999	99999999	99999999	99999999	99999999	99999999	99999999	99999999	99999999	99999999	99999999	8818	5672	7128	8437	5041	6079	5531	5713	6183	7425	7081	5830	5193	6544	6826	6962	7331	6661	6613	7007	7298	6940	7932	7671
1001	99999999	99999999	99999999	99999999	99999999	99999999	99999999	99999999	99999999	99999999	99999999	99999999	875	99999999	99999999	99999999	99999999	99999999	99999999	99999999	99999999	99999999	99999999	99999999	99999999	99999999	8141	7220	3271	7159	5989	7250	5199	6662	6705	6233	5743	5961	6691	6403	6104	6317	6500	7321	7999	7689	6932	6906	8396
1002	99999999	99999999	99999999	99999999	99999999	99999999	99999999	99999999	99999999	99999999	99999999	99999999	99999999	99999999	99999999	99999999	99999999	99999999	99999999	99999999	99999999	99999999	99999999	5764	3497	99999999	6639	7981	99999999	99999999	6350	6591	6639	5879	6678	5787	6781	6310	7420	6681	6210	6953	8190	7970	7078	7480	8169	8076	7432
1003	99999999	99999999	99999999	99999999	99999999	99999999	99999999	99999999	99999999	99999999	99999999	99999999	99999999	99999999	99999999	99999999	99999999	99999999	99999999	99999999	99999999	99999999	99999999	99999999	3718	6091	6576	99999999	6849	7062	6833	3855	99999999	4979	6498	5551	7632	5613	7747	6631	6173	7582	7062	6857	7222	7248	7952	7431	7137
1004	99999999	99999999	99999999	99999999	99999999	99999999	99999999	99999999	99999999	99999999	99999999	99999999	99999999	99999999	99999999	99999999	99999999	99999999	99999999	99999999	99999999	99999999	99999999	99999999	6807	6528	5784	99999999	5907	5227	6240	6698	6856	6332	7217	6664	6647	5185	5684	6804	6782	6808	7670	7104	6938	6619	6750	7531	7196
1005	99999999	99999999	99999999	99999999	99999999	99999999	99999999	99999999	99999999	99999999	99999999	99999999	99999999	99999999	99999999	99999999	99999999	99999999	99999999	99999999	99999999	99999999	99999999	5522	99999999	4233	99999999	6422	4285	6844	5719	5984	5014	6426	6828	7237	7404	7443	6538	5589	6832	6349	7199	6328	6592	6362	6953	6929	6782
1006	99999999	99999999	99999999	99999999	99999999	99999999	99999999	99999999	99999999	99999999	99999999	99999999	99999999	99999999	99999999	99999999	99999999	99999999	99999999	99999999	99999999	99999999	99999999	99999999	99999999	99999999	8265	99999999	99999999	5672	6464	7431	99999999	6042	3488	6506	6402	5344	5373	6093	6398	5821	6840	5762	7981	8056	7442	7047	7009
1007	99999999	99999999	99999999	99999999	99999999	99999999	99999999	99999999	99999999	99999999	99999999	99999999	99999999	99999999	99999999	99999999	99999999	99999999	2165	99999999	99999999	2410	99999999	99999999	99999999	99999999	5075	8580	6090	5664	4145	99999999	5325	5967	6156	6707	6021	6677	6641	7015	6054	7872	7241	7478	7106	7666	6796	7557	6895
1008	99999999	99999999	99999999	99999999	99999999	99999999	99999999	99999999	99999999	99999999	99999999	99999999	99999999	99999999	99999999	99999999	99999999	3033	99999999	99999999	99999999	99999999	99999999	99999999	99999999	7442	6806	99999999	5960	6629	99999999	5144	1706	4869	6767	99999999	8258	6746	5931	6142	6781	7949	6458	8457	7469	6885	8922	6698	7222
1009	99999999	99999999	99999999	99999999	99999999	99999999	99999999	99999999	99999999	99999999	99999999	99999999	99999999	99999999	99999999	99999999	99999999	99999999	99999999	99999999	99999999	99999999	99999999	99999999	7242	99999999	7281	99999999	7880	7485	6100	7177	4348	4664	6757	6712	5760	6922	6186	6710	6482	6720	8307	7267	8167	7123	6639	7015	7753
1010	99999999	99999999	99999999	99999999	99999999	99999999	99999999	99999999	99999999	99999999	99999999	99999999	99999999	99999999	99999999	99999999	99999999	99999999	99999999	99999999	4751	99999999	99999999	99999999	99999999	4218	99999999	6623	6078	9262	3570	6847	7571	6905	7658	8131	5779	5911	6541	5977	5713	6443	4274	7309	7708	6162	6676	7356	6891
1011	99999999	99999999	99999999	99999999	99999999	99999999	99999999	99999999	99999999	99999999	99999999	99999999	99999999	99999999	99999999	99999999	99999999	99999999	99999999	99999999	99999999	99999999	99999999	6458	99999999	2876	99999999	99999999	6999	6584	9218	5988	5877	6169	6405	5694	4411	5724	6560	6748	7030	7278	6865	6482	4987	7800	7492	7616	6478
1012	99999999	99999999	99999999	99999999	99999999	99999999	99999999	99999999	99999999	99999999	99999999	99999999	99999999	99999999	99999999	99999999	99999999	99999999	99999999	99999999	99999999	99999999	99999999	99999999	6346	9205	7716	99999999	1290	3100	6477	6063	4320	6345	4670	6342	5128	6592	5658	5686	6547	6987	6558	7718	7957	6755	8423	6821	8835
1013	99999999	99999999	99999999	99999999	99999999	99999999	99999999	99999999	99999999	99999999	99999999	99999999	99999999	99999999	99999999	99999999	99999999	99999999	99999999	99999999	99999999	5484	4614	6421	99999999	6868	6500	6855	99999999	2446	4450	6685	4557	6290	6760	5961	6767	7139	6304	6357	6253	7976	7213	6864	6592	5556	7928	6578	6934
1014	99999999	99999999	99999999	99999999	99999999	99999999	99999999	99999999	99999999	99999999	99999999	99999999	99999999	99999999	99999999	99999999	99999999	99999999	99999999	99999999	99999999	99999999	99999999	99999999	99999999	6259	99999999	4712	7207	7174	99999999	2953	5968	99999999	6401	6360	6408	4537	6423	6396	3889	6874	6551	6105	7004	6741	7314	7026	8320
1015	99999999	99999999	99999999	99999999	99999999	99999999	99999999	99999999	99999999	99999999	99999999	99999999	99999999	99999999	99999999	99999999	99999999	99999999	99999999	2489	99999999	99999999	99999999	99999999	99999999	7786	99999999	6502	7404	6722	5275	6604	7380	4721	6260	5010	6472	6510	5915	6704	8196	6625	6492	6757	8869	7174	7168	7391	6854
1016	99999999	99999999	99999999	99999999	99999999	99999999	99999999	99999999	99999999	99999999	99999999	99999999	99999999	99999999	99999999	99999999	99999999	99999999	99999999	4608	99999999	99999999	1777	99999999	6576	99999999	99999999	5669	99999999	5711	6033	5643	6482	6273	6920	6822	7724	6888	7112	6433	7373	6583	6222	7418	5196	7283	7070	7040	7665
1017	99999999	99999999	99999999	99999999	99999999	99999999	99999999	99999999	99999999	99999999	99999999	99999999	99999999	99999999	99999999	99999999	99999999	99999999	1890	99999999	99999999	3197	99999999	99999999	99999999	99999999	6816	99999999	99999999	6925	6509	4253	5052	7302	7433	6789	6599	6952	6692	7446	6244	6447	6966	6982	7229	6644	6587	7545	7258
1018	99999999	99999999	99999999	99999999	99999999	99999999	99999999	99999999	99999999	99999999	99999999	99999999	99999999	99999999	99999999	99999999	99999999	99999999	99999999	99999999	99999999	99999999	99999999	99999999	99999999	99999999	6602	5118	6454	6458	99999999	6181	6359	6184	5902	5086	6335	3240	6112	6764	6350	7568	7553	7519	7163	6235	7022	7153	7372
1019	99999999	99999999	99999999	99999999	99999999	99999999	99999999	99999999	99999999	99999999	99999999	99999999	99999999	99999999	99999999	1113	99999999	99999999	99999999	99999999	99999999	99999999	99999999	99999999	1928	99999999	99999999	6209	99999999	5313	5802	6444	6771	6133	6780	5660	5674	7083	6430	6327	6018	6708	7569	6877	7386	7392	6777	7227	6774
1020	99999999	99999999	99999999	99999999	99999999	99999999	99999999	99999999	99999999	99999999	99999999	99999999	99999999	99999999	99999999	99999999	99999999	99999999	99999999	99999999	99999999	99999999	99999999	99999999	99999999	99999999	6417	7359	8898	7637	4728	6606	3201	7173	6276	6197	4284	6458	6240	6594	8001	5623	6560	6661	6965	7372	7449	7154	7179
1021	99999999	99999999	99999999	99999999	99999999	99999999	99999999	99999999	99999999	99999999	99999999	99999999	99999999	99999999	99999999	99999999	99999999	99999999	99999999	99999999	99999999	99999999	99999999	3486	99999999	99999999	99999999	7895	99999999	5841	5819	6936	6686	6431	6265	6202	1769	5461	7312	6365	6384	6479	6680	7119	7401	7378	7183	7084	6977
1022	99999999	99999999	99999999	99999999	99999999	99999999	99999999	99999999	99999999	99999999	99999999	99999999	99999999	99999999	99999999	99999999	99999999	99999999	99999999	99999999	99999999	99999999	99999999	99999999	7360	99999999	99999999	99999999	4855	6291	99999999	5303	5566	5405	6718	6512	6113	6927	6296	6743	5843	6193	6344	6372	7611	6682	6715	7021	7627
1023	99999999	99999999	99999999	99999999	99999999	99999999	99999999	99999999	99999999	99999999	99999999	99999999	99999999	99999999	99999999	99999999	99999999	99999999	99999999	99999999	99999999	99999999	99999999	99999999	8515	6595	99999999	99999999	99999999	6380	99999999	99999999	7217	5870	6472	6066	6648	5872	7267	3801	6730	6088	6402	6646	6501	6153	7825	8104	6948
1024	99999999	99999999	99999999	99999999	99999999	99999999	99999999	99999999	99999999	99999999	99999999	99999999	99999999	99999999	99999999	99999999	99999999	99999999	99999999	99999999	1425	99999999	99999999	99999999	99999999	99999999	8705	6180	5330	5864	5414	6439	4845	5461	5570	4874	5919	6791	6635	6854	6122	7521	6129	7437	7550	6953	6398	7182	6699
1025	99999999	99999999	99999999	99999999	99999999	99999999	99999999	99999999	99999999	99999999	99999999	99999999	99999999	99999999	99999999	99999999	99999999	99999999	99999999	99999999	99999999	398	99999999	4225	5868	7500	99999999	5952	5868	4833	2440	6411	5504	6656	6385	7969	7149	6176	7066	5066	5902	7578	7486	6688	7075	7039	8560	7386	7190
1026	99999999	99999999	99999999	99999999	99999999	99999999	99999999	99999999	99999999	99999999	99999999	99999999	99999999	99999999	99999999	956	99999999	99999999	99999999	99999999	99999999	99999999	99999999	2843	5167	7065	7341	6880	6261	6495	5703	6485	6690	5834	5700	6192	6341	3934	6324	7283	6316	6657	6408	6758	8457	8184	6752	6571	7040
1027	99999999	99999999	99999999	99999999	99999999	99999999	99999999	99999999	99999999	99999999	99999999	99999999	99999999	99999999	99999999	99999999	99999999	99999999	99999999	99999999	99999999	99999999	99999999	524	99999999	99999999	99999999	4007	5306	6481	5961	7118	7205	7494	7079	6406	5691	7027	6283	7677	6970	6748	7107	6986	6510	7077	7348	7221	7561
1028	99999999	99999999	99999999	99999999	99999999	99999999	99999999	99999999	99999999	99999999	99999999	99999999	99999999	99999999	99999999	99999999	99999999	99999999	99999999	99999999	99999999	99999999	99999999	99999999	10809	99999999	8381	4386	99999999	7260	6447	6493	5889	6658	7007	5913	7671	6893	5630	6292	7944	6955	6308	7169	6015	7899	6447	8104	7542
1029	99999999	99999999	99999999	99999999	99999999	99999999	99999999	99999999	99999999	99999999	99999999	99999999	99999999	99999999	99999999	99999999	99999999	99999999	99999999	99999999	99999999	99999999	99999999	1944	6790	6728	5100	8359	4924	7683	5828	5408	6373	5142	6170	5879	6564	6713	6392	5973	6327	7713	5837	8082	7642	6983	6993	7189	8002
1030	99999999	99999999	99999999	99999999	99999999	99999999	99999999	99999999	99999999	99999999	99999999	99999999	99999999	99999999	99999999	99999999	99999999	99999999	99999999	99999999	99999999	99999999	99999999	99999999	99999999	6854	6243	7036	7837	99999999	5318	7462	5619	6455	6923	5724	5743	7026	6524	6643	6360	6460	6761	6999	8242	7217	7931	6759	6748
1031	99999999	99999999	99999999	99999999	99999999	99999999	99999999	99999999	99999999	99999999	99999999	99999999	99999999	99999999	99999999	99999999	99999999	99999999	99999999	99999999	1795	99999999	99999999	99999999	7282	99999999	99999999	5983	99999999	5387	5235	6877	5223	5973	3642	5129	6114	6669	7075	6371	7439	6537	7231	7723	6424	7482	6758	6802	8661
1032	99999999	99999999	99999999	99999999	99999999	99999999	99999999	99999999	99999999	99999999	99999999	99999999	99999999	99999999	99999999	99999999	99999999	99999999	99999999	99999999	3589	99999999	99999999	99999999	6356	99999999	8004	99999999	5375	5686	5994	5990	99999999	5647	6439	7414	8570	5978	6334	4927	6139	7273	7371	8216	7733	7455	8142	7451	7084
1033	99999999	99999999	99999999	99999999	99999999	99999999	99999999	99999999	99999999	99999999	99999999	99999999	99999999	99999999	99999999	99999999	99999999	99999999	99999999	99999999	99999999	99999999	99999999	99999999	99999999	99999999	4888	99999999	99999999	7396	11879	5918	7399	6808	7272	5661	5834	5921	6680	5525	8426	6777	7357	6450	8095	6422	7020	7786	7956
1034	99999999	99999999	99999999	99999999	99999999	99999999	99999999	99999999	99999999	99999999	99999999	99999999	99999999	99999999	99999999	99999999	99999999	99999999	99999999	99999999	99999999	99999999	99999999	99999999	6856	6387	3396	7690	5873	99999999	7074	99999999	7485	4777	7056	6849	5018	6389	6167	6415	6346	6505	7567	7414	5547	6973	8232	8165	7092
1035	99999999	99999999	99999999	99999999	99999999	99999999	99999999	99999999	99999999	99999999	99999999	99999999	99999999	99999999	99999999	99999999	99999999	99999999	99999999	99999999	99999999	99999999	99999999	99999999	99999999	99999999	7050	99999999	7734	6030	6187	7289	6167	7267	3952	7321	5626	6616	7855	6624	6872	6326	6707	6097	7263	7959	7032	7071	7150
1036	99999999	99999999	99999999	99999999	99999999	99999999	99999999	99999999	99999999	99999999	99999999	99999999	99999999	99999999	99999999	99999999	99999999	527	99999999	99999999	99999999	99999999	99999999	99999999	99999999	9054	99999999	99999999	4967	99999999	5900	99999999	5690	8111	7023	6981	6650	7014	7062	6871	7793	7402	5941	6945	6723	6873	6714	7563	6999
1037	99999999	99999999	99999999	99999999	99999999	99999999	99999999	99999999	99999999	99999999	99999999	99999999	99999999	99999999	99999999	99999999	99999999	99999999	99999999	99999999	99999999	99999999	99999999	99999999	5032	99999999	99999999	6941	99999999	99999999	4136	7584	5575	99999999	5217	6543	5673	4089	7615	6233	7119	7928	6649	7596	7741	7294	7111	6727	7062
1038	99999999	99999999	99999999	99999999	99999999	99999999	99999999	99999999	99999999	99999999	99999999	99999999	99999999	99999999	99999999	99999999	99999999	99999999	99999999	99999999	99999999	99999999	99999999	99999999	4893	99999999	99999999	99999999	4416	6183	5949	5713	6747	5367	6595	7454	5994	6200	5491	6677	7754	6556	6906	6375	6054	7045	7132	7387	8432
1039	99999999	99999999	99999999	99999999	99999999	99999999	99999999	99999999	99999999	99999999	99999999	99999999	99999999	99999999	99999999	99999999	99999999	99999999	99999999	3178	99999999	3126	99999999	6857	99999999	99999999	7526	6117	99999999	6523	6368	99999999	5936	7456	5624	3109	7415	6735	6612	7743	5182	6618	6111	6111	6301	7133	6707	7649	7547
1040	99999999	99999999	99999999	99999999	99999999	99999999	99999999	99999999	99999999	99999999	99999999	99999999	99999999	99999999	99999999	99999999	99999999	99999999	99999999	99999999	99999999	99999999	99999999	5076	99999999	6269	99999999	8671	5302	6487	7958	7555	6326	6446	6327	7212	5477	6646	4941	6455	8135	6591	6168	5528	6450	6978	6956	6755	6470
1041	99999999	99999999	99999999	99999999	99999999	99999999	99999999	99999999	99999999	99999999	99999999	99999999	99999999	99999999	99999999	99999999	99999999	99999999	99999999	99999999	99999999	99999999	99999999	99999999	99999999	99999999	6705	6357	6078	7404	5570	5366	7157	6234	7120	7346	5824	6991	6365	6032	6612	6883	7958	6839	6291	7313	8153	5884	7915
1042	99999999	99999999	99999999	99999999	99999999	99999999	99999999	99999999	99999999	99999999	99999999	99999999	99999999	99999999	99999999	99999999	99999999	99999999	99999999	99999999	99999999	99999999	5170	99999999	4955	3929	6292	99999999	4586	6055	5460	1727	5296	6201	3579	8070	6841	6247	8298	6348	6716	6587	3972	4960	6973	7872	7646	7321	7327
1043	99999999	99999999	99999999	99999999	99999999	99999999	99999999	99999999	99999999	99999999	99999999	99999999	99999999	99999999	99999999	99999999	99999999	99999999	99999999	99999999	99999999	4389	99999999	5324	99999999	9000	99999999	6474	5527	5240	6659	7094	6701	6383	7717	5446	5754	7468	7280	7658	7063	6976	7526	6399	6769	7269	6591	6659	8008
1044	99999999	99999999	99999999	99999999	99999999	99999999	99999999	99999999	99999999	99999999	99999999	99999999	99999999	99999999	99999999	99999999	99999999	99999999	99999999	99999999	99999999	99999999	99999999	99999999	99999999	99999999	99999999	5327	5567	99999999	7186	6339	6244	6513	6750	7971	6395	6758	7389	6325	5935	8223	6684	6473	8020	7627	7388	6897	7699
1045	99999999	99999999	99999999	99999999	99999999	99999999	99999999	99999999	99999999	99999999	99999999	99999999	99999999	99999999	99999999	99999999	99999999	99999999	99999999	99999999	99999999	99999999	99999999	99999999	99999999	99999999	99999999	6762	10335	7073	6951	6394	5716	7219	6262	5793	6250	6169	7164	6256	7841	7748	6754	6471	8323	7119	7130	9003	7386
1046	99999999	99999999	99999999	99999999	99999999	99999999	99999999	99999999	99999999	99999999	99999999	99999999	99999999	99999999	99999999	99999999	99999999	99999999	99999999	99999999	99999999	99999999	99999999	402	99999999	99999999	99999999	5541	8676	6374	99999999	5170	7033	6472	5344	6070	5609	6578	5832	5579	6363	6237	6825	6102	6856	7331	6935	7465	8118
1047	99999999	99999999	99999999	99999999	99999999	99999999	99999999	99999999	99999999	99999999	99999999	99999999	99999999	99999999	99999999	99999999	99999999	99999999	99999999	99999999	99999999	99999999	99999999	99999999	99999999	99999999	5772	99999999	7108	4993	6318	6764	6961	6321	5822	5175	8191	6833	4675	7932	5290	6972	6458	7040	8819	7466	6841	7011	7529
1048	99999999	99999999	99999999	99999999	99999999	99999999	99999999	99999999	99999999	99999999	99999999	99999999	99999999	99999999	99999999	99999999	99999999	99999999	99999999	4365	99999999	99999999	99999999	1152	99999999	5043	5822	4611	4054	9030	4765	99999999	6187	6336	3172	6621	6295	6748	5933	6537	6154	6815	6801	8921	6674	6532	7361	7036	8072
1049	99999999	99999999	99999999	99999999	99999999	99999999	99999999	99999999	99999999	99999999	99999999	99999999	99999999	99999999	99999999	99999999	99999999	99999999	99999999	99999999	99999999	99999999	99999999	99999999	6161	5535	6954	6317	99999999	6775	8028	7507	7865	99999999	5620	6307	6797	4370	7747	7657	6730	6776	7729	6937	6802	7856	6616	6929	7188
1050	99999999	99999999	99999999	99999999	99999999	99999999	99999999	99999999	99999999	99999999	99999999	99999999	99999999	99999999	99999999	99999999	99999999	99999999	99999999	99999999	99999999	5360	3198	99999999	99999999	99999999	7627	7707	6915	5723	7255	5835	4848	7252	7314	6319	8765	6684	5776	6521	6075	6787	6439	6598	6575	7510	6838	6934	6945
1051	99999999	99999999	99999999	99999999	99999999	99999999	99999999	99999999	99999999	99999999	99999999	99999999	99999999	99999999	99999999	99999999	99999999	99999999	99999999	99999999	99999999	99999999	99999999	99999999	99999999	99999999	3990	8025	5623	6802	7382	4716	99999999	6793	6018	6072	6028	5562	3666	7093	5846	6252	7187	7817	5961	6367	7310	7002	6956
1052	99999999	99999999	99999999	99999999	99999999	99999999	99999999	99999999	99999999	99999999	99999999	99999999	99999999	99999999	99999999	99999999	99999999	99999999	99999999	99999999	99999999	6115	99999999	99999999	7258	99999999	6290	6543	6675	6619	6945	5570	6245	6955	99999999	5929	6712	6196	6627	7375	6605	6845	6981	6989	8396	7067	7069	7032	7209
1053	99999999	99999999	99999999	99999999	99999999	99999999	99999999	99999999	99999999	99999999	99999999	99999999	99999999	99999999	99999999	99999999	99999999	99999999	99999999	99999999	99999999	8379	99999999	99999999	99999999	99999999	3336	99999999	5795	5857	6482	5771	6421	7618	5947	5762	5698	5862	6136	5697	5970	6668	6710	7321	7134	6816	6563	7254	7303
1054	99999999	99999999	99999999	99999999	99999999	99999999	99999999	99999999	99999999	99999999	99999999	99999999	99999999	99999999	99999999	99999999	99999999	99999999	99999999	99999999	99999999	99999999	99999999	99999999	99999999	7555	4366	7824	5820	6945	99999999	99999999	5455	6165	7184	6007	6720	6370	6600	7040	6661	6680	7496	6803	6684	6933	6495	7922	7485
1055	99999999	99999999	99999999	99999999	99999999	99999999	99999999	99999999	99999999	99999999	99999999	99999999	99999999	99999999	99999999	99999999	99999999	99999999	99999999	99999999	99999999	99999999	767	99999999	99999999	99999999	7075	7475	4898	5810	6537	6036	5505	4296	7196	6181	6399	6034	6300	8001	6156	7718	7476	6137	7968	6771	8129	7727	7347
1056	99999999	99999999	99999999	99999999	99999999	99999999	99999999	99999999	99999999	99999999	99999999	99999999	99999999	99999999	99999999	99999999	99999999	1592	99999999	99999999	99999999	99999999	99999999	99999999	99999999	99999999	5746	7544	99999999	6113	5176	5924	4645	6826	6201	6986	5899	4489	7948	5984	6500	7254	6129	7012	6383	7655	8525	7444	6997
1057	99999999	99999999	99999999	99999999	99999999	99999999	99999999	99999999	99999999	99999999	99999999	99999999	99999999	99999999	99999999	99999999	99999999	99999999	99999999	99999999	99999999	99999999	99999999	99999999	99999999	99999999	6454	5556	6013	6175	5479	5750	5546	7155	5862	5656	5718	6160	6295	5790	6440	5852	6761	6258	6591	6320	6916	8093	7956
1058	99999999	99999999	99999999	99999999	99999999	99999999	99999999	99999999	99999999	99999999	99999999	99999999	99999999	99999999	99999999	99999999	99999999	99999999	99999999	99999999	99999999	99999999	99999999	3762	6887	3161	5551	5085	99999999	6372	4364	5865	6339	99999999	99999999	5136	6904	7482	7402	6803	6465	6061	7940	6406	6030	8032	7318	7289	7750
1059	99999999	99999999	99999999	99999999	99999999	99999999	99999999	99999999	99999999	99999999	99999999	99999999	99999999	99999999	99999999	99999999	99999999	99999999	99999999	99999999	99999999	5087	99999999	550	99999999	99999999	99999999	99999999	99999999	4987	7906	6674	6670	5136	5228	7336	6204	5483	6653	6451	6697	5725	6306	6393	7389	6210	8183	6730	7088
1060	99999999	99999999	99999999	99999999	99999999	99999999	99999999	99999999	99999999	99999999	99999999	99999999	99999999	99999999	99999999	99999999	99999999	99999999	99999999	99999999	99999999	6897	99999999	99999999	6985	99999999	7506	99999999	99999999	6772	5301	3526	7407	7231	99999999	5152	5710	2467	6810	4395	7364	6698	7474	7612	6448	7567	8067	7783	7751
1061	99999999	99999999	99999999	99999999	99999999	99999999	99999999	99999999	99999999	99999999	99999999	99999999	99999999	99999999	99999999	99999999	99999999	99999999	99999999	99999999	99999999	99999999	6780	4888	99999999	99999999	99999999	8830	5828	6539	99999999	5573	7150	6486	6131	6532	5791	5643	6532	6041	7026	7230	6452	6320	7244	6738	5780	6964	7429
1062	99999999	99999999	99999999	99999999	99999999	99999999	99999999	99999999	99999999	99999999	99999999	99999999	99999999	99999999	99999999	99999999	99999999	99999999	99999999	99999999	99999999	99999999	99999999	7037	99999999	99999999	4715	6936	5746	7142	5827	5523	5977	7546	5895	6160	6671	6667	6764	5935	6793	6642	6827	6682	7267	7917	6938	8851	7917
1063	99999999	99999999	99999999	99999999	99999999	99999999	99999999	99999999	99999999	99999999	99999999	99999999	99999999	99999999	99999999	99999999	99999999	99999999	99999999	99999999	99999999	5986	99999999	5615	99999999	99999999	4483	99999999	8941	9423	6298	6393	4766	6808	6127	6069	5212	6231	6617	6664	5922	6115	6730	7314	6418	7530	6000	7309	7257
1064	99999999	99999999	99999999	99999999	99999999	182	99999999	99999999	99999999	99999999	99999999	99999999	99999999	99999999	99999999	99999999	99999999	99999999	99999999	99999999	99999999	99999999	99999999	99999999	99999999	99999999	99999999	5584	7033	6685	6776	4699	6339	6018	6145	6488	5970	5963	7400	5870	7061	7367	8396	6501	7117	6558	6531	7920	7248
1065	99999999	99999999	99999999	99999999	99999999	99999999	99999999	99999999	99999999	99999999	99999999	99999999	99999999	99999999	99999999	1220	99999999	99999999	99999999	99999999	99999999	99999999	99999999	6560	99999999	99999999	4308	7451	6982	7708	6275	7107	6035	6380	7104	5576	5775	7533	6285	6434	7011	6129	8059	8085	6091	6582	6985	8639	8297
1066	99999999	99999999	99999999	99999999	99999999	99999999	99999999	99999999	99999999	99999999	99999999	99999999	99999999	99999999	99999999	99999999	99999999	99999999	99999999	99999999	99999999	99999999	6743	1705	99999999	99999999	7020	99999999	3400	99999999	99999999	4057	6958	5786	6634	4581	5714	5265	6201	6746	5759	6537	6572	6876	7924	6552	6539	6994	7243
1067	99999999	99999999	99999999	99999999	99999999	99999999	99999999	99999999	99999999	99999999	99999999	99999999	99999999	99999999	99999999	99999999	99999999	99999999	99999999	99999999	99999999	99999999	6170	99999999	99999999	8222	5800	99999999	5882	5795	6513	5975	6288	5441	8058	4443	6586	5943	6932	5816	7188	6370	7238	7330	7360	6628	8040	7130	6953
1068	99999999	99999999	99999999	99999999	99999999	99999999	99999999	99999999	99999999	99999999	99999999	99999999	99999999	99999999	99999999	99999999	99999999	99999999	99999999	99999999	99999999	4884	99999999	99999999	99999999	99999999	6241	8049	99999999	99999999	2169	6944	7200	7559	6922	7419	7259	5938	7004	6750	6099	6776	6513	6743	6689	8532	7178	7541	6258
1069	99999999	99999999	99999999	99999999	99999999	99999999	99999999	99999999	99999999	99999999	99999999	99999999	99999999	99999999	99999999	99999999	99999999	99999999	99999999	99999999	99999999	99999999	5624	7576	99999999	6288	99999999	6993	5530	5974	6302	5980	6411	6832	6499	6014	6055	5683	6221	6623	8156	7248	6549	6873	5509	6970	8773	9385	7693
1070	99999999	99999999	99999999	99999999	99999999	99999999	99999999	99999999	99999999	99999999	99999999	99999999	99999999	99999999	99999999	99999999	99999999	99999999	99999999	1640	99999999	99999999	99999999	99999999	99999999	5247	5289	8444	99999999	6493	4775	7625	5479	6611	7211	5748	5390	6656	6933	5396	7516	6874	6385	4882	6919	6198	7277	7262	8443
1071	99999999	99999999	99999999	99999999	99999999	99999999	99999999	99999999	99999999	99999999	99999999	99999999	99999999	99999999	99999999	99999999	99999999	99999999	99999999	99999999	99999999	99999999	99999999	7200	99999999	4184	8410	8537	6979	4832	7800	6960	3665	5260	6128	6053	7415	1213	5663	7752	6267	7173	7162	6105	7653	8361	7414	7250	7123
1072	99999999	99999999	99999999	99999999	99999999	99999999	99999999	99999999	99999999	99999999	99999999	99999999	99999999	99999999	99999999	99999999	99999999	99999999	99999999	99999999	99999999	99999999	99999999	99999999	3299	7439	8619	1737	3180	7024	5354	4033	6155	5824	3343	5765	5836	6642	5600	7044	7235	6784	6419	6450	6653	7349	6733	6927	6845
1073	99999999	99999999	99999999	99999999	99999999	99999999	99999999	99999999	99999999	99999999	99999999	99999999	99999999	99999999	99999999	99999999	99999999	99999999	99999999	99999999	99999999	99999999	99999999	99999999	99999999	5373	5965	4697	2826	5065	3895	7089	6172	99999999	5306	5680	5391	6622	6679	7064	6797	6725	6562	5943	6746	7135	6855	6642	7109
1074	99999999	99999999	99999999	99999999	99999999	99999999	99999999	99999999	99999999	99999999	99999999	1400	99999999	99999999	99999999	99999999	99999999	99999999	99999999	99999999	99999999	99999999	99999999	5245	4324	99999999	99999999	7703	99999999	6273	6383	6042	7450	6913	5430	5564	6700	6825	5247	6709	6050	7017	6387	6767	7463	7075	7117	7140	6890
1075	99999999	99999999	99999999	99999999	99999999	99999999	99999999	99999999	99999999	99999999	99999999	99999999	99999999	99999999	99999999	99999999	99999999	99999999	2554	99999999	99999999	99999999	99999999	6273	99999999	6181	99999999	6148	5813	5900	5980	6638	6397	6024	6866	7201	5744	7297	5759	6876	7582	6495	6783	6904	8033	5576	7785	6690	7008
1076	99999999	99999999	99999999	99999999	99999999	99999999	99999999	99999999	99999999	99999999	99999999	99999999	99999999	99999999	99999999	99999999	99999999	99999999	99999999	99999999	99999999	99999999	99999999	99999999	99999999	99999999	99999999	6419	99999999	6900	6881	6428	6459	6194	5573	5298	5508	7687	6812	7796	6879	6351	6593	7384	6880	6663	6481	7641	8053
1077	99999999	99999999	99999999	99999999	99999999	99999999	99999999	99999999	99999999	99999999	99999999	99999999	99999999	99999999	99999999	99999999	99999999	99999999	99999999	99999999	99999999	99999999	99999999	3216	99999999	8980	1414	5895	7022	99999999	7052	5808	4975	6381	6380	2870	6162	6034	5885	6198	7169	7210	6787	6604	7176	7315	7573	7186	6815
1078	99999999	99999999	99999999	99999999	99999999	99999999	99999999	99999999	99999999	99999999	99999999	99999999	99999999	99999999	99999999	99999999	99999999	99999999	99999999	99999999	99999999	99999999	6996	99999999	99999999	6592	99999999	5575	99999999	6248	7119	9221	6000	5646	5981	6778	7312	6411	7013	6229	6810	7257	7277	7194	8510	6699	6679	7254	7581
1079	99999999	99999999	99999999	99999999	99999999	99999999	99999999	99999999	99999999	99999999	99999999	99999999	99999999	99999999	99999999	99999999	99999999	99999999	99999999	99999999	99999999	99999999	99999999	99999999	99999999	5266	8299	99999999	5695	6744	7109	6054	8015	5992	6137	6338	6346	6484	5206	6582	6320	6044	6986	7741	7589	6988	6729	8372	7720
1080	99999999	99999999	99999999	99999999	99999999	99999999	99999999	99999999	99999999	99999999	99999999	99999999	99999999	99999999	99999999	99999999	99999999	99999999	99999999	99999999	99999999	8017	99999999	99999999	99999999	4470	6804	7464	5588	6468	4417	8004	5658	5536	6100	4646	7311	6515	7095	6367	5111	7052	3033	7263	6599	6868	8441	7455	8153
1081	99999999	99999999	99999999	99999999	99999999	99999999	99999999	99999999	99999999	99999999	99999999	99999999	99999999	99999999	99999999	99999999	99999999	99999999	99999999	99999999	99999999	99999999	99999999	99999999	4860	6840	5517	7273	6195	6691	7914	6029	3966	5718	7586	7171	6084	6605	6041	6338	6519	7795	6607	6406	6637	7366	7135	8825	7688
1082	99999999	99999999	99999999	99999999	99999999	99999999	99999999	99999999	99999999	99999999	99999999	99999999	99999999	99999999	99999999	99999999	99999999	99999999	99999999	99999999	99999999	99999999	99999999	6525	99999999	99999999	5609	6288	5834	99999999	7172	5773	7354	6720	7077	6491	5658	7801	7097	6498	5069	7567	6629	7003	6075	8963	6623	7173	7339
1083	99999999	99999999	99999999	99999999	99999999	99999999	99999999	99999999	99999999	99999999	99999999	99999999	99999999	99999999	99999999	99999999	99999999	99999999	99999999	99999999	99999999	99999999	4586	4623	99999999	99999999	5780	8713	2834	99999999	6720	6676	3367	7027	6247	6269	5173	7388	6214	6272	7120	6561	6627	7431	6685	7793	6839	7573	7471
1084	99999999	99999999	99999999	99999999	99999999	99999999	99999999	99999999	99999999	99999999	99999999	99999999	99999999	99999999	99999999	99999999	99999999	99999999	3828	99999999	99999999	99999999	99999999	99999999	99999999	8835	99999999	7115	6755	99999999	6813	5879	7725	6669	5946	7189	7376	6689	6719	7870	5828	6662	8134	7117	6514	7060	7586	6878	7430
1085	99999999	99999999	99999999	99999999	99999999	99999999	99999999	99999999	99999999	99999999	99999999	99999999	99999999	99999999	99999999	99999999	99999999	99999999	99999999	99999999	99999999	99999999	1052	5821	99999999	99999999	99999999	7043	7120	7082	6098	5975	2705	5259	6715	7707	6266	6098	7744	6460	6652	7356	6965	7973	6914	7625	6986	8126	6705
1086	99999999	99999999	99999999	99999999	99999999	99999999	99999999	99999999	99999999	99999999	99999999	99999999	99999999	99999999	99999999	99999999	99999999	99999999	99999999	99999999	99999999	99999999	4050	99999999	10375	7386	6950	99999999	6583	6714	6693	6268	5512	3653	5421	6253	6058	4090	4883	6932	6693	7033	6502	6574	7517	6548	7278	9363	7387
1087	99999999	99999999	99999999	99999999	99999999	99999999	99999999	99999999	99999999	99999999	99999999	99999999	99999999	99999999	99999999	99999999	99999999	99999999	99999999	99999999	99999999	99999999	99999999	99999999	99999999	99999999	99999999	6408	5892	5307	5400	8491	4268	6825	5732	6294	5718	6966	5865	7137	6996	6331	7391	7540	6999	8026	7637	7590	7000
1088	99999999	99999999	99999999	99999999	99999999	99999999	99999999	99999999	99999999	99999999	99999999	99999999	99999999	99999999	99999999	99999999	99999999	99999999	99999999	3911	99999999	2088	99999999	7148	99999999	6051	4049	5389	5311	6628	4724	6704	5829	4893	6071	6244	7431	7071	7706	6467	7686	7522	6340	7212	5115	6751	7149	7974	7812
1089	99999999	99999999	99999999	99999999	99999999	99999999	99999999	99999999	99999999	99999999	99999999	99999999	99999999	99999999	99999999	99999999	99999999	99999999	4253	2524	99999999	822	3332	99999999	99999999	99999999	6658	5694	5150	4338	6647	7055	6775	7817	6217	5829	6401	6487	6544	7544	6712	6538	5859	7369	6044	6928	8096	7408	7342
1090	99999999	99999999	99999999	99999999	99999999	99999999	99999999	99999999	99999999	99999999	99999999	99999999	99999999	99999999	99999999	99999999	99999999	99999999	99999999	99999999	99999999	99999999	99999999	99999999	99999999	99999999	4726	99999999	99999999	5148	6743	5256	5608	6328	7005	7069	4721	6321	3562	6479	7149	6428	8860	7149	7980	6760	7031	6554	7547
1091	99999999	99999999	99999999	99999999	99999999	99999999	99999999	99999999	99999999	99999999	99999999	99999999	99999999	99999999	99999999	99999999	99999999	99999999	99999999	99999999	99999999	6136	99999999	4788	99999999	99999999	4234	5105	6260	6439	99999999	6617	4749	4824	6255	6536	6794	5172	6304	6386	6748	6695	6245	6235	7899	7364	8194	6827	6899
1092	99999999	99999999	99999999	99999999	99999999	99999999	99999999	99999999	99999999	99999999	99999999	99999999	99999999	99999999	99999999	99999999	99999999	99999999	99999999	99999999	99999999	99999999	99999999	99999999	99999999	5802	99999999	6142	6587	7303	6833	99999999	6767	5726	5556	5655	6768	7461	7220	5616	6262	7094	6366	7177	6723	7540	7059	7165	7173
1093	99999999	99999999	99999999	99999999	99999999	99999999	99999999	99999999	99999999	99999999	99999999	99999999	99999999	99999999	99999999	99999999	99999999	99999999	99999999	99999999	99999999	99999999	99999999	99999999	99999999	6388	6827	4401	6616	4713	7019	4828	7326	6470	6373	5343	7782	6375	7424	5747	6799	6699	6446	6129	6924	7015	6862	7193	7771
1094	99999999	99999999	99999999	99999999	99999999	99999999	99999999	99999999	99999999	99999999	99999999	99999999	99999999	99999999	99999999	99999999	99999999	99999999	99999999	99999999	1571	99999999	99999999	5990	4842	6586	99999999	3626	5959	7598	5236	5491	6357	6065	6486	6932	6531	6666	5660	5822	5286	6856	5963	6240	7824	7091	8807	6921	7695
1095	99999999	99999999	99999999	99999999	99999999	99999999	99999999	99999999	99999999	99999999	99999999	99999999	99999999	99999999	99999999	99999999	99999999	99999999	99999999	99999999	99999999	99999999	99999999	99999999	99999999	5862	6282	6420	5002	6287	6937	5684	7012	4166	6801	5350	5929	6837	6295	7028	6922	6981	7045	7191	7109	6436	8501	6857	7239
1096	99999999	99999999	99999999	99999999	99999999	99999999	99999999	99999999	99999999	99999999	99999999	99999999	99999999	99999999	99999999	99999999	99999999	99999999	99999999	99999999	99999999	99999999	99999999	1328	99999999	6893	99999999	6049	9046	99999999	3200	7249	99999999	6947	6128	6785	8152	5323	6862	7942	7840	6300	6571	6265	6456	6741	6854	8530	8333
1097	99999999	99999999	99999999	99999999	99999999	99999999	99999999	99999999	99999999	99999999	99999999	99999999	99999999	99999999	99999999	99999999	99999999	99999999	99999999	1897	99999999	99999999	99999999	99999999	99999999	7474	99999999	5143	3125	7206	5757	5743	5038	6340	5837	6731	7330	6153	7394	7069	6695	4725	8045	7346	6609	6840	8018	7532	7450
1098	99999999	99999999	99999999	99999999	99999999	99999999	99999999	99999999	99999999	99999999	99999999	99999999	99999999	675	99999999	99999999	99999999	99999999	99999999	99999999	3027	99999999	99999999	99999999	99999999	5242	7217	6345	99999999	6633	4727	6630	6432	6299	5991	6423	6055	7226	8268	6570	7091	7228	6676	6611	7432	7565	6648	7913	8159
1099	99999999	99999999	99999999	99999999	99999999	99999999	99999999	99999999	99999999	99999999	99999999	99999999	99999999	99999999	99999999	99999999	99999999	99999999	99999999	99999999	99999999	1451	99999999	99999999	99999999	5119	4869	5780	6479	6181	6440	6295	8387	6787	6393	5378	6269	6497	6093	4152	7575	7068	5907	6880	6593	7475	7470	6737	7244
1100	99999999	99999999	99999999	99999999	99999999	99999999	99999999	99999999	99999999	99999999	99999999	99999999	99999999	99999999	99999999	99999999	99999999	99999999	99999999	99999999	99999999	99999999	99999999	99999999	3641	99999999	7091	99999999	5697	5310	7084	4612	4551	7721	7081	5933	5490	6536	6219	8128	6884	6683	6928	6862	6630	7894	6747	6343	6956
1101	99999999	99999999	99999999	99999999	99999999	99999999	99999999	99999999	99999999	99999999	99999999	99999999	99999999	99999999	99999999	99999999	99999999	99999999	99999999	99999999	99999999	99999999	99999999	99999999	99999999	99999999	5740	8283	99999999	7227	4777	6303	6389	6720	5034	6203	4874	6474	6300	6831	6715	6380	6788	7326	7441	6951	7459	6982	8442
1102	99999999	99999999	99999999	99999999	99999999	99999999	99999999	99999999	99999999	99999999	99999999	99999999	99999999	99999999	99999999	99999999	99999999	99999999	99999999	99999999	99999999	4755	99999999	99999999	8006	99999999	99999999	5416	9130	6132	5199	99999999	6229	5475	6235	6382	6137	6563	7209	7866	7981	6186	7748	8023	6745	6798	6644	7015	7852
1103	99999999	99999999	99999999	99999999	99999999	99999999	99999999	99999999	99999999	99999999	99999999	99999999	99999999	99999999	99999999	99999999	99999999	99999999	99999999	99999999	99999999	99999999	99999999	99999999	4727	99999999	4453	99999999	99999999	99999999	6354	5853	5409	5022	8915	6284	6547	6376	7115	6038	7461	6489	8723	6277	7627	7190	7671	7876	7278
1104	99999999	99999999	99999999	99999999	99999999	99999999	99999999	99999999	99999999	99999999	99999999	99999999	99999999	99999999	99999999	99999999	99999999	99999999	557	99999999	99999999	99999999	99999999	7078	4026	6232	7483	5385	6152	7128	6200	99999999	6261	99999999	7353	6763	6356	6418	7430	7596	6975	6725	6444	6108	7007	6018	7362	7270	6755
1105	99999999	99999999	99999999	99999999	99999999	99999999	99999999	99999999	99999999	99999999	99999999	99999999	99999999	99999999	99999999	99999999	99999999	99999999	99999999	99999999	99999999	99999999	99999999	6559	6490	99999999	5939	5070	5950	5153	7093	6696	6450	7342	6259	5896	6815	6377	6495	6310	6351	6928	6209	6765	7186	6282	6589	7314	7424
1106	99999999	99999999	99999999	99999999	99999999	99999999	99999999	99999999	99999999	99999999	99999999	99999999	99999999	99999999	99999999	99999999	99999999	99999999	99999999	99999999	99999999	99999999	99999999	7051	3500	99999999	5942	7373	5665	2954	4863	5946	6603	6668	5739	6808	6206	5959	6450	6905	6427	7622	7489	6130	6800	7244	7892	6998	7132
1107	99999999	99999999	99999999	99999999	99999999	99999999	99999999	99999999	99999999	99999999	99999999	99999999	99999999	99999999	99999999	99999999	99999999	99999999	99999999	99999999	99999999	99999999	99999999	6843	5182	6920	99999999	7310	6073	4854	5891	6840	6504	7173	5644	6291	6340	4403	6429	5495	6661	6568	6121	7242	7145	7220	6608	7058	7341
1108	99999999	99999999	99999999	99999999	99999999	99999999	99999999	99999999	99999999	99999999	99999999	99999999	99999999	99999999	99999999	99999999	99999999	99999999	99999999	7214	99999999	99999999	99999999	99999999	99999999	99999999	7277	5630	99999999	6708	6656	5829	7131	6034	4909	6179	6039	6412	7508	5677	6767	5942	7123	8306	6441	7888	6460	7081	7217
1109	99999999	99999999	99999999	99999999	99999999	99999999	99999999	99999999	99999999	99999999	99999999	99999999	99999999	99999999	99999999	99999999	99999999	99999999	99999999	99999999	99999999	99999999	99999999	99999999	99999999	99999999	99999999	6111	5706	6568	4955	5195	8402	6374	6358	7309	7163	6367	7105	7127	6428	7107	5632	5065	5831	8192	6853	6562	6629
1110	99999999	99999999	99999999	99999999	99999999	99999999	99999999	99999999	99999999	99999999	99999999	99999999	99999999	99999999	99999999	99999999	99999999	99999999	99999999	99999999	5207	99999999	99999999	99999999	99999999	99999999	2511	6312	8160	6488	5730	6960	5450	5692	6942	6154	6147	5152	5452	7651	7946	7917	6778	7214	8423	7048	7170	7968	7814
1111	99999999	99999999	99999999	99999999	99999999	99999999	99999999	99999999	99999999	99999999	99999999	99999999	99999999	99999999	99999999	99999999	99999999	99999999	99999999	99999999	99999999	99999999	99999999	99999999	5941	99999999	99999999	3339	6071	99999999	6254	5509	5087	6370	5401	6620	5789	6557	7391	6811	6281	6905	7111	6051	6720	7965	6718	7768	6644
1112	99999999	99999999	99999999	99999999	99999999	99999999	99999999	99999999	99999999	99999999	99999999	99999999	99999999	99999999	99999999	99999999	99999999	99999999	99999999	99999999	99999999	99999999	99999999	99999999	5483	99999999	99999999	99999999	6189	6530	3775	6681	5001	6243	6636	6116	7105	7809	6827	6865	6802	7052	6728	6586	9142	6870	7118	7060	7316
1113	99999999	99999999	99999999	99999999	99999999	99999999	99999999	99999999	99999999	99999999	99999999	99999999	99999999	99999999	99999999	99999999	99999999	99999999	99999999	99999999	99999999	99999999	99999999	99999999	99999999	9305	6920	99999999	7317	7174	99999999	6377	7285	6657	5091	6956	6537	6855	6157	8273	6207	7727	6607	7131	6954	7155	7281	7484	6898
1114	99999999	99999999	99999999	99999999	99999999	99999999	99999999	99999999	99999999	99999999	99999999	99999999	99999999	99999999	99999999	1565	99999999	99999999	99999999	99999999	99999999	99999999	7120	4511	7203	99999999	8173	7763	99999999	7180	6491	7022	4253	5124	6766	6811	6358	5605	6073	6813	6765	6557	5866	6391	7754	7063	7715	7597	7378
1115	99999999	99999999	99999999	99999999	99999999	99999999	99999999	99999999	99999999	99999999	99999999	99999999	99999999	99999999	99999999	99999999	99999999	99999999	99999999	99999999	99999999	99999999	99999999	99999999	99999999	99999999	6191	6665	99999999	10410	6203	7317	6336	5462	7669	7887	6745	6683	7162	5730	6355	7089	7163	7056	6773	6476	6737	7847	6720
1116	99999999	99999999	99999999	99999999	99999999	99999999	99999999	99999999	99999999	99999999	99999999	99999999	99999999	99999999	99999999	99999999	99999999	99999999	99999999	99999999	1769	99999999	8085	99999999	6910	99999999	99999999	7205	4595	6156	6631	3786	99999999	6716	5529	5461	6554	7199	6588	6979	7534	7264	6639	8327	7032	7231	6730	7350	6847
1117	99999999	99999999	99999999	99999999	99999999	99999999	99999999	99999999	99999999	99999999	99999999	99999999	99999999	99999999	99999999	99999999	99999999	99999999	99999999	99999999	99999999	99999999	99999999	7804	3764	5475	99999999	99999999	6538	6870	99999999	860	6058	5928	5218	5128	6442	6995	7919	3360	5929	6206	7118	7218	6968	6768	7011	6601	7507
1118	99999999	99999999	99999999	99999999	99999999	99999999	99999999	99999999	99999999	99999999	99999999	99999999	99999999	99999999	99999999	99999999	99999999	99999999	99999999	99999999	4513	99999999	99999999	99999999	99999999	99999999	7253	9225	6001	3632	7670	7069	6219	6296	6678	4580	6298	3352	7229	7263	6473	5644	5750	8995	7293	6868	6980	7918	7143
1119	99999999	99999999	99999999	99999999	99999999	99999999	99999999	99999999	99999999	99999999	99999999	99999999	99999999	99999999	99999999	99999999	99999999	99999999	99999999	99999999	99999999	99999999	99999999	99999999	9050	6286	5988	99999999	6101	4725	99999999	8014	6273	6569	6285	5340	6383	6364	6067	6838	7195	6979	6440	6647	6777	7591	8194	7153	7979
1120	99999999	99999999	99999999	99999999	99999999	99999999	99999999	99999999	99999999	99999999	99999999	99999999	99999999	99999999	99999999	99999999	99999999	99999999	99999999	99999999	99999999	99999999	3846	99999999	99999999	5735	7372	99999999	6125	5454	6070	6414	5321	5201	6742	6080	7074	6322	7165	7409	5743	7407	5645	5435	6584	6577	6529	7218	7638
1121	99999999	99999999	99999999	99999999	99999999	99999999	99999999	99999999	99999999	99999999	99999999	99999999	99999999	99999999	99999999	99999999	99999999	99999999	99999999	99999999	99999999	99999999	99999999	99999999	99999999	6376	99999999	5852	99999999	6483	5441	5887	99999999	5886	6863	5607	6923	5026	7324	6563	6139	7249	6397	6350	6674	7100	6365	7679	7122
1122	99999999	99999999	99999999	99999999	99999999	99999999	99999999	99999999	99999999	99999999	99999999	99999999	99999999	99999999	99999999	99999999	99999999	99999999	99999999	99999999	99999999	6280	99999999	99999999	99999999	5857	99999999	8054	7112	99999999	5744	5443	5880	6540	1722	5687	7022	7058	6362	6814	8027	7019	8372	7159	6748	5734	6823	8758	7001
1123	99999999	99999999	99999999	99999999	99999999	99999999	99999999	99999999	99999999	99999999	99999999	99999999	99999999	99999999	99999999	99999999	99999999	99999999	99999999	99999999	3851	99999999	99999999	99999999	99999999	99999999	7077	99999999	9186	5467	7342	6743	7392	6954	6504	6353	4263	6037	6457	7246	6640	6780	6365	8394	7081	6846	7133	7255	7433
[truncated: 8,877 more rows]
[truncated: 12 more columns]

## Sheet: NCTF(dv1,N=100,l=20,k=1)
N=100
l=20
k=1
99999999 stands for infinity
[truncated: 10,001 more rows]
[truncated: 12 more columns]

## Sheet: NCTF(dv2,N=100,l=2,k=20)
N=100
l=2
k=20
99999999 stands for infinity
[truncated: 10,001 more rows]
[truncated: 12 more columns]

## Sheet: NCTF(dv2,N=100,l=20,k=1)
N=100
l=20
k=1
99999999 stands for infinity
[truncated: 10,001 more rows]
[truncated: 12 more columns]

## Sheet: TTF(dv1,N=100,l=2,k=20)
N=100
l=2
k=20
99999999 stands for infinity
[truncated: 10,001 more rows]
[truncated: 12 more columns]

## Sheet: TTF(dv1,N=100,l=20,k=1)
N=100
l=20
k=1
99999999 stands for infinity
[truncated: 10,001 more rows]
[truncated: 12 more columns]

## Sheet: TTF(dv2,N=100,l=2,k=20)
N=100
l=2
k=20
99999999 stands for infinity
[truncated: 10,001 more rows]
[truncated: 12 more columns]

## Sheet: TTF(dv2,N=100,l=20,k=1)
N=100
[truncated: 10,004 more rows]
[truncated: 12 more columns]
